# Supplementary material for: Combing the hairball with BioFabric: a new approach for visualization of large networks
Source: BMC Bioinformatics. 2012 Oct 27;13:275. doi: 10.1186/1471-2105-13-275 (PMC3574047; doi:10.1186/1471-2105-13-275)
Supplement: Additional file 1 — File Format: ZIP archive containing a BioFabric.bif (XML format) file. Title of Data: Human Interactome Network for Case Study I. Description of Data: This is the BioFabric file of the network built from the Human_Interactome_May.sif file and associated node annotations file obtained from [15] and shown in Case Study I. Unzip the file and extract the HumanInteractomeMayAnnotShadConn.bif file (19 MB), which can be loaded into BioFabric. [file 1471-2105-13-275-S1.zip]

Archive with 1 entries (1 files):
- HumanInteractomeMayAnnotShadConn.bif
