# Supplementary material for: Combing the hairball with BioFabric: a new approach for visualization of large networks
Source: BMC Bioinformatics. 2012 Oct 27;13:275. doi: 10.1186/1471-2105-13-275 (PMC3574047; doi:10.1186/1471-2105-13-275)
Supplement: Additional file 1 — File Format: ZIP archive containing a BioFabric.bif (XML format) file. Title of Data: Human Interactome Network for Case Study I. Description of Data: This is the BioFabric file of the network built from the Human_Interactome_May.sif file and associated node annotations file obtained from [15] and shown in Case Study I. Unzip the file and extract the HumanInteractomeMayAnnotShadConn.bif file (19 MB), which can be loaded into BioFabric. [file 1471-2105-13-275-S1.zip › HumanInteractomeMayAnnotShadConn.bif]

<BioFabric>
  <colors>
    <colorSet usage="nodes">
      <color color="EX-cyan" r="0" g="255" b="255" />
      <color color="EX-dark-cyan" r="0" g="144" b="183" />
      <color color="EX-yellow-orange" r="255" g="219" b="0" />
      <color color="EX-pale-green" r="190" g="255" b="146" />
      <color color="EX-dark-green" r="56" g="183" b="0" />
      <color color="EX-pale-red-orange" r="255" g="223" b="197" />
      <color color="EX-yellow-green" r="220" g="255" b="0" />
      <color color="EX-yellow" r="255" g="255" b="0" />
      <color color="EX-dark-gray-purple" r="0" g="36" b="183" />
      <color color="EX-pale-magenta" r="255" g="197" b="255" />
      <color color="EX-pale-purple" r="213" g="236" b="255" />
      <color color="EX-purple" r="146" g="73" b="255" />
      <color color="EX-dark-red" r="200" g="80" b="80" />
      <color color="EX-red" r="255" g="0" b="0" />
      <color color="EX-pale-yellow-green" r="255" g="255" b="197" />
      <color color="EX-dark-purple" r="110" g="80" b="200" />
      <color color="EX-pale-cyan" r="197" g="255" b="255" />
      <color color="EX-pure-blue" r="1" g="0" b="255" />
      <color color="EX-dark-yellow-green" r="164" g="183" b="0" />
      <color color="EX-magenta" r="255" g="0" b="255" />
      <color color="EX-dark-tan" r="237" g="190" b="119" />
      <color color="EX-pale-blue" r="146" g="255" b="255" />
      <color color="EX-orange" r="255" g="147" b="0" />
      <color color="EX-medium-magenta" r="237" g="119" b="237" />
      <color color="EX-blue-magenta" r="220" g="0" b="255" />
      <color color="EX-green" r="1" g="255" b="0" />
      <color color="EX-dark-magenta" r="146" g="0" b="183" />
      <color color="EX-pale-blue-magenta" r="209" g="146" b="255" />
      <color color="EX-pale-yellow orange" r="255" g="250" b="146" />
      <color color="EX-dark-orange" r="183" g="132" b="0" />
      <color color="EX-blue" r="0" g="217" b="255" />
      <color color="EX-pale-red" r="255" g="146" b="219" />
    </colorSet>
    <colorSet usage="links">
      <color color="EX-cyan" r="0" g="178" b="178" />
      <color color="EX-dark-cyan" r="0" g="71" b="90" />
      <color color="EX-yellow-orange" r="178" g="107" b="0" />
      <color color="EX-pale-green" r="93" g="143" b="71" />
      <color color="EX-dark-green" r="27" g="90" b="0" />
      <color color="EX-pale-red-orange" r="161" g="109" b="97" />
      <color color="EX-yellow-green" r="108" g="178" b="0" />
      <color color="EX-yellow" r="178" g="142" b="0" />
      <color color="EX-dark-gray-purple" r="0" g="17" b="90" />
      <color color="EX-pale-magenta" r="148" g="97" b="161" />
      <color color="EX-pale-purple" r="104" g="115" b="161" />
      <color color="EX-purple" r="71" g="36" b="178" />
      <color color="EX-dark-red" r="98" g="39" b="39" />
      <color color="EX-red" r="178" g="0" b="0" />
      <color color="EX-pale-yellow-green" r="155" g="161" b="97" />
      <color color="EX-dark-purple" r="54" g="39" b="98" />
      <color color="EX-pale-cyan" r="97" g="161" b="127" />
      <color color="EX-pure-blue" r="1" g="0" b="178" />
      <color color="EX-dark-yellow-green" r="80" g="90" b="0" />
      <color color="EX-magenta" r="178" g="0" b="178" />
      <color color="EX-dark-tan" r="116" g="93" b="58" />
      <color color="EX-pale-blue" r="71" g="128" b="143" />
      <color color="EX-orange" r="178" g="72" b="0" />
      <color color="EX-medium-magenta" r="116" g="58" b="116" />
      <color color="EX-blue-magenta" r="108" g="0" b="178" />
      <color color="EX-green" r="1" g="178" b="0" />
      <color color="EX-dark-magenta" r="71" g="0" b="90" />
      <color color="EX-pale-blue-magenta" r="102" g="71" b="143" />
      <color color="EX-pale-yellow orange" r="143" g="122" b="71" />
      <color color="EX-dark-orange" r="90" g="64" b="0" />
      <color color="EX-blue" r="0" g="106" b="178" />
      <color color="EX-pale-red" r="143" g="71" b="107" />
    </colorSet>
  </colors>
  <displayOptions shadows="true" shading="true" />
  <nodes>
    <node name="GRB2" row="0" minCol="0" maxCol="396" minColSha="0" maxColSha="117196" drainMin="0" drainMax="396" drainMinSha="0" drainMaxSha="396" color="EX-blue" />
    <node name="SHC1" row="1" minCol="1" maxCol="517" minColSha="1" maxColSha="116302" drainMin="397" drainMax="517" drainMinSha="397" drainMaxSha="518" color="EX-orange" />
    <node name="PTPN11" row="2" minCol="2" maxCol="613" minColSha="2" maxColSha="116858" drainMin="518" drainMax="613" drainMinSha="519" drainMaxSha="616" color="EX-dark-cyan" />
    <node name="PTPN6" row="3" minCol="3" maxCol="692" minColSha="3" maxColSha="115461" drainMin="614" drainMax="692" drainMinSha="617" drainMaxSha="698" color="EX-red" />
    <node name="PIK3R1" row="4" minCol="4" maxCol="816" minColSha="4" maxColSha="116262" drainMin="693" drainMax="816" drainMinSha="699" drainMaxSha="826" color="EX-dark-orange" />
    <node name="INSR" row="5" minCol="5" maxCol="889" minColSha="5" maxColSha="115244" drainMin="817" drainMax="889" drainMinSha="827" drainMaxSha="904" color="EX-dark-gray-purple" />
    <node name="IGF1R" row="6" minCol="402" maxCol="934" minColSha="403" maxColSha="108525" drainMin="890" drainMax="934" drainMinSha="905" drainMaxSha="953" color="EX-cyan" />
    <node name="IRS1" row="7" minCol="6" maxCol="997" minColSha="6" maxColSha="115022" drainMin="935" drainMax="997" drainMinSha="954" drainMaxSha="1022" color="EX-yellow-orange" />
    <node name="IRS2" row="8" minCol="7" maxCol="1036" minColSha="7" maxColSha="99903" drainMin="998" drainMax="1036" drainMinSha="1023" drainMaxSha="1068" color="EX-pure-blue" />
    <node name="PIK3R2" row="9" minCol="8" maxCol="1067" minColSha="8" maxColSha="116067" drainMin="1037" drainMax="1067" drainMinSha="1069" drainMaxSha="1105" color="EX-dark-yellow-green" />
    <node name="DOK1" row="10" minCol="9" maxCol="1102" minColSha="9" maxColSha="100031" drainMin="1068" drainMax="1102" drainMinSha="1106" drainMaxSha="1148" color="EX-dark-magenta" />
    <node name="PIK3CB" row="11" minCol="699" maxCol="1112" minColSha="709" maxColSha="104095" drainMin="1103" drainMax="1112" drainMinSha="1149" drainMaxSha="1164" color="EX-dark-green" />
    <node name="INS" row="12" minCol="10" maxCol="1130" minColSha="10" maxColSha="109312" drainMin="1113" drainMax="1130" drainMinSha="1165" drainMaxSha="1192" color="EX-blue-magenta" />
    <node name="PIK3CA" row="13" minCol="701" maxCol="1150" minColSha="711" maxColSha="113819" drainMin="1131" drainMax="1150" drainMinSha="1193" drainMaxSha="1219" color="EX-yellow-green" />
    <node name="AKT2" row="14" minCol="702" maxCol="1172" minColSha="712" maxColSha="103777" drainMin="1151" drainMax="1172" drainMinSha="1220" drainMaxSha="1248" color="EX-magenta" />
    <node name="TRIB3" row="15" minCol="703" maxCol="1188" minColSha="713" maxColSha="109588" drainMin="1173" drainMax="1188" drainMinSha="1249" drainMaxSha="1272" color="EX-green" />
    <node name="PDPK1" row="16" minCol="704" maxCol="1225" minColSha="714" maxColSha="113618" drainMin="1189" drainMax="1225" drainMinSha="1273" drainMaxSha="1318" color="EX-yellow" />
    <node name="PLCG1" row="17" minCol="11" maxCol="1312" minColSha="11" maxColSha="118552" drainMin="1226" drainMax="1312" drainMinSha="1319" drainMaxSha="1411" color="EX-purple" />
    <node name="CBL" row="18" minCol="12" maxCol="1385" minColSha="12" maxColSha="115404" drainMin="1313" drainMax="1385" drainMinSha="1412" drainMaxSha="1492" color="EX-dark-purple" />
    <node name="SOS1" row="19" minCol="13" maxCol="1430" minColSha="13" maxColSha="114337" drainMin="1386" drainMax="1430" drainMinSha="1493" drainMaxSha="1546" color="EX-dark-red" />
    <node name="NRAS" row="20" minCol="14" maxCol="1449" minColSha="14" maxColSha="108261" drainMin="1431" drainMax="1449" drainMinSha="1547" drainMaxSha="1571" color="EX-pale-green" />
    <node name="KRAS" row="21" minCol="15" maxCol="1470" minColSha="15" maxColSha="102936" drainMin="1450" drainMax="1470" drainMinSha="1572" drainMaxSha="1598" color="EX-pale-blue" />
    <node name="HRAS" row="22" minCol="16" maxCol="1539" minColSha="16" maxColSha="115324" drainMin="1471" drainMax="1539" drainMinSha="1599" drainMaxSha="1677" color="EX-dark-tan" />
    <node name="MAP2K2" row="23" minCol="1434" maxCol="1555" minColSha="1556" maxColSha="86298" drainMin="1540" drainMax="1555" drainMinSha="1678" drainMaxSha="1696" color="EX-pale-blue-magenta" />
    <node name="MAP2K1" row="24" minCol="1174" maxCol="1592" minColSha="1258" maxColSha="113273" drainMin="1556" drainMax="1592" drainMinSha="1697" drainMaxSha="1738" color="EX-pale-yellow orange" />
    <node name="BRAF" row="25" minCol="1474" maxCol="1608" minColSha="1612" maxColSha="106719" drainMin="1593" drainMax="1608" drainMinSha="1739" drainMaxSha="1757" color="EX-medium-magenta" />
    <node name="SYK" row="26" minCol="17" maxCol="1678" minColSha="17" maxColSha="113761" drainMin="1609" drainMax="1678" drainMinSha="1758" drainMaxSha="1834" color="EX-pale-red" />
    <node name="LYN" row="27" minCol="415" maxCol="1771" minColSha="416" maxColSha="115877" drainMin="1679" drainMax="1771" drainMinSha="1835" drainMaxSha="1933" color="EX-pale-cyan" />
    <node name="PLCG2" row="28" minCol="416" maxCol="1801" minColSha="417" maxColSha="86360" drainMin="1772" drainMax="1801" drainMinSha="1934" drainMaxSha="1966" color="EX-pale-yellow-green" />
    <node name="LCK" row="29" minCol="417" maxCol="1889" minColSha="418" maxColSha="115864" drainMin="1802" drainMax="1889" drainMinSha="1967" drainMaxSha="2064" color="EX-pale-purple" />
    <node name="ZAP70" row="30" minCol="18" maxCol="1930" minColSha="18" maxColSha="113762" drainMin="1890" drainMax="1930" drainMinSha="2065" drainMaxSha="2112" color="EX-pale-magenta" />
    <node name="CD247" row="31" minCol="19" maxCol="1959" minColSha="19" maxColSha="111828" drainMin="1931" drainMax="1959" drainMinSha="2113" drainMaxSha="2146" color="EX-pale-red-orange" />
    <node name="VAV1" row="32" minCol="20" maxCol="2010" minColSha="20" maxColSha="118559" drainMin="1960" drainMax="2010" drainMinSha="2147" drainMaxSha="2205" color="EX-blue" />
    <node name="LCP2" row="33" minCol="21" maxCol="2027" minColSha="21" maxColSha="118576" drainMin="2011" drainMax="2027" drainMinSha="2206" drainMaxSha="2233" color="EX-orange" />
    <node name="LAT" row="34" minCol="22" maxCol="2042" minColSha="22" maxColSha="117375" drainMin="2028" drainMax="2042" drainMinSha="2234" drainMaxSha="2256" color="EX-dark-cyan" />
    <node name="BLNK" row="35" minCol="23" maxCol="2051" minColSha="23" maxColSha="80277" drainMin="2043" drainMax="2051" drainMinSha="2257" drainMaxSha="2272" color="EX-red" />
    <node name="ITK" row="36" minCol="24" maxCol="2066" minColSha="24" maxColSha="84967" drainMin="2052" drainMax="2066" drainMinSha="2273" drainMaxSha="2295" color="EX-dark-orange" />
    <node name="MAP4K1" row="37" minCol="25" maxCol="2079" minColSha="25" maxColSha="80118" drainMin="2067" drainMax="2079" drainMinSha="2296" drainMaxSha="2315" color="EX-dark-gray-purple" />
    <node name="SH3BP2" row="38" minCol="26" maxCol="2086" minColSha="26" maxColSha="107783" drainMin="2080" drainMax="2086" drainMinSha="2316" drainMaxSha="2330" color="EX-cyan" />
    <node name="CBLB" row="39" minCol="27" maxCol="2104" minColSha="27" maxColSha="105094" drainMin="2087" drainMax="2104" drainMinSha="2331" drainMaxSha="2356" color="EX-yellow-orange" />
    <node name="PAG1" row="40" minCol="28" maxCol="2121" minColSha="28" maxColSha="117576" drainMin="2105" drainMax="2121" drainMinSha="2357" drainMaxSha="2383" color="EX-pure-blue" />
    <node name="BTK" row="41" minCol="1238" maxCol="2166" minColSha="1337" maxColSha="114291" drainMin="2122" drainMax="2166" drainMinSha="2384" drainMaxSha="2436" color="EX-dark-yellow-green" />
    <node name="TEC" row="42" minCol="424" maxCol="2181" minColSha="425" maxColSha="86926" drainMin="2167" drainMax="2181" drainMinSha="2437" drainMaxSha="2459" color="EX-dark-magenta" />
    <node name="KHDRBS1" row="43" minCol="29" maxCol="2212" minColSha="29" maxColSha="113320" drainMin="2182" drainMax="2212" drainMinSha="2460" drainMaxSha="2501" color="EX-dark-green" />
    <node name="FCER1G" row="44" minCol="1622" maxCol="2221" minColSha="1778" maxColSha="96799" drainMin="2213" drainMax="2221" drainMinSha="2502" drainMaxSha="2514" color="EX-blue-magenta" />
    <node name="SHB" row="45" minCol="30" maxCol="2231" minColSha="30" maxColSha="90268" drainMin="2222" drainMax="2231" drainMinSha="2515" drainMaxSha="2531" color="EX-yellow-green" />
    <node name="GP6" row="46" minCol="1688" maxCol="2236" minColSha="1850" maxColSha="65108" drainMin="2232" drainMax="2236" drainMinSha="2532" drainMaxSha="2538" color="EX-magenta" />
    <node name="FCGR2A" row="47" minCol="425" maxCol="2241" minColSha="426" maxColSha="111303" drainMin="2237" drainMax="2241" drainMinSha="2539" drainMaxSha="2549" color="EX-green" />
    <node name="JAK2" row="48" minCol="31" maxCol="2309" minColSha="31" maxColSha="115328" drainMin="2242" drainMax="2309" drainMinSha="2550" drainMaxSha="2628" color="EX-yellow" />
    <node name="JAK3" row="49" minCol="629" maxCol="2331" minColSha="635" maxColSha="111654" drainMin="2310" drainMax="2331" drainMinSha="2629" drainMaxSha="2659" color="EX-purple" />
    <node name="JAK1" row="50" minCol="32" maxCol="2376" minColSha="32" maxColSha="114685" drainMin="2332" drainMax="2376" drainMinSha="2660" drainMaxSha="2718" color="EX-dark-purple" />
    <node name="TYK2" row="51" minCol="631" maxCol="2396" minColSha="637" maxColSha="101041" drainMin="2377" drainMax="2396" drainMinSha="2719" drainMaxSha="2746" color="EX-dark-red" />
    <node name="IL2RB" row="52" minCol="33" maxCol="2411" minColSha="33" maxColSha="95380" drainMin="2397" drainMax="2411" drainMinSha="2747" drainMaxSha="2770" color="EX-pale-green" />
    <node name="IL2RG" row="53" minCol="428" maxCol="2427" minColSha="429" maxColSha="110638" drainMin="2412" drainMax="2427" drainMinSha="2771" drainMaxSha="2791" color="EX-pale-blue" />
    <node name="STAT1" row="54" minCol="530" maxCol="2495" minColSha="533" maxColSha="115163" drainMin="2428" drainMax="2495" drainMinSha="2792" drainMaxSha="2867" color="EX-dark-tan" />
    <node name="STAT3" row="55" minCol="531" maxCol="2581" minColSha="534" maxColSha="113947" drainMin="2496" drainMax="2581" drainMinSha="2868" drainMaxSha="2964" color="EX-pale-blue-magenta" />
    <node name="STAT5A" row="56" minCol="429" maxCol="2620" minColSha="430" maxColSha="114345" drainMin="2582" drainMax="2620" drainMinSha="2965" drainMaxSha="3018" color="EX-pale-yellow orange" />
    <node name="STAT5B" row="57" minCol="430" maxCol="2650" minColSha="431" maxColSha="98969" drainMin="2621" drainMax="2650" drainMinSha="3019" drainMaxSha="3058" color="EX-medium-magenta" />
    <node name="IFNAR1" row="58" minCol="534" maxCol="2665" minColSha="537" maxColSha="118730" drainMin="2651" drainMax="2665" drainMinSha="3059" drainMaxSha="3080" color="EX-pale-red" />
    <node name="IFNAR2" row="59" minCol="2339" maxCol="2674" minColSha="2681" maxColSha="118968" drainMin="2666" drainMax="2674" drainMinSha="3081" drainMaxSha="3094" color="EX-pale-cyan" />
    <node name="IL7R" row="60" minCol="720" maxCol="2679" minColSha="730" maxColSha="93822" drainMin="2675" drainMax="2679" drainMinSha="3095" drainMaxSha="3107" color="EX-pale-yellow-green" />
    <node name="85480" row="61" minCol="2502" maxCol="2680" minColSha="2885" maxColSha="3113" drainMin="2680" drainMax="2680" drainMinSha="3108" drainMaxSha="3111" color="EX-pale-purple" />
    <node name="CRLF2" row="62" minCol="2676" maxCol="2680" minColSha="3104" maxColSha="3113" drainMinSha="3112" drainMaxSha="3113" color="EX-pale-magenta" />
    <node name="IL4R" row="63" minCol="431" maxCol="2691" minColSha="432" maxColSha="110614" drainMin="2681" drainMax="2691" drainMinSha="3114" drainMaxSha="3133" color="EX-pale-red-orange" />
    <node name="CXCR4" row="64" minCol="536" maxCol="2710" minColSha="539" maxColSha="93307" drainMin="2692" drainMax="2710" drainMinSha="3134" drainMaxSha="3161" color="EX-blue" />
    <node name="CXCL12" row="65" minCol="2693" maxCol="2718" minColSha="3144" maxColSha="93308" drainMin="2711" drainMax="2718" drainMinSha="3162" drainMaxSha="3170" color="EX-orange" />
    <node name="DPP4" row="66" minCol="2694" maxCol="2732" minColSha="3145" maxColSha="100909" drainMin="2719" drainMax="2732" drainMinSha="3171" drainMaxSha="3186" color="EX-dark-cyan" />
    <node name="CCR5" row="67" minCol="1818" maxCol="2766" minColSha="1993" maxColSha="113270" drainMin="2733" drainMax="2766" drainMinSha="3187" drainMaxSha="3227" color="EX-red" />
    <node name="CCR2" row="68" minCol="2250" maxCol="2772" minColSha="2569" maxColSha="96293" drainMin="2767" drainMax="2772" drainMinSha="3228" drainMaxSha="3235" color="EX-dark-orange" />
    <node name="STAT2" row="69" minCol="2344" maxCol="2780" minColSha="2686" maxColSha="118969" drainMin="2773" drainMax="2780" drainMinSha="3236" drainMaxSha="3249" color="EX-dark-gray-purple" />
    <node name="KIT" row="70" minCol="34" maxCol="2816" minColSha="34" maxColSha="114242" drainMin="2781" drainMax="2816" drainMinSha="3250" drainMaxSha="3301" color="EX-cyan" />
    <node name="EPOR" row="71" minCol="35" maxCol="2835" minColSha="35" maxColSha="112614" drainMin="2817" drainMax="2835" drainMinSha="3302" drainMaxSha="3334" color="EX-yellow-orange" />
    <node name="GAB2" row="72" minCol="36" maxCol="2845" minColSha="36" maxColSha="89893" drainMin="2836" drainMax="2845" drainMinSha="3335" drainMaxSha="3357" color="EX-pure-blue" />
    <node name="INPP5D" row="73" minCol="37" maxCol="2859" minColSha="37" maxColSha="108176" drainMin="2846" drainMax="2859" drainMinSha="3358" drainMaxSha="3381" color="EX-dark-yellow-green" />
    <node name="SH2B2" row="74" minCol="38" maxCol="2861" minColSha="38" maxColSha="118598" drainMin="2860" drainMax="2861" drainMinSha="3382" drainMaxSha="3394" color="EX-dark-magenta" />
    <node name="GAB1" row="75" minCol="39" maxCol="2877" minColSha="39" maxColSha="106868" drainMin="2862" drainMax="2877" drainMinSha="3395" drainMaxSha="3420" color="EX-dark-green" />
    <node name="RET" row="76" minCol="40" maxCol="2899" minColSha="40" maxColSha="111401" drainMin="2878" drainMax="2899" drainMinSha="3421" drainMaxSha="3452" color="EX-blue-magenta" />
    <node name="CSF2RB" row="77" minCol="438" maxCol="2913" minColSha="439" maxColSha="91994" drainMin="2900" drainMax="2913" drainMinSha="3453" drainMaxSha="3478" color="EX-yellow-green" />
    <node name="CRKL" row="78" minCol="41" maxCol="2936" minColSha="41" maxColSha="115624" drainMin="2914" drainMax="2936" drainMinSha="3479" drainMaxSha="3525" color="EX-magenta" />
    <node name="CRK" row="79" minCol="42" maxCol="2982" minColSha="42" maxColSha="118553" drainMin="2937" drainMax="2982" drainMinSha="3526" drainMaxSha="3591" color="EX-green" />
    <node name="FRS2" row="80" minCol="43" maxCol="2994" minColSha="43" maxColSha="97891" drainMin="2983" drainMax="2994" drainMinSha="3592" drainMaxSha="3611" color="EX-yellow" />
    <node name="CSF3R" row="81" minCol="44" maxCol="3002" minColSha="44" maxColSha="95383" drainMin="2995" drainMax="3002" drainMinSha="3612" drainMaxSha="3628" color="EX-purple" />
    <node name="CSF2RA" row="82" minCol="728" maxCol="3007" minColSha="738" maxColSha="17187" drainMin="3003" drainMax="3007" drainMinSha="3629" drainMaxSha="3637" color="EX-dark-purple" />
    <node name="CSF2" row="83" minCol="2902" maxCol="3012" minColSha="3467" maxColSha="93622" drainMin="3008" drainMax="3012" drainMinSha="3638" drainMaxSha="3645" color="EX-dark-red" />
    <node name="IL3RA" row="84" minCol="2903" maxCol="3014" minColSha="3468" maxColSha="95384" drainMin="3013" drainMax="3014" drainMinSha="3646" drainMaxSha="3649" color="EX-pale-green" />
    <node name="IL3" row="85" minCol="1137" maxCol="3016" minColSha="1206" maxColSha="60070" drainMin="3015" drainMax="3016" drainMinSha="3650" drainMaxSha="3654" color="EX-pale-blue" />
    <node name="SOCS1" row="86" minCol="45" maxCol="3034" minColSha="45" maxColSha="111849" drainMin="3017" drainMax="3034" drainMinSha="3655" drainMaxSha="3687" color="EX-dark-tan" />
    <node name="AKT1" row="87" minCol="730" maxCol="3133" minColSha="740" maxColSha="116077" drainMin="3035" drainMax="3133" drainMinSha="3688" drainMaxSha="3794" color="EX-pale-blue-magenta" />
    <node name="RAF1" row="88" minCol="46" maxCol="3208" minColSha="46" maxColSha="115843" drainMin="3134" drainMax="3208" drainMinSha="3795" drainMaxSha="3887" color="EX-pale-yellow orange" />
    <node name="MAP2K1IP1" row="89" minCol="1544" maxCol="3214" minColSha="1685" maxColSha="118736" drainMin="3209" drainMax="3214" drainMinSha="3888" drainMaxSha="3895" color="EX-medium-magenta" />
    <node name="KSR2" row="90" minCol="1560" maxCol="3216" minColSha="1706" maxColSha="4744" drainMin="3215" drainMax="3216" drainMinSha="3896" drainMaxSha="3900" color="EX-pale-red" />
    <node name="DUSP3" row="91" minCol="1545" maxCol="3223" minColSha="1686" maxColSha="92861" drainMin="3217" drainMax="3223" drainMinSha="3901" drainMaxSha="3911" color="EX-pale-cyan" />
    <node name="PTPRC" row="92" minCol="47" maxCol="3250" minColSha="47" maxColSha="113420" drainMin="3224" drainMax="3250" drainMinSha="3912" drainMaxSha="3954" color="EX-pale-yellow-green" />
    <node name="CD4" row="93" minCol="731" maxCol="3274" minColSha="741" maxColSha="111407" drainMin="3251" drainMax="3274" drainMinSha="3955" drainMaxSha="3986" color="EX-pale-purple" />
    <node name="CD2" row="94" minCol="1826" maxCol="3287" minColSha="2001" maxColSha="117636" drainMin="3275" drainMax="3287" drainMinSha="3987" drainMaxSha="4003" color="EX-pale-magenta" />
    <node name="PTPN22" row="95" minCol="48" maxCol="3290" minColSha="48" maxColSha="95454" drainMin="3288" drainMax="3290" drainMinSha="4004" drainMaxSha="4012" color="EX-pale-red-orange" />
    <node name="TRAT1" row="96" minCol="732" maxCol="3295" minColSha="742" maxColSha="4898" drainMin="3291" drainMax="3295" drainMinSha="4013" drainMaxSha="4021" color="EX-blue" />
    <node name="TRA@" row="97" minCol="1941" maxCol="3306" minColSha="2128" maxColSha="104493" drainMin="3296" drainMax="3306" drainMinSha="4022" drainMaxSha="4034" color="EX-orange" />
    <node name="CD3D" row="98" minCol="1942" maxCol="3312" minColSha="2129" maxColSha="103688" drainMin="3307" drainMax="3312" drainMinSha="4035" drainMaxSha="4042" color="EX-dark-cyan" />
    <node name="CD3G" row="99" minCol="3298" maxCol="3314" minColSha="4026" maxColSha="4058" drainMin="3313" drainMax="3314" drainMinSha="4043" drainMaxSha="4046" color="EX-red" />
    <node name="TRD@" row="100" minCol="3299" maxCol="3315" minColSha="4027" maxColSha="119472" drainMin="3315" drainMax="3315" drainMinSha="4047" drainMaxSha="4049" color="EX-dark-orange" />
    <node name="CD3E" row="101" minCol="443" maxCol="3322" minColSha="444" maxColSha="110287" drainMin="3316" drainMax="3322" drainMinSha="4050" drainMaxSha="4065" color="EX-dark-gray-purple" />
    <node name="PTK2" row="102" minCol="49" maxCol="3383" minColSha="49" maxColSha="112416" drainMin="3323" drainMax="3383" drainMinSha="4066" drainMaxSha="4142" color="EX-cyan" />
    <node name="PTK2B" row="103" minCol="50" maxCol="3426" minColSha="50" maxColSha="114847" drainMin="3384" drainMax="3426" drainMinSha="4143" drainMaxSha="4205" color="EX-yellow-orange" />
    <node name="PXN" row="104" minCol="549" maxCol="3480" minColSha="552" maxColSha="114869" drainMin="3427" drainMax="3480" drainMinSha="4206" drainMaxSha="4266" color="EX-pure-blue" />
    <node name="BCAR1" row="105" minCol="51" maxCol="3518" minColSha="51" maxColSha="117936" drainMin="3481" drainMax="3518" drainMinSha="4267" drainMaxSha="4313" color="EX-dark-yellow-green" />
    <node name="NEDD9" row="106" minCol="550" maxCol="3538" minColSha="553" maxColSha="111578" drainMin="3519" drainMax="3538" drainMinSha="4314" drainMaxSha="4342" color="EX-dark-magenta" />
    <node name="MAPK3" row="107" minCol="52" maxCol="3624" minColSha="52" maxColSha="116189" drainMin="3539" drainMax="3624" drainMinSha="4343" drainMaxSha="4455" color="EX-dark-green" />
    <node name="MAPK8" row="108" minCol="737" maxCol="3678" minColSha="747" maxColSha="117435" drainMin="3625" drainMax="3678" drainMinSha="4456" drainMaxSha="4517" color="EX-blue-magenta" />
    <node name="MAPK14" row="109" minCol="53" maxCol="3742" minColSha="53" maxColSha="117910" drainMin="3679" drainMax="3742" drainMinSha="4518" drainMaxSha="4586" color="EX-yellow-green" />
    <node name="FYN" row="110" minCol="447" maxCol="3839" minColSha="448" maxColSha="116366" drainMin="3743" drainMax="3839" drainMinSha="4587" drainMaxSha="4719" color="EX-magenta" />
    <node name="MAPK1" row="111" minCol="54" maxCol="3965" minColSha="54" maxColSha="116188" drainMin="3840" drainMax="3965" drainMinSha="4720" drainMaxSha="4874" color="EX-green" />
    <node name="SRC" row="112" minCol="55" maxCol="4117" minColSha="55" maxColSha="116860" drainMin="3966" drainMax="4117" drainMinSha="4875" drainMaxSha="5054" color="EX-yellow" />
    <node name="PDGFRA" row="113" minCol="553" maxCol="4130" minColSha="556" maxColSha="108193" drainMin="4118" drainMax="4130" drainMinSha="5055" drainMaxSha="5078" color="EX-purple" />
    <node name="PDGFRB" row="114" minCol="56" maxCol="4162" minColSha="56" maxColSha="114334" drainMin="4131" drainMax="4162" drainMinSha="5079" drainMaxSha="5132" color="EX-dark-purple" />
    <node name="SNX2" row="115" minCol="847" maxCol="4174" minColSha="862" maxColSha="99094" drainMin="4163" drainMax="4174" drainMinSha="5133" drainMaxSha="5147" color="EX-dark-red" />
    <node name="SNX1" row="116" minCol="848" maxCol="4183" minColSha="863" maxColSha="91692" drainMin="4175" drainMax="4183" drainMinSha="5148" drainMaxSha="5159" color="EX-pale-green" />
    <node name="SNX4" row="117" minCol="849" maxCol="4189" minColSha="864" maxColSha="114195" drainMin="4184" drainMax="4189" drainMinSha="5160" drainMaxSha="5169" color="EX-pale-blue" />
    <node name="SNX6" row="118" minCol="850" maxCol="4202" minColSha="865" maxColSha="100815" drainMin="4190" drainMax="4202" drainMinSha="5170" drainMaxSha="5187" color="EX-dark-tan" />
    <node name="LEPR" row="119" minCol="555" maxCol="4209" minColSha="558" maxColSha="97119" drainMin="4203" drainMax="4209" drainMinSha="5188" drainMaxSha="5202" color="EX-pale-blue-magenta" />
    <node name="ACVR1B" row="120" minCol="4168" maxCol="4220" minColSha="5141" maxColSha="103225" drainMin="4210" drainMax="4220" drainMinSha="5203" drainMaxSha="5215" color="EX-pale-yellow orange" />
    <node name="ACVR2B" row="121" minCol="4169" maxCol="4230" minColSha="5142" maxColSha="119293" drainMin="4221" drainMax="4230" drainMinSha="5216" drainMaxSha="5229" color="EX-medium-magenta" />
    <node name="INHBB" row="122" minCol="4212" maxCol="4238" minColSha="5207" maxColSha="81500" drainMin="4231" drainMax="4238" drainMinSha="5230" drainMaxSha="5239" color="EX-pale-red" />
    <node name="INHBC" row="123" minCol="4213" maxCol="4241" minColSha="5208" maxColSha="5613" drainMin="4239" drainMax="4241" drainMinSha="5240" drainMaxSha="5245" color="EX-pale-cyan" />
    <node name="INHBA" row="124" minCol="4214" maxCol="4252" minColSha="5209" maxColSha="105358" drainMin="4242" drainMax="4252" drainMinSha="5246" drainMaxSha="5260" color="EX-pale-yellow-green" />
    <node name="IGSF1" row="125" minCol="4215" maxCol="4257" minColSha="5210" maxColSha="115416" drainMin="4253" drainMax="4257" drainMinSha="5261" drainMaxSha="5268" color="EX-pale-purple" />
    <node name="ACVR2A" row="126" minCol="4235" maxCol="4271" minColSha="5236" maxColSha="102498" drainMin="4258" drainMax="4271" drainMinSha="5269" drainMaxSha="5286" color="EX-pale-magenta" />
    <node name="ENG" row="127" minCol="4244" maxCol="4282" minColSha="5252" maxColSha="5758" drainMin="4272" drainMax="4282" drainMinSha="5287" drainMaxSha="5299" color="EX-pale-red-orange" />
    <node name="TGFBR3" row="128" minCol="4245" maxCol="4291" minColSha="5253" maxColSha="94624" drainMin="4283" drainMax="4291" drainMinSha="5300" drainMaxSha="5311" color="EX-blue" />
    <node name="TGFB2" row="129" minCol="4274" maxCol="4304" minColSha="5291" maxColSha="83870" drainMin="4292" drainMax="4304" drainMinSha="5312" drainMaxSha="5326" color="EX-orange" />
    <node name="TGFB3" row="130" minCol="4275" maxCol="4311" minColSha="5292" maxColSha="5748" drainMin="4305" drainMax="4311" drainMinSha="5327" drainMaxSha="5336" color="EX-dark-cyan" />
    <node name="TGFB1" row="131" minCol="4276" maxCol="4342" minColSha="5293" maxColSha="112368" drainMin="4312" drainMax="4342" drainMinSha="5337" drainMaxSha="5370" color="EX-red" />
    <node name="ACVRL1" row="132" minCol="4193" maxCol="4346" minColSha="5178" maxColSha="53687" drainMin="4343" drainMax="4346" drainMinSha="5371" drainMaxSha="5379" color="EX-dark-orange" />
    <node name="INHA" row="133" minCol="4236" maxCol="4347" minColSha="5237" maxColSha="57165" drainMin="4347" drainMax="4347" drainMinSha="5380" drainMaxSha="5383" color="EX-dark-gray-purple" />
    <node name="BMP2" row="134" minCol="4262" maxCol="4360" minColSha="5277" maxColSha="105359" drainMin="4348" drainMax="4360" drainMinSha="5384" drainMaxSha="5400" color="EX-cyan" />
    <node name="TGFBRAP1" row="135" minCol="4216" maxCol="4366" minColSha="5211" maxColSha="108922" drainMin="4361" drainMax="4366" drainMinSha="5401" drainMaxSha="5409" color="EX-yellow-orange" />
    <node name="TGFBR2" row="136" minCol="742" maxCol="4390" minColSha="752" maxColSha="105609" drainMin="4367" drainMax="4390" drainMinSha="5410" drainMaxSha="5443" color="EX-pure-blue" />
    <node name="TGFBR1" row="137" minCol="743" maxCol="4498" minColSha="753" maxColSha="116248" drainMin="4391" drainMax="4498" drainMinSha="5444" drainMaxSha="5562" color="EX-dark-yellow-green" />
    <node name="BMPR1B" row="138" minCol="4196" maxCol="4543" minColSha="5181" maxColSha="107658" drainMin="4499" drainMax="4543" drainMinSha="5563" drainMaxSha="5610" color="EX-dark-magenta" />
    <node name="ACVR1" row="139" minCol="1439" maxCol="4581" minColSha="1561" maxColSha="109051" drainMin="4544" drainMax="4581" drainMinSha="5611" drainMaxSha="5657" color="EX-dark-green" />
    <node name="FMOD" row="140" minCol="4298" maxCol="4317" minColSha="5320" maxColSha="5660" drainMinSha="5658" drainMaxSha="5660" color="EX-blue-magenta" />
    <node name="VASN" row="141" minCol="4299" maxCol="4318" minColSha="5321" maxColSha="5663" drainMinSha="5661" drainMaxSha="5663" color="EX-yellow-green" />
    <node name="BMPR1A" row="142" minCol="4351" maxCol="4595" minColSha="5391" maxColSha="101613" drainMin="4582" drainMax="4595" drainMinSha="5664" drainMaxSha="5680" color="EX-magenta" />
    <node name="GDF6" row="143" minCol="4501" maxCol="4598" minColSha="5568" maxColSha="6360" drainMin="4596" drainMax="4598" drainMinSha="5681" drainMaxSha="5685" color="EX-green" />
    <node name="BMPR2" row="144" minCol="4352" maxCol="4634" minColSha="5392" maxColSha="113026" drainMin="4599" drainMax="4634" drainMinSha="5686" drainMaxSha="5725" color="EX-yellow" />
    <node name="LTBP3" row="145" minCol="4300" maxCol="4637" minColSha="5322" maxColSha="93231" drainMin="4635" drainMax="4637" drainMinSha="5726" drainMaxSha="5731" color="EX-purple" />
    <node name="BMP4" row="146" minCol="4503" maxCol="4649" minColSha="5570" maxColSha="105360" drainMin="4638" drainMax="4649" drainMinSha="5732" drainMaxSha="5746" color="EX-dark-purple" />
    <node name="CTGF" row="147" minCol="4301" maxCol="4655" minColSha="5323" maxColSha="112710" drainMin="4650" drainMax="4655" drainMinSha="5747" drainMaxSha="5755" color="EX-dark-red" />
    <node name="BMP7" row="148" minCol="4226" maxCol="4660" minColSha="5225" maxColSha="119372" drainMin="4656" drainMax="4660" drainMinSha="5756" drainMaxSha="5767" color="EX-pale-green" />
    <node name="GDF5" row="149" minCol="4227" maxCol="4662" minColSha="5226" maxColSha="105362" drainMin="4661" drainMax="4662" drainMinSha="5768" drainMaxSha="5775" color="EX-pale-blue" />
    <node name="BMP8B" row="150" minCol="4639" maxCol="4663" minColSha="5736" maxColSha="5777" drainMin="4663" drainMax="4663" drainMinSha="5776" drainMaxSha="5777" color="EX-dark-tan" />
    <node name="SMAD4" row="151" minCol="1440" maxCol="4793" minColSha="1562" maxColSha="116521" drainMin="4664" drainMax="4793" drainMinSha="5778" drainMaxSha="5914" color="EX-pale-blue-magenta" />
    <node name="SMAD3" row="152" minCol="3521" maxCol="4965" minColSha="4325" maxColSha="116854" drainMin="4794" drainMax="4965" drainMinSha="5915" drainMaxSha="6092" color="EX-pale-yellow orange" />
    <node name="SMAD2" row="153" minCol="451" maxCol="5115" minColSha="452" maxColSha="116727" drainMin="4966" drainMax="5115" drainMinSha="6093" drainMaxSha="6255" color="EX-medium-magenta" />
    <node name="SMAD1" row="154" minCol="3523" maxCol="5210" minColSha="4327" maxColSha="116012" drainMin="5116" drainMax="5210" drainMinSha="6256" drainMaxSha="6358" color="EX-pale-red" />
    <node name="SMAD5" row="155" minCol="4547" maxCol="5241" minColSha="5623" maxColSha="118951" drainMin="5211" drainMax="5241" drainMinSha="6359" drainMaxSha="6393" color="EX-pale-cyan" />
    <node name="BMP6" row="156" minCol="4266" maxCol="5245" minColSha="5281" maxColSha="105363" drainMin="5242" drainMax="5245" drainMinSha="6394" drainMaxSha="6402" color="EX-pale-yellow-green" />
    <node name="COL1A2" row="157" minCol="1643" maxCol="5271" minColSha="1799" maxColSha="111156" drainMin="5246" drainMax="5271" drainMinSha="6403" drainMaxSha="6432" color="EX-pale-purple" />
    <node name="COL1A1" row="158" minCol="1644" maxCol="5305" minColSha="1800" maxColSha="104267" drainMin="5272" drainMax="5305" drainMinSha="6433" drainMaxSha="6471" color="EX-pale-magenta" />
    <node name="VWF" row="159" minCol="5248" maxCol="5321" minColSha="6409" maxColSha="102244" drainMin="5306" drainMax="5321" drainMinSha="6472" drainMaxSha="6489" color="EX-pale-red-orange" />
    <node name="GP9" row="160" minCol="5249" maxCol="5335" minColSha="6410" maxColSha="7090" drainMin="5322" drainMax="5335" drainMinSha="6490" drainMaxSha="6506" color="EX-blue" />
    <node name="GP5" row="161" minCol="5250" maxCol="5349" minColSha="6411" maxColSha="91998" drainMin="5336" drainMax="5349" drainMinSha="6507" drainMaxSha="6524" color="EX-orange" />
    <node name="GP1BB" row="162" minCol="5251" maxCol="5363" minColSha="6412" maxColSha="91999" drainMin="5350" drainMax="5363" drainMinSha="6525" drainMaxSha="6543" color="EX-dark-cyan" />
    <node name="GP1BA" row="163" minCol="5252" maxCol="5382" minColSha="6413" maxColSha="108306" drainMin="5364" drainMax="5382" drainMinSha="6544" drainMaxSha="6568" color="EX-red" />
    <node name="F11" row="164" minCol="5326" maxCol="5396" minColSha="6497" maxColSha="78462" drainMin="5383" drainMax="5396" drainMinSha="6569" drainMaxSha="6586" color="EX-dark-orange" />
    <node name="F9" row="165" minCol="5311" maxCol="5408" minColSha="6479" maxColSha="83969" drainMin="5397" drainMax="5408" drainMinSha="6587" drainMaxSha="6604" color="EX-dark-gray-purple" />
    <node name="F8" row="166" minCol="5312" maxCol="5425" minColSha="6480" maxColSha="103689" drainMin="5409" drainMax="5425" drainMinSha="6605" drainMaxSha="6628" color="EX-cyan" />
    <node name="KLKB1" row="167" minCol="5329" maxCol="5438" minColSha="6500" maxColSha="94398" drainMin="5426" drainMax="5438" drainMinSha="6629" drainMaxSha="6646" color="EX-yellow-orange" />
    <node name="F7" row="168" minCol="5399" maxCol="5448" minColSha="6595" maxColSha="10838" drainMin="5439" drainMax="5448" drainMinSha="6647" drainMaxSha="6658" color="EX-pure-blue" />
    <node name="F3" row="169" minCol="5400" maxCol="5456" minColSha="6596" maxColSha="81925" drainMin="5449" drainMax="5456" drainMinSha="6659" drainMaxSha="6669" color="EX-dark-yellow-green" />
    <node name="F5" row="170" minCol="5313" maxCol="5475" minColSha="6481" maxColSha="110592" drainMin="5457" drainMax="5475" drainMinSha="6670" drainMaxSha="6698" color="EX-dark-magenta" />
    <node name="F10" row="171" minCol="5314" maxCol="5501" minColSha="6482" maxColSha="112503" drainMin="5476" drainMax="5501" drainMinSha="6699" drainMaxSha="6735" color="EX-dark-green" />
    <node name="F2" row="172" minCol="5315" maxCol="5540" minColSha="6483" maxColSha="114229" drainMin="5502" drainMax="5540" drainMinSha="6736" drainMaxSha="6786" color="EX-blue-magenta" />
    <node name="F12" row="173" minCol="5333" maxCol="5551" minColSha="6504" maxColSha="101518" drainMin="5541" drainMax="5551" drainMinSha="6787" drainMaxSha="6804" color="EX-yellow-green" />
    <node name="KNG1" row="174" minCol="5334" maxCol="5579" minColSha="6505" maxColSha="112408" drainMin="5552" drainMax="5579" drainMinSha="6805" drainMaxSha="6840" color="EX-magenta" />
    <node name="VKORC1" row="175" minCol="5405" maxCol="5584" minColSha="6601" maxColSha="8655" drainMin="5580" drainMax="5584" drainMinSha="6841" drainMaxSha="6849" color="EX-green" />
    <node name="GGCX" row="176" minCol="5406" maxCol="5589" minColSha="6602" maxColSha="85985" drainMin="5585" drainMax="5589" drainMinSha="6850" drainMaxSha="6859" color="EX-yellow" />
    <node name="PROS1" row="177" minCol="5415" maxCol="5595" minColSha="6618" maxColSha="100770" drainMin="5590" drainMax="5595" drainMinSha="6860" drainMaxSha="6871" color="EX-purple" />
    <node name="PROC" row="178" minCol="5416" maxCol="5603" minColSha="6619" maxColSha="103280" drainMin="5596" drainMax="5603" drainMinSha="6872" drainMaxSha="6885" color="EX-dark-purple" />
    <node name="THBD" row="179" minCol="5462" maxCol="5606" minColSha="6685" maxColSha="7078" drainMin="5604" drainMax="5606" drainMinSha="6886" drainMaxSha="6892" color="EX-dark-red" />
    <node name="F13B" row="180" minCol="5463" maxCol="5611" minColSha="6686" maxColSha="6947" drainMin="5607" drainMax="5611" drainMinSha="6893" drainMaxSha="6900" color="EX-pale-green" />
    <node name="F13A1" row="181" minCol="5464" maxCol="5619" minColSha="6687" maxColSha="89020" drainMin="5612" drainMax="5619" drainMinSha="6901" drainMaxSha="6912" color="EX-pale-blue" />
    <node name="FGG" row="182" minCol="5465" maxCol="5629" minColSha="6688" maxColSha="75288" drainMin="5620" drainMax="5629" drainMinSha="6913" drainMaxSha="6927" color="EX-dark-tan" />
    <node name="FGB" row="183" minCol="5466" maxCol="5639" minColSha="6689" maxColSha="101524" drainMin="5630" drainMax="5639" drainMinSha="6928" drainMaxSha="6943" color="EX-pale-blue-magenta" />
    <node name="FGA" row="184" minCol="5467" maxCol="5650" minColSha="6690" maxColSha="93041" drainMin="5640" drainMax="5650" drainMinSha="6944" drainMaxSha="6961" color="EX-pale-yellow orange" />
    <node name="ITGA2B" row="185" minCol="57" maxCol="5658" minColSha="57" maxColSha="103826" drainMin="5651" drainMax="5658" drainMinSha="6962" drainMaxSha="6976" color="EX-medium-magenta" />
    <node name="PROZ" row="186" minCol="5515" maxCol="5660" minColSha="6761" maxColSha="8353" drainMin="5659" drainMax="5660" drainMinSha="6977" drainMaxSha="6981" color="EX-pale-red" />
    <node name="SERPINA5" row="187" minCol="5392" maxCol="5669" minColSha="6582" maxColSha="104298" drainMin="5661" drainMax="5669" drainMinSha="6982" drainMaxSha="6999" color="EX-pale-cyan" />
    <node name="PLAT" row="188" minCol="3543" maxCol="5689" minColSha="4374" maxColSha="110813" drainMin="5670" drainMax="5689" drainMinSha="7000" drainMaxSha="7027" color="EX-pale-yellow-green" />
    <node name="PLG" row="189" minCol="5453" maxCol="5734" minColSha="6666" maxColSha="114025" drainMin="5690" drainMax="5734" drainMinSha="7028" drainMaxSha="7076" color="EX-pale-purple" />
    <node name="PF4" row="190" minCol="5599" maxCol="5742" minColSha="6881" maxColSha="98265" drainMin="5735" drainMax="5742" drainMinSha="7077" drainMaxSha="7086" color="EX-pale-magenta" />
    <node name="C1QBP" row="191" minCol="2869" maxCol="5778" minColSha="3412" maxColSha="113820" drainMin="5743" drainMax="5778" drainMinSha="7087" drainMaxSha="7133" color="EX-pale-red-orange" />
    <node name="PRCP" row="192" minCol="5431" maxCol="5779" minColSha="6639" maxColSha="7590" drainMin="5779" drainMax="5779" drainMinSha="7134" drainMaxSha="7137" color="EX-blue" />
    <node name="HGF" row="193" minCol="5394" maxCol="5790" minColSha="6584" maxColSha="91777" drainMin="5780" drainMax="5790" drainMinSha="7138" drainMaxSha="7150" color="EX-orange" />
    <node name="HGFAC" row="194" minCol="5433" maxCol="5793" minColSha="6641" maxColSha="117759" drainMin="5791" drainMax="5793" drainMinSha="7151" drainMaxSha="7156" color="EX-dark-cyan" />
    <node name="PLAU" row="195" minCol="5518" maxCol="5806" minColSha="6764" maxColSha="99477" drainMin="5794" drainMax="5806" drainMinSha="7157" drainMaxSha="7174" color="EX-red" />
    <node name="SERPINE1" row="196" minCol="5519" maxCol="5818" minColSha="6765" maxColSha="102185" drainMin="5807" drainMax="5818" drainMinSha="7175" drainMaxSha="7190" color="EX-dark-orange" />
    <node name="HRG" row="197" minCol="5644" maxCol="5824" minColSha="6955" maxColSha="57135" drainMin="5819" drainMax="5824" drainMinSha="7191" drainMaxSha="7200" color="EX-dark-gray-purple" />
    <node name="SERPINB2" row="198" minCol="5694" maxCol="5828" minColSha="7036" maxColSha="59240" drainMin="5825" drainMax="5828" drainMinSha="7201" drainMaxSha="7206" color="EX-cyan" />
    <node name="PLAUR" row="199" minCol="1710" maxCol="5849" minColSha="1872" maxColSha="111383" drainMin="5829" drainMax="5849" drainMinSha="7207" drainMaxSha="7237" color="EX-yellow-orange" />
    <node name="PIGF" row="200" minCol="5830" maxCol="5857" minColSha="7218" maxColSha="69872" drainMin="5850" drainMax="5857" drainMinSha="7238" drainMaxSha="7246" color="EX-pure-blue" />
    <node name="CDC91L1" row="201" minCol="5831" maxCol="5862" minColSha="7219" maxColSha="7286" drainMin="5858" drainMax="5862" drainMinSha="7247" drainMaxSha="7253" color="EX-dark-yellow-green" />
    <node name="PIGO" row="202" minCol="5832" maxCol="5866" minColSha="7220" maxColSha="7287" drainMin="5863" drainMax="5866" drainMinSha="7254" drainMaxSha="7260" color="EX-dark-magenta" />
    <node name="PIGS" row="203" minCol="5833" maxCol="5869" minColSha="7221" maxColSha="7288" drainMin="5867" drainMax="5869" drainMinSha="7261" drainMaxSha="7267" color="EX-dark-green" />
    <node name="PIGK" row="204" minCol="5834" maxCol="5872" minColSha="7222" maxColSha="117339" drainMin="5870" drainMax="5872" drainMinSha="7268" drainMaxSha="7275" color="EX-blue-magenta" />
    <node name="PIGT" row="205" minCol="5835" maxCol="5874" minColSha="7223" maxColSha="93583" drainMin="5873" drainMax="5874" drainMinSha="7276" drainMaxSha="7283" color="EX-yellow-green" />
    <node name="GPAA1" row="206" minCol="5836" maxCol="5878" minColSha="7224" maxColSha="115760" drainMin="5875" drainMax="5878" drainMinSha="7284" drainMaxSha="7294" color="EX-magenta" />
    <node name="LRP1B" row="207" minCol="5675" maxCol="5880" minColSha="7013" maxColSha="105212" drainMin="5879" drainMax="5880" drainMinSha="7295" drainMaxSha="7299" color="EX-green" />
    <node name="SERPINF2" row="208" minCol="5395" maxCol="5891" minColSha="6585" maxColSha="106757" drainMin="5881" drainMax="5891" drainMinSha="7300" drainMaxSha="7316" color="EX-yellow" />
    <node name="SERPINB6" row="209" minCol="5490" maxCol="5892" minColSha="6724" maxColSha="9214" drainMin="5892" drainMax="5892" drainMinSha="7317" drainMaxSha="7322" color="EX-purple" />
    <node name="CXCR3" row="210" minCol="5736" maxCol="5901" minColSha="7080" maxColSha="96285" drainMin="5893" drainMax="5901" drainMinSha="7323" drainMaxSha="7332" color="EX-dark-purple" />
    <node name="CXCL10" row="211" minCol="2722" maxCol="5905" minColSha="3176" maxColSha="91084" drainMin="5902" drainMax="5905" drainMinSha="7333" drainMaxSha="7338" color="EX-dark-red" />
    <node name="NID1" row="212" minCol="5278" maxCol="5920" minColSha="6444" maxColSha="106353" drainMin="5906" drainMax="5920" drainMinSha="7339" drainMaxSha="7357" color="EX-pale-green" />
    <node name="FBLN2" row="213" minCol="5907" maxCol="5942" minColSha="7344" maxColSha="106359" drainMin="5921" drainMax="5942" drainMinSha="7358" drainMaxSha="7380" color="EX-pale-blue" />
    <node name="PRELP" row="214" minCol="5279" maxCol="5945" minColSha="6445" maxColSha="58047" drainMin="5943" drainMax="5945" drainMinSha="7381" drainMaxSha="7386" color="EX-dark-tan" />
    <node name="HSPG2" row="215" minCol="4650" maxCol="5967" minColSha="5750" maxColSha="118877" drainMin="5946" drainMax="5967" drainMinSha="7387" drainMaxSha="7412" color="EX-pale-blue-magenta" />
    <node name="FBLN1" row="216" minCol="4669" maxCol="5984" minColSha="5790" maxColSha="109342" drainMin="5968" drainMax="5984" drainMinSha="7413" drainMaxSha="7433" color="EX-pale-yellow orange" />
    <node name="COL13A1" row="217" minCol="5911" maxCol="5989" minColSha="7348" maxColSha="8686" drainMin="5985" drainMax="5989" drainMinSha="7434" drainMaxSha="7440" color="EX-medium-magenta" />
    <node name="SPARC" row="218" minCol="4321" maxCol="5999" minColSha="5349" maxColSha="105419" drainMin="5990" drainMax="5999" drainMinSha="7441" drainMaxSha="7457" color="EX-pale-red" />
    <node name="NID2" row="219" minCol="5949" maxCol="6002" minColSha="7394" maxColSha="106354" drainMin="6000" drainMax="6002" drainMinSha="7458" drainMaxSha="7462" color="EX-pale-cyan" />
    <node name="THBS1" row="220" minCol="4322" maxCol="6029" minColSha="5350" maxColSha="118424" drainMin="6003" drainMax="6029" drainMinSha="7463" drainMaxSha="7497" color="EX-pale-yellow-green" />
    <node name="ITGA1" row="221" minCol="5988" maxCol="6037" minColSha="7439" maxColSha="96376" drainMin="6030" drainMax="6037" drainMinSha="7498" drainMaxSha="7506" color="EX-pale-purple" />
    <node name="MATN1" row="222" minCol="6031" maxCol="6042" minColSha="7500" maxColSha="58050" drainMin="6038" drainMax="6042" drainMinSha="7507" drainMaxSha="7512" color="EX-pale-magenta" />
    <node name="MATN4" row="223" minCol="6039" maxCol="6044" minColSha="7509" maxColSha="7521" drainMin="6043" drainMax="6044" drainMinSha="7513" drainMaxSha="7515" color="EX-pale-red-orange" />
    <node name="MATN3" row="224" minCol="6040" maxCol="6045" minColSha="7510" maxColSha="7518" drainMin="6045" drainMax="6045" drainMinSha="7516" drainMaxSha="7518" color="EX-blue" />
    <node name="MATN2" row="225" minCol="5282" maxCol="6055" minColSha="6448" maxColSha="93370" drainMin="6046" drainMax="6055" drainMinSha="7519" drainMaxSha="7531" color="EX-orange" />
    <node name="COL4A2" row="226" minCol="5924" maxCol="6072" minColSha="7362" maxColSha="111991" drainMin="6056" drainMax="6072" drainMinSha="7532" drainMaxSha="7550" color="EX-dark-cyan" />
    <node name="COL4A1" row="227" minCol="5925" maxCol="6089" minColSha="7363" maxColSha="105498" drainMin="6073" drainMax="6089" drainMinSha="7551" drainMaxSha="7570" color="EX-red" />
    <node name="ECM1" row="228" minCol="5969" maxCol="6092" minColSha="7418" maxColSha="77758" drainMin="6090" drainMax="6092" drainMinSha="7571" drainMaxSha="7574" color="EX-dark-orange" />
    <node name="SERPING1" row="229" minCol="5434" maxCol="6099" minColSha="6642" maxColSha="87750" drainMin="6093" drainMax="6099" drainMinSha="7575" drainMaxSha="7588" color="EX-dark-gray-purple" />
    <node name="AGT" row="230" minCol="5559" maxCol="6112" minColSha="6820" maxColSha="108041" drainMin="6100" drainMax="6112" drainMinSha="7589" drainMaxSha="7603" color="EX-cyan" />
    <node name="CD36" row="231" minCol="1711" maxCol="6118" minColSha="1873" maxColSha="75612" drainMin="6113" drainMax="6118" drainMinSha="7604" drainMaxSha="7616" color="EX-yellow-orange" />
    <node name="STAT6" row="232" minCol="643" maxCol="6129" minColSha="649" maxColSha="103293" drainMin="6119" drainMax="6129" drainMinSha="7617" drainMaxSha="7631" color="EX-pure-blue" />
    <node name="ETS1" row="233" minCol="2631" maxCol="6150" minColSha="3039" maxColSha="91704" drainMin="6130" drainMax="6150" drainMinSha="7632" drainMaxSha="7657" color="EX-dark-yellow-green" />
    <node name="ETS2" row="234" minCol="2632" maxCol="6164" minColSha="3040" maxColSha="107337" drainMin="6151" drainMax="6164" drainMinSha="7658" drainMaxSha="7674" color="EX-dark-magenta" />
    <node name="MAF" row="235" minCol="6132" maxCol="6174" minColSha="7639" maxColSha="67366" drainMin="6165" drainMax="6174" drainMinSha="7675" drainMaxSha="7685" color="EX-dark-green" />
    <node name="SOX9" row="236" minCol="6166" maxCol="6182" minColSha="7677" maxColSha="92602" drainMin="6175" drainMax="6182" drainMinSha="7686" drainMaxSha="7694" color="EX-blue-magenta" />
    <node name="USF2" row="237" minCol="6167" maxCol="6202" minColSha="7678" maxColSha="105562" drainMin="6183" drainMax="6202" drainMinSha="7695" drainMaxSha="7715" color="EX-yellow-green" />
    <node name="MAFG" row="238" minCol="6168" maxCol="6214" minColSha="7679" maxColSha="109589" drainMin="6203" drainMax="6214" drainMinSha="7716" drainMaxSha="7728" color="EX-magenta" />
    <node name="NFE2" row="239" minCol="6204" maxCol="6223" minColSha="7718" maxColSha="112325" drainMin="6215" drainMax="6223" drainMinSha="7729" drainMaxSha="7738" color="EX-green" />
    <node name="NFE2L2" row="240" minCol="6205" maxCol="6238" minColSha="7719" maxColSha="115851" drainMin="6224" drainMax="6238" drainMinSha="7739" drainMaxSha="7755" color="EX-yellow" />
    <node name="ERG" row="241" minCol="6152" maxCol="6244" minColSha="7662" maxColSha="91398" drainMin="6239" drainMax="6244" drainMinSha="7756" drainMaxSha="7762" color="EX-purple" />
    <node name="POU1F1" row="242" minCol="6133" maxCol="6251" minColSha="7640" maxColSha="100721" drainMin="6245" drainMax="6251" drainMinSha="7763" drainMaxSha="7770" color="EX-dark-purple" />
    <node name="RASA1" row="243" minCol="58" maxCol="6293" minColSha="58" maxColSha="112983" drainMin="6252" drainMax="6293" drainMinSha="7771" drainMaxSha="7829" color="EX-dark-red" />
    <node name="HCK" row="244" minCol="745" maxCol="6326" minColSha="755" maxColSha="114196" drainMin="6294" drainMax="6326" drainMinSha="7830" drainMaxSha="7881" color="EX-pale-green" />
    <node name="TFPI" row="245" minCol="5446" maxCol="6333" minColSha="6656" maxColSha="102119" drainMin="6327" drainMax="6333" drainMinSha="7882" drainMaxSha="7892" color="EX-pale-blue" />
    <node name="GHR" row="246" minCol="59" maxCol="6343" minColSha="59" maxColSha="107004" drainMin="6334" drainMax="6343" drainMinSha="7893" drainMaxSha="7915" color="EX-dark-tan" />
    <node name="SHOC2" row="247" minCol="1441" maxCol="6344" minColSha="1563" maxColSha="76633" drainMin="6344" drainMax="6344" drainMinSha="7916" drainMaxSha="7920" color="EX-pale-blue-magenta" />
    <node name="CD19" row="248" minCol="60" maxCol="6354" minColSha="60" maxColSha="66110" drainMin="6345" drainMax="6354" drainMinSha="7921" drainMaxSha="7941" color="EX-pale-yellow orange" />
    <node name="CD79A" row="249" minCol="1647" maxCol="6363" minColSha="1803" maxColSha="103298" drainMin="6355" drainMax="6363" drainMinSha="7942" drainMaxSha="7956" color="EX-medium-magenta" />
    <node name="CD79B" row="250" minCol="1648" maxCol="6365" minColSha="1804" maxColSha="86363" drainMin="6364" drainMax="6365" drainMinSha="7957" drainMaxSha="7965" color="EX-pale-red" />
    <node name="FCAR" row="251" minCol="1715" maxCol="6368" minColSha="1877" maxColSha="75910" drainMin="6366" drainMax="6368" drainMinSha="7966" drainMaxSha="7970" color="EX-pale-cyan" />
    <node name="FCGR1A" row="252" minCol="1649" maxCol="6373" minColSha="1805" maxColSha="60089" drainMin="6369" drainMax="6373" drainMinSha="7971" drainMaxSha="7981" color="EX-pale-yellow-green" />
    <node name="APCS" row="253" minCol="6074" maxCol="6384" minColSha="7555" maxColSha="100771" drainMin="6374" drainMax="6384" drainMinSha="7982" drainMaxSha="7994" color="EX-pale-purple" />
    <node name="CRP" row="254" minCol="2234" maxCol="6392" minColSha="2536" maxColSha="96794" drainMin="6385" drainMax="6392" drainMinSha="7995" drainMaxSha="8006" color="EX-pale-magenta" />
    <node name="IGJ" row="255" minCol="6358" maxCol="6393" minColSha="7951" maxColSha="80752" drainMin="6393" drainMax="6393" drainMinSha="8007" drainMaxSha="8008" color="EX-pale-red-orange" />
    <node name="CD22" row="256" minCol="61" maxCol="6398" minColSha="61" maxColSha="96854" drainMin="6394" drainMax="6398" drainMinSha="8009" drainMaxSha="8022" color="EX-blue" />
    <node name="VAV2" row="257" minCol="62" maxCol="6407" minColSha="62" maxColSha="107274" drainMin="6399" drainMax="6407" drainMinSha="8023" drainMaxSha="8037" color="EX-orange" />
    <node name="NEK3" row="258" minCol="1981" maxCol="6408" minColSha="2176" maxColSha="8047" drainMin="6408" drainMax="6408" drainMinSha="8038" drainMaxSha="8040" color="EX-dark-cyan" />
    <node name="PRLR" row="259" minCol="557" maxCol="6418" minColSha="560" maxColSha="102207" drainMin="6409" drainMax="6418" drainMinSha="8041" drainMaxSha="8057" color="EX-red" />
    <node name="ITGB3" row="260" minCol="454" maxCol="6438" minColSha="455" maxColSha="103991" drainMin="6419" drainMax="6438" drainMinSha="8058" drainMaxSha="8095" color="EX-dark-orange" />
    <node name="ITGAV" row="261" minCol="3332" maxCol="6459" minColSha="4091" maxColSha="118918" drainMin="6439" drainMax="6459" drainMinSha="8096" drainMaxSha="8121" color="EX-dark-gray-purple" />
    <node name="SOCS3" row="262" minCol="558" maxCol="6468" minColSha="561" maxColSha="93635" drainMin="6460" drainMax="6468" drainMinSha="8122" drainMaxSha="8144" color="EX-cyan" />
    <node name="SOCS2" row="263" minCol="854" maxCol="6460" minColSha="869" maxColSha="8151" drainMinSha="8145" drainMaxSha="8151" color="EX-yellow-orange" />
    <node name="NTRK1" row="264" minCol="63" maxCol="6488" minColSha="63" maxColSha="111187" drainMin="6469" drainMax="6488" drainMinSha="8152" drainMaxSha="8182" color="EX-pure-blue" />
    <node name="NGFR" row="265" minCol="64" maxCol="6513" minColSha="64" maxColSha="108620" drainMin="6489" drainMax="6513" drainMinSha="8183" drainMaxSha="8212" color="EX-dark-yellow-green" />
    <node name="NTRK3" row="266" minCol="457" maxCol="6522" minColSha="458" maxColSha="106037" drainMin="6514" drainMax="6522" drainMinSha="8213" drainMaxSha="8226" color="EX-dark-magenta" />
    <node name="PECAM1" row="267" minCol="560" maxCol="6534" minColSha="563" maxColSha="93234" drainMin="6523" drainMax="6534" drainMinSha="8227" drainMaxSha="8249" color="EX-dark-green" />
    <node name="FLT3" row="268" minCol="65" maxCol="6538" minColSha="65" maxColSha="81490" drainMin="6535" drainMax="6538" drainMinSha="8250" drainMaxSha="8259" color="EX-blue-magenta" />
    <node name="FLT3LG" row="269" minCol="6536" maxCol="6541" minColSha="8257" maxColSha="86478" drainMin="6539" drainMax="6541" drainMinSha="8260" drainMaxSha="8263" color="EX-yellow-green" />
    <node name="KITLG" row="270" minCol="2792" maxCol="6546" minColSha="3277" maxColSha="89422" drainMin="6542" drainMax="6546" drainMinSha="8264" drainMaxSha="8272" color="EX-magenta" />
    <node name="MET" row="271" minCol="66" maxCol="6571" minColSha="66" maxColSha="112986" drainMin="6547" drainMax="6571" drainMinSha="8273" drainMaxSha="8311" color="EX-green" />
    <node name="CSK" row="272" minCol="460" maxCol="6592" minColSha="461" maxColSha="111921" drainMin="6572" drainMax="6592" drainMinSha="8312" drainMaxSha="8345" color="EX-yellow" />
    <node name="FURIN" row="273" minCol="5317" maxCol="6622" minColSha="6485" maxColSha="112743" drainMin="6593" drainMax="6622" drainMinSha="8346" drainMaxSha="8383" color="EX-purple" />
    <node name="WAS" row="274" minCol="67" maxCol="6647" minColSha="67" maxColSha="102480" drainMin="6623" drainMax="6647" drainMinSha="8384" drainMaxSha="8419" color="EX-dark-purple" />
    <node name="ARPC4" row="275" minCol="68" maxCol="6658" minColSha="68" maxColSha="112670" drainMin="6648" drainMax="6658" drainMinSha="8420" drainMaxSha="8432" color="EX-dark-red" />
    <node name="ARPC5" row="276" minCol="69" maxCol="6663" minColSha="69" maxColSha="93935" drainMin="6659" drainMax="6663" drainMinSha="8433" drainMaxSha="8439" color="EX-pale-green" />
    <node name="ACTR3" row="277" minCol="70" maxCol="6675" minColSha="70" maxColSha="116068" drainMin="6664" drainMax="6675" drainMinSha="8440" drainMaxSha="8455" color="EX-pale-blue" />
    <node name="ARPC1B" row="278" minCol="6626" maxCol="6680" minColSha="8398" maxColSha="81665" drainMin="6676" drainMax="6680" drainMinSha="8456" drainMaxSha="8463" color="EX-dark-tan" />
    <node name="ACTR2" row="279" minCol="71" maxCol="6691" minColSha="71" maxColSha="111579" drainMin="6681" drainMax="6691" drainMinSha="8464" drainMaxSha="8480" color="EX-pale-blue-magenta" />
    <node name="ARPC2" row="280" minCol="72" maxCol="6694" minColSha="72" maxColSha="83449" drainMin="6692" drainMax="6694" drainMinSha="8481" drainMaxSha="8487" color="EX-pale-yellow orange" />
    <node name="ACTR3B" row="281" minCol="6653" maxCol="6707" minColSha="8427" maxColSha="118330" drainMin="6695" drainMax="6707" drainMinSha="8488" drainMaxSha="8505" color="EX-medium-magenta" />
    <node name="WASF2" row="282" minCol="73" maxCol="6718" minColSha="73" maxColSha="107257" drainMin="6708" drainMax="6718" drainMinSha="8506" drainMaxSha="8521" color="EX-pale-red" />
    <node name="ARPC3" row="283" minCol="74" maxCol="6728" minColSha="74" maxColSha="118595" drainMin="6719" drainMax="6728" drainMinSha="8522" drainMaxSha="8537" color="EX-pale-cyan" />
    <node name="NCKAP1" row="284" minCol="6710" maxCol="6738" minColSha="8513" maxColSha="92003" drainMin="6729" drainMax="6738" drainMinSha="8538" drainMaxSha="8548" color="EX-pale-yellow-green" />
    <node name="CYFIP2" row="285" minCol="6711" maxCol="6747" minColSha="8514" maxColSha="74894" drainMin="6739" drainMax="6747" drainMinSha="8549" drainMaxSha="8559" color="EX-pale-purple" />
    <node name="WASF1" row="286" minCol="75" maxCol="6760" minColSha="75" maxColSha="105494" drainMin="6748" drainMax="6760" drainMinSha="8560" drainMaxSha="8576" color="EX-pale-magenta" />
    <node name="C3orf10" row="287" minCol="6731" maxCol="6761" minColSha="8541" maxColSha="59120" drainMin="6761" drainMax="6761" drainMinSha="8577" drainMaxSha="8580" color="EX-pale-red-orange" />
    <node name="ABI1" row="288" minCol="1401" maxCol="6777" minColSha="1517" maxColSha="100037" drainMin="6762" drainMax="6777" drainMinSha="8581" drainMaxSha="8601" color="EX-blue" />
    <node name="FXR1" row="289" minCol="6742" maxCol="6788" minColSha="8554" maxColSha="112175" drainMin="6778" drainMax="6788" drainMinSha="8602" drainMaxSha="8613" color="EX-orange" />
    <node name="FMR1" row="290" minCol="6743" maxCol="6797" minColSha="8555" maxColSha="117075" drainMin="6789" drainMax="6797" drainMinSha="8614" drainMaxSha="8624" color="EX-dark-cyan" />
    <node name="DNMBP" row="291" minCol="6733" maxCol="6807" minColSha="8543" maxColSha="106102" drainMin="6798" drainMax="6807" drainMinSha="8625" drainMaxSha="8637" color="EX-red" />
    <node name="IL2RA" row="292" minCol="2405" maxCol="6811" minColSha="2764" maxColSha="60100" drainMin="6808" drainMax="6811" drainMinSha="8638" drainMaxSha="8645" color="EX-dark-orange" />
    <node name="IL2" row="293" minCol="461" maxCol="6815" minColSha="462" maxColSha="93631" drainMin="6812" drainMax="6815" drainMinSha="8646" drainMaxSha="8654" color="EX-dark-gray-purple" />
    <node name="GAS6" row="294" minCol="5584" maxCol="6819" minColSha="6849" maxColSha="86662" drainMin="6816" drainMax="6819" drainMinSha="8655" drainMaxSha="8661" color="EX-cyan" />
    <node name="MERTK" row="295" minCol="76" maxCol="6822" minColSha="76" maxColSha="99692" drainMin="6820" drainMax="6822" drainMinSha="8662" drainMaxSha="8667" color="EX-yellow-orange" />
    <node name="IL5RA" row="296" minCol="2267" maxCol="6825" minColSha="2586" maxColSha="110290" drainMin="6823" drainMax="6825" drainMinSha="8668" drainMaxSha="8673" color="EX-pure-blue" />
    <node name="IL5" row="297" minCol="2907" maxCol="6826" minColSha="3472" maxColSha="8676" drainMin="6826" drainMax="6826" drainMinSha="8674" drainMaxSha="8676" color="EX-dark-yellow-green" />
    <node name="FN1" row="298" minCol="2714" maxCol="6882" minColSha="3166" maxColSha="119054" drainMin="6827" drainMax="6882" drainMinSha="8677" drainMaxSha="8750" color="EX-dark-magenta" />
    <node name="CSF1R" row="299" minCol="77" maxCol="6888" minColSha="77" maxColSha="98726" drainMin="6883" drainMax="6888" drainMinSha="8751" drainMaxSha="8766" color="EX-dark-green" />
    <node name="CSF1" row="300" minCol="3023" maxCol="6892" minColSha="3676" maxColSha="91205" drainMin="6889" drainMax="6892" drainMinSha="8767" drainMaxSha="8772" color="EX-blue-magenta" />
    <node name="HLA-B" row="301" minCol="3300" maxCol="6902" minColSha="4028" maxColSha="102534" drainMin="6893" drainMax="6902" drainMinSha="8773" drainMaxSha="8785" color="EX-yellow-green" />
    <node name="B2M" row="302" minCol="6894" maxCol="6921" minColSha="8777" maxColSha="112176" drainMin="6903" drainMax="6921" drainMinSha="8786" drainMaxSha="8805" color="EX-magenta" />
    <node name="LILRB1" row="303" minCol="6895" maxCol="6925" minColSha="8778" maxColSha="70730" drainMin="6922" drainMax="6925" drainMinSha="8806" drainMaxSha="8811" color="EX-green" />
    <node name="CD8A" row="304" minCol="1840" maxCol="6934" minColSha="2015" maxColSha="88022" drainMin="6926" drainMax="6934" drainMinSha="8812" drainMaxSha="8826" color="EX-yellow" />
    <node name="HLA-G" row="305" minCol="6906" maxCol="6942" minColSha="8790" maxColSha="86956" drainMin="6935" drainMax="6942" drainMinSha="8827" drainMaxSha="8837" color="EX-purple" />
    <node name="HLA-F" row="306" minCol="6907" maxCol="6945" minColSha="8791" maxColSha="8926" drainMin="6943" drainMax="6945" drainMinSha="8838" drainMaxSha="8842" color="EX-dark-purple" />
    <node name="HLA-A" row="307" minCol="3301" maxCol="6968" minColSha="4029" maxColSha="110567" drainMin="6946" drainMax="6968" drainMinSha="8843" drainMaxSha="8871" color="EX-dark-red" />
    <node name="HLA-E" row="308" minCol="6909" maxCol="6973" minColSha="8793" maxColSha="100414" drainMin="6969" drainMax="6973" drainMinSha="8872" drainMaxSha="8878" color="EX-pale-green" />
    <node name="KLRD1" row="309" minCol="6897" maxCol="6977" minColSha="8780" maxColSha="8929" drainMin="6974" drainMax="6977" drainMinSha="8879" drainMaxSha="8885" color="EX-pale-blue" />
    <node name="KLRC2" row="310" minCol="6971" maxCol="6975" minColSha="8876" maxColSha="8887" drainMinSha="8886" drainMaxSha="8887" color="EX-dark-tan" />
    <node name="KLRC1" row="311" minCol="562" maxCol="6976" minColSha="565" maxColSha="8891" drainMinSha="8888" drainMaxSha="8891" color="EX-pale-blue-magenta" />
    <node name="TAP1" row="312" minCol="6910" maxCol="6988" minColSha="8794" maxColSha="110147" drainMin="6978" drainMax="6988" drainMinSha="8892" drainMaxSha="8905" color="EX-pale-yellow orange" />
    <node name="TAP2" row="313" minCol="6939" maxCol="6992" minColSha="8834" maxColSha="70733" drainMin="6989" drainMax="6992" drainMinSha="8906" drainMaxSha="8911" color="EX-medium-magenta" />
    <node name="TAPBP" row="314" minCol="6947" maxCol="6997" minColSha="8850" maxColSha="74434" drainMin="6993" drainMax="6997" drainMinSha="8912" drainMaxSha="8919" color="EX-pale-red" />
    <node name="CD8B" row="315" minCol="3310" maxCol="6930" minColSha="4040" maxColSha="8921" drainMinSha="8920" drainMaxSha="8921" color="EX-pale-cyan" />
    <node name="LILRB2" row="316" minCol="649" maxCol="6998" minColSha="655" maxColSha="70735" drainMin="6998" drainMax="6998" drainMinSha="8922" drainMaxSha="8928" color="EX-pale-yellow-green" />
    <node name="KLRC3" row="317" minCol="6977" maxCol="6999" minColSha="8885" maxColSha="110777" drainMin="6999" drainMax="6999" drainMinSha="8929" drainMaxSha="8930" color="EX-pale-purple" />
    <node name="COPG" row="318" minCol="6993" maxCol="7018" minColSha="8915" maxColSha="114592" drainMin="7000" drainMax="7018" drainMinSha="8931" drainMaxSha="8950" color="EX-pale-magenta" />
    <node name="COPG2" row="319" minCol="6994" maxCol="7029" minColSha="8916" maxColSha="109754" drainMin="7019" drainMax="7029" drainMinSha="8951" drainMaxSha="8963" color="EX-pale-red-orange" />
    <node name="ARCN1" row="320" minCol="7001" maxCol="7035" minColSha="8933" maxColSha="109755" drainMin="7030" drainMax="7035" drainMinSha="8964" drainMaxSha="8971" color="EX-blue" />
    <node name="COPZ2" row="321" minCol="7002" maxCol="7030" minColSha="8934" maxColSha="8974" drainMinSha="8972" drainMaxSha="8974" color="EX-orange" />
    <node name="COPB1" row="322" minCol="4137" maxCol="7048" minColSha="5107" maxColSha="112744" drainMin="7036" drainMax="7048" drainMinSha="8975" drainMaxSha="8993" color="EX-dark-cyan" />
    <node name="COPE" row="323" minCol="7004" maxCol="7051" minColSha="8936" maxColSha="92645" drainMin="7049" drainMax="7051" drainMinSha="8994" drainMaxSha="8999" color="EX-red" />
    <node name="ABL1" row="324" minCol="78" maxCol="7118" minColSha="78" maxColSha="115824" drainMin="7052" drainMax="7118" drainMinSha="9000" drainMaxSha="9091" color="EX-dark-orange" />
    <node name="BCR" row="325" minCol="79" maxCol="7139" minColSha="79" maxColSha="111847" drainMin="7119" drainMax="7139" drainMinSha="9092" drainMaxSha="9124" color="EX-dark-gray-purple" />
    <node name="FES" row="326" minCol="755" maxCol="7144" minColSha="765" maxColSha="100899" drainMin="7140" drainMax="7144" drainMinSha="9125" drainMaxSha="9140" color="EX-cyan" />
    <node name="AXL" row="327" minCol="80" maxCol="7151" minColSha="80" maxColSha="103245" drainMin="7145" drainMax="7151" drainMinSha="9141" drainMaxSha="9159" color="EX-yellow-orange" />
    <node name="LAT2" row="328" minCol="81" maxCol="7152" minColSha="81" maxColSha="95677" drainMin="7152" drainMax="7152" drainMinSha="9160" drainMaxSha="9166" color="EX-pure-blue" />
    <node name="MST1R" row="329" minCol="82" maxCol="7163" minColSha="82" maxColSha="102812" drainMin="7153" drainMax="7163" drainMinSha="9167" drainMaxSha="9184" color="EX-dark-yellow-green" />
    <node name="SEMG2" row="330" minCol="5664" maxCol="7169" minColSha="6994" maxColSha="92895" drainMin="7164" drainMax="7169" drainMinSha="9185" drainMaxSha="9191" color="EX-dark-magenta" />
    <node name="SEMG1" row="331" minCol="7164" maxCol="7174" minColSha="9186" maxColSha="95678" drainMin="7170" drainMax="7174" drainMinSha="9192" drainMaxSha="9197" color="EX-dark-green" />
    <node name="KLK3" row="332" minCol="2829" maxCol="7181" minColSha="3328" maxColSha="106494" drainMin="7175" drainMax="7181" drainMinSha="9198" drainMaxSha="9210" color="EX-blue-magenta" />
    <node name="KLK2" row="333" minCol="5666" maxCol="7188" minColSha="6996" maxColSha="117770" drainMin="7182" drainMax="7188" drainMinSha="9211" drainMaxSha="9223" color="EX-yellow-green" />
    <node name="EGFR" row="334" minCol="83" maxCol="7359" minColSha="83" maxColSha="116942" drainMin="7189" drainMax="7359" drainMinSha="9224" drainMaxSha="9431" color="EX-magenta" />
    <node name="ERBB2" row="335" minCol="84" maxCol="7394" minColSha="84" maxColSha="113756" drainMin="7360" drainMax="7394" drainMinSha="9432" drainMaxSha="9478" color="EX-green" />
    <node name="ERBB3" row="336" minCol="85" maxCol="7413" minColSha="85" maxColSha="110075" drainMin="7395" drainMax="7413" drainMinSha="9479" drainMaxSha="9505" color="EX-yellow" />
    <node name="ERBB4" row="337" minCol="2598" maxCol="7433" minColSha="2996" maxColSha="112326" drainMin="7414" drainMax="7433" drainMinSha="9506" drainMaxSha="9530" color="EX-purple" />
    <node name="EGF" row="338" minCol="86" maxCol="7439" minColSha="86" maxColSha="82330" drainMin="7434" drainMax="7439" drainMinSha="9531" drainMaxSha="9542" color="EX-dark-purple" />
    <node name="NRG1" row="339" minCol="7364" maxCol="7441" minColSha="9448" maxColSha="112745" drainMin="7440" drainMax="7441" drainMinSha="9543" drainMaxSha="9548" color="EX-dark-red" />
    <node name="GRB7" row="340" minCol="87" maxCol="7448" minColSha="87" maxColSha="102188" drainMin="7442" drainMax="7448" drainMinSha="9549" drainMaxSha="9565" color="EX-pale-green" />
    <node name="MUC1" row="341" minCol="88" maxCol="7460" minColSha="88" maxColSha="118587" drainMin="7449" drainMax="7460" drainMinSha="9566" drainMaxSha="9586" color="EX-pale-blue" />
    <node name="TGFA" row="342" minCol="7197" maxCol="7472" minColSha="9269" maxColSha="104319" drainMin="7461" drainMax="7472" drainMinSha="9587" drainMaxSha="9601" color="EX-dark-tan" />
    <node name="CTNND1" row="343" minCol="652" maxCol="7488" minColSha="658" maxColSha="106389" drainMin="7473" drainMax="7488" drainMinSha="9602" drainMaxSha="9621" color="EX-pale-blue-magenta" />
    <node name="FER" row="344" minCol="2358" maxCol="7495" minColSha="2700" maxColSha="100089" drainMin="7489" drainMax="7495" drainMinSha="9622" drainMaxSha="9632" color="EX-pale-yellow orange" />
    <node name="JUP" row="345" minCol="3757" maxCol="7528" minColSha="4637" maxColSha="117415" drainMin="7496" drainMax="7528" drainMinSha="9633" drainMaxSha="9672" color="EX-medium-magenta" />
    <node name="PTPRM" row="346" minCol="7476" maxCol="7534" minColSha="9609" maxColSha="66442" drainMin="7529" drainMax="7534" drainMinSha="9673" drainMaxSha="9679" color="EX-pale-red" />
    <node name="PPFIBP1" row="347" minCol="7530" maxCol="7542" minColSha="9675" maxColSha="80432" drainMin="7535" drainMax="7542" drainMinSha="9680" drainMaxSha="9688" color="EX-pale-cyan" />
    <node name="PPFIA2" row="348" minCol="7536" maxCol="7553" minColSha="9682" maxColSha="74523" drainMin="7543" drainMax="7553" drainMinSha="9689" drainMaxSha="9700" color="EX-pale-yellow-green" />
    <node name="PPFIA3" row="349" minCol="7537" maxCol="7563" minColSha="9683" maxColSha="94661" drainMin="7554" drainMax="7563" drainMinSha="9701" drainMaxSha="9712" color="EX-pale-purple" />
    <node name="PPFIA1" row="350" minCol="3231" maxCol="7578" minColSha="3935" maxColSha="107845" drainMin="7564" drainMax="7578" drainMinSha="9713" drainMaxSha="9731" color="EX-pale-magenta" />
    <node name="ERC2" row="351" minCol="7546" maxCol="7581" minColSha="9693" maxColSha="76757" drainMin="7579" drainMax="7581" drainMinSha="9732" drainMaxSha="9737" color="EX-pale-red-orange" />
    <node name="PTPRD" row="352" minCol="7547" maxCol="7583" minColSha="9694" maxColSha="117567" drainMin="7582" drainMax="7583" drainMinSha="9738" drainMaxSha="9742" color="EX-blue" />
    <node name="PPFIBP2" row="353" minCol="3232" maxCol="7585" minColSha="3936" maxColSha="66064" drainMin="7584" drainMax="7585" drainMinSha="9743" drainMaxSha="9748" color="EX-orange" />
    <node name="CAST" row="354" minCol="7549" maxCol="7591" minColSha="9696" maxColSha="106704" drainMin="7586" drainMax="7591" drainMinSha="9749" drainMaxSha="9757" color="EX-dark-cyan" />
    <node name="PTPRF" row="355" minCol="967" maxCol="7600" minColSha="992" maxColSha="104353" drainMin="7592" drainMax="7600" drainMinSha="9758" drainMaxSha="9776" color="EX-red" />
    <node name="PTPRA" row="356" minCol="89" maxCol="7605" minColSha="89" maxColSha="100090" drainMin="7601" drainMax="7605" drainMinSha="9777" drainMaxSha="9788" color="EX-dark-orange" />
    <node name="ERC1" row="357" minCol="7570" maxCol="7611" minColSha="9723" maxColSha="101796" drainMin="7606" drainMax="7611" drainMinSha="9789" drainMaxSha="9795" color="EX-dark-gray-purple" />
    <node name="PKP2" row="358" minCol="7200" maxCol="7624" minColSha="9272" maxColSha="96946" drainMin="7612" drainMax="7624" drainMinSha="9796" drainMaxSha="9810" color="EX-cyan" />
    <node name="DSC2" row="359" minCol="7498" maxCol="7628" minColSha="9642" maxColSha="9837" drainMin="7625" drainMax="7628" drainMinSha="9811" drainMaxSha="9816" color="EX-yellow-orange" />
    <node name="DSG2" row="360" minCol="7499" maxCol="7629" minColSha="9643" maxColSha="9833" drainMin="7629" drainMax="7629" drainMinSha="9817" drainMaxSha="9820" color="EX-pure-blue" />
    <node name="DSG1" row="361" minCol="7500" maxCol="7636" minColSha="9644" maxColSha="118960" drainMin="7630" drainMax="7636" drainMinSha="9821" drainMaxSha="9830" color="EX-dark-yellow-green" />
    <node name="DSC1" row="362" minCol="7501" maxCol="7639" minColSha="9645" maxColSha="81325" drainMin="7637" drainMax="7639" drainMinSha="9831" drainMaxSha="9836" color="EX-dark-magenta" />
    <node name="PKP3" row="363" minCol="7628" maxCol="7641" minColSha="9816" maxColSha="117416" drainMin="7640" drainMax="7641" drainMinSha="9837" drainMaxSha="9841" color="EX-dark-green" />
    <node name="KRT5" row="364" minCol="7201" maxCol="7650" minColSha="9273" maxColSha="111681" drainMin="7642" drainMax="7650" drainMinSha="9842" drainMaxSha="9852" color="EX-blue-magenta" />
    <node name="KRT14" row="365" minCol="7202" maxCol="7654" minColSha="9274" maxColSha="90212" drainMin="7651" drainMax="7654" drainMinSha="9853" drainMaxSha="9858" color="EX-yellow-green" />
    <node name="KRT1" row="366" minCol="5545" maxCol="7664" minColSha="6798" maxColSha="117932" drainMin="7655" drainMax="7664" drainMinSha="9859" drainMaxSha="9872" color="EX-magenta" />
    <node name="DSP" row="367" minCol="6526" maxCol="7694" minColSha="8241" maxColSha="112851" drainMin="7665" drainMax="7694" drainMinSha="9873" drainMaxSha="9908" color="EX-green" />
    <node name="CASP10" row="368" minCol="7666" maxCol="7721" minColSha="9880" maxColSha="110809" drainMin="7695" drainMax="7721" drainMinSha="9909" drainMaxSha="9936" color="EX-yellow" />
    <node name="TNFRSF10B" row="369" minCol="7697" maxCol="7733" minColSha="9912" maxColSha="82872" drainMin="7722" drainMax="7733" drainMinSha="9937" drainMaxSha="9949" color="EX-purple" />
    <node name="TNFSF10" row="370" minCol="7698" maxCol="7744" minColSha="9913" maxColSha="109590" drainMin="7734" drainMax="7744" drainMinSha="9950" drainMaxSha="9962" color="EX-dark-purple" />
    <node name="TNFRSF10A" row="371" minCol="2135" maxCol="7756" minColSha="2405" maxColSha="82874" drainMin="7745" drainMax="7756" drainMinSha="9963" drainMaxSha="9978" color="EX-dark-red" />
    <node name="FADD" row="372" minCol="2445" maxCol="7792" minColSha="2817" maxColSha="113147" drainMin="7757" drainMax="7792" drainMinSha="9979" drainMaxSha="10019" color="EX-pale-green" />
    <node name="CASP8" row="373" minCol="3760" maxCol="7859" minColSha="4640" maxColSha="111641" drainMin="7793" drainMax="7859" drainMinSha="10020" drainMaxSha="10092" color="EX-pale-blue" />
    <node name="CFLAR" row="374" minCol="3142" maxCol="7888" minColSha="3821" maxColSha="117300" drainMin="7860" drainMax="7888" drainMinSha="10093" drainMaxSha="10126" color="EX-dark-tan" />
    <node name="FAS" row="375" minCol="653" maxCol="7915" minColSha="659" maxColSha="112450" drainMin="7889" drainMax="7915" drainMinSha="10127" drainMaxSha="10163" color="EX-pale-blue-magenta" />
    <node name="FASLG" row="376" minCol="90" maxCol="7934" minColSha="90" maxColSha="111332" drainMin="7916" drainMax="7934" drainMinSha="10164" drainMaxSha="10193" color="EX-pale-yellow orange" />
    <node name="CASP2" row="377" minCol="7667" maxCol="7951" minColSha="9881" maxColSha="105502" drainMin="7935" drainMax="7951" drainMinSha="10194" drainMaxSha="10213" color="EX-medium-magenta" />
    <node name="CASP6" row="378" minCol="7668" maxCol="7977" minColSha="9882" maxColSha="111645" drainMin="7952" drainMax="7977" drainMinSha="10214" drainMaxSha="10243" color="EX-pale-red" />
    <node name="DEDD" row="379" minCol="7706" maxCol="7985" minColSha="9921" maxColSha="107187" drainMin="7978" drainMax="7985" drainMinSha="10244" drainMaxSha="10255" color="EX-pale-cyan" />
    <node name="DEDD2" row="380" minCol="7707" maxCol="7987" minColSha="9922" maxColSha="45352" drainMin="7986" drainMax="7987" drainMinSha="10256" drainMaxSha="10261" color="EX-pale-yellow-green" />
    <node name="CASP3" row="381" minCol="1721" maxCol="8097" minColSha="1883" maxColSha="116312" drainMin="7988" drainMax="8097" drainMinSha="10262" drainMaxSha="10386" color="EX-pale-purple" />
    <node name="RIPK1" row="382" minCol="7204" maxCol="8132" minColSha="9276" maxColSha="113274" drainMin="8098" drainMax="8132" drainMinSha="10387" drainMaxSha="10428" color="EX-pale-magenta" />
    <node name="TRADD" row="383" minCol="2446" maxCol="8178" minColSha="2818" maxColSha="114452" drainMin="8133" drainMax="8178" drainMinSha="10429" drainMaxSha="10484" color="EX-pale-red-orange" />
    <node name="TNFRSF1A" row="384" minCol="91" maxCol="8274" minColSha="91" maxColSha="116088" drainMin="8179" drainMax="8274" drainMinSha="10485" drainMaxSha="10592" color="EX-blue" />
    <node name="TRAF1" row="385" minCol="3991" maxCol="8328" minColSha="4928" maxColSha="114884" drainMin="8275" drainMax="8328" drainMinSha="10593" drainMaxSha="10656" color="EX-orange" />
    <node name="TRAF2" row="386" minCol="6175" maxCol="8499" minColSha="7687" maxColSha="116875" drainMin="8329" drainMax="8499" drainMinSha="10657" drainMaxSha="10836" color="EX-dark-cyan" />
    <node name="IKBKG" row="387" minCol="3992" maxCol="8637" minColSha="4929" maxColSha="116552" drainMin="8500" drainMax="8637" drainMinSha="10837" drainMaxSha="10980" color="EX-red" />
    <node name="CHUK" row="388" minCol="567" maxCol="8698" minColSha="570" maxColSha="115057" drainMin="8638" drainMax="8698" drainMinSha="10981" drainMaxSha="11052" color="EX-dark-orange" />
    <node name="IKBKB" row="389" minCol="969" maxCol="8758" minColSha="994" maxColSha="103795" drainMin="8699" drainMax="8758" drainMinSha="11053" drainMaxSha="11125" color="EX-dark-gray-purple" />
    <node name="MAP3K7" row="390" minCol="2073" maxCol="8819" minColSha="2309" maxColSha="115006" drainMin="8759" drainMax="8819" drainMinSha="11126" drainMaxSha="11194" color="EX-cyan" />
    <node name="MAP3K7IP1" row="391" minCol="3681" maxCol="8846" minColSha="4525" maxColSha="104611" drainMin="8820" drainMax="8846" drainMinSha="11195" drainMaxSha="11225" color="EX-yellow-orange" />
    <node name="MAP3K7IP2" row="392" minCol="5750" maxCol="8880" minColSha="7105" maxColSha="114769" drainMin="8847" drainMax="8880" drainMinSha="11226" drainMaxSha="11263" color="EX-pure-blue" />
    <node name="NFKB2" row="393" minCol="7669" maxCol="9013" minColSha="9883" maxColSha="116527" drainMin="8881" drainMax="9013" drainMinSha="11264" drainMaxSha="11400" color="EX-dark-yellow-green" />
    <node name="400604" row="394" minCol="5751" maxCol="9115" minColSha="7106" maxColSha="118749" drainMin="9014" drainMax="9115" drainMinSha="11401" drainMaxSha="11508" color="EX-dark-magenta" />
    <node name="RELA" row="395" minCol="1176" maxCol="9278" minColSha="1260" maxColSha="116824" drainMin="9116" drainMax="9278" drainMinSha="11509" drainMaxSha="11680" color="EX-dark-green" />
    <node name="RPL7A" row="396" minCol="8884" maxCol="9392" minColSha="11271" maxColSha="115695" drainMin="9279" drainMax="9392" drainMinSha="11681" drainMaxSha="11796" color="EX-blue-magenta" />
    <node name="RPL6" row="397" minCol="8885" maxCol="9506" minColSha="11272" maxColSha="97385" drainMin="9393" drainMax="9506" drainMinSha="11797" drainMaxSha="11913" color="EX-yellow-green" />
    <node name="RPL14" row="398" minCol="9016" maxCol="9618" minColSha="11409" maxColSha="112393" drainMin="9507" drainMax="9618" drainMinSha="11914" drainMaxSha="12028" color="EX-magenta" />
    <node name="RPL10A" row="399" minCol="9017" maxCol="9727" minColSha="11410" maxColSha="47859" drainMin="9619" drainMax="9727" drainMinSha="12029" drainMaxSha="12141" color="EX-green" />
    <node name="RPL27A" row="400" minCol="92" maxCol="9834" minColSha="92" maxColSha="25359" drainMin="9728" drainMax="9834" drainMinSha="12142" drainMaxSha="12254" color="EX-yellow" />
    <node name="RPL27" row="401" minCol="93" maxCol="9941" minColSha="93" maxColSha="76406" drainMin="9835" drainMax="9941" drainMinSha="12255" drainMaxSha="12369" color="EX-purple" />
    <node name="RPL18" row="402" minCol="94" maxCol="10048" minColSha="94" maxColSha="76407" drainMin="9942" drainMax="10048" drainMinSha="12370" drainMaxSha="12486" color="EX-dark-purple" />
    <node name="RPL19" row="403" minCol="9286" maxCol="10152" minColSha="11690" maxColSha="25362" drainMin="10049" drainMax="10152" drainMinSha="12487" drainMaxSha="12597" color="EX-dark-red" />
    <node name="RPL26L1" row="404" minCol="9287" maxCol="10255" minColSha="11691" maxColSha="25363" drainMin="10153" drainMax="10255" drainMinSha="12598" drainMaxSha="12708" color="EX-pale-green" />
    <node name="RPL34" row="405" minCol="9288" maxCol="10357" minColSha="11692" maxColSha="25364" drainMin="10256" drainMax="10357" drainMinSha="12709" drainMaxSha="12819" color="EX-pale-blue" />
    <node name="RPL37" row="406" minCol="9289" maxCol="10458" minColSha="11693" maxColSha="25365" drainMin="10358" drainMax="10458" drainMinSha="12820" drainMaxSha="12930" color="EX-dark-tan" />
    <node name="RPL39" row="407" minCol="9290" maxCol="10558" minColSha="11694" maxColSha="25366" drainMin="10459" drainMax="10558" drainMinSha="12931" drainMaxSha="13041" color="EX-pale-blue-magenta" />
    <node name="RPL3L" row="408" minCol="9291" maxCol="10657" minColSha="11695" maxColSha="25367" drainMin="10559" drainMax="10657" drainMinSha="13042" drainMaxSha="13152" color="EX-pale-yellow orange" />
    <node name="RPL17" row="409" minCol="9292" maxCol="10756" minColSha="11696" maxColSha="106181" drainMin="10658" drainMax="10756" drainMinSha="13153" drainMaxSha="13264" color="EX-medium-magenta" />
    <node name="RPL41" row="410" minCol="9293" maxCol="10854" minColSha="11697" maxColSha="76838" drainMin="10757" drainMax="10854" drainMinSha="13265" drainMaxSha="13376" color="EX-pale-red" />
    <node name="RPL9" row="411" minCol="9294" maxCol="10951" minColSha="11698" maxColSha="103648" drainMin="10855" drainMax="10951" drainMinSha="13377" drainMaxSha="13488" color="EX-pale-cyan" />
    <node name="RPL13" row="412" minCol="8887" maxCol="11049" minColSha="11274" maxColSha="84893" drainMin="10952" drainMax="11049" drainMinSha="13489" drainMaxSha="13604" color="EX-pale-yellow-green" />
    <node name="RPL13A" row="413" minCol="9296" maxCol="11146" minColSha="11700" maxColSha="106502" drainMin="11050" drainMax="11146" drainMinSha="13605" drainMaxSha="13718" color="EX-pale-purple" />
    <node name="RPL36A" row="414" minCol="9297" maxCol="11242" minColSha="11701" maxColSha="66365" drainMin="11147" drainMax="11242" drainMinSha="13719" drainMaxSha="13832" color="EX-pale-magenta" />
    <node name="RPL15" row="415" minCol="9022" maxCol="11337" minColSha="11415" maxColSha="76408" drainMin="11243" drainMax="11337" drainMinSha="13833" drainMaxSha="13947" color="EX-pale-red-orange" />
    <node name="RPL28" row="416" minCol="4671" maxCol="11435" minColSha="5792" maxColSha="116275" drainMin="11338" drainMax="11435" drainMinSha="13948" drainMaxSha="14066" color="EX-blue" />
    <node name="RPL30" row="417" minCol="95" maxCol="11529" minColSha="95" maxColSha="47862" drainMin="11436" drainMax="11529" drainMinSha="14067" drainMaxSha="14184" color="EX-orange" />
    <node name="RPLP2" row="418" minCol="96" maxCol="11622" minColSha="96" maxColSha="87956" drainMin="11530" drainMax="11622" drainMinSha="14185" drainMaxSha="14303" color="EX-dark-cyan" />
    <node name="RPL12" row="419" minCol="97" maxCol="11714" minColSha="97" maxColSha="113468" drainMin="11623" drainMax="11714" drainMinSha="14304" drainMaxSha="14419" color="EX-red" />
    <node name="RPL7" row="420" minCol="98" maxCol="11807" minColSha="98" maxColSha="116190" drainMin="11715" drainMax="11807" drainMinSha="14420" drainMaxSha="14539" color="EX-dark-orange" />
    <node name="RPL10" row="421" minCol="99" maxCol="11899" minColSha="99" maxColSha="101492" drainMin="11808" drainMax="11899" drainMinSha="14540" drainMaxSha="14658" color="EX-dark-gray-purple" />
    <node name="RPL21" row="422" minCol="100" maxCol="11989" minColSha="100" maxColSha="116234" drainMin="11900" drainMax="11989" drainMinSha="14659" drainMaxSha="14775" color="EX-cyan" />
    <node name="RPL37A" row="423" minCol="9306" maxCol="12079" minColSha="11710" maxColSha="70737" drainMin="11990" drainMax="12079" drainMinSha="14776" drainMaxSha="14892" color="EX-yellow-orange" />
    <node name="RPS12" row="424" minCol="9307" maxCol="12168" minColSha="11711" maxColSha="25533" drainMin="12080" drainMax="12168" drainMinSha="14893" drainMaxSha="15009" color="EX-pure-blue" />
    <node name="RPS23" row="425" minCol="9308" maxCol="12256" minColSha="11712" maxColSha="25534" drainMin="12169" drainMax="12256" drainMinSha="15010" drainMaxSha="15126" color="EX-dark-yellow-green" />
    <node name="RPS27" row="426" minCol="9309" maxCol="12343" minColSha="11713" maxColSha="25535" drainMin="12257" drainMax="12343" drainMinSha="15127" drainMaxSha="15243" color="EX-dark-magenta" />
    <node name="RPS4Y1" row="427" minCol="9310" maxCol="12429" minColSha="11714" maxColSha="25536" drainMin="12344" drainMax="12429" drainMinSha="15244" drainMaxSha="15360" color="EX-dark-green" />
    <node name="RPS15" row="428" minCol="9311" maxCol="12515" minColSha="11715" maxColSha="69553" drainMin="12430" drainMax="12515" drainMinSha="15361" drainMaxSha="15478" color="EX-blue-magenta" />
    <node name="RPS17" row="429" minCol="9027" maxCol="12599" minColSha="11420" maxColSha="25538" drainMin="12516" drainMax="12599" drainMinSha="15479" drainMaxSha="15596" color="EX-yellow-green" />
    <node name="RPS24" row="430" minCol="8891" maxCol="12682" minColSha="11278" maxColSha="25539" drainMin="12600" drainMax="12682" drainMinSha="15597" drainMaxSha="15715" color="EX-magenta" />
    <node name="RPS25" row="431" minCol="101" maxCol="12767" minColSha="101" maxColSha="105766" drainMin="12683" drainMax="12767" drainMinSha="15716" drainMaxSha="15836" color="EX-green" />
    <node name="RPS7" row="432" minCol="9315" maxCol="12851" minColSha="11719" maxColSha="85006" drainMin="12768" drainMax="12851" drainMinSha="15837" drainMaxSha="15956" color="EX-yellow" />
    <node name="RPS18" row="433" minCol="102" maxCol="12934" minColSha="102" maxColSha="62742" drainMin="12852" drainMax="12934" drainMinSha="15957" drainMaxSha="16079" color="EX-purple" />
    <node name="RPS5" row="434" minCol="103" maxCol="13015" minColSha="103" maxColSha="47732" drainMin="12935" drainMax="13015" drainMinSha="16080" drainMaxSha="16202" color="EX-dark-purple" />
    <node name="FAU" row="435" minCol="9031" maxCol="13097" minColSha="11424" maxColSha="66288" drainMin="13016" drainMax="13097" drainMinSha="16203" drainMaxSha="16324" color="EX-dark-red" />
    <node name="RPS21" row="436" minCol="9319" maxCol="13178" minColSha="11723" maxColSha="115191" drainMin="13098" drainMax="13178" drainMinSha="16325" drainMaxSha="16445" color="EX-pale-green" />
    <node name="RPS15A" row="437" minCol="104" maxCol="13257" minColSha="104" maxColSha="116314" drainMin="13179" drainMax="13257" drainMinSha="16446" drainMaxSha="16569" color="EX-pale-blue" />
    <node name="RPS8" row="438" minCol="105" maxCol="13336" minColSha="105" maxColSha="76457" drainMin="13258" drainMax="13336" drainMinSha="16570" drainMaxSha="16693" color="EX-dark-tan" />
    <node name="RPS13" row="439" minCol="106" maxCol="13413" minColSha="106" maxColSha="104855" drainMin="13337" drainMax="13413" drainMinSha="16694" drainMaxSha="16817" color="EX-pale-blue-magenta" />
    <node name="RPS4X" row="440" minCol="8897" maxCol="13491" minColSha="11284" maxColSha="110659" drainMin="13414" drainMax="13491" drainMinSha="16818" drainMaxSha="16941" color="EX-pale-yellow orange" />
    <node name="RPS20" row="441" minCol="107" maxCol="13566" minColSha="107" maxColSha="111213" drainMin="13492" drainMax="13566" drainMinSha="16942" drainMaxSha="17064" color="EX-medium-magenta" />
    <node name="RPS2" row="442" minCol="9325" maxCol="13642" minColSha="11729" maxColSha="107110" drainMin="13567" drainMax="13642" drainMinSha="17065" drainMaxSha="17186" color="EX-pale-red" />
    <node name="RPSA" row="443" minCol="3007" maxCol="13716" minColSha="3637" maxColSha="104719" drainMin="13643" drainMax="13716" drainMinSha="17187" drainMaxSha="17308" color="EX-pale-cyan" />
    <node name="RPS26" row="444" minCol="108" maxCol="13791" minColSha="108" maxColSha="116305" drainMin="13717" drainMax="13791" drainMinSha="17309" drainMaxSha="17432" color="EX-pale-yellow-green" />
    <node name="RPS28" row="445" minCol="109" maxCol="13864" minColSha="109" maxColSha="90858" drainMin="13792" drainMax="13864" drainMinSha="17433" drainMaxSha="17555" color="EX-pale-purple" />
    <node name="RPS6" row="446" minCol="9037" maxCol="13938" minColSha="11430" maxColSha="101863" drainMin="13865" drainMax="13938" drainMinSha="17556" drainMaxSha="17680" color="EX-pale-magenta" />
    <node name="EIF3S9" row="447" minCol="2407" maxCol="13998" minColSha="2766" maxColSha="25556" drainMin="13939" drainMax="13998" drainMinSha="17681" drainMaxSha="17792" color="EX-pale-red-orange" />
    <node name="WBSCR1" row="448" minCol="9331" maxCol="14058" minColSha="11735" maxColSha="113110" drainMin="13999" drainMax="14058" drainMinSha="17793" drainMaxSha="17904" color="EX-blue" />
    <node name="EIF3S8" row="449" minCol="9332" maxCol="14118" minColSha="11736" maxColSha="87050" drainMin="14059" drainMax="14118" drainMinSha="17905" drainMaxSha="18017" color="EX-orange" />
    <node name="EIF4B" row="450" minCol="7990" maxCol="14177" minColSha="10279" maxColSha="80981" drainMin="14119" drainMax="14177" drainMinSha="18018" drainMaxSha="18131" color="EX-dark-cyan" />
    <node name="EIF3S2" row="451" minCol="4324" maxCol="14236" minColSha="5352" maxColSha="104720" drainMin="14178" drainMax="14236" drainMinSha="18132" drainMaxSha="18247" color="EX-red" />
    <node name="EIF3S4" row="452" minCol="9335" maxCol="14296" minColSha="11739" maxColSha="111214" drainMin="14237" drainMax="14296" drainMinSha="18248" drainMaxSha="18363" color="EX-dark-orange" />
    <node name="EIF3S7" row="453" minCol="9336" maxCol="14356" minColSha="11740" maxColSha="112394" drainMin="14297" drainMax="14356" drainMinSha="18364" drainMaxSha="18480" color="EX-dark-gray-purple" />
    <node name="EIF3S10" row="454" minCol="9337" maxCol="14418" minColSha="11741" maxColSha="111276" drainMin="14357" drainMax="14418" drainMinSha="18481" drainMaxSha="18600" color="EX-cyan" />
    <node name="EIF1AX" row="455" minCol="9338" maxCol="14476" minColSha="11742" maxColSha="114408" drainMin="14419" drainMax="14476" drainMinSha="18601" drainMaxSha="18717" color="EX-yellow-orange" />
    <node name="EIF3S12" row="456" minCol="9339" maxCol="14535" minColSha="11743" maxColSha="101700" drainMin="14477" drainMax="14535" drainMinSha="18718" drainMaxSha="18836" color="EX-pure-blue" />
    <node name="EIF5" row="457" minCol="9340" maxCol="14589" minColSha="11744" maxColSha="114346" drainMin="14536" drainMax="14589" drainMinSha="18837" drainMaxSha="18951" color="EX-dark-yellow-green" />
    <node name="RPS29" row="458" minCol="7869" maxCol="14651" minColSha="10107" maxColSha="111581" drainMin="14590" drainMax="14651" drainMinSha="18952" drainMaxSha="19076" color="EX-dark-magenta" />
    <node name="EIF2S3" row="459" minCol="9342" maxCol="14708" minColSha="11746" maxColSha="95038" drainMin="14652" drainMax="14708" drainMinSha="19077" drainMaxSha="19196" color="EX-dark-green" />
    <node name="EIF3S1" row="460" minCol="7991" maxCol="14762" minColSha="10280" maxColSha="106503" drainMin="14709" drainMax="14762" drainMinSha="19197" drainMaxSha="19315" color="EX-blue-magenta" />
    <node name="EIF3S3" row="461" minCol="9344" maxCol="14818" minColSha="11748" maxColSha="109119" drainMin="14763" drainMax="14818" drainMinSha="19316" drainMaxSha="19436" color="EX-yellow-green" />
    <node name="RPS19" row="462" minCol="8898" maxCol="14879" minColSha="11285" maxColSha="95039" drainMin="14819" drainMax="14879" drainMinSha="19437" drainMaxSha="19564" color="EX-magenta" />
    <node name="EIF5B" row="463" minCol="1347" maxCol="14919" minColSha="1454" maxColSha="114347" drainMin="14880" drainMax="14919" drainMinSha="19565" drainMaxSha="19672" color="EX-green" />
    <node name="RPS3" row="464" minCol="110" maxCol="14971" minColSha="110" maxColSha="103658" drainMin="14920" drainMax="14971" drainMinSha="19673" drainMaxSha="19801" color="EX-yellow" />
    <node name="EIF2S1" row="465" minCol="7954" maxCol="15022" minColSha="10220" maxColSha="109268" drainMin="14972" drainMax="15022" drainMinSha="19802" drainMaxSha="19923" color="EX-purple" />
    <node name="EIF4A2" row="466" minCol="9349" maxCol="15074" minColSha="11753" maxColSha="97423" drainMin="15023" drainMax="15074" drainMinSha="19924" drainMaxSha="20045" color="EX-dark-purple" />
    <node name="EIF4A1" row="467" minCol="111" maxCol="15132" minColSha="111" maxColSha="116364" drainMin="15075" drainMax="15132" drainMinSha="20046" drainMaxSha="20175" color="EX-dark-red" />
    <node name="RPLP0" row="468" minCol="4799" maxCol="15176" minColSha="5926" maxColSha="116236" drainMin="15133" drainMax="15176" drainMinSha="20176" drainMaxSha="20293" color="EX-pale-green" />
    <node name="RPL11" row="469" minCol="8511" maxCol="15220" minColSha="10854" maxColSha="97368" drainMin="15177" drainMax="15220" drainMinSha="20294" drainMaxSha="20413" color="EX-pale-blue" />
    <node name="RPS10" row="470" minCol="8512" maxCol="15274" minColSha="10855" maxColSha="110583" drainMin="15221" drainMax="15274" drainMinSha="20414" drainMaxSha="20544" color="EX-dark-tan" />
    <node name="RPL4" row="471" minCol="112" maxCol="15317" minColSha="112" maxColSha="112177" drainMin="15275" drainMax="15317" drainMinSha="20545" drainMaxSha="20664" color="EX-pale-blue-magenta" />
    <node name="RPL24" row="472" minCol="113" maxCol="15364" minColSha="113" maxColSha="83462" drainMin="15318" drainMax="15364" drainMinSha="20665" drainMaxSha="20789" color="EX-pale-yellow orange" />
    <node name="RPL35" row="473" minCol="9043" maxCol="15408" minColSha="11436" maxColSha="114823" drainMin="15365" drainMax="15408" drainMinSha="20790" drainMaxSha="20911" color="EX-medium-magenta" />
    <node name="RPL26" row="474" minCol="114" maxCol="15450" minColSha="114" maxColSha="85609" drainMin="15409" drainMax="15450" drainMinSha="20912" drainMaxSha="21032" color="EX-pale-red" />
    <node name="RPL32" row="475" minCol="9044" maxCol="15491" minColSha="11437" maxColSha="95040" drainMin="15451" drainMax="15491" drainMinSha="21033" drainMaxSha="21153" color="EX-pale-cyan" />
    <node name="RPL29" row="476" minCol="9359" maxCol="15532" minColSha="11763" maxColSha="108644" drainMin="15492" drainMax="15532" drainMinSha="21154" drainMaxSha="21274" color="EX-pale-yellow-green" />
    <node name="RPL31" row="477" minCol="115" maxCol="15574" minColSha="115" maxColSha="114926" drainMin="15533" drainMax="15574" drainMinSha="21275" drainMaxSha="21398" color="EX-pale-purple" />
    <node name="RPL22" row="478" minCol="9045" maxCol="15612" minColSha="11438" maxColSha="112081" drainMin="15575" drainMax="15612" drainMinSha="21399" drainMaxSha="21519" color="EX-pale-magenta" />
    <node name="RPL35A" row="479" minCol="116" maxCol="15650" minColSha="116" maxColSha="94113" drainMin="15613" drainMax="15650" drainMinSha="21520" drainMaxSha="21641" color="EX-pale-red-orange" />
    <node name="RPL36" row="480" minCol="117" maxCol="15692" minColSha="117" maxColSha="112082" drainMin="15651" drainMax="15692" drainMinSha="21642" drainMaxSha="21768" color="EX-blue" />
    <node name="RPL23A" row="481" minCol="118" maxCol="15736" minColSha="118" maxColSha="111582" drainMin="15693" drainMax="15736" drainMinSha="21769" drainMaxSha="21898" color="EX-orange" />
    <node name="RPL18A" row="482" minCol="119" maxCol="15778" minColSha="119" maxColSha="109888" drainMin="15737" drainMax="15778" drainMinSha="21899" drainMaxSha="22027" color="EX-dark-cyan" />
    <node name="RPL3" row="483" minCol="120" maxCol="15820" minColSha="120" maxColSha="114824" drainMin="15779" drainMax="15820" drainMinSha="22028" drainMaxSha="22159" color="EX-red" />
    <node name="RPL8" row="484" minCol="9047" maxCol="15853" minColSha="11440" maxColSha="116280" drainMin="15821" drainMax="15853" drainMinSha="22160" drainMaxSha="22281" color="EX-dark-orange" />
    <node name="RPL38" row="485" minCol="9368" maxCol="15885" minColSha="11772" maxColSha="109756" drainMin="15854" drainMax="15885" drainMinSha="22282" drainMaxSha="22402" color="EX-dark-gray-purple" />
    <node name="RPL23" row="486" minCol="121" maxCol="15912" minColSha="121" maxColSha="102458" drainMin="15886" drainMax="15912" drainMinSha="22403" drainMaxSha="22527" color="EX-cyan" />
    <node name="RPS11" row="487" minCol="122" maxCol="15953" minColSha="122" maxColSha="97587" drainMin="15913" drainMax="15953" drainMinSha="22528" drainMaxSha="22662" color="EX-yellow-orange" />
    <node name="RPS9" row="488" minCol="123" maxCol="15993" minColSha="123" maxColSha="99098" drainMin="15954" drainMax="15993" drainMinSha="22663" drainMaxSha="22796" color="EX-pure-blue" />
    <node name="RPS16" row="489" minCol="124" maxCol="16032" minColSha="124" maxColSha="95049" drainMin="15994" drainMax="16032" drainMinSha="22797" drainMaxSha="22935" color="EX-dark-yellow-green" />
    <node name="RPS14" row="490" minCol="125" maxCol="16071" minColSha="125" maxColSha="109120" drainMin="16033" drainMax="16071" drainMinSha="22936" drainMaxSha="23073" color="EX-dark-magenta" />
    <node name="RPLP1" row="491" minCol="9374" maxCol="16100" minColSha="11778" maxColSha="114836" drainMin="16072" drainMax="16100" drainMinSha="23074" drainMaxSha="23197" color="EX-dark-green" />
    <node name="RPL5" row="492" minCol="9052" maxCol="16132" minColSha="11445" maxColSha="116343" drainMin="16101" drainMax="16132" drainMinSha="23198" drainMaxSha="23326" color="EX-blue-magenta" />
    <node name="RPS3A" row="493" minCol="126" maxCol="16181" minColSha="126" maxColSha="116557" drainMin="16133" drainMax="16181" drainMinSha="23327" drainMaxSha="23476" color="EX-yellow-green" />
    <node name="EIF3S5" row="494" minCol="7870" maxCol="16209" minColSha="10108" maxColSha="116359" drainMin="16182" drainMax="16209" drainMinSha="23477" drainMaxSha="23603" color="EX-magenta" />
    <node name="EIF2S2" row="495" minCol="9378" maxCol="16235" minColSha="11782" maxColSha="113687" drainMin="16210" drainMax="16235" drainMinSha="23604" drainMaxSha="23728" color="EX-green" />
    <node name="RPS27A" row="496" minCol="4400" maxCol="16265" minColSha="5464" maxColSha="113552" drainMin="16236" drainMax="16265" drainMinSha="23729" drainMaxSha="23865" color="EX-yellow" />
    <node name="EIF4E" row="497" minCol="9380" maxCol="16298" minColSha="11784" maxColSha="116409" drainMin="16266" drainMax="16298" drainMinSha="23866" drainMaxSha="23999" color="EX-purple" />
    <node name="EIF4G1" row="498" minCol="9381" maxCol="16334" minColSha="11785" maxColSha="116529" drainMin="16299" drainMax="16334" drainMinSha="24000" drainMaxSha="24137" color="EX-dark-purple" />
    <node name="EIF3S6" row="499" minCol="5875" maxCol="16369" minColSha="7291" maxColSha="116533" drainMin="16335" drainMax="16369" drainMinSha="24138" drainMaxSha="24276" color="EX-dark-red" />
    <node name="EEF2" row="500" minCol="127" maxCol="16382" minColSha="127" maxColSha="103100" drainMin="16370" drainMax="16382" drainMinSha="24277" drainMaxSha="24371" color="EX-pale-green" />
    <node name="ETF1" row="501" minCol="9384" maxCol="16391" minColSha="11788" maxColSha="115852" drainMin="16383" drainMax="16391" drainMinSha="24372" drainMaxSha="24462" color="EX-pale-blue" />
    <node name="EEF1B2" row="502" minCol="9385" maxCol="16411" minColSha="11789" maxColSha="115193" drainMin="16392" drainMax="16411" drainMinSha="24463" drainMaxSha="24563" color="EX-dark-tan" />
    <node name="EEF1D" row="503" minCol="9386" maxCol="16444" minColSha="11790" maxColSha="111745" drainMin="16412" drainMax="16444" drainMinSha="24564" drainMaxSha="24678" color="EX-pale-blue-magenta" />
    <node name="UBA52" row="504" minCol="2192" maxCol="16520" minColSha="2481" maxColSha="116897" drainMin="16445" drainMax="16520" drainMinSha="24679" drainMaxSha="24870" color="EX-pale-yellow orange" />
    <node name="EEF1G" row="505" minCol="128" maxCol="16587" minColSha="128" maxColSha="116587" drainMin="16521" drainMax="16587" drainMinSha="24871" drainMaxSha="25023" color="EX-medium-magenta" />
    <node name="EIF2B2" row="506" minCol="12162" maxCol="16594" minColSha="15003" maxColSha="95917" drainMin="16588" drainMax="16594" drainMinSha="25024" drainMaxSha="25085" color="EX-pale-red" />
    <node name="EIF2B4" row="507" minCol="12163" maxCol="16598" minColSha="15004" maxColSha="25332" drainMin="16595" drainMax="16598" drainMinSha="25086" drainMaxSha="25145" color="EX-pale-cyan" />
    <node name="EIF2B3" row="508" minCol="7205" maxCol="16604" minColSha="9277" maxColSha="112455" drainMin="16599" drainMax="16604" drainMinSha="25146" drainMaxSha="25209" color="EX-pale-yellow-green" />
    <node name="EIF2B5" row="509" minCol="12165" maxCol="16612" minColSha="15006" maxColSha="101184" drainMin="16605" drainMax="16612" drainMinSha="25210" drainMaxSha="25275" color="EX-pale-purple" />
    <node name="EIF2B1" row="510" minCol="12166" maxCol="16625" minColSha="15007" maxColSha="115066" drainMin="16613" drainMax="16625" drainMinSha="25276" drainMaxSha="25347" color="EX-pale-magenta" />
    <node name="EEF1A1" row="511" minCol="129" maxCol="16712" minColSha="129" maxColSha="116892" drainMin="16626" drainMax="16712" drainMinSha="25348" drainMaxSha="25530" color="EX-pale-red-orange" />
    <node name="PABPC1" row="512" minCol="3440" maxCol="16732" minColSha="4226" maxColSha="115188" drainMin="16713" drainMax="16732" drainMinSha="25531" drainMaxSha="25606" color="EX-blue" />
    <node name="CDT1" row="513" minCol="16448" maxCol="16797" minColSha="24798" maxColSha="65181" drainMin="16733" drainMax="16797" drainMinSha="25607" drainMaxSha="25672" color="EX-orange" />
    <node name="ORC1L" row="514" minCol="16449" maxCol="16875" minColSha="24799" maxColSha="85060" drainMin="16798" drainMax="16875" drainMinSha="25673" drainMaxSha="25752" color="EX-dark-cyan" />
    <node name="CDC6" row="515" minCol="16253" maxCol="16954" minColSha="23853" maxColSha="115539" drainMin="16876" drainMax="16954" drainMinSha="25753" drainMaxSha="25835" color="EX-red" />
    <node name="GMNN" row="516" minCol="16451" maxCol="17020" minColSha="24801" maxColSha="115019" drainMin="16955" drainMax="17020" drainMinSha="25836" drainMaxSha="25905" color="EX-dark-orange" />
    <node name="PSMD5" row="517" minCol="16452" maxCol="17060" minColSha="24802" maxColSha="28179" drainMin="17021" drainMax="17060" drainMinSha="25906" drainMaxSha="25950" color="EX-dark-gray-purple" />
    <node name="PSME2" row="518" minCol="16453" maxCol="17102" minColSha="24803" maxColSha="108394" drainMin="17061" drainMax="17102" drainMinSha="25951" drainMaxSha="25998" color="EX-cyan" />
    <node name="PSMB10" row="519" minCol="16454" maxCol="17141" minColSha="24804" maxColSha="80776" drainMin="17103" drainMax="17141" drainMinSha="25999" drainMaxSha="26044" color="EX-yellow-orange" />
    <node name="PSMD9" row="520" minCol="16455" maxCol="17179" minColSha="24805" maxColSha="67219" drainMin="17142" drainMax="17179" drainMinSha="26045" drainMaxSha="26090" color="EX-pure-blue" />
    <node name="PSMB8" row="521" minCol="6980" maxCol="17217" minColSha="8897" maxColSha="53136" drainMin="17180" drainMax="17217" drainMinSha="26091" drainMaxSha="26139" color="EX-dark-yellow-green" />
    <node name="PSMB9" row="522" minCol="6981" maxCol="17254" minColSha="8898" maxColSha="118976" drainMin="17218" drainMax="17254" drainMinSha="26140" drainMaxSha="26188" color="EX-dark-magenta" />
    <node name="PSMB2" row="523" minCol="16458" maxCol="17290" minColSha="24808" maxColSha="83479" drainMin="17255" drainMax="17290" drainMinSha="26189" drainMaxSha="26235" color="EX-dark-green" />
    <node name="PSMA4" row="524" minCol="16459" maxCol="17328" minColSha="24809" maxColSha="87626" drainMin="17291" drainMax="17328" drainMinSha="26236" drainMaxSha="26285" color="EX-blue-magenta" />
    <node name="PSMA5" row="525" minCol="2738" maxCol="17362" minColSha="3199" maxColSha="45635" drainMin="17329" drainMax="17362" drainMinSha="26286" drainMaxSha="26333" color="EX-yellow-green" />
    <node name="PSMB4" row="526" minCol="5120" maxCol="17398" minColSha="6268" maxColSha="95057" drainMin="17363" drainMax="17398" drainMinSha="26334" drainMaxSha="26384" color="EX-magenta" />
    <node name="PSMB6" row="527" minCol="16462" maxCol="17435" minColSha="24812" maxColSha="100005" drainMin="17399" drainMax="17435" drainMinSha="26385" drainMaxSha="26436" color="EX-green" />
    <node name="PSMB7" row="528" minCol="16463" maxCol="17471" minColSha="24813" maxColSha="102301" drainMin="17436" drainMax="17471" drainMinSha="26437" drainMaxSha="26488" color="EX-yellow" />
    <node name="PSMD12" row="529" minCol="16464" maxCol="17505" minColSha="24814" maxColSha="95059" drainMin="17472" drainMax="17505" drainMinSha="26489" drainMaxSha="26539" color="EX-purple" />
    <node name="PSMC6" row="530" minCol="2951" maxCol="17540" minColSha="3560" maxColSha="96713" drainMin="17506" drainMax="17540" drainMinSha="26540" drainMaxSha="26594" color="EX-dark-purple" />
    <node name="PSMC1" row="531" minCol="8907" maxCol="17576" minColSha="11294" maxColSha="109121" drainMin="17541" drainMax="17576" drainMinSha="26595" drainMaxSha="26650" color="EX-dark-red" />
    <node name="PSMD14" row="532" minCol="16467" maxCol="17609" minColSha="24817" maxColSha="118609" drainMin="17577" drainMax="17609" drainMinSha="26651" drainMaxSha="26703" color="EX-pale-green" />
    <node name="PSMD7" row="533" minCol="8908" maxCol="17640" minColSha="11295" maxColSha="100577" drainMin="17610" drainMax="17640" drainMinSha="26704" drainMaxSha="26756" color="EX-pale-blue" />
    <node name="PSMD3" row="534" minCol="6696" maxCol="17673" minColSha="8494" maxColSha="114593" drainMin="17641" drainMax="17673" drainMinSha="26757" drainMaxSha="26813" color="EX-dark-tan" />
    <node name="PSMD8" row="535" minCol="4971" maxCol="17701" minColSha="6111" maxColSha="117403" drainMin="17674" drainMax="17701" drainMinSha="26814" drainMaxSha="26865" color="EX-pale-blue-magenta" />
    <node name="PSMD10" row="536" minCol="130" maxCol="17729" minColSha="130" maxColSha="117928" drainMin="17702" drainMax="17729" drainMinSha="26866" drainMaxSha="26918" color="EX-pale-yellow orange" />
    <node name="PSME1" row="537" minCol="16472" maxCol="17760" minColSha="24822" maxColSha="114652" drainMin="17730" drainMax="17760" drainMinSha="26919" drainMaxSha="26974" color="EX-medium-magenta" />
    <node name="PSMA2" row="538" minCol="16473" maxCol="17791" minColSha="24823" maxColSha="111585" drainMin="17761" drainMax="17791" drainMinSha="26975" drainMaxSha="27031" color="EX-pale-red" />
    <node name="PSMD13" row="539" minCol="8517" maxCol="17817" minColSha="10860" maxColSha="109123" drainMin="17792" drainMax="17817" drainMinSha="27032" drainMaxSha="27086" color="EX-pale-cyan" />
    <node name="PSMB3" row="540" minCol="16475" maxCol="17847" minColSha="24825" maxColSha="102302" drainMin="17818" drainMax="17847" drainMinSha="27087" drainMaxSha="27144" color="EX-pale-yellow-green" />
    <node name="PSMA6" row="541" minCol="8911" maxCol="17878" minColSha="11298" maxColSha="110387" drainMin="17848" drainMax="17878" drainMinSha="27145" drainMaxSha="27205" color="EX-pale-purple" />
    <node name="PSMA7" row="542" minCol="16477" maxCol="17908" minColSha="24827" maxColSha="112084" drainMin="17879" drainMax="17908" drainMinSha="27206" drainMaxSha="27265" color="EX-pale-magenta" />
    <node name="PSMB5" row="543" minCol="8912" maxCol="17933" minColSha="11299" maxColSha="104995" drainMin="17909" drainMax="17933" drainMinSha="27266" drainMaxSha="27322" color="EX-pale-red-orange" />
    <node name="PSMC3" row="544" minCol="16479" maxCol="17959" minColSha="24829" maxColSha="110540" drainMin="17934" drainMax="17959" drainMinSha="27323" drainMaxSha="27380" color="EX-blue" />
    <node name="PSMD1" row="545" minCol="5121" maxCol="17985" minColSha="6269" maxColSha="113035" drainMin="17960" drainMax="17985" drainMinSha="27381" drainMaxSha="27441" color="EX-orange" />
    <node name="PSMC4" row="546" minCol="16481" maxCol="18009" minColSha="24831" maxColSha="114861" drainMin="17986" drainMax="18009" drainMinSha="27442" drainMaxSha="27499" color="EX-dark-cyan" />
    <node name="PSMD4" row="547" minCol="16482" maxCol="18032" minColSha="24832" maxColSha="115439" drainMin="18010" drainMax="18032" drainMinSha="27500" drainMaxSha="27557" color="EX-red" />
    <node name="PSMB1" row="548" minCol="16483" maxCol="18060" minColSha="24833" maxColSha="114862" drainMin="18033" drainMax="18060" drainMinSha="27558" drainMaxSha="27621" color="EX-dark-orange" />
    <node name="PSMD2" row="549" minCol="8190" maxCol="18086" minColSha="10508" maxColSha="114901" drainMin="18061" drainMax="18086" drainMinSha="27622" drainMaxSha="27686" color="EX-dark-gray-purple" />
    <node name="PSMC2" row="550" minCol="16485" maxCol="18107" minColSha="24835" maxColSha="108684" drainMin="18087" drainMax="18107" drainMinSha="27687" drainMaxSha="27745" color="EX-cyan" />
    <node name="PSMF1" row="551" minCol="8336" maxCol="18127" minColSha="10673" maxColSha="111468" drainMin="18108" drainMax="18127" drainMinSha="27746" drainMaxSha="27805" color="EX-yellow-orange" />
    <node name="PSMA1" row="552" minCol="16487" maxCol="18160" minColSha="24837" maxColSha="114831" drainMin="18128" drainMax="18160" drainMinSha="27806" drainMaxSha="27878" color="EX-pure-blue" />
    <node name="PSMA3" row="553" minCol="8915" maxCol="18187" minColSha="11302" maxColSha="109344" drainMin="18161" drainMax="18187" drainMinSha="27879" drainMaxSha="27947" color="EX-dark-yellow-green" />
    <node name="PSMD6" row="554" minCol="16153" maxCol="18214" minColSha="23448" maxColSha="117974" drainMin="18188" drainMax="18214" drainMinSha="27948" drainMaxSha="28017" color="EX-dark-magenta" />
    <node name="PSME3" row="555" minCol="7955" maxCol="18245" minColSha="10221" maxColSha="115126" drainMin="18215" drainMax="18245" drainMinSha="28018" drainMaxSha="28093" color="EX-dark-green" />
    <node name="PSMD11" row="556" minCol="4675" maxCol="18272" minColSha="5796" maxColSha="113688" drainMin="18246" drainMax="18272" drainMinSha="28094" drainMaxSha="28172" color="EX-blue-magenta" />
    <node name="CDC25A" row="557" minCol="1484" maxCol="18305" minColSha="1622" maxColSha="115576" drainMin="18273" drainMax="18305" drainMinSha="28173" drainMaxSha="28251" color="EX-yellow-green" />
    <node name="ORC2L" row="558" minCol="16493" maxCol="18338" minColSha="24843" maxColSha="69922" drainMin="18306" drainMax="18338" drainMinSha="28252" drainMaxSha="28290" color="EX-magenta" />
    <node name="ORC5L" row="559" minCol="16494" maxCol="18367" minColSha="24844" maxColSha="57252" drainMin="18339" drainMax="18367" drainMinSha="28291" drainMaxSha="28326" color="EX-green" />
    <node name="ORC6L" row="560" minCol="16495" maxCol="18393" minColSha="24845" maxColSha="45987" drainMin="18368" drainMax="18393" drainMinSha="28327" drainMaxSha="28360" color="EX-yellow" />
    <node name="ORC4L" row="561" minCol="16496" maxCol="18421" minColSha="24846" maxColSha="48316" drainMin="18394" drainMax="18421" drainMinSha="28361" drainMaxSha="28397" color="EX-purple" />
    <node name="ORC3L" row="562" minCol="16497" maxCol="18448" minColSha="24847" maxColSha="55623" drainMin="18422" drainMax="18448" drainMinSha="28398" drainMaxSha="28434" color="EX-dark-purple" />
    <node name="MCM4" row="563" minCol="16498" maxCol="18475" minColSha="24848" maxColSha="99197" drainMin="18449" drainMax="18475" drainMinSha="28435" drainMaxSha="28471" color="EX-dark-red" />
    <node name="MCM5" row="564" minCol="2449" maxCol="18505" minColSha="2821" maxColSha="110148" drainMin="18476" drainMax="18505" drainMinSha="28472" drainMaxSha="28513" color="EX-pale-green" />
    <node name="MCM6" row="565" minCol="16500" maxCol="18538" minColSha="24850" maxColSha="113716" drainMin="18506" drainMax="18538" drainMinSha="28514" drainMaxSha="28559" color="EX-pale-blue" />
    <node name="RPA4" row="566" minCol="16850" maxCol="18555" minColSha="25727" maxColSha="52711" drainMin="18539" drainMax="18555" drainMinSha="28560" drainMaxSha="28586" color="EX-dark-tan" />
    <node name="CDC45L" row="567" minCol="16851" maxCol="18577" minColSha="25728" maxColSha="108574" drainMin="18556" drainMax="18577" drainMinSha="28587" drainMaxSha="28619" color="EX-pale-blue-magenta" />
    <node name="CDC7" row="568" minCol="16785" maxCol="18598" minColSha="25660" maxColSha="107530" drainMin="18578" drainMax="18598" drainMinSha="28620" drainMaxSha="28653" color="EX-pale-yellow orange" />
    <node name="MCM3" row="569" minCol="2450" maxCol="18635" minColSha="2822" maxColSha="114646" drainMin="18599" drainMax="18635" drainMinSha="28654" drainMaxSha="28707" color="EX-medium-magenta" />
    <node name="PRIM2A" row="570" minCol="16854" maxCol="18660" minColSha="25731" maxColSha="48734" drainMin="18636" drainMax="18660" drainMinSha="28708" drainMaxSha="28746" color="EX-pale-red" />
    <node name="PRIM1" row="571" minCol="16855" maxCol="18686" minColSha="25732" maxColSha="113317" drainMin="18661" drainMax="18686" drainMinSha="28747" drainMaxSha="28787" color="EX-pale-cyan" />
    <node name="POLA1" row="572" minCol="16856" maxCol="18718" minColSha="25733" maxColSha="113765" drainMin="18687" drainMax="18718" drainMinSha="28788" drainMaxSha="28835" color="EX-pale-yellow-green" />
    <node name="POLA2" row="573" minCol="16857" maxCol="18765" minColSha="25734" maxColSha="114857" drainMin="18719" drainMax="18765" drainMinSha="28836" drainMaxSha="28899" color="EX-pale-purple" />
    <node name="MCM2" row="574" minCol="13487" maxCol="18796" minColSha="16937" maxColSha="109305" drainMin="18766" drainMax="18796" drainMinSha="28900" drainMaxSha="28952" color="EX-pale-magenta" />
    <node name="RPA3" row="575" minCol="16859" maxCol="18841" minColSha="25736" maxColSha="59532" drainMin="18797" drainMax="18841" drainMinSha="28953" drainMaxSha="29016" color="EX-pale-red-orange" />
    <node name="RPA1" row="576" minCol="16860" maxCol="18903" minColSha="25737" maxColSha="115500" drainMin="18842" drainMax="18903" drainMinSha="29017" drainMaxSha="29098" color="EX-blue" />
    <node name="RPA2" row="577" minCol="2524" maxCol="18970" minColSha="2907" maxColSha="113549" drainMin="18904" drainMax="18970" drainMinSha="29099" drainMaxSha="29189" color="EX-orange" />
    <node name="POLE2" row="578" minCol="16629" maxCol="19002" minColSha="25447" maxColSha="108341" drainMin="18971" drainMax="19002" drainMinSha="29190" drainMaxSha="29244" color="EX-dark-cyan" />
    <node name="POLE" row="579" minCol="16863" maxCol="19035" minColSha="25740" maxColSha="114320" drainMin="19003" drainMax="19035" drainMinSha="29245" drainMaxSha="29300" color="EX-red" />
    <node name="RFC2" row="580" minCol="18646" maxCol="19064" minColSha="28732" maxColSha="109758" drainMin="19036" drainMax="19064" drainMinSha="29301" drainMaxSha="29338" color="EX-dark-orange" />
    <node name="RFC3" row="581" minCol="18647" maxCol="19092" minColSha="28733" maxColSha="109759" drainMin="19065" drainMax="19092" drainMinSha="29339" drainMaxSha="29376" color="EX-dark-gray-purple" />
    <node name="RFC4" row="582" minCol="18648" maxCol="19122" minColSha="28734" maxColSha="104702" drainMin="19093" drainMax="19122" drainMinSha="29377" drainMaxSha="29417" color="EX-cyan" />
    <node name="RFC1" row="583" minCol="7994" maxCol="19155" minColSha="10283" maxColSha="113759" drainMin="19123" drainMax="19155" drainMinSha="29418" drainMaxSha="29464" color="EX-yellow-orange" />
    <node name="POLD3" row="584" minCol="18650" maxCol="19183" minColSha="28736" maxColSha="99986" drainMin="19156" drainMax="19183" drainMinSha="29465" drainMaxSha="29503" color="EX-pure-blue" />
    <node name="POLD4" row="585" minCol="18651" maxCol="19211" minColSha="28737" maxColSha="104368" drainMin="19184" drainMax="19211" drainMinSha="29504" drainMaxSha="29543" color="EX-dark-yellow-green" />
    <node name="POLD2" row="586" minCol="18652" maxCol="19244" minColSha="28738" maxColSha="113738" drainMin="19212" drainMax="19244" drainMinSha="29544" drainMaxSha="29589" color="EX-dark-magenta" />
    <node name="POLD1" row="587" minCol="18653" maxCol="19279" minColSha="28739" maxColSha="113197" drainMin="19245" drainMax="19279" drainMinSha="29590" drainMaxSha="29638" color="EX-dark-green" />
    <node name="RFC5" row="588" minCol="16630" maxCol="19306" minColSha="25448" maxColSha="110296" drainMin="19280" drainMax="19306" drainMinSha="29639" drainMaxSha="29683" color="EX-blue-magenta" />
    <node name="ERCC8" row="589" minCol="18811" maxCol="19338" minColSha="28986" maxColSha="113736" drainMin="19307" drainMax="19338" drainMinSha="29684" drainMaxSha="29729" color="EX-yellow-green" />
    <node name="ERCC1" row="590" minCol="18812" maxCol="19372" minColSha="28987" maxColSha="114133" drainMin="19339" drainMax="19372" drainMinSha="29730" drainMaxSha="29778" color="EX-magenta" />
    <node name="ERCC4" row="591" minCol="18813" maxCol="19405" minColSha="28988" maxColSha="52061" drainMin="19373" drainMax="19405" drainMinSha="29779" drainMaxSha="29827" color="EX-green" />
    <node name="ERCC5" row="592" minCol="18814" maxCol="19438" minColSha="28989" maxColSha="108044" drainMin="19406" drainMax="19438" drainMinSha="29828" drainMaxSha="29877" color="EX-yellow" />
    <node name="XAB2" row="593" minCol="18815" maxCol="19467" minColSha="28990" maxColSha="114105" drainMin="19439" drainMax="19467" drainMinSha="29878" drainMaxSha="29924" color="EX-purple" />
    <node name="ERCC6" row="594" minCol="18816" maxCol="19498" minColSha="28991" maxColSha="79541" drainMin="19468" drainMax="19498" drainMinSha="29925" drainMaxSha="29974" color="EX-dark-purple" />
    <node name="TCEA1" row="595" minCol="18817" maxCol="19544" minColSha="28992" maxColSha="114941" drainMin="19499" drainMax="19544" drainMinSha="29975" drainMaxSha="30040" color="EX-dark-red" />
    <node name="GTF2H3" row="596" minCol="18818" maxCol="19612" minColSha="28993" maxColSha="45129" drainMin="19545" drainMax="19612" drainMinSha="30041" drainMaxSha="30129" color="EX-pale-green" />
    <node name="GTF2H4" row="597" minCol="18819" maxCol="19679" minColSha="28994" maxColSha="45130" drainMin="19613" drainMax="19679" drainMinSha="30130" drainMaxSha="30218" color="EX-pale-blue" />
    <node name="GTF2H2" row="598" minCol="18820" maxCol="19747" minColSha="28995" maxColSha="110935" drainMin="19680" drainMax="19747" drainMinSha="30219" drainMaxSha="30309" color="EX-dark-tan" />
    <node name="ERCC3" row="599" minCol="7121" maxCol="19817" minColSha="9106" maxColSha="110936" drainMin="19748" drainMax="19817" drainMinSha="30310" drainMaxSha="30404" color="EX-pale-blue-magenta" />
    <node name="ERCC2" row="600" minCol="18822" maxCol="19885" minColSha="28997" maxColSha="65911" drainMin="19818" drainMax="19885" drainMinSha="30405" drainMaxSha="30497" color="EX-pale-yellow orange" />
    <node name="GTF2H1" row="601" minCol="762" maxCol="19959" minColSha="772" maxColSha="111815" drainMin="19886" drainMax="19959" drainMinSha="30498" drainMaxSha="30601" color="EX-medium-magenta" />
    <node name="CCNH" row="602" minCol="18134" maxCol="20042" minColSha="27852" maxColSha="105174" drainMin="19960" drainMax="20042" drainMinSha="30602" drainMaxSha="30712" color="EX-pale-red" />
    <node name="MNAT1" row="603" minCol="16631" maxCol="20127" minColSha="25449" maxColSha="116229" drainMin="20043" drainMax="20127" drainMinSha="30713" drainMaxSha="30826" color="EX-pale-cyan" />
    <node name="CDK7" row="604" minCol="18826" maxCol="20212" minColSha="29001" maxColSha="116202" drainMin="20128" drainMax="20212" drainMinSha="30827" drainMaxSha="30940" color="EX-pale-yellow-green" />
    <node name="WHSC2" row="605" minCol="19509" maxCol="20242" minColSha="30005" maxColSha="35395" drainMin="20213" drainMax="20242" drainMinSha="30941" drainMaxSha="30980" color="EX-pale-purple" />
    <node name="CCNT2" row="606" minCol="19510" maxCol="20274" minColSha="30006" maxColSha="93227" drainMin="20243" drainMax="20274" drainMinSha="30981" drainMaxSha="31023" color="EX-pale-magenta" />
    <node name="RDBP" row="607" minCol="19511" maxCol="20305" minColSha="30007" maxColSha="79446" drainMin="20275" drainMax="20305" drainMinSha="31024" drainMaxSha="31066" color="EX-pale-red-orange" />
    <node name="25920" row="608" minCol="19512" maxCol="20336" minColSha="30008" maxColSha="49902" drainMin="20306" drainMax="20336" drainMinSha="31067" drainMaxSha="31110" color="EX-blue" />
    <node name="SUPT4H1" row="609" minCol="19513" maxCol="20366" minColSha="30009" maxColSha="97670" drainMin="20337" drainMax="20366" drainMinSha="31111" drainMaxSha="31154" color="EX-orange" />
    <node name="TCEB3" row="610" minCol="19514" maxCol="20395" minColSha="30010" maxColSha="112787" drainMin="20367" drainMax="20395" drainMinSha="31155" drainMaxSha="31198" color="EX-dark-cyan" />
    <node name="ELL" row="611" minCol="19515" maxCol="20426" minColSha="30011" maxColSha="98494" drainMin="20396" drainMax="20426" drainMinSha="31199" drainMaxSha="31245" color="EX-red" />
    <node name="CTDP1" row="612" minCol="19516" maxCol="20460" minColSha="30012" maxColSha="114181" drainMin="20427" drainMax="20460" drainMinSha="31246" drainMaxSha="31296" color="EX-dark-orange" />
    <node name="SSRP1" row="613" minCol="19517" maxCol="20494" minColSha="30013" maxColSha="113828" drainMin="20461" drainMax="20494" drainMinSha="31297" drainMaxSha="31348" color="EX-dark-gray-purple" />
    <node name="TH1L" row="614" minCol="4676" maxCol="20525" minColSha="5797" maxColSha="114224" drainMin="20495" drainMax="20525" drainMinSha="31349" drainMaxSha="31400" color="EX-cyan" />
    <node name="TCEB2" row="615" minCol="3026" maxCol="20556" minColSha="3679" maxColSha="114318" drainMin="20526" drainMax="20556" drainMinSha="31401" drainMaxSha="31453" color="EX-yellow-orange" />
    <node name="TCEB1" row="616" minCol="3027" maxCol="20593" minColSha="3680" maxColSha="109093" drainMin="20557" drainMax="20593" drainMinSha="31454" drainMaxSha="31513" color="EX-pure-blue" />
    <node name="CCNT1" row="617" minCol="19521" maxCol="20625" minColSha="30017" maxColSha="114440" drainMin="20594" drainMax="20625" drainMinSha="31514" drainMaxSha="31567" color="EX-dark-yellow-green" />
    <node name="CDK9" row="618" minCol="8337" maxCol="20666" minColSha="10674" maxColSha="114940" drainMin="20626" drainMax="20666" drainMinSha="31568" drainMaxSha="31633" color="EX-dark-magenta" />
    <node name="MCM7" row="619" minCol="8518" maxCol="20701" minColSha="10861" maxColSha="114594" drainMin="20667" drainMax="20701" drainMinSha="31634" drainMaxSha="31699" color="EX-dark-green" />
    <node name="TAF4B" row="620" minCol="19568" maxCol="20732" minColSha="30085" maxColSha="35093" drainMin="20702" drainMax="20732" drainMinSha="31700" drainMaxSha="31739" color="EX-blue-magenta" />
    <node name="TAF13" row="621" minCol="19569" maxCol="20764" minColSha="30086" maxColSha="46896" drainMin="20733" drainMax="20764" drainMinSha="31740" drainMaxSha="31781" color="EX-yellow-green" />
    <node name="TAF5" row="622" minCol="19570" maxCol="20797" minColSha="30087" maxColSha="46897" drainMin="20765" drainMax="20797" drainMinSha="31782" drainMaxSha="31825" color="EX-magenta" />
    <node name="TAF12" row="623" minCol="19571" maxCol="20831" minColSha="30088" maxColSha="94017" drainMin="20798" drainMax="20831" drainMinSha="31826" drainMaxSha="31871" color="EX-green" />
    <node name="TAF7" row="624" minCol="19572" maxCol="20865" minColSha="30089" maxColSha="74226" drainMin="20832" drainMax="20865" drainMinSha="31872" drainMaxSha="31918" color="EX-yellow" />
    <node name="GTF2A2" row="625" minCol="19573" maxCol="20894" minColSha="30090" maxColSha="101493" drainMin="20866" drainMax="20894" drainMinSha="31919" drainMaxSha="31961" color="EX-purple" />
    <node name="GTF2E1" row="626" minCol="19523" maxCol="20922" minColSha="30019" maxColSha="93523" drainMin="20895" drainMax="20922" drainMinSha="31962" drainMaxSha="32005" color="EX-dark-purple" />
    <node name="TAF11" row="627" minCol="9127" maxCol="20952" minColSha="11529" maxColSha="72899" drainMin="20923" drainMax="20952" drainMinSha="32006" drainMaxSha="32052" color="EX-dark-red" />
    <node name="TAF6" row="628" minCol="9128" maxCol="20979" minColSha="11530" maxColSha="98459" drainMin="20953" drainMax="20979" drainMinSha="32053" drainMaxSha="32097" color="EX-pale-green" />
    <node name="GTF2A1" row="629" minCol="19577" maxCol="21007" minColSha="30094" maxColSha="101494" drainMin="20980" drainMax="21007" drainMinSha="32098" drainMaxSha="32143" color="EX-pale-blue" />
    <node name="TAF10" row="630" minCol="19578" maxCol="21036" minColSha="30095" maxColSha="111362" drainMin="21008" drainMax="21036" drainMinSha="32144" drainMaxSha="32191" color="EX-dark-tan" />
    <node name="GTF2E2" row="631" minCol="19479" maxCol="21063" minColSha="29955" maxColSha="106142" drainMin="21037" drainMax="21063" drainMinSha="32192" drainMaxSha="32239" color="EX-pale-blue-magenta" />
    <node name="TAF4" row="632" minCol="19580" maxCol="21091" minColSha="30097" maxColSha="98867" drainMin="21064" drainMax="21091" drainMinSha="32240" drainMaxSha="32288" color="EX-pale-yellow orange" />
    <node name="TAF1" row="633" minCol="9129" maxCol="21132" minColSha="11531" maxColSha="109345" drainMin="21092" drainMax="21132" drainMinSha="32289" drainMaxSha="32352" color="EX-medium-magenta" />
    <node name="TAF9" row="634" minCol="16056" maxCol="21170" minColSha="23058" maxColSha="110830" drainMin="21133" drainMax="21170" drainMinSha="32353" drainMaxSha="32415" color="EX-pale-red" />
    <node name="GTF2B" row="635" minCol="9130" maxCol="21210" minColSha="11532" maxColSha="111742" drainMin="21171" drainMax="21210" drainMinSha="32416" drainMaxSha="32482" color="EX-pale-cyan" />
    <node name="TBP" row="636" minCol="9131" maxCol="21308" minColSha="11533" maxColSha="116320" drainMin="21211" drainMax="21308" drainMinSha="32483" drainMaxSha="32608" color="EX-pale-yellow-green" />
    <node name="XPA" row="637" minCol="18553" maxCol="21319" minColSha="28584" maxColSha="96858" drainMin="21309" drainMax="21319" drainMinSha="32609" drainMaxSha="32638" color="EX-pale-purple" />
    <node name="RAD23B" row="638" minCol="18020" maxCol="21327" minColSha="27545" maxColSha="100578" drainMin="21320" drainMax="21327" drainMinSha="32639" drainMaxSha="32663" color="EX-pale-magenta" />
    <node name="XPC" row="639" minCol="5123" maxCol="21334" minColSha="6271" maxColSha="108938" drainMin="21328" drainMax="21334" drainMinSha="32664" drainMaxSha="32688" color="EX-pale-red-orange" />
    <node name="DDB2" row="640" minCol="18831" maxCol="21342" minColSha="29006" maxColSha="104862" drainMin="21335" drainMax="21342" drainMinSha="32689" drainMaxSha="32714" color="EX-blue" />
    <node name="DDB1" row="641" minCol="8519" maxCol="21371" minColSha="10862" maxColSha="101092" drainMin="21343" drainMax="21371" drainMinSha="32715" drainMaxSha="32765" color="EX-orange" />
    <node name="PCNA" row="642" minCol="9132" maxCol="21448" minColSha="11534" maxColSha="116179" drainMin="21372" drainMax="21448" drainMinSha="32766" drainMaxSha="32879" color="EX-dark-cyan" />
    <node name="FEN1" row="643" minCol="16524" maxCol="21459" minColSha="24960" maxColSha="83837" drainMin="21449" drainMax="21459" drainMinSha="32880" drainMaxSha="32903" color="EX-red" />
    <node name="DNA2L" row="644" minCol="18658" maxCol="21460" minColSha="28744" maxColSha="32917" drainMin="21460" drainMax="21460" drainMinSha="32904" drainMaxSha="32917" color="EX-dark-orange" />
    <node name="POLR2I" row="645" minCol="19325" maxCol="21566" minColSha="29716" maxColSha="50954" drainMin="21461" drainMax="21566" drainMinSha="32918" drainMaxSha="33070" color="EX-dark-gray-purple" />
    <node name="POLR2D" row="646" minCol="19326" maxCol="21673" minColSha="29717" maxColSha="102538" drainMin="21567" drainMax="21673" drainMinSha="33071" drainMaxSha="33225" color="EX-cyan" />
    <node name="POLR2J" row="647" minCol="19327" maxCol="21780" minColSha="29718" maxColSha="96079" drainMin="21674" drainMax="21780" drainMinSha="33226" drainMaxSha="33381" color="EX-yellow-orange" />
    <node name="POLR2G" row="648" minCol="19328" maxCol="21889" minColSha="29719" maxColSha="114321" drainMin="21781" drainMax="21889" drainMinSha="33382" drainMaxSha="33540" color="EX-pure-blue" />
    <node name="POLR2B" row="649" minCol="19329" maxCol="21996" minColSha="29720" maxColSha="113050" drainMin="21890" drainMax="21996" drainMinSha="33541" drainMaxSha="33698" color="EX-dark-yellow-green" />
    <node name="POLR2C" row="650" minCol="16633" maxCol="22109" minColSha="25451" maxColSha="116744" drainMin="21997" drainMax="22109" drainMinSha="33699" drainMaxSha="33864" color="EX-dark-magenta" />
    <node name="POLR2F" row="651" minCol="19331" maxCol="22229" minColSha="29722" maxColSha="50960" drainMin="22110" drainMax="22229" drainMinSha="33865" drainMaxSha="34037" color="EX-dark-green" />
    <node name="POLR2E" row="652" minCol="19332" maxCol="22353" minColSha="29723" maxColSha="109910" drainMin="22230" drainMax="22353" drainMinSha="34038" drainMaxSha="34215" color="EX-blue-magenta" />
    <node name="POLR2L" row="653" minCol="19333" maxCol="22474" minColSha="29724" maxColSha="94821" drainMin="22354" drainMax="22474" drainMinSha="34216" drainMaxSha="34391" color="EX-yellow-green" />
    <node name="POLR2K" row="654" minCol="19334" maxCol="22594" minColSha="29725" maxColSha="108764" drainMin="22475" drainMax="22594" drainMinSha="34392" drainMaxSha="34567" color="EX-magenta" />
    <node name="POLR2H" row="655" minCol="19335" maxCol="22720" minColSha="29726" maxColSha="95078" drainMin="22595" drainMax="22720" drainMinSha="34568" drainMaxSha="34750" color="EX-green" />
    <node name="GTF2F1" row="656" minCol="18097" maxCol="22819" minColSha="27735" maxColSha="115232" drainMin="22721" drainMax="22819" drainMinSha="34751" drainMaxSha="34902" color="EX-yellow" />
    <node name="GTF2F2" row="657" minCol="19537" maxCol="22922" minColSha="30033" maxColSha="106143" drainMin="22820" drainMax="22922" drainMinSha="34903" drainMaxSha="35058" color="EX-purple" />
    <node name="POLR2A" row="658" minCol="7054" maxCol="23047" minColSha="9027" maxColSha="116896" drainMin="22923" drainMax="23047" drainMinSha="35059" drainMaxSha="35247" color="EX-dark-purple" />
    <node name="NCBP2" row="659" minCol="14585" maxCol="23137" minColSha="18947" maxColSha="95079" drainMin="23048" drainMax="23137" drainMinSha="35248" drainMaxSha="35380" color="EX-dark-red" />
    <node name="NCBP1" row="660" minCol="15065" maxCol="23235" minColSha="20036" maxColSha="116509" drainMin="23138" drainMax="23235" drainMinSha="35381" drainMaxSha="35521" color="EX-pale-green" />
    <node name="THOC4" row="661" minCol="15066" maxCol="23323" minColSha="20037" maxColSha="104498" drainMin="23236" drainMax="23323" drainMinSha="35522" drainMaxSha="35629" color="EX-pale-blue" />
    <node name="PCF11" row="662" minCol="21478" maxCol="23402" minColSha="32982" maxColSha="44423" drainMin="23324" drainMax="23402" drainMinSha="35630" drainMaxSha="35725" color="EX-dark-tan" />
    <node name="10978" row="663" minCol="21479" maxCol="23481" minColSha="32983" maxColSha="105063" drainMin="23403" drainMax="23481" drainMinSha="35726" drainMaxSha="35822" color="EX-pale-blue-magenta" />
    <node name="CPSF2" row="664" minCol="21480" maxCol="23559" minColSha="32984" maxColSha="48048" drainMin="23482" drainMax="23559" drainMinSha="35823" drainMaxSha="35919" color="EX-pale-yellow orange" />
    <node name="DHX38" row="665" minCol="21481" maxCol="23636" minColSha="32985" maxColSha="48049" drainMin="23560" drainMax="23636" drainMinSha="35920" drainMaxSha="36016" color="EX-medium-magenta" />
    <node name="CDC40" row="666" minCol="4973" maxCol="23712" minColSha="6113" maxColSha="73746" drainMin="23637" drainMax="23712" drainMinSha="36017" drainMaxSha="36114" color="EX-pale-red" />
    <node name="CPSF3" row="667" minCol="21483" maxCol="23788" minColSha="32987" maxColSha="99202" drainMin="23713" drainMax="23788" drainMinSha="36115" drainMaxSha="36212" color="EX-pale-cyan" />
    <node name="CSTF1" row="668" minCol="21484" maxCol="23863" minColSha="32988" maxColSha="114095" drainMin="23789" drainMax="23863" drainMinSha="36213" drainMaxSha="36310" color="EX-pale-yellow-green" />
    <node name="PHF5A" row="669" minCol="21485" maxCol="23933" minColSha="32989" maxColSha="43791" drainMin="23864" drainMax="23933" drainMinSha="36311" drainMaxSha="36404" color="EX-pale-purple" />
    <node name="DNAJC8" row="670" minCol="21486" maxCol="24003" minColSha="32990" maxColSha="87526" drainMin="23934" drainMax="24003" drainMinSha="36405" drainMaxSha="36499" color="EX-pale-magenta" />
    <node name="SF3B5" row="671" minCol="21487" maxCol="24072" minColSha="32991" maxColSha="43913" drainMin="24004" drainMax="24072" drainMinSha="36500" drainMaxSha="36594" color="EX-pale-red-orange" />
    <node name="HNRPH2" row="672" minCol="131" maxCol="24141" minColSha="131" maxColSha="43980" drainMin="24073" drainMax="24141" drainMinSha="36595" drainMaxSha="36691" color="EX-blue" />
    <node name="TXNL4A" row="673" minCol="21489" maxCol="24210" minColSha="32993" maxColSha="115859" drainMin="24142" drainMax="24210" drainMinSha="36692" drainMaxSha="36788" color="EX-orange" />
    <node name="RBM5" row="674" minCol="21490" maxCol="24277" minColSha="32994" maxColSha="56476" drainMin="24211" drainMax="24277" drainMinSha="36789" drainMaxSha="36884" color="EX-dark-cyan" />
    <node name="PAPOLA" row="675" minCol="4974" maxCol="24345" minColSha="6114" maxColSha="58582" drainMin="24278" drainMax="24345" drainMinSha="36885" drainMaxSha="36983" color="EX-red" />
    <node name="DDX23" row="676" minCol="21492" maxCol="24412" minColSha="32996" maxColSha="57173" drainMin="24346" drainMax="24412" drainMinSha="36984" drainMaxSha="37081" color="EX-dark-orange" />
    <node name="SF3A2" row="677" minCol="21493" maxCol="24477" minColSha="32997" maxColSha="113789" drainMin="24413" drainMax="24477" drainMinSha="37082" drainMaxSha="37178" color="EX-dark-gray-purple" />
    <node name="HNRPF" row="678" minCol="132" maxCol="24543" minColSha="132" maxColSha="104722" drainMin="24478" drainMax="24543" drainMinSha="37179" drainMaxSha="37279" color="EX-cyan" />
    <node name="SFRS11" row="679" minCol="21495" maxCol="24610" minColSha="32999" maxColSha="89407" drainMin="24544" drainMax="24610" drainMinSha="37280" drainMaxSha="37380" color="EX-yellow-orange" />
    <node name="PABPN1" row="680" minCol="21496" maxCol="24675" minColSha="33000" maxColSha="115967" drainMin="24611" drainMax="24675" drainMinSha="37381" drainMaxSha="37480" color="EX-pure-blue" />
    <node name="HNRPA0" row="681" minCol="21497" maxCol="24738" minColSha="33001" maxColSha="105860" drainMin="24676" drainMax="24738" drainMinSha="37481" drainMaxSha="37579" color="EX-dark-yellow-green" />
    <node name="SF3A3" row="682" minCol="21498" maxCol="24799" minColSha="33002" maxColSha="94822" drainMin="24739" drainMax="24799" drainMinSha="37580" drainMaxSha="37677" color="EX-dark-magenta" />
    <node name="HNRPA2B1" row="683" minCol="133" maxCol="24862" minColSha="133" maxColSha="103761" drainMin="24800" drainMax="24862" drainMinSha="37678" drainMaxSha="37779" color="EX-dark-green" />
    <node name="PRPF4" row="684" minCol="4402" maxCol="24921" minColSha="5466" maxColSha="115968" drainMin="24863" drainMax="24921" drainMinSha="37780" drainMaxSha="37878" color="EX-blue-magenta" />
    <node name="SFRS7" row="685" minCol="21501" maxCol="24983" minColSha="33005" maxColSha="114142" drainMin="24922" drainMax="24983" drainMinSha="37879" drainMaxSha="37980" color="EX-yellow-green" />
    <node name="SFRS9" row="686" minCol="5752" maxCol="25043" minColSha="7107" maxColSha="114143" drainMin="24984" drainMax="25043" drainMinSha="37981" drainMaxSha="38082" color="EX-magenta" />
    <node name="PCBP2" row="687" minCol="16714" maxCol="25101" minColSha="25588" maxColSha="106944" drainMin="25044" drainMax="25101" drainMinSha="38083" drainMaxSha="38183" color="EX-green" />
    <node name="U2AF1" row="688" minCol="21504" maxCol="25162" minColSha="33008" maxColSha="114179" drainMin="25102" drainMax="25162" drainMinSha="38184" drainMaxSha="38287" color="EX-yellow" />
    <node name="CPSF1" row="689" minCol="18776" maxCol="25215" minColSha="28932" maxColSha="93045" drainMin="25163" drainMax="25215" drainMinSha="38288" drainMaxSha="38390" color="EX-purple" />
    <node name="SFRS5" row="690" minCol="21506" maxCol="25273" minColSha="33010" maxColSha="112918" drainMin="25216" drainMax="25273" drainMinSha="38391" drainMaxSha="38493" color="EX-dark-purple" />
    <node name="SFRS6" row="691" minCol="21507" maxCol="25332" minColSha="33011" maxColSha="89408" drainMin="25274" drainMax="25332" drainMinSha="38494" drainMaxSha="38598" color="EX-dark-red" />
    <node name="HNRPR" row="692" minCol="4605" maxCol="25386" minColSha="5696" maxColSha="116014" drainMin="25333" drainMax="25386" drainMinSha="38599" drainMaxSha="38701" color="EX-pale-green" />
    <node name="SNRPA" row="693" minCol="5213" maxCol="25435" minColSha="6365" maxColSha="115874" drainMin="25387" drainMax="25435" drainMinSha="38702" drainMaxSha="38799" color="EX-pale-blue" />
    <node name="SFRS4" row="694" minCol="21510" maxCol="25492" minColSha="33014" maxColSha="88891" drainMin="25436" drainMax="25492" drainMinSha="38800" drainMaxSha="38905" color="EX-dark-tan" />
    <node name="SF3B2" row="695" minCol="4802" maxCol="25542" minColSha="5929" maxColSha="110389" drainMin="25493" drainMax="25542" drainMinSha="38906" drainMaxSha="39008" color="EX-pale-blue-magenta" />
    <node name="PTBP1" row="696" minCol="134" maxCol="25596" minColSha="134" maxColSha="106446" drainMin="25543" drainMax="25596" drainMinSha="39009" drainMaxSha="39115" color="EX-pale-yellow orange" />
    <node name="PRPF6" row="697" minCol="21513" maxCol="25648" minColSha="33017" maxColSha="116051" drainMin="25597" drainMax="25648" drainMinSha="39116" drainMaxSha="39219" color="EX-medium-magenta" />
    <node name="SF3B4" row="698" minCol="4591" maxCol="25698" minColSha="5676" maxColSha="114385" drainMin="25649" drainMax="25698" drainMinSha="39220" drainMaxSha="39323" color="EX-pale-red" />
    <node name="HNRPA3" row="699" minCol="21515" maxCol="25750" minColSha="33019" maxColSha="109127" drainMin="25699" drainMax="25750" drainMinSha="39324" drainMaxSha="39429" color="EX-pale-cyan" />
    <node name="SNRPA1" row="700" minCol="21516" maxCol="25800" minColSha="33020" maxColSha="114003" drainMin="25751" drainMax="25800" drainMinSha="39430" drainMaxSha="39534" color="EX-pale-yellow-green" />
    <node name="SNRPB2" row="701" minCol="21517" maxCol="25849" minColSha="33021" maxColSha="109128" drainMin="25801" drainMax="25849" drainMinSha="39535" drainMaxSha="39639" color="EX-pale-purple" />
    <node name="NHP2L1" row="702" minCol="18739" maxCol="25896" minColSha="28873" maxColSha="106453" drainMin="25850" drainMax="25896" drainMinSha="39640" drainMaxSha="39744" color="EX-pale-magenta" />
    <node name="SFRS3" row="703" minCol="21519" maxCol="25947" minColSha="33023" maxColSha="113829" drainMin="25897" drainMax="25947" drainMinSha="39745" drainMaxSha="39853" color="EX-pale-red-orange" />
    <node name="HNRPH1" row="704" minCol="135" maxCol="25995" minColSha="135" maxColSha="111022" drainMin="25948" drainMax="25995" drainMinSha="39854" drainMaxSha="39964" color="EX-blue" />
    <node name="RBMX" row="705" minCol="18114" maxCol="26043" minColSha="27792" maxColSha="109662" drainMin="25996" drainMax="26043" drainMinSha="39965" drainMaxSha="40073" color="EX-orange" />
    <node name="SF3A1" row="706" minCol="4803" maxCol="26089" minColSha="5930" maxColSha="105863" drainMin="26044" drainMax="26089" drainMinSha="40074" drainMaxSha="40181" color="EX-dark-cyan" />
    <node name="SF3B3" row="707" minCol="6301" maxCol="26132" minColSha="7856" maxColSha="107112" drainMin="26090" drainMax="26132" drainMinSha="40182" drainMaxSha="40289" color="EX-red" />
    <node name="SNRPD1" row="708" minCol="21524" maxCol="26177" minColSha="33028" maxColSha="83287" drainMin="26133" drainMax="26177" drainMinSha="40290" drainMaxSha="40397" color="EX-dark-orange" />
    <node name="YBX1" row="709" minCol="3043" maxCol="26216" minColSha="3704" maxColSha="116092" drainMin="26178" drainMax="26216" drainMinSha="40398" drainMaxSha="40505" color="EX-dark-gray-purple" />
    <node name="SNRPE" row="710" minCol="21526" maxCol="26260" minColSha="33030" maxColSha="83288" drainMin="26217" drainMax="26260" drainMinSha="40506" drainMaxSha="40614" color="EX-cyan" />
    <node name="SNRPF" row="711" minCol="18165" maxCol="26303" minColSha="27925" maxColSha="110058" drainMin="26261" drainMax="26303" drainMinSha="40615" drainMaxSha="40724" color="EX-yellow-orange" />
    <node name="SNRPD3" row="712" minCol="21528" maxCol="26351" minColSha="33032" maxColSha="113126" drainMin="26304" drainMax="26351" drainMinSha="40725" drainMaxSha="40839" color="EX-pure-blue" />
    <node name="SNRPG" row="713" minCol="21529" maxCol="26395" minColSha="33033" maxColSha="116175" drainMin="26352" drainMax="26395" drainMinSha="40840" drainMaxSha="40951" color="EX-dark-yellow-green" />
    <node name="SNRPD2" row="714" minCol="136" maxCol="26436" minColSha="136" maxColSha="113127" drainMin="26396" drainMax="26436" drainMinSha="40952" drainMaxSha="41064" color="EX-dark-magenta" />
    <node name="ASCC3L1" row="715" minCol="21531" maxCol="26476" minColSha="33035" maxColSha="114349" drainMin="26437" drainMax="26476" drainMinSha="41065" drainMaxSha="41174" color="EX-dark-green" />
    <node name="CD2BP2" row="716" minCol="3276" maxCol="26514" minColSha="3992" maxColSha="116165" drainMin="26477" drainMax="26514" drainMinSha="41175" drainMaxSha="41284" color="EX-blue-magenta" />
    <node name="RBM8A" row="717" minCol="15067" maxCol="26544" minColSha="20038" maxColSha="116078" drainMin="26515" drainMax="26544" drainMinSha="41285" drainMaxSha="41390" color="EX-yellow-green" />
    <node name="MAGOH" row="718" minCol="15068" maxCol="26578" minColSha="20039" maxColSha="114410" drainMin="26545" drainMax="26578" drainMinSha="41391" drainMaxSha="41500" color="EX-magenta" />
    <node name="HNRPA1" row="719" minCol="137" maxCol="26614" minColSha="137" maxColSha="103762" drainMin="26579" drainMax="26614" drainMinSha="41501" drainMaxSha="41614" color="EX-green" />
    <node name="EFTUD2" row="720" minCol="6719" maxCol="26647" minColSha="8528" maxColSha="109762" drainMin="26615" drainMax="26647" drainMinSha="41615" drainMaxSha="41725" color="EX-yellow" />
    <node name="LSM2" row="721" minCol="21537" maxCol="26682" minColSha="33041" maxColSha="115838" drainMin="26648" drainMax="26682" drainMinSha="41726" drainMaxSha="41836" color="EX-purple" />
    <node name="CSTF2" row="722" minCol="16526" maxCol="26716" minColSha="24962" maxColSha="114490" drainMin="26683" drainMax="26716" drainMinSha="41837" drainMaxSha="41948" color="EX-dark-purple" />
    <node name="SFRS2" row="723" minCol="21539" maxCol="26750" minColSha="33043" maxColSha="116176" drainMin="26717" drainMax="26750" drainMinSha="41949" drainMaxSha="42060" color="EX-dark-red" />
    <node name="SNRPB" row="724" minCol="18166" maxCol="26796" minColSha="27926" maxColSha="113321" drainMin="26751" drainMax="26796" drainMinSha="42061" drainMaxSha="42187" color="EX-pale-green" />
    <node name="HNRPD" row="725" minCol="5753" maxCol="26829" minColSha="7108" maxColSha="116201" drainMin="26797" drainMax="26829" drainMinSha="42188" drainMaxSha="42302" color="EX-pale-blue" />
    <node name="FUS" row="726" minCol="6185" maxCol="26860" minColSha="7698" maxColSha="114203" drainMin="26830" drainMax="26860" drainMinSha="42303" drainMaxSha="42416" color="EX-dark-tan" />
    <node name="SFRS1" row="727" minCol="5754" maxCol="26898" minColSha="7109" maxColSha="114180" drainMin="26861" drainMax="26898" drainMinSha="42417" drainMaxSha="42538" color="EX-pale-blue-magenta" />
    <node name="HNRPL" row="728" minCol="7872" maxCol="26930" minColSha="10110" maxColSha="116267" drainMin="26899" drainMax="26930" drainMinSha="42539" drainMaxSha="42655" color="EX-pale-yellow orange" />
    <node name="HNRPC" row="729" minCol="138" maxCol="26965" minColSha="138" maxColSha="101185" drainMin="26931" drainMax="26965" drainMinSha="42656" drainMaxSha="42777" color="EX-medium-magenta" />
    <node name="SF3B1" row="730" minCol="5125" maxCol="26996" minColSha="6273" maxColSha="114596" drainMin="26966" drainMax="26996" drainMinSha="42778" drainMaxSha="42896" color="EX-pale-red" />
    <node name="SMC1A" row="731" minCol="6551" maxCol="27025" minColSha="8291" maxColSha="106733" drainMin="26997" drainMax="27025" drainMinSha="42897" drainMaxSha="43016" color="EX-pale-cyan" />
    <node name="U2AF2" row="732" minCol="5216" maxCol="27058" minColSha="6368" maxColSha="116274" drainMin="27026" drainMax="27058" drainMinSha="43017" drainMaxSha="43137" color="EX-pale-yellow-green" />
    <node name="SNRP70" row="733" minCol="4677" maxCol="27083" minColSha="5798" maxColSha="116237" drainMin="27059" drainMax="27083" drainMinSha="43138" drainMaxSha="43255" color="EX-pale-purple" />
    <node name="DHX9" row="734" minCol="139" maxCol="27110" minColSha="139" maxColSha="107622" drainMin="27084" drainMax="27110" drainMinSha="43256" drainMaxSha="43379" color="EX-pale-magenta" />
    <node name="HNRPU" row="735" minCol="140" maxCol="27137" minColSha="140" maxColSha="114848" drainMin="27111" drainMax="27137" drainMinSha="43380" drainMaxSha="43507" color="EX-pale-red-orange" />
    <node name="HNRPM" row="736" minCol="8922" maxCol="27169" minColSha="11309" maxColSha="116324" drainMin="27138" drainMax="27169" drainMinSha="43508" drainMaxSha="43633" color="EX-blue" />
    <node name="HNRPK" row="737" minCol="141" maxCol="27198" minColSha="141" maxColSha="114491" drainMin="27170" drainMax="27198" drainMinSha="43634" drainMaxSha="43765" color="EX-orange" />
    <node name="PCBP1" row="738" minCol="16716" maxCol="27235" minColSha="25590" maxColSha="116309" drainMin="27199" drainMax="27235" drainMinSha="43766" drainMaxSha="43896" color="EX-dark-cyan" />
    <node name="51639" row="739" minCol="21555" maxCol="27245" minColSha="33059" maxColSha="109764" drainMin="27236" drainMax="27245" drainMinSha="43897" drainMaxSha="43963" color="EX-red" />
    <node name="METTL3" row="740" minCol="21556" maxCol="27201" minColSha="33060" maxColSha="43997" drainMinSha="43964" drainMaxSha="43997" color="EX-dark-orange" />
    <node name="NXF1" row="741" minCol="15069" maxCol="27267" minColSha="20040" maxColSha="114666" drainMin="27246" drainMax="27267" drainMinSha="43998" drainMaxSha="44056" color="EX-dark-gray-purple" />
    <node name="SLBP" row="742" minCol="15070" maxCol="27272" minColSha="20041" maxColSha="90128" drainMin="27268" drainMax="27272" drainMinSha="44057" drainMaxSha="44088" color="EX-cyan" />
    <node name="LSM11" row="743" minCol="21558" maxCol="27275" minColSha="33062" maxColSha="44170" drainMin="27273" drainMax="27275" drainMinSha="44089" drainMaxSha="44115" color="EX-yellow-orange" />
    <node name="ZNF473" row="744" minCol="21559" maxCol="27279" minColSha="33063" maxColSha="110879" drainMin="27276" drainMax="27279" drainMinSha="44116" drainMaxSha="44144" color="EX-pure-blue" />
    <node name="LSM10" row="745" minCol="4606" maxCol="27282" minColSha="5697" maxColSha="91952" drainMin="27280" drainMax="27282" drainMinSha="44145" drainMaxSha="44174" color="EX-dark-yellow-green" />
    <node name="CCNA1" row="746" minCol="16504" maxCol="27307" minColSha="24854" maxColSha="113164" drainMin="27283" drainMax="27307" drainMinSha="44175" drainMaxSha="44215" color="EX-dark-magenta" />
    <node name="CCNA2" row="747" minCol="3996" maxCol="27337" minColSha="4933" maxColSha="113243" drainMin="27308" drainMax="27337" drainMinSha="44216" drainMaxSha="44264" color="EX-dark-green" />
    <node name="CDK2" row="748" minCol="1723" maxCol="27425" minColSha="1885" maxColSha="116341" drainMin="27338" drainMax="27425" drainMinSha="44265" drainMaxSha="44392" color="EX-blue-magenta" />
    <node name="RNGTT" row="749" minCol="19607" maxCol="27427" minColSha="30124" maxColSha="110106" drainMin="27426" drainMax="27427" drainMinSha="44393" drainMaxSha="44419" color="EX-yellow-green" />
    <node name="APOBEC1" row="750" minCol="23136" maxCol="27434" minColSha="35379" maxColSha="111881" drainMin="27428" drainMax="27434" drainMinSha="44420" drainMaxSha="44453" color="EX-magenta" />
    <node name="LIG1" row="751" minCol="18837" maxCol="27439" minColSha="29012" maxColSha="100574" drainMin="27435" drainMax="27439" drainMinSha="44454" drainMaxSha="44487" color="EX-green" />
    <node name="WDR71" row="752" minCol="17500" maxCol="27443" minColSha="26534" maxColSha="118978" drainMin="27440" drainMax="27443" drainMinSha="44488" drainMaxSha="44506" color="EX-yellow" />
    <node name="MCM10" row="753" minCol="16945" maxCol="27462" minColSha="25826" maxColSha="115614" drainMin="27444" drainMax="27462" drainMinSha="44507" drainMaxSha="44536" color="EX-purple" />
    <node name="TAF2" row="754" minCol="20795" maxCol="27463" minColSha="31823" maxColSha="44557" drainMin="27463" drainMax="27463" drainMinSha="44537" drainMaxSha="44547" color="EX-dark-purple" />
    <node name="TBN" row="755" minCol="20796" maxCol="27463" minColSha="31824" maxColSha="44557" drainMinSha="44548" drainMaxSha="44557" color="EX-dark-red" />
    <node name="CUL4A" row="756" minCol="21337" maxCol="27486" minColSha="32709" maxColSha="109765" drainMin="27464" drainMax="27486" drainMinSha="44558" drainMaxSha="44582" color="EX-pale-green" />
    <node name="CUL4B" row="757" minCol="21338" maxCol="27505" minColSha="32710" maxColSha="119117" drainMin="27487" drainMax="27505" drainMinSha="44583" drainMaxSha="44604" color="EX-pale-blue" />
    <node name="GRWD1" row="758" minCol="142" maxCol="27514" minColSha="142" maxColSha="95091" drainMin="27506" drainMax="27514" drainMinSha="44605" drainMaxSha="44617" color="EX-dark-tan" />
    <node name="WDR5" row="759" minCol="21346" maxCol="27525" minColSha="32740" maxColSha="83228" drainMin="27515" drainMax="27525" drainMinSha="44618" drainMaxSha="44632" color="EX-pale-blue-magenta" />
    <node name="DTL" row="760" minCol="21347" maxCol="27515" minColSha="32741" maxColSha="44637" drainMinSha="44633" drainMaxSha="44637" color="EX-pale-yellow orange" />
    <node name="NFKBIB" row="761" minCol="6493" maxCol="27580" minColSha="8192" maxColSha="115034" drainMin="27526" drainMax="27580" drainMinSha="44638" drainMaxSha="44708" color="EX-medium-magenta" />
    <node name="RELB" row="762" minCol="5755" maxCol="27628" minColSha="7110" maxColSha="114703" drainMin="27581" drainMax="27628" drainMinSha="44709" drainMaxSha="44768" color="EX-pale-red" />
    <node name="NFKBIE" row="763" minCol="5756" maxCol="27664" minColSha="7111" maxColSha="113506" drainMin="27629" drainMax="27664" drainMinSha="44769" drainMaxSha="44813" color="EX-pale-cyan" />
    <node name="REL" row="764" minCol="3630" maxCol="27689" minColSha="4469" maxColSha="112245" drainMin="27665" drainMax="27689" drainMinSha="44814" drainMaxSha="44848" color="EX-pale-yellow-green" />
    <node name="MAP3K8" row="765" minCol="3044" maxCol="27714" minColSha="3705" maxColSha="90331" drainMin="27690" drainMax="27714" drainMinSha="44849" drainMaxSha="44881" color="EX-pale-purple" />
    <node name="NFKBIA" row="766" minCol="763" maxCol="27774" minColSha="773" maxColSha="115123" drainMin="27715" drainMax="27774" drainMinSha="44882" drainMaxSha="44957" color="EX-pale-magenta" />
    <node name="NFKB1" row="767" minCol="2525" maxCol="27828" minColSha="2908" maxColSha="115039" drainMin="27775" drainMax="27828" drainMinSha="44958" drainMaxSha="45028" color="EX-pale-red-orange" />
    <node name="UBTF" row="768" minCol="970" maxCol="27847" minColSha="995" maxColSha="112866" drainMin="27829" drainMax="27847" drainMinSha="45029" drainMaxSha="45065" color="EX-blue" />
    <node name="POLR1A" row="769" minCol="19609" maxCol="27855" minColSha="30126" maxColSha="103493" drainMin="27848" drainMax="27855" drainMinSha="45066" drainMaxSha="45086" color="EX-orange" />
    <node name="POLR1D" row="770" minCol="19610" maxCol="27859" minColSha="30127" maxColSha="111469" drainMin="27856" drainMax="27859" drainMinSha="45087" drainMaxSha="45104" color="EX-dark-cyan" />
    <node name="POLR1B" row="771" minCol="19611" maxCol="27868" minColSha="30128" maxColSha="101702" drainMin="27860" drainMax="27868" drainMinSha="45105" drainMaxSha="45128" color="EX-red" />
    <node name="POLR1C" row="772" minCol="19612" maxCol="27875" minColSha="30129" maxColSha="109766" drainMin="27869" drainMax="27875" drainMinSha="45129" drainMaxSha="45151" color="EX-dark-orange" />
    <node name="POLR3B" row="773" minCol="21232" maxCol="27894" minColSha="32532" maxColSha="45589" drainMin="27876" drainMax="27894" drainMinSha="45152" drainMaxSha="45176" color="EX-dark-gray-purple" />
    <node name="POLR3D" row="774" minCol="21233" maxCol="27912" minColSha="32533" maxColSha="45590" drainMin="27895" drainMax="27912" drainMinSha="45177" drainMaxSha="45201" color="EX-cyan" />
    <node name="POLR3E" row="775" minCol="21234" maxCol="27929" minColSha="32534" maxColSha="45591" drainMin="27913" drainMax="27929" drainMinSha="45202" drainMaxSha="45226" color="EX-yellow-orange" />
    <node name="POLR3A" row="776" minCol="7619" maxCol="27945" minColSha="9805" maxColSha="45592" drainMin="27930" drainMax="27945" drainMinSha="45227" drainMaxSha="45252" color="EX-pure-blue" />
    <node name="POLR3H" row="777" minCol="21236" maxCol="27961" minColSha="32536" maxColSha="87726" drainMin="27946" drainMax="27961" drainMinSha="45253" drainMaxSha="45278" color="EX-dark-yellow-green" />
    <node name="POLR3F" row="778" minCol="21237" maxCol="27983" minColSha="32537" maxColSha="112234" drainMin="27962" drainMax="27983" drainMinSha="45279" drainMaxSha="45311" color="EX-dark-magenta" />
    <node name="GTF3C2" row="779" minCol="21238" maxCol="27991" minColSha="32538" maxColSha="48749" drainMin="27984" drainMax="27991" drainMinSha="45312" drainMaxSha="45331" color="EX-dark-green" />
    <node name="GTF3C5" row="780" minCol="21239" maxCol="27998" minColSha="32539" maxColSha="108578" drainMin="27992" drainMax="27998" drainMinSha="45332" drainMaxSha="45351" color="EX-blue-magenta" />
    <node name="GTF3C3" row="781" minCol="7987" maxCol="28006" minColSha="10261" maxColSha="113199" drainMin="27999" drainMax="28006" drainMinSha="45352" drainMaxSha="45374" color="EX-yellow-green" />
    <node name="GTF3A" row="782" minCol="21241" maxCol="28012" minColSha="32541" maxColSha="109968" drainMin="28007" drainMax="28012" drainMinSha="45375" drainMaxSha="45395" color="EX-magenta" />
    <node name="GTF3C4" row="783" minCol="21242" maxCol="28018" minColSha="32542" maxColSha="106528" drainMin="28013" drainMax="28018" drainMinSha="45396" drainMaxSha="45417" color="EX-green" />
    <node name="BRF1" row="784" minCol="21243" maxCol="28026" minColSha="32543" maxColSha="91342" drainMin="28019" drainMax="28026" drainMinSha="45418" drainMaxSha="45442" color="EX-yellow" />
    <node name="SNAPC2" row="785" minCol="21244" maxCol="28033" minColSha="32544" maxColSha="45628" drainMin="28027" drainMax="28033" drainMinSha="45443" drainMaxSha="45461" color="EX-purple" />
    <node name="SNAPC1" row="786" minCol="21245" maxCol="28040" minColSha="32545" maxColSha="48751" drainMin="28034" drainMax="28040" drainMinSha="45462" drainMaxSha="45481" color="EX-dark-purple" />
    <node name="SNAPC3" row="787" minCol="21246" maxCol="28045" minColSha="32546" maxColSha="48752" drainMin="28041" drainMax="28045" drainMinSha="45482" drainMaxSha="45500" color="EX-dark-red" />
    <node name="ZNF143" row="788" minCol="21247" maxCol="28048" minColSha="32547" maxColSha="45598" drainMin="28046" drainMax="28048" drainMinSha="45501" drainMaxSha="45519" color="EX-pale-green" />
    <node name="SNAPC5" row="789" minCol="21248" maxCol="28055" minColSha="32548" maxColSha="108172" drainMin="28049" drainMax="28055" drainMinSha="45520" drainMaxSha="45542" color="EX-pale-blue" />
    <node name="GTF3C1" row="790" minCol="7980" maxCol="28070" minColSha="10250" maxColSha="112146" drainMin="28056" drainMax="28070" drainMinSha="45543" drainMaxSha="45578" color="EX-dark-tan" />
    <node name="POU2F1" row="791" minCol="2599" maxCol="28097" minColSha="2997" maxColSha="113835" drainMin="28071" drainMax="28097" drainMinSha="45579" drainMaxSha="45626" color="EX-pale-blue-magenta" />
    <node name="SNAPC4" row="792" minCol="21251" maxCol="28098" minColSha="32551" maxColSha="114597" drainMin="28098" drainMax="28098" drainMinSha="45627" drainMaxSha="45632" color="EX-pale-yellow orange" />
    <node name="PLK1" row="793" minCol="17289" maxCol="28134" minColSha="26234" maxColSha="114575" drainMin="28099" drainMax="28134" drainMinSha="45633" drainMaxSha="45688" color="EX-medium-magenta" />
    <node name="WEE1" row="794" minCol="2952" maxCol="28156" minColSha="3561" maxColSha="105816" drainMin="28135" drainMax="28156" drainMinSha="45689" drainMaxSha="45718" color="EX-pale-red" />
    <node name="CDC25C" row="795" minCol="1847" maxCol="28176" minColSha="2022" maxColSha="96947" drainMin="28157" drainMax="28176" drainMinSha="45719" drainMaxSha="45744" color="EX-pale-cyan" />
    <node name="PKMYT1" row="796" minCol="18284" maxCol="28185" minColSha="28230" maxColSha="93725" drainMin="28177" drainMax="28185" drainMinSha="45745" drainMaxSha="45759" color="EX-pale-yellow-green" />
    <node name="CCNB2" row="797" minCol="4372" maxCol="28189" minColSha="5425" maxColSha="65034" drainMin="28186" drainMax="28189" drainMinSha="45760" drainMaxSha="45770" color="EX-pale-purple" />
    <node name="CDC25B" row="798" minCol="1485" maxCol="28213" minColSha="1623" maxColSha="111831" drainMin="28190" drainMax="28213" drainMinSha="45771" drainMaxSha="45803" color="EX-pale-magenta" />
    <node name="CHEK1" row="799" minCol="3045" maxCol="28229" minColSha="3706" maxColSha="81408" drainMin="28214" drainMax="28229" drainMinSha="45804" drainMaxSha="45827" color="EX-pale-red-orange" />
    <node name="MDM4" row="800" minCol="3046" maxCol="28242" minColSha="3707" maxColSha="96179" drainMin="28230" drainMax="28242" drainMinSha="45828" drainMaxSha="45843" color="EX-blue" />
    <node name="TP73" row="801" minCol="1486" maxCol="28265" minColSha="1624" maxColSha="110878" drainMin="28243" drainMax="28265" drainMinSha="45844" drainMaxSha="45872" color="EX-orange" />
    <node name="TP73L" row="802" minCol="143" maxCol="28274" minColSha="143" maxColSha="105237" drainMin="28266" drainMax="28274" drainMinSha="45873" drainMaxSha="45883" color="EX-dark-cyan" />
    <node name="PPP1R13B" row="803" minCol="144" maxCol="28278" minColSha="144" maxColSha="109131" drainMin="28275" drainMax="28278" drainMinSha="45884" drainMaxSha="45891" color="EX-red" />
    <node name="MDM2" row="804" minCol="906" maxCol="28313" minColSha="925" maxColSha="113622" drainMin="28279" drainMax="28313" drainMinSha="45892" drainMaxSha="45937" color="EX-dark-orange" />
    <node name="CCNB1" row="805" minCol="4373" maxCol="28335" minColSha="5426" maxColSha="112498" drainMin="28314" drainMax="28335" drainMinSha="45938" drainMaxSha="45974" color="EX-dark-gray-purple" />
    <node name="CDC2" row="806" minCol="1565" maxCol="28429" minColSha="1711" maxColSha="116327" drainMin="28336" drainMax="28429" drainMinSha="45975" drainMaxSha="46101" color="EX-cyan" />
    <node name="HIPK2" row="807" minCol="4978" maxCol="28450" minColSha="6118" maxColSha="110066" drainMin="28430" drainMax="28450" drainMinSha="46102" drainMaxSha="46127" color="EX-yellow-orange" />
    <node name="HSP90AB1" row="808" minCol="145" maxCol="28496" minColSha="145" maxColSha="115201" drainMin="28451" drainMax="28496" drainMinSha="46128" drainMaxSha="46203" color="EX-pure-blue" />
    <node name="HSPA1B" row="809" minCol="6799" maxCol="28518" minColSha="8629" maxColSha="115609" drainMin="28497" drainMax="28518" drainMinSha="46204" drainMaxSha="46248" color="EX-dark-yellow-green" />
    <node name="HSPA9B" row="810" minCol="7215" maxCol="28535" minColSha="9287" maxColSha="108400" drainMin="28519" drainMax="28535" drainMinSha="46249" drainMaxSha="46285" color="EX-dark-magenta" />
    <node name="HSP90AA1" row="811" minCol="1156" maxCol="28607" minColSha="1232" maxColSha="115960" drainMin="28536" drainMax="28607" drainMinSha="46286" drainMaxSha="46385" color="EX-dark-green" />
    <node name="HSPA8" row="812" minCol="146" maxCol="28663" minColSha="146" maxColSha="113950" drainMin="28608" drainMax="28663" drainMinSha="46386" drainMaxSha="46467" color="EX-blue-magenta" />
    <node name="CDC37" row="813" minCol="1157" maxCol="28693" minColSha="1233" maxColSha="113619" drainMin="28664" drainMax="28693" drainMinSha="46468" drainMaxSha="46508" color="EX-yellow-green" />
    <node name="DNAJA1" row="814" minCol="7218" maxCol="28715" minColSha="9290" maxColSha="117637" drainMin="28694" drainMax="28715" drainMinSha="46509" drainMaxSha="46545" color="EX-magenta" />
    <node name="TUBA2" row="815" minCol="3441" maxCol="28732" minColSha="4227" maxColSha="113232" drainMin="28716" drainMax="28732" drainMinSha="46546" drainMaxSha="46584" color="EX-green" />
    <node name="BAG2" row="816" minCol="8197" maxCol="28743" minColSha="10515" maxColSha="109462" drainMin="28733" drainMax="28743" drainMinSha="46585" drainMaxSha="46607" color="EX-yellow" />
    <node name="SFRS12" row="817" minCol="6932" maxCol="28770" minColSha="8824" maxColSha="114422" drainMin="28744" drainMax="28770" drainMinSha="46608" drainMaxSha="46659" color="EX-purple" />
    <node name="MAP3K3" row="818" minCol="1725" maxCol="28910" minColSha="1887" maxColSha="116740" drainMin="28771" drainMax="28910" drainMinSha="46660" drainMaxSha="46823" color="EX-dark-purple" />
    <node name="WDR57" row="819" minCol="21349" maxCol="28916" minColSha="32743" maxColSha="113200" drainMin="28911" drainMax="28916" drainMinSha="46824" drainMaxSha="46841" color="EX-dark-red" />
    <node name="RBBP5" row="820" minCol="21350" maxCol="28924" minColSha="32744" maxColSha="83229" drainMin="28917" drainMax="28924" drainMinSha="46842" drainMaxSha="46853" color="EX-pale-green" />
    <node name="WDR5B" row="821" minCol="21351" maxCol="28927" minColSha="32745" maxColSha="49916" drainMin="28925" drainMax="28927" drainMinSha="46854" drainMaxSha="46861" color="EX-pale-blue" />
    <node name="MLL2" row="822" minCol="5128" maxCol="28931" minColSha="6276" maxColSha="87057" drainMin="28928" drainMax="28931" drainMinSha="46862" drainMaxSha="46868" color="EX-dark-tan" />
    <node name="ASH2L" row="823" minCol="4403" maxCol="28941" minColSha="5467" maxColSha="110297" drainMin="28932" drainMax="28941" drainMinSha="46869" drainMaxSha="46882" color="EX-pale-blue-magenta" />
    <node name="GAS7" row="824" minCol="28920" maxCol="28948" minColSha="46849" maxColSha="99817" drainMin="28942" drainMax="28948" drainMinSha="46883" drainMaxSha="46891" color="EX-pale-yellow orange" />
    <node name="PRPF8" row="825" minCol="26501" maxCol="28949" minColSha="41271" maxColSha="57189" drainMin="28949" drainMax="28949" drainMinSha="46892" drainMaxSha="46895" color="EX-medium-magenta" />
    <node name="TAF15" row="826" minCol="20764" maxCol="28953" minColSha="31781" maxColSha="116259" drainMin="28950" drainMax="28953" drainMinSha="46896" drainMaxSha="46907" color="EX-pale-red" />
    <node name="MAP3K14" row="827" minCol="3550" maxCol="28966" minColSha="4381" maxColSha="100007" drainMin="28954" drainMax="28966" drainMinSha="46908" drainMaxSha="46942" color="EX-pale-cyan" />
    <node name="SLC25A5" row="828" minCol="7220" maxCol="28984" minColSha="9292" maxColSha="98796" drainMin="28967" drainMax="28984" drainMinSha="46943" drainMaxSha="46970" color="EX-pale-yellow-green" />
    <node name="ATP5E" row="829" minCol="28968" maxCol="29000" minColSha="46954" maxColSha="47317" drainMin="28985" drainMax="29000" drainMinSha="46971" drainMaxSha="46987" color="EX-pale-purple" />
    <node name="ATP5G1" row="830" minCol="28969" maxCol="29015" minColSha="46955" maxColSha="47318" drainMin="29001" drainMax="29015" drainMinSha="46988" drainMaxSha="47004" color="EX-pale-magenta" />
    <node name="ATP5I" row="831" minCol="28970" maxCol="29029" minColSha="46956" maxColSha="47319" drainMin="29016" drainMax="29029" drainMinSha="47005" drainMaxSha="47021" color="EX-pale-red-orange" />
    <node name="ATP5J" row="832" minCol="28971" maxCol="29042" minColSha="46957" maxColSha="47320" drainMin="29030" drainMax="29042" drainMinSha="47022" drainMaxSha="47038" color="EX-blue" />
    <node name="ATP5H" row="833" minCol="28972" maxCol="29055" minColSha="46958" maxColSha="106656" drainMin="29043" drainMax="29055" drainMinSha="47039" drainMaxSha="47056" color="EX-orange" />
    <node name="ATP5F1" row="834" minCol="28973" maxCol="29070" minColSha="46959" maxColSha="97056" drainMin="29056" drainMax="29070" drainMinSha="47057" drainMaxSha="47077" color="EX-dark-cyan" />
    <node name="ATP5D" row="835" minCol="18193" maxCol="29084" minColSha="27996" maxColSha="110393" drainMin="29071" drainMax="29084" drainMinSha="47078" drainMaxSha="47099" color="EX-red" />
    <node name="ATP5O" row="836" minCol="8535" maxCol="29101" minColSha="10878" maxColSha="102317" drainMin="29085" drainMax="29101" drainMinSha="47100" drainMaxSha="47125" color="EX-dark-orange" />
    <node name="ATP5A1" row="837" minCol="28976" maxCol="29115" minColSha="46962" maxColSha="106815" drainMin="29102" drainMax="29115" drainMinSha="47126" drainMaxSha="47148" color="EX-dark-gray-purple" />
    <node name="ATP5L" row="838" minCol="28977" maxCol="29128" minColSha="46963" maxColSha="112549" drainMin="29116" drainMax="29128" drainMinSha="47149" drainMaxSha="47171" color="EX-cyan" />
    <node name="ATP5B" row="839" minCol="5702" maxCol="29139" minColSha="7044" maxColSha="108941" drainMin="29129" drainMax="29139" drainMinSha="47172" drainMaxSha="47197" color="EX-yellow-orange" />
    <node name="SLC25A4" row="840" minCol="27723" maxCol="29147" minColSha="44906" maxColSha="117980" drainMin="29140" drainMax="29147" drainMinSha="47198" drainMaxSha="47217" color="EX-pure-blue" />
    <node name="AK1" row="841" minCol="28997" maxCol="29156" minColSha="46984" maxColSha="119193" drainMin="29148" drainMax="29156" drainMinSha="47218" drainMaxSha="47237" color="EX-dark-yellow-green" />
    <node name="ATP5J2" row="842" minCol="16089" maxCol="29176" minColSha="23186" maxColSha="112313" drainMin="29157" drainMax="29176" drainMinSha="47238" drainMaxSha="47273" color="EX-dark-magenta" />
    <node name="ATP5C1" row="843" minCol="7222" maxCol="29196" minColSha="9294" maxColSha="112445" drainMin="29177" drainMax="29196" drainMinSha="47274" drainMaxSha="47310" color="EX-dark-green" />
    <node name="SLC25A6" row="844" minCol="147" maxCol="29213" minColSha="147" maxColSha="112178" drainMin="29197" drainMax="29213" drainMinSha="47311" drainMaxSha="47346" color="EX-blue-magenta" />
    <node name="MADD" row="845" minCol="7732" maxCol="29218" minColSha="9948" maxColSha="101828" drainMin="29214" drainMax="29218" drainMinSha="47347" drainMaxSha="47354" color="EX-yellow-green" />
    <node name="SKP2" row="846" minCol="16795" maxCol="29238" minColSha="25670" maxColSha="106792" drainMin="29219" drainMax="29238" drainMinSha="47355" drainMaxSha="47383" color="EX-magenta" />
    <node name="MYBL2" row="847" minCol="20645" maxCol="29252" minColSha="31612" maxColSha="103763" drainMin="29239" drainMax="29252" drainMinSha="47384" drainMaxSha="47402" color="EX-green" />
    <node name="CKS1B" row="848" minCol="27348" maxCol="29257" minColSha="44315" maxColSha="65147" drainMin="29253" drainMax="29257" drainMinSha="47403" drainMaxSha="47409" color="EX-yellow" />
    <node name="CKS2" row="849" minCol="16634" maxCol="29260" minColSha="25452" maxColSha="112509" drainMin="29258" drainMax="29260" drainMinSha="47410" drainMaxSha="47415" color="EX-purple" />
    <node name="CDC34" row="850" minCol="20646" maxCol="29273" minColSha="31613" maxColSha="101413" drainMin="29261" drainMax="29273" drainMinSha="47416" drainMaxSha="47432" color="EX-dark-purple" />
    <node name="CUL1" row="851" minCol="4810" maxCol="29300" minColSha="5937" maxColSha="112080" drainMin="29274" drainMax="29300" drainMinSha="47433" drainMaxSha="47467" color="EX-dark-red" />
    <node name="SKP1A" row="852" minCol="8940" maxCol="29340" minColSha="11327" maxColSha="113785" drainMin="29301" drainMax="29340" drainMinSha="47468" drainMaxSha="47515" color="EX-pale-green" />
    <node name="FBXW11" row="853" minCol="2656" maxCol="29344" minColSha="3071" maxColSha="101252" drainMin="29341" drainMax="29344" drainMinSha="47516" drainMaxSha="47529" color="EX-pale-blue" />
    <node name="BTRC" row="854" minCol="4679" maxCol="29354" minColSha="5800" maxColSha="108297" drainMin="29345" drainMax="29354" drainMinSha="47530" drainMaxSha="47554" color="EX-dark-tan" />
    <node name="RBX1" row="855" minCol="4812" maxCol="29366" minColSha="5939" maxColSha="93413" drainMin="29355" drainMax="29366" drainMinSha="47555" drainMaxSha="47572" color="EX-pale-blue-magenta" />
    <node name="GPS1" row="856" minCol="29225" maxCol="29379" minColSha="47370" maxColSha="102973" drainMin="29367" drainMax="29379" drainMinSha="47573" drainMaxSha="47589" color="EX-pale-yellow orange" />
    <node name="COPS8" row="857" minCol="16343" maxCol="29389" minColSha="24250" maxColSha="76098" drainMin="29380" drainMax="29389" drainMinSha="47590" drainMaxSha="47601" color="EX-medium-magenta" />
    <node name="COPS7A" row="858" minCol="6225" maxCol="29398" minColSha="7742" maxColSha="104521" drainMin="29390" drainMax="29398" drainMinSha="47602" drainMaxSha="47614" color="EX-pale-red" />
    <node name="COPS4" row="859" minCol="29382" maxCol="29413" minColSha="47594" maxColSha="97595" drainMin="29399" drainMax="29413" drainMinSha="47615" drainMaxSha="47631" color="EX-pale-cyan" />
    <node name="CUL5" row="860" minCol="4404" maxCol="29420" minColSha="5468" maxColSha="103411" drainMin="29414" drainMax="29420" drainMinSha="47632" drainMaxSha="47645" color="EX-pale-yellow-green" />
    <node name="COPS2" row="861" minCol="3631" maxCol="29436" minColSha="4470" maxColSha="108846" drainMin="29421" drainMax="29436" drainMinSha="47646" drainMaxSha="47667" color="EX-pale-purple" />
    <node name="COPS3" row="862" minCol="3148" maxCol="29446" minColSha="3827" maxColSha="116488" drainMin="29437" drainMax="29446" drainMinSha="47668" drainMaxSha="47686" color="EX-pale-magenta" />
    <node name="COPS5" row="863" minCol="4680" maxCol="29466" minColSha="5801" maxColSha="118000" drainMin="29447" drainMax="29466" drainMinSha="47687" drainMaxSha="47715" color="EX-pale-red-orange" />
    <node name="ITPK1" row="864" minCol="8349" maxCol="29387" minColSha="10686" maxColSha="47718" drainMinSha="47716" drainMaxSha="47718" color="EX-blue" />
    <node name="CAND1" row="865" minCol="27473" maxCol="29468" minColSha="44569" maxColSha="93333" drainMin="29467" drainMax="29468" drainMinSha="47719" drainMaxSha="47724" color="EX-orange" />
    <node name="TBK1" row="866" minCol="8350" maxCol="29499" minColSha="10687" maxColSha="113916" drainMin="29469" drainMax="29499" drainMinSha="47725" drainMaxSha="47774" color="EX-dark-cyan" />
    <node name="TANK" row="867" minCol="7656" maxCol="29516" minColSha="9864" maxColSha="111151" drainMin="29500" drainMax="29516" drainMinSha="47775" drainMaxSha="47804" color="EX-red" />
    <node name="HSPA1L" row="868" minCol="148" maxCol="29529" minColSha="148" maxColSha="108402" drainMin="29517" drainMax="29529" drainMinSha="47805" drainMaxSha="47838" color="EX-dark-orange" />
    <node name="EEF1A2" row="869" minCol="8149" maxCol="29535" minColSha="10455" maxColSha="117189" drainMin="29530" drainMax="29535" drainMinSha="47839" drainMaxSha="47855" color="EX-dark-gray-purple" />
    <node name="KIF3A" row="870" minCol="8354" maxCol="29595" minColSha="10691" maxColSha="116050" drainMin="29536" drainMax="29595" drainMinSha="47856" drainMaxSha="47957" color="EX-cyan" />
    <node name="TNIP2" row="871" minCol="8543" maxCol="29600" minColSha="10886" maxColSha="89438" drainMin="29596" drainMax="29600" drainMinSha="47958" drainMaxSha="47968" color="EX-yellow-orange" />
    <node name="MAGEB2" row="872" minCol="11240" maxCol="29612" minColSha="13830" maxColSha="118773" drainMin="29601" drainMax="29612" drainMinSha="47969" drainMaxSha="48002" color="EX-pure-blue" />
    <node name="CDKN2A" row="873" minCol="6697" maxCol="29644" minColSha="8495" maxColSha="113428" drainMin="29613" drainMax="29644" drainMinSha="48003" drainMaxSha="48046" color="EX-dark-yellow-green" />
    <node name="641510" row="874" minCol="18220" maxCol="29716" minColSha="28068" maxColSha="118716" drainMin="29645" drainMax="29716" drainMinSha="48047" drainMaxSha="48142" color="EX-dark-magenta" />
    <node name="POLR1E" row="875" minCol="14810" maxCol="29728" minColSha="19428" maxColSha="119112" drainMin="29717" drainMax="29728" drainMinSha="48143" drainMaxSha="48163" color="EX-dark-green" />
    <node name="RRN3" row="876" minCol="27853" maxCol="29732" minColSha="45084" maxColSha="101703" drainMin="29729" drainMax="29732" drainMinSha="48164" drainMaxSha="48169" color="EX-blue-magenta" />
    <node name="TAF1B" row="877" minCol="21253" maxCol="29738" minColSha="32553" maxColSha="76105" drainMin="29733" drainMax="29738" drainMinSha="48170" drainMaxSha="48177" color="EX-yellow-green" />
    <node name="TAF1C" row="878" minCol="21254" maxCol="29741" minColSha="32554" maxColSha="76106" drainMin="29739" drainMax="29741" drainMinSha="48178" drainMaxSha="48184" color="EX-magenta" />
    <node name="TAF1A" row="879" minCol="21255" maxCol="29745" minColSha="32555" maxColSha="81417" drainMin="29742" drainMax="29745" drainMinSha="48185" drainMaxSha="48191" color="EX-green" />
    <node name="POLB" row="880" minCol="19181" maxCol="29754" minColSha="29501" maxColSha="98578" drainMin="29746" drainMax="29754" drainMinSha="48192" drainMaxSha="48205" color="EX-yellow" />
    <node name="XRCC1" row="881" minCol="21385" maxCol="29765" minColSha="32816" maxColSha="100315" drainMin="29755" drainMax="29765" drainMinSha="48206" drainMaxSha="48218" color="EX-purple" />
    <node name="OGG1" row="882" minCol="26296" maxCol="29770" minColSha="40717" maxColSha="109913" drainMin="29766" drainMax="29770" drainMinSha="48219" drainMaxSha="48225" color="EX-dark-purple" />
    <node name="APEX1" row="883" minCol="19182" maxCol="29802" minColSha="29502" maxColSha="113352" drainMin="29771" drainMax="29802" drainMinSha="48226" drainMaxSha="48268" color="EX-dark-red" />
    <node name="SET" row="884" minCol="8544" maxCol="29837" minColSha="10887" maxColSha="112689" drainMin="29803" drainMax="29837" drainMinSha="48269" drainMaxSha="48306" color="EX-pale-green" />
    <node name="LIG3" row="885" minCol="29749" maxCol="29838" minColSha="48200" maxColSha="48310" drainMin="29838" drainMax="29838" drainMinSha="48307" drainMaxSha="48309" color="EX-pale-blue" />
    <node name="TDP1" row="886" minCol="29838" maxCol="29841" minColSha="48309" maxColSha="82657" drainMin="29839" drainMax="29841" drainMinSha="48310" drainMaxSha="48313" color="EX-dark-tan" />
    <node name="CCND1" row="887" minCol="2528" maxCol="29881" minColSha="2911" maxColSha="114472" drainMin="29842" drainMax="29881" drainMinSha="48314" drainMaxSha="48367" color="EX-pale-blue-magenta" />
    <node name="CDK6" row="888" minCol="4405" maxCol="29898" minColSha="5469" maxColSha="110501" drainMin="29882" drainMax="29898" drainMinSha="48368" drainMaxSha="48394" color="EX-pale-yellow orange" />
    <node name="CCND2" row="889" minCol="20026" maxCol="29913" minColSha="30696" maxColSha="109307" drainMin="29899" drainMax="29913" drainMinSha="48395" drainMaxSha="48413" color="EX-medium-magenta" />
    <node name="TFDP1" row="890" minCol="20027" maxCol="29926" minColSha="30697" maxColSha="106382" drainMin="29914" drainMax="29926" drainMinSha="48414" drainMaxSha="48432" color="EX-pale-red" />
    <node name="E2F5" row="891" minCol="4813" maxCol="29934" minColSha="5940" maxColSha="91344" drainMin="29927" drainMax="29934" drainMinSha="48433" drainMaxSha="48448" color="EX-pale-cyan" />
    <node name="E2F4" row="892" minCol="4814" maxCol="29946" minColSha="5941" maxColSha="103494" drainMin="29935" drainMax="29946" drainMinSha="48449" drainMaxSha="48469" color="EX-pale-yellow-green" />
    <node name="CCND3" row="893" minCol="7936" maxCol="29970" minColSha="10198" maxColSha="112654" drainMin="29947" drainMax="29970" drainMinSha="48470" drainMaxSha="48505" color="EX-pale-purple" />
    <node name="E2F2" row="894" minCol="3491" maxCol="29980" minColSha="4286" maxColSha="117379" drainMin="29971" drainMax="29980" drainMinSha="48506" drainMaxSha="48524" color="EX-pale-magenta" />
    <node name="E2F3" row="895" minCol="20032" maxCol="29991" minColSha="30702" maxColSha="101649" drainMin="29981" drainMax="29991" drainMinSha="48525" drainMaxSha="48544" color="EX-pale-red-orange" />
    <node name="E2F1" row="896" minCol="19950" maxCol="30025" minColSha="30592" maxColSha="119183" drainMin="29992" drainMax="30025" drainMinSha="48545" drainMaxSha="48598" color="EX-blue" />
    <node name="CDK4" row="897" minCol="1726" maxCol="30063" minColSha="1888" maxColSha="114972" drainMin="30026" drainMax="30063" drainMinSha="48599" drainMaxSha="48665" color="EX-orange" />
    <node name="NPDC1" row="898" minCol="27175" maxCol="30068" minColSha="43742" maxColSha="110149" drainMin="30064" drainMax="30068" drainMinSha="48666" drainMaxSha="48678" color="EX-dark-cyan" />
    <node name="RBL1" row="899" minCol="4681" maxCol="30096" minColSha="5802" maxColSha="113511" drainMin="30069" drainMax="30096" drainMinSha="48679" drainMaxSha="48723" color="EX-red" />
    <node name="RB1" row="900" minCol="764" maxCol="30186" minColSha="774" maxColSha="116510" drainMin="30097" drainMax="30186" drainMinSha="48724" drainMaxSha="48859" color="EX-dark-orange" />
    <node name="BRCA1" row="901" minCol="2111" maxCol="30264" minColSha="2373" maxColSha="116196" drainMin="30187" drainMax="30264" drainMinSha="48860" drainMaxSha="48973" color="EX-dark-gray-purple" />
    <node name="SP1" row="902" minCol="470" maxCol="30330" minColSha="471" maxColSha="115807" drainMin="30265" drainMax="30330" drainMinSha="48974" drainMaxSha="49062" color="EX-cyan" />
    <node name="JUN" row="903" minCol="2452" maxCol="30412" minColSha="2824" maxColSha="116162" drainMin="30331" drainMax="30412" drainMinSha="49063" drainMaxSha="49171" color="EX-yellow-orange" />
    <node name="FOS" row="904" minCol="2453" maxCol="30445" minColSha="2825" maxColSha="114110" drainMin="30413" drainMax="30445" drainMinSha="49172" drainMaxSha="49219" color="EX-pure-blue" />
    <node name="ATF2" row="905" minCol="3633" maxCol="30466" minColSha="4472" maxColSha="102269" drainMin="30446" drainMax="30466" drainMinSha="49220" drainMaxSha="49248" color="EX-dark-yellow-green" />
    <node name="CREBBP" row="906" minCol="2196" maxCol="30612" minColSha="2485" maxColSha="116830" drainMin="30467" drainMax="30612" drainMinSha="49249" drainMaxSha="49426" color="EX-dark-magenta" />
    <node name="EP300" row="907" minCol="1566" maxCol="30772" minColSha="1712" maxColSha="116905" drainMin="30613" drainMax="30772" drainMinSha="49427" drainMaxSha="49621" color="EX-dark-green" />
    <node name="PCAF" row="908" minCol="4823" maxCol="30814" minColSha="5950" maxColSha="109083" drainMin="30773" drainMax="30814" drainMinSha="49622" drainMaxSha="49673" color="EX-blue-magenta" />
    <node name="CEBPG" row="909" minCol="22912" maxCol="30823" minColSha="35048" maxColSha="93797" drainMin="30815" drainMax="30823" drainMinSha="49674" drainMaxSha="49685" color="EX-yellow-green" />
    <node name="DDIT3" row="910" minCol="1178" maxCol="30834" minColSha="1262" maxColSha="118777" drainMin="30824" drainMax="30834" drainMinSha="49686" drainMaxSha="49702" color="EX-magenta" />
    <node name="BATF" row="911" minCol="28052" maxCol="30838" minColSha="45539" maxColSha="66951" drainMin="30835" drainMax="30838" drainMinSha="49703" drainMaxSha="49710" color="EX-green" />
    <node name="ATF4" row="912" minCol="1179" maxCol="30850" minColSha="1263" maxColSha="115330" drainMin="30839" drainMax="30850" drainMinSha="49711" drainMaxSha="49729" color="EX-yellow" />
    <node name="JUNB" row="913" minCol="3634" maxCol="30859" minColSha="4473" maxColSha="112789" drainMin="30851" drainMax="30859" drainMinSha="49730" drainMaxSha="49745" color="EX-purple" />
    <node name="AR" row="914" minCol="2533" maxCol="30953" minColSha="2916" maxColSha="116355" drainMin="30860" drainMax="30953" drainMinSha="49746" drainMaxSha="49875" color="EX-dark-purple" />
    <node name="ESR1" row="915" minCol="149" maxCol="31069" minColSha="149" maxColSha="116752" drainMin="30954" drainMax="31069" drainMinSha="49876" drainMaxSha="50043" color="EX-dark-red" />
    <node name="ESR2" row="916" minCol="1850" maxCol="31106" minColSha="2025" maxColSha="113806" drainMin="31070" drainMax="31106" drainMinSha="50044" drainMaxSha="50089" color="EX-pale-green" />
    <node name="NR3C1" row="917" minCol="2534" maxCol="31167" minColSha="2917" maxColSha="115547" drainMin="31107" drainMax="31167" drainMinSha="50090" drainMaxSha="50173" color="EX-pale-blue" />
    <node name="RXRA" row="918" minCol="3859" maxCol="31227" minColSha="4768" maxColSha="115074" drainMin="31168" drainMax="31227" drainMinSha="50174" drainMaxSha="50246" color="EX-dark-tan" />
    <node name="THRB" row="919" minCol="4553" maxCol="31257" minColSha="5629" maxColSha="113244" drainMin="31228" drainMax="31257" drainMinSha="50247" drainMaxSha="50281" color="EX-pale-blue-magenta" />
    <node name="NCOA1" row="920" minCol="2535" maxCol="31295" minColSha="2918" maxColSha="114583" drainMin="31258" drainMax="31295" drainMinSha="50282" drainMaxSha="50338" color="EX-pale-yellow orange" />
    <node name="PPARG" row="921" minCol="3636" maxCol="31315" minColSha="4475" maxColSha="111318" drainMin="31296" drainMax="31315" drainMinSha="50339" drainMaxSha="50363" color="EX-medium-magenta" />
    <node name="TRIP4" row="922" minCol="9173" maxCol="31319" minColSha="11575" maxColSha="111750" drainMin="31316" drainMax="31319" drainMinSha="50364" drainMaxSha="50378" color="EX-pale-red" />
    <node name="PPARA" row="923" minCol="3554" maxCol="31344" minColSha="4385" maxColSha="112041" drainMin="31320" drainMax="31344" drainMinSha="50379" drainMaxSha="50410" color="EX-pale-cyan" />
    <node name="PPARGC1A" row="924" minCol="6189" maxCol="31354" minColSha="7702" maxColSha="112966" drainMin="31345" drainMax="31354" drainMinSha="50411" drainMaxSha="50429" color="EX-pale-yellow-green" />
    <node name="PPARBP" row="925" minCol="30195" maxCol="31378" minColSha="48904" maxColSha="112225" drainMin="31355" drainMax="31378" drainMinSha="50430" drainMaxSha="50462" color="EX-pale-purple" />
    <node name="CRSP2" row="926" minCol="2776" maxCol="31384" minColSha="3245" maxColSha="66503" drainMin="31379" drainMax="31384" drainMinSha="50463" drainMaxSha="50472" color="EX-pale-magenta" />
    <node name="MED12" row="927" minCol="6178" maxCol="31394" minColSha="7690" maxColSha="107769" drainMin="31385" drainMax="31394" drainMinSha="50473" drainMaxSha="50484" color="EX-pale-red-orange" />
    <node name="THRAP1" row="928" minCol="31386" maxCol="31401" minColSha="50476" maxColSha="50979" drainMin="31395" drainMax="31401" drainMinSha="50485" drainMaxSha="50492" color="EX-blue" />
    <node name="THRAP2" row="929" minCol="31395" maxCol="31406" minColSha="50486" maxColSha="50980" drainMin="31402" drainMax="31406" drainMinSha="50493" drainMaxSha="50498" color="EX-orange" />
    <node name="CDK8" row="930" minCol="20038" maxCol="31418" minColSha="30708" maxColSha="119315" drainMin="31407" drainMax="31418" drainMinSha="50499" drainMaxSha="50513" color="EX-dark-cyan" />
    <node name="CRSP3" row="931" minCol="31396" maxCol="31430" minColSha="50487" maxColSha="119276" drainMin="31419" drainMax="31430" drainMinSha="50514" drainMaxSha="50526" color="EX-red" />
    <node name="MED25" row="932" minCol="31358" maxCol="31439" minColSha="50442" maxColSha="76327" drainMin="31431" drainMax="31439" drainMinSha="50527" drainMaxSha="50537" color="EX-dark-orange" />
    <node name="MED6" row="933" minCol="4992" maxCol="31447" minColSha="6132" maxColSha="52360" drainMin="31440" drainMax="31447" drainMinSha="50538" drainMaxSha="50548" color="EX-dark-gray-purple" />
    <node name="PCQAP" row="934" minCol="4829" maxCol="31456" minColSha="5956" maxColSha="93798" drainMin="31448" drainMax="31456" drainMinSha="50549" drainMaxSha="50561" color="EX-cyan" />
    <node name="SURB7" row="935" minCol="20392" maxCol="31464" minColSha="31195" maxColSha="113051" drainMin="31457" drainMax="31464" drainMinSha="50562" drainMaxSha="50575" color="EX-yellow-orange" />
    <node name="MED8" row="936" minCol="20547" maxCol="31489" minColSha="31444" maxColSha="111855" drainMin="31465" drainMax="31489" drainMinSha="50576" drainMaxSha="50608" color="EX-pure-blue" />
    <node name="THRAP6" row="937" minCol="31466" maxCol="31499" minColSha="50585" maxColSha="50988" drainMin="31490" drainMax="31499" drainMinSha="50609" drainMaxSha="50619" color="EX-dark-yellow-green" />
    <node name="CRSP8" row="938" minCol="31467" maxCol="31505" minColSha="50586" maxColSha="50989" drainMin="31500" drainMax="31505" drainMinSha="50620" drainMaxSha="50627" color="EX-dark-magenta" />
    <node name="SURF5" row="939" minCol="31468" maxCol="31514" minColSha="50587" maxColSha="106507" drainMin="31506" drainMax="31514" drainMinSha="50628" drainMaxSha="50639" color="EX-dark-green" />
    <node name="CRSP6" row="940" minCol="31469" maxCol="31522" minColSha="50588" maxColSha="76120" drainMin="31515" drainMax="31522" drainMinSha="50640" drainMaxSha="50650" color="EX-blue-magenta" />
    <node name="CACNG5" row="941" minCol="31507" maxCol="31527" minColSha="50632" maxColSha="50992" drainMin="31523" drainMax="31527" drainMinSha="50651" drainMaxSha="50656" color="EX-yellow-green" />
    <node name="MED4" row="942" minCol="31493" maxCol="31536" minColSha="50613" maxColSha="117821" drainMin="31528" drainMax="31536" drainMinSha="50657" drainMaxSha="50666" color="EX-magenta" />
    <node name="MED28" row="943" minCol="150" maxCol="31545" minColSha="150" maxColSha="111470" drainMin="31537" drainMax="31545" drainMinSha="50667" drainMaxSha="50681" color="EX-green" />
    <node name="MED10" row="944" minCol="15122" maxCol="31574" minColSha="20165" maxColSha="114850" drainMin="31546" drainMax="31574" drainMinSha="50682" drainMaxSha="50745" color="EX-yellow" />
    <node name="CRSP7" row="945" minCol="15123" maxCol="31601" minColSha="20166" maxColSha="114731" drainMin="31575" drainMax="31601" drainMinSha="50746" drainMaxSha="50806" color="EX-purple" />
    <node name="IXL" row="946" minCol="16636" maxCol="31640" minColSha="25454" maxColSha="115333" drainMin="31602" drainMax="31640" drainMinSha="50807" drainMaxSha="50885" color="EX-dark-purple" />
    <node name="MED9" row="947" minCol="15124" maxCol="31670" minColSha="20167" maxColSha="111662" drainMin="31641" drainMax="31670" drainMinSha="50886" drainMaxSha="50951" color="EX-dark-red" />
    <node name="MED19" row="948" minCol="15125" maxCol="31734" minColSha="20168" maxColSha="116171" drainMin="31671" drainMax="31734" drainMinSha="50952" drainMaxSha="51062" color="EX-pale-green" />
    <node name="CCNC" row="949" minCol="31415" maxCol="31735" minColSha="50510" maxColSha="74156" drainMin="31735" drainMax="31735" drainMinSha="51063" drainMaxSha="51068" color="EX-pale-blue" />
    <node name="TRFP" row="950" minCol="31477" maxCol="31736" minColSha="50596" maxColSha="51081" drainMin="31736" drainMax="31736" drainMinSha="51069" drainMaxSha="51075" color="EX-dark-tan" />
    <node name="MED18" row="951" minCol="31553" maxCol="31739" minColSha="50724" maxColSha="74423" drainMin="31737" drainMax="31739" drainMinSha="51076" drainMaxSha="51084" color="EX-pale-blue-magenta" />
    <node name="CRSP9" row="952" minCol="31478" maxCol="31743" minColSha="50597" maxColSha="119279" drainMin="31740" drainMax="31743" drainMinSha="51085" drainMaxSha="51094" color="EX-pale-yellow orange" />
    <node name="MED11" row="953" minCol="31479" maxCol="31646" minColSha="50598" maxColSha="51097" drainMinSha="51095" drainMaxSha="51097" color="EX-medium-magenta" />
    <node name="NCOR2" row="954" minCol="2606" maxCol="31783" minColSha="3004" maxColSha="111543" drainMin="31744" drainMax="31783" drainMinSha="51098" drainMaxSha="51154" color="EX-pale-red" />
    <node name="RARA" row="955" minCol="151" maxCol="31868" minColSha="151" maxColSha="116294" drainMin="31784" drainMax="31868" drainMinSha="51155" drainMaxSha="51277" color="EX-pale-cyan" />
    <node name="THRA" row="956" minCol="20207" maxCol="31883" minColSha="30935" maxColSha="118063" drainMin="31869" drainMax="31883" drainMinSha="51278" drainMaxSha="51308" color="EX-pale-yellow-green" />
    <node name="NR2F1" row="957" minCol="21194" maxCol="31888" minColSha="32466" maxColSha="118067" drainMin="31884" drainMax="31888" drainMinSha="51309" drainMaxSha="51321" color="EX-pale-purple" />
    <node name="VDR" row="958" minCol="2456" maxCol="31903" minColSha="2828" maxColSha="111541" drainMin="31889" drainMax="31903" drainMinSha="51322" drainMaxSha="51347" color="EX-pale-magenta" />
    <node name="PML" row="959" minCol="2537" maxCol="31938" minColSha="2920" maxColSha="114251" drainMin="31904" drainMax="31938" drainMinSha="51348" drainMaxSha="51399" color="EX-pale-red-orange" />
    <node name="HDAC3" row="960" minCol="2538" maxCol="31991" minColSha="2921" maxColSha="114898" drainMin="31939" drainMax="31991" drainMinSha="51400" drainMaxSha="51463" color="EX-blue" />
    <node name="HDAC1" row="961" minCol="2539" maxCol="32094" minColSha="2922" maxColSha="116331" drainMin="31992" drainMax="32094" drainMinSha="51464" drainMaxSha="51589" color="EX-orange" />
    <node name="HDAC2" row="962" minCol="2540" maxCol="32154" minColSha="2923" maxColSha="117976" drainMin="32095" drainMax="32154" drainMinSha="51590" drainMaxSha="51657" color="EX-dark-cyan" />
    <node name="SIN3A" row="963" minCol="28934" maxCol="32202" minColSha="46875" maxColSha="118962" drainMin="32155" drainMax="32202" drainMinSha="51658" drainMaxSha="51709" color="EX-red" />
    <node name="SAP30" row="964" minCol="31750" maxCol="32219" minColSha="51121" maxColSha="111075" drainMin="32203" drainMax="32219" drainMinSha="51710" drainMaxSha="51730" color="EX-dark-orange" />
    <node name="112597" row="965" minCol="31996" maxCol="32225" minColSha="51491" maxColSha="51860" drainMin="32220" drainMax="32225" drainMinSha="51731" drainMaxSha="51740" color="EX-dark-gray-purple" />
    <node name="BRMS1L" row="966" minCol="31997" maxCol="32230" minColSha="51492" maxColSha="51861" drainMin="32226" drainMax="32230" drainMinSha="51741" drainMaxSha="51750" color="EX-cyan" />
    <node name="RBP1" row="967" minCol="31582" maxCol="32239" minColSha="50787" maxColSha="102199" drainMin="32231" drainMax="32239" drainMinSha="51751" drainMaxSha="51766" color="EX-yellow-orange" />
    <node name="RBBP7" row="968" minCol="152" maxCol="32252" minColSha="152" maxColSha="95108" drainMin="32240" drainMax="32252" drainMinSha="51767" drainMaxSha="51789" color="EX-pure-blue" />
    <node name="ING1" row="969" minCol="21392" maxCol="32264" minColSha="32823" maxColSha="102818" drainMin="32253" drainMax="32264" drainMinSha="51790" drainMaxSha="51812" color="EX-dark-yellow-green" />
    <node name="RBBP4" row="970" minCol="30109" maxCol="32288" minColSha="48782" maxColSha="117753" drainMin="32265" drainMax="32288" drainMinSha="51813" drainMaxSha="51850" color="EX-dark-magenta" />
    <node name="BRMS1" row="971" minCol="16639" maxCol="32301" minColSha="25457" maxColSha="117570" drainMin="32289" drainMax="32301" drainMinSha="51851" drainMaxSha="51878" color="EX-dark-green" />
    <node name="MTA2" row="972" minCol="32243" maxCol="32306" minColSha="51780" maxColSha="96083" drainMin="32302" drainMax="32306" drainMinSha="51879" drainMaxSha="51885" color="EX-blue-magenta" />
    <node name="MBD3" row="973" minCol="32003" maxCol="32313" minColSha="51498" maxColSha="82667" drainMin="32307" drainMax="32313" drainMinSha="51886" drainMaxSha="51896" color="EX-yellow-green" />
    <node name="MBD2" row="974" minCol="27093" maxCol="32320" minColSha="43362" maxColSha="96859" drainMin="32314" drainMax="32320" drainMinSha="51897" drainMaxSha="51910" color="EX-magenta" />
    <node name="55198" row="975" minCol="32245" maxCol="32323" minColSha="51782" maxColSha="93676" drainMin="32321" drainMax="32323" drainMinSha="51911" drainMaxSha="51915" color="EX-green" />
    <node name="26060" row="976" minCol="1139" maxCol="32326" minColSha="1208" maxColSha="103780" drainMin="32324" drainMax="32326" drainMinSha="51916" drainMaxSha="51925" color="EX-yellow" />
    <node name="MBD3L1" row="977" minCol="32309" maxCol="32315" minColSha="51892" maxColSha="51927" drainMinSha="51926" drainMaxSha="51927" color="EX-purple" />
    <node name="GATAD2A" row="978" minCol="30778" maxCol="32327" minColSha="49637" maxColSha="93388" drainMin="32327" drainMax="32327" drainMinSha="51928" drainMaxSha="51931" color="EX-dark-purple" />
    <node name="GATAD2B" row="979" minCol="4995" maxCol="32317" minColSha="6135" maxColSha="51935" drainMinSha="51932" drainMaxSha="51935" color="EX-dark-red" />
    <node name="ARID4A" row="980" minCol="30110" maxCol="32328" minColSha="48783" maxColSha="91317" drainMin="32328" drainMax="32328" drainMinSha="51936" drainMaxSha="51942" color="EX-pale-green" />
    <node name="RFWD2" row="981" minCol="21355" maxCol="32333" minColSha="32749" maxColSha="76127" drainMin="32329" drainMax="32333" drainMinSha="51943" drainMaxSha="51952" color="EX-pale-blue" />
    <node name="DET1" row="982" minCol="21356" maxCol="32330" minColSha="32750" maxColSha="51954" drainMinSha="51953" drainMaxSha="51954" color="EX-dark-tan" />
    <node name="WDR26" row="983" minCol="21357" maxCol="29646" minColSha="32751" maxColSha="51959" drainMinSha="51955" drainMaxSha="51959" color="EX-pale-blue-magenta" />
    <node name="HDAC4" row="984" minCol="3555" maxCol="32364" minColSha="4386" maxColSha="114350" drainMin="32334" drainMax="32364" drainMinSha="51960" drainMaxSha="51996" color="EX-pale-yellow orange" />
    <node name="HDAC9" row="985" minCol="31945" maxCol="32374" minColSha="51417" maxColSha="97288" drainMin="32365" drainMax="32374" drainMinSha="51997" drainMaxSha="52010" color="EX-medium-magenta" />
    <node name="ETV6" row="986" minCol="32166" maxCol="32381" minColSha="51673" maxColSha="91392" drainMin="32375" drainMax="32381" drainMinSha="52011" drainMaxSha="52019" color="EX-pale-red" />
    <node name="L3MBTL" row="987" minCol="32376" maxCol="32383" minColSha="52014" maxColSha="52023" drainMin="32382" drainMax="32383" drainMinSha="52020" drainMaxSha="52022" color="EX-pale-cyan" />
    <node name="ETV7" row="988" minCol="32383" maxCol="32383" minColSha="52022" maxColSha="52023" drainMinSha="52023" drainMaxSha="52023" color="EX-pale-yellow-green" />
    <node name="HDAC5" row="989" minCol="16527" maxCol="32410" minColSha="24963" maxColSha="111657" drainMin="32384" drainMax="32410" drainMinSha="52024" drainMaxSha="52054" color="EX-pale-purple" />
    <node name="RAD52" row="990" minCol="7061" maxCol="32415" minColSha="9034" maxColSha="56131" drainMin="32411" drainMax="32415" drainMinSha="52055" drainMaxSha="52068" color="EX-pale-magenta" />
    <node name="RAD51" row="991" minCol="972" maxCol="32434" minColSha="997" maxColSha="110111" drainMin="32416" drainMax="32434" drainMinSha="52069" drainMaxSha="52096" color="EX-pale-red-orange" />
    <node name="BLM" row="992" minCol="8002" maxCol="32445" minColSha="10291" maxColSha="104867" drainMin="32435" drainMax="32445" drainMinSha="52097" drainMaxSha="52114" color="EX-blue" />
    <node name="RMI1" row="993" minCol="18885" maxCol="32446" minColSha="29080" maxColSha="52120" drainMin="32446" drainMax="32446" drainMinSha="52115" drainMaxSha="52118" color="EX-orange" />
    <node name="TOP3A" row="994" minCol="32436" maxCol="32447" minColSha="52105" maxColSha="110975" drainMin="32447" drainMax="32447" drainMinSha="52119" drainMaxSha="52121" color="EX-dark-cyan" />
    <node name="WRN" row="995" minCol="18886" maxCol="32459" minColSha="29081" maxColSha="104450" drainMin="32448" drainMax="32459" drainMinSha="52122" drainMaxSha="52141" color="EX-red" />
    <node name="TERF2" row="996" minCol="32438" maxCol="32466" minColSha="52107" maxColSha="108403" drainMin="32460" drainMax="32466" drainMinSha="52142" drainMaxSha="52150" color="EX-dark-orange" />
    <node name="TINF2" row="997" minCol="32461" maxCol="32470" minColSha="52145" maxColSha="74473" drainMin="32467" drainMax="32470" drainMinSha="52151" drainMaxSha="52155" color="EX-dark-gray-purple" />
    <node name="POT1" row="998" minCol="32462" maxCol="32474" minColSha="52146" maxColSha="74498" drainMin="32471" drainMax="32474" drainMinSha="52156" drainMaxSha="52161" color="EX-cyan" />
    <node name="ACD" row="999" minCol="32463" maxCol="32477" minColSha="52147" maxColSha="95400" drainMin="32475" drainMax="32477" drainMinSha="52162" drainMaxSha="52167" color="EX-yellow-orange" />
    <node name="TERF2IP" row="1000" minCol="28501" maxCol="32483" minColSha="46231" maxColSha="107047" drainMin="32478" drainMax="32483" drainMinSha="52168" drainMaxSha="52177" color="EX-pure-blue" />
    <node name="XRCC5" row="1001" minCol="1988" maxCol="32504" minColSha="2183" maxColSha="103232" drainMin="32484" drainMax="32504" drainMinSha="52178" drainMaxSha="52211" color="EX-dark-yellow-green" />
    <node name="XRCC6" row="1002" minCol="153" maxCol="32561" minColSha="153" maxColSha="115281" drainMin="32505" drainMax="32561" drainMinSha="52212" drainMaxSha="52290" color="EX-dark-magenta" />
    <node name="PRKDC" row="1003" minCol="154" maxCol="32586" minColSha="154" maxColSha="109089" drainMin="32562" drainMax="32586" drainMinSha="52291" drainMaxSha="52343" color="EX-dark-green" />
    <node name="PARP1" row="1004" minCol="8356" maxCol="32609" minColSha="10693" maxColSha="113711" drainMin="32587" drainMax="32609" drainMinSha="52344" drainMaxSha="52388" color="EX-blue-magenta" />
    <node name="DMC1" row="1005" minCol="18888" maxCol="32611" minColSha="29083" maxColSha="52395" drainMin="32610" drainMax="32611" drainMinSha="52389" drainMaxSha="52392" color="EX-yellow-green" />
    <node name="RAD54B" row="1006" minCol="18136" maxCol="32623" minColSha="27854" maxColSha="109889" drainMin="32612" drainMax="32623" drainMinSha="52393" drainMaxSha="52407" color="EX-magenta" />
    <node name="NCOA6" row="1007" minCol="4832" maxCol="32631" minColSha="5959" maxColSha="110109" drainMin="32624" drainMax="32631" drainMinSha="52408" drainMaxSha="52435" color="EX-green" />
    <node name="PRMT2" row="1008" minCol="30000" maxCol="32638" minColSha="48573" maxColSha="111289" drainMin="32632" drainMax="32638" drainMinSha="52436" drainMaxSha="52452" color="EX-yellow" />
    <node name="RBM14" row="1009" minCol="30624" maxCol="32640" minColSha="49473" maxColSha="94523" drainMin="32639" drainMax="32640" drainMinSha="52453" drainMaxSha="52458" color="EX-purple" />
    <node name="BRCA2" row="1010" minCol="2607" maxCol="32650" minColSha="3005" maxColSha="117788" drainMin="32641" drainMax="32650" drainMinSha="52459" drainMaxSha="52474" color="EX-dark-purple" />
    <node name="ATM" row="1011" minCol="7065" maxCol="32682" minColSha="9038" maxColSha="113840" drainMin="32651" drainMax="32682" drainMinSha="52475" drainMaxSha="52522" color="EX-dark-red" />
    <node name="MDC1" row="1012" minCol="27010" maxCol="32692" minColSha="43001" maxColSha="76136" drainMin="32683" drainMax="32692" drainMinSha="52523" drainMaxSha="52538" color="EX-pale-green" />
    <node name="RAD50" row="1013" minCol="30205" maxCol="32700" minColSha="48914" maxColSha="102043" drainMin="32693" drainMax="32700" drainMinSha="52539" drainMaxSha="52551" color="EX-pale-blue" />
    <node name="MRE11A" row="1014" minCol="27436" maxCol="32707" minColSha="44484" maxColSha="97927" drainMin="32701" drainMax="32707" drainMinSha="52552" drainMaxSha="52564" color="EX-dark-tan" />
    <node name="H2AFX" row="1015" minCol="30206" maxCol="32713" minColSha="48915" maxColSha="92208" drainMin="32708" drainMax="32713" drainMinSha="52565" drainMaxSha="52575" color="EX-pale-blue-magenta" />
    <node name="NBN" row="1016" minCol="20651" maxCol="32719" minColSha="31618" maxColSha="74476" drainMin="32714" drainMax="32719" drainMinSha="52576" drainMaxSha="52592" color="EX-pale-yellow orange" />
    <node name="DCLRE1C" row="1017" minCol="30208" maxCol="32720" minColSha="48917" maxColSha="52607" drainMin="32720" drainMax="32720" drainMinSha="52593" drainMaxSha="52599" color="EX-medium-magenta" />
    <node name="TP53BP1" row="1018" minCol="30002" maxCol="32727" minColSha="48575" maxColSha="104117" drainMin="32721" drainMax="32727" drainMinSha="52600" drainMaxSha="52614" color="EX-pale-red" />
    <node name="CHEK2" row="1019" minCol="18292" maxCol="32738" minColSha="28238" maxColSha="105578" drainMin="32728" drainMax="32738" drainMinSha="52615" drainMaxSha="52635" color="EX-pale-cyan" />
    <node name="IFI16" row="1020" minCol="30211" maxCol="32740" minColSha="48920" maxColSha="76923" drainMin="32739" drainMax="32740" drainMinSha="52636" drainMaxSha="52639" color="EX-pale-yellow-green" />
    <node name="ATR" row="1021" minCol="21316" maxCol="32752" minColSha="32635" maxColSha="113841" drainMin="32741" drainMax="32752" drainMinSha="52640" drainMaxSha="52658" color="EX-pale-purple" />
    <node name="TREX1" row="1022" minCol="18889" maxCol="32755" minColSha="29084" maxColSha="109890" drainMin="32753" drainMax="32755" drainMinSha="52659" drainMaxSha="52667" color="EX-pale-magenta" />
    <node name="FANCD2" row="1023" minCol="8203" maxCol="32761" minColSha="10521" maxColSha="91700" drainMin="32756" drainMax="32761" drainMinSha="52668" drainMaxSha="52679" color="EX-pale-red-orange" />
    <node name="MSH2" row="1024" minCol="8548" maxCol="32772" minColSha="10891" maxColSha="109463" drainMin="32762" drainMax="32772" drainMinSha="52680" drainMaxSha="52698" color="EX-blue" />
    <node name="MSH6" row="1025" minCol="21399" maxCol="32775" minColSha="32830" maxColSha="91954" drainMin="32773" drainMax="32775" drainMinSha="52699" drainMaxSha="52707" color="EX-orange" />
    <node name="MSH3" row="1026" minCol="21400" maxCol="32776" minColSha="32831" maxColSha="52719" drainMin="32776" drainMax="32776" drainMinSha="52708" drainMaxSha="52710" color="EX-dark-cyan" />
    <node name="MUTYH" row="1027" minCol="18555" maxCol="32778" minColSha="28586" maxColSha="105158" drainMin="32777" drainMax="32778" drainMinSha="52711" drainMaxSha="52717" color="EX-red" />
    <node name="EXO1" row="1028" minCol="32765" maxCol="32781" minColSha="52691" maxColSha="108405" drainMin="32779" drainMax="32781" drainMinSha="52718" drainMaxSha="52722" color="EX-dark-orange" />
    <node name="PMS2" row="1029" minCol="32779" maxCol="32782" minColSha="52720" maxColSha="82779" drainMin="32782" drainMax="32782" drainMinSha="52723" drainMaxSha="52724" color="EX-dark-gray-purple" />
    <node name="RIPK2" row="1030" minCol="4692" maxCol="32822" minColSha="5813" maxColSha="114772" drainMin="32783" drainMax="32822" drainMinSha="52725" drainMaxSha="52785" color="EX-cyan" />
    <node name="TNFRSF1B" row="1031" minCol="2457" maxCol="32895" minColSha="2829" maxColSha="115899" drainMin="32823" drainMax="32895" drainMinSha="52786" drainMaxSha="52884" color="EX-yellow-orange" />
    <node name="SIP1" row="1032" minCol="4834" maxCol="32903" minColSha="5961" maxColSha="101068" drainMin="32896" drainMax="32903" drainMinSha="52885" drainMaxSha="52906" color="EX-pure-blue" />
    <node name="GEMIN5" row="1033" minCol="16284" maxCol="32908" minColSha="23985" maxColSha="53052" drainMin="32904" drainMax="32908" drainMinSha="52907" drainMaxSha="52919" color="EX-dark-yellow-green" />
    <node name="STXBP3" row="1034" minCol="26340" maxCol="32915" minColSha="40828" maxColSha="92903" drainMin="32909" drainMax="32915" drainMinSha="52920" drainMaxSha="52931" color="EX-dark-magenta" />
    <node name="STXBP2" row="1035" minCol="26341" maxCol="32923" minColSha="40829" maxColSha="98272" drainMin="32916" drainMax="32923" drainMinSha="52932" drainMaxSha="52944" color="EX-dark-green" />
    <node name="DDX20" row="1036" minCol="26171" maxCol="32937" minColSha="40391" maxColSha="118819" drainMin="32924" drainMax="32937" drainMinSha="52945" drainMaxSha="52978" color="EX-blue-magenta" />
    <node name="SMN2" row="1037" minCol="23022" maxCol="32951" minColSha="35222" maxColSha="111398" drainMin="32938" drainMax="32951" drainMinSha="52979" drainMaxSha="53009" color="EX-yellow-green" />
    <node name="GEMIN4" row="1038" minCol="8950" maxCol="32969" minColSha="11337" maxColSha="117193" drainMin="32952" drainMax="32969" drainMinSha="53010" drainMaxSha="53041" color="EX-magenta" />
    <node name="SMN1" row="1039" minCol="23023" maxCol="32995" minColSha="35223" maxColSha="111399" drainMin="32970" drainMax="32995" drainMinSha="53042" drainMaxSha="53081" color="EX-green" />
    <node name="LSM7" row="1040" minCol="26345" maxCol="33008" minColSha="40833" maxColSha="119332" drainMin="32996" drainMax="33008" drainMinSha="53082" drainMaxSha="53097" color="EX-yellow" />
    <node name="LSM6" row="1041" minCol="19239" maxCol="33013" minColSha="29584" maxColSha="55356" drainMin="33009" drainMax="33013" drainMinSha="53098" drainMaxSha="53107" color="EX-purple" />
    <node name="LSM5" row="1042" minCol="26255" maxCol="33017" minColSha="40609" maxColSha="69345" drainMin="33014" drainMax="33017" drainMinSha="53108" drainMaxSha="53118" color="EX-dark-purple" />
    <node name="LSM3" row="1043" minCol="16640" maxCol="33023" minColSha="25458" maxColSha="118697" drainMin="33018" drainMax="33023" drainMinSha="53119" drainMaxSha="53134" color="EX-dark-red" />
    <node name="LSM1" row="1044" minCol="3233" maxCol="33038" minColSha="3937" maxColSha="119012" drainMin="33024" drainMax="33038" drainMinSha="53135" drainMaxSha="53159" color="EX-pale-green" />
    <node name="LSM8" row="1045" minCol="15355" maxCol="33061" minColSha="20780" maxColSha="118818" drainMin="33039" drainMax="33061" drainMinSha="53160" drainMaxSha="53189" color="EX-pale-blue" />
    <node name="LSM4" row="1046" minCol="26257" maxCol="33068" minColSha="40611" maxColSha="119410" drainMin="33062" drainMax="33068" drainMinSha="53190" drainMaxSha="53201" color="EX-dark-tan" />
    <node name="ACTG1" row="1047" minCol="155" maxCol="33112" minColSha="155" maxColSha="114968" drainMin="33069" drainMax="33112" drainMinSha="53202" drainMaxSha="53268" color="EX-pale-blue-magenta" />
    <node name="WT1" row="1048" minCol="27037" maxCol="33121" minColSha="43116" maxColSha="118268" drainMin="33113" drainMax="33121" drainMinSha="53269" drainMaxSha="53281" color="EX-pale-yellow orange" />
    <node name="EIF1B" row="1049" minCol="5417" maxCol="33215" minColSha="6620" maxColSha="118747" drainMin="33122" drainMax="33215" drainMinSha="53282" drainMaxSha="53433" color="EX-medium-magenta" />
    <node name="FTSJ1" row="1050" minCol="14530" maxCol="33285" minColSha="18831" maxColSha="118754" drainMin="33216" drainMax="33285" drainMinSha="53434" drainMaxSha="53526" color="EX-pale-red" />
    <node name="340357" row="1051" minCol="12075" maxCol="33343" minColSha="14888" maxColSha="118755" drainMin="33286" drainMax="33343" drainMinSha="53527" drainMaxSha="53614" color="EX-pale-cyan" />
    <node name="CASP9" row="1052" minCol="1548" maxCol="33368" minColSha="1689" maxColSha="112264" drainMin="33344" drainMax="33368" drainMinSha="53615" drainMaxSha="53650" color="EX-pale-yellow-green" />
    <node name="DIABLO" row="1053" minCol="8005" maxCol="33381" minColSha="10294" maxColSha="99578" drainMin="33369" drainMax="33381" drainMinSha="53651" drainMaxSha="53665" color="EX-pale-purple" />
    <node name="BIRC7" row="1054" minCol="8006" maxCol="33384" minColSha="10295" maxColSha="53763" drainMin="33382" drainMax="33384" drainMinSha="53666" drainMaxSha="53671" color="EX-pale-magenta" />
    <node name="BIRC6" row="1055" minCol="8007" maxCol="33385" minColSha="10296" maxColSha="53714" drainMin="33385" drainMax="33385" drainMinSha="53672" drainMaxSha="53675" color="EX-pale-red-orange" />
    <node name="BIRC3" row="1056" minCol="8008" maxCol="33389" minColSha="10297" maxColSha="90997" drainMin="33386" drainMax="33389" drainMinSha="53676" drainMaxSha="53684" color="EX-blue" />
    <node name="BIRC4" row="1057" minCol="1160" maxCol="33402" minColSha="1236" maxColSha="107570" drainMin="33390" drainMax="33402" drainMinSha="53685" drainMaxSha="53708" color="EX-orange" />
    <node name="HTRA2" row="1058" minCol="2112" maxCol="33409" minColSha="2374" maxColSha="117499" drainMin="33403" drainMax="33409" drainMinSha="53709" drainMaxSha="53723" color="EX-dark-cyan" />
    <node name="BIRC5" row="1059" minCol="6191" maxCol="33415" minColSha="7704" maxColSha="76574" drainMin="33410" drainMax="33415" drainMinSha="53724" drainMaxSha="53738" color="EX-red" />
    <node name="CDCA8" row="1060" minCol="33411" maxCol="33418" minColSha="53734" maxColSha="53826" drainMin="33416" drainMax="33418" drainMinSha="53739" drainMaxSha="53742" color="EX-dark-orange" />
    <node name="INCENP" row="1061" minCol="33412" maxCol="33422" minColSha="53735" maxColSha="119467" drainMin="33419" drainMax="33422" drainMinSha="53743" drainMaxSha="53748" color="EX-dark-gray-purple" />
    <node name="CASP7" row="1062" minCol="1729" maxCol="33455" minColSha="1891" maxColSha="111728" drainMin="33423" drainMax="33455" drainMinSha="53749" drainMaxSha="53799" color="EX-cyan" />
    <node name="BIRC2" row="1063" minCol="7505" maxCol="33464" minColSha="9649" maxColSha="118185" drainMin="33456" drainMax="33464" drainMinSha="53800" drainMaxSha="53821" color="EX-yellow-orange" />
    <node name="AURKB" row="1064" minCol="4409" maxCol="33473" minColSha="5473" maxColSha="108253" drainMin="33465" drainMax="33473" drainMinSha="53822" drainMaxSha="53836" color="EX-pure-blue" />
    <node name="APAF1" row="1065" minCol="7812" maxCol="33484" minColSha="10045" maxColSha="92210" drainMin="33474" drainMax="33484" drainMinSha="53837" drainMaxSha="53852" color="EX-dark-yellow-green" />
    <node name="FEM1B" row="1066" minCol="7895" maxCol="33486" minColSha="10143" maxColSha="53857" drainMin="33485" drainMax="33486" drainMinSha="53853" drainMaxSha="53856" color="EX-dark-magenta" />
    <node name="KIAA0319" row="1067" minCol="33486" maxCol="33488" minColSha="53856" maxColSha="119127" drainMin="33487" drainMax="33488" drainMinSha="53857" drainMaxSha="53859" color="EX-dark-green" />
    <node name="BCL2L10" row="1068" minCol="33476" maxCol="33494" minColSha="53844" maxColSha="54121" drainMin="33489" drainMax="33494" drainMinSha="53860" drainMaxSha="53866" color="EX-blue-magenta" />
    <node name="BAK1" row="1069" minCol="6684" maxCol="33512" minColSha="8473" maxColSha="106896" drainMin="33495" drainMax="33512" drainMinSha="53867" drainMaxSha="53886" color="EX-yellow-green" />
    <node name="BAX" row="1070" minCol="7813" maxCol="33529" minColSha="10046" maxColSha="102820" drainMin="33513" drainMax="33529" drainMinSha="53887" drainMaxSha="53907" color="EX-magenta" />
    <node name="BID" row="1071" minCol="7715" maxCol="33547" minColSha="9930" maxColSha="103535" drainMin="33530" drainMax="33547" drainMinSha="53908" drainMaxSha="53931" color="EX-green" />
    <node name="MCL1" row="1072" minCol="3865" maxCol="33563" minColSha="4774" maxColSha="106972" drainMin="33548" drainMax="33563" drainMinSha="53932" drainMaxSha="53953" color="EX-yellow" />
    <node name="BBC3" row="1073" minCol="32662" maxCol="33569" minColSha="52502" maxColSha="76142" drainMin="33564" drainMax="33569" drainMinSha="53954" drainMaxSha="53962" color="EX-purple" />
    <node name="PMAIP1" row="1074" minCol="32663" maxCol="33577" minColSha="52503" maxColSha="76143" drainMin="33570" drainMax="33577" drainMinSha="53963" drainMaxSha="53973" color="EX-dark-purple" />
    <node name="BCL2L1" row="1075" minCol="973" maxCol="33621" minColSha="998" maxColSha="114510" drainMin="33578" drainMax="33621" drainMinSha="53974" drainMaxSha="54031" color="EX-dark-red" />
    <node name="BCL2" row="1076" minCol="1442" maxCol="33676" minColSha="1564" maxColSha="115170" drainMin="33622" drainMax="33676" drainMinSha="54032" drainMaxSha="54107" color="EX-pale-green" />
    <node name="BCL2A1" row="1077" minCol="156" maxCol="33681" minColSha="156" maxColSha="106971" drainMin="33677" drainMax="33681" drainMinSha="54108" drainMaxSha="54118" color="EX-pale-blue" />
    <node name="BAD" row="1078" minCol="3060" maxCol="33706" minColSha="3721" maxColSha="108051" drainMin="33682" drainMax="33706" drainMinSha="54119" drainMaxSha="54151" color="EX-dark-tan" />
    <node name="BCL2L11" row="1079" minCol="3061" maxCol="33713" minColSha="3722" maxColSha="100450" drainMin="33707" drainMax="33713" drainMinSha="54152" drainMaxSha="54164" color="EX-pale-blue-magenta" />
    <node name="NALP1" row="1080" minCol="7940" maxCol="33717" minColSha="10202" maxColSha="86664" drainMin="33714" drainMax="33717" drainMinSha="54165" drainMaxSha="54171" color="EX-pale-yellow orange" />
    <node name="CARD4" row="1081" minCol="7817" maxCol="33722" minColSha="10050" maxColSha="104809" drainMin="33718" drainMax="33722" drainMinSha="54172" drainMaxSha="54181" color="EX-medium-magenta" />
    <node name="CASP5" row="1082" minCol="33716" maxCol="33725" minColSha="54170" maxColSha="59743" drainMin="33723" drainMax="33725" drainMinSha="54182" drainMaxSha="54185" color="EX-pale-red" />
    <node name="PPHLN1" row="1083" minCol="33724" maxCol="33730" minColSha="54184" maxColSha="103811" drainMin="33726" drainMax="33730" drainMinSha="54186" drainMaxSha="54191" color="EX-pale-cyan" />
    <node name="CARD6" row="1084" minCol="32788" maxCol="33719" minColSha="52751" maxColSha="54193" drainMinSha="54192" drainMaxSha="54193" color="EX-pale-yellow-green" />
    <node name="MOAP1" row="1085" minCol="7751" maxCol="33736" minColSha="9973" maxColSha="101965" drainMin="33731" drainMax="33736" drainMinSha="54194" drainMaxSha="54204" color="EX-pale-purple" />
    <node name="RASSF1" row="1086" minCol="1488" maxCol="33749" minColSha="1626" maxColSha="106787" drainMin="33737" drainMax="33749" drainMinSha="54205" drainMaxSha="54222" color="EX-pale-magenta" />
    <node name="STK4" row="1087" minCol="8016" maxCol="33759" minColSha="10305" maxColSha="96787" drainMin="33750" drainMax="33759" drainMinSha="54223" drainMaxSha="54234" color="EX-pale-red-orange" />
    <node name="SAV1" row="1088" minCol="33751" maxCol="33761" minColSha="54226" maxColSha="54239" drainMin="33760" drainMax="33761" drainMinSha="54235" drainMaxSha="54237" color="EX-blue" />
    <node name="STK3" row="1089" minCol="8017" maxCol="33765" minColSha="10306" maxColSha="86303" drainMin="33762" drainMax="33765" drainMinSha="54238" drainMaxSha="54243" color="EX-orange" />
    <node name="LATS2" row="1090" minCol="33763" maxCol="33763" minColSha="54241" maxColSha="54244" drainMinSha="54244" drainMaxSha="54244" color="EX-dark-cyan" />
    <node name="PPL" row="1091" minCol="3062" maxCol="33772" minColSha="3723" maxColSha="114381" drainMin="33766" drainMax="33772" drainMinSha="54245" drainMaxSha="54254" color="EX-red" />
    <node name="PRKRIR" row="1092" minCol="33752" maxCol="33775" minColSha="54227" maxColSha="72236" drainMin="33773" drainMax="33775" drainMinSha="54255" drainMaxSha="54258" color="EX-dark-orange" />
    <node name="DNAJC3" row="1093" minCol="33774" maxCol="33780" minColSha="54257" maxColSha="78241" drainMin="33776" drainMax="33780" drainMinSha="54259" drainMaxSha="54264" color="EX-dark-gray-purple" />
    <node name="RASSF5" row="1094" minCol="1443" maxCol="33789" minColSha="1565" maxColSha="106630" drainMin="33781" drainMax="33789" drainMinSha="54265" drainMaxSha="54279" color="EX-cyan" />
    <node name="LATS1" row="1095" minCol="28344" maxCol="33792" minColSha="46016" maxColSha="77868" drainMin="33790" drainMax="33792" drainMinSha="54280" drainMaxSha="54284" color="EX-yellow-orange" />
    <node name="HRK" row="1096" minCol="5760" maxCol="33793" minColSha="7115" maxColSha="73486" drainMin="33793" drainMax="33793" drainMinSha="54285" drainMaxSha="54290" color="EX-pure-blue" />
    <node name="PPP3CC" row="1097" minCol="4410" maxCol="33796" minColSha="5474" maxColSha="68979" drainMin="33794" drainMax="33796" drainMinSha="54291" drainMaxSha="54298" color="EX-dark-yellow-green" />
    <node name="PPP3R1" row="1098" minCol="29181" maxCol="33808" minColSha="47295" maxColSha="111323" drainMin="33797" drainMax="33808" drainMinSha="54299" drainMaxSha="54315" color="EX-dark-magenta" />
    <node name="PPP3CA" row="1099" minCol="157" maxCol="33826" minColSha="157" maxColSha="107014" drainMin="33809" drainMax="33826" drainMinSha="54316" drainMaxSha="54338" color="EX-dark-green" />
    <node name="BNIP3L" row="1100" minCol="33587" maxCol="33835" minColSha="53997" maxColSha="108052" drainMin="33827" drainMax="33835" drainMinSha="54339" drainMaxSha="54350" color="EX-blue-magenta" />
    <node name="BNIP3" row="1101" minCol="23226" maxCol="33838" minColSha="35512" maxColSha="97943" drainMin="33836" drainMax="33838" drainMinSha="54351" drainMaxSha="54357" color="EX-yellow-green" />
    <node name="TMEM11" row="1102" minCol="33829" maxCol="33840" minColSha="54344" maxColSha="109768" drainMin="33839" drainMax="33840" drainMinSha="54358" drainMaxSha="54361" color="EX-magenta" />
    <node name="BNIP2" row="1103" minCol="33632" maxCol="33847" minColSha="54063" maxColSha="98604" drainMin="33841" drainMax="33847" drainMinSha="54362" drainMaxSha="54370" color="EX-green" />
    <node name="BNIPL" row="1104" minCol="33633" maxCol="33852" minColSha="54064" maxColSha="97032" drainMin="33848" drainMax="33852" drainMinSha="54371" drainMaxSha="54377" color="EX-yellow" />
    <node name="GFER" row="1105" minCol="29429" maxCol="33855" minColSha="47660" maxColSha="111751" drainMin="33853" drainMax="33855" drainMinSha="54378" drainMaxSha="54383" color="EX-purple" />
    <node name="ARHGAP1" row="1106" minCol="569" maxCol="33867" minColSha="572" maxColSha="110433" drainMin="33856" drainMax="33867" drainMinSha="54384" drainMaxSha="54403" color="EX-dark-purple" />
    <node name="S100A9" row="1107" minCol="6192" maxCol="33874" minColSha="7705" maxColSha="108406" drainMin="33868" drainMax="33874" drainMinSha="54404" drainMaxSha="54413" color="EX-dark-red" />
    <node name="NUAK1" row="1108" minCol="7958" maxCol="33879" minColSha="10224" maxColSha="117678" drainMin="33875" drainMax="33879" drainMinSha="54414" drainMaxSha="54420" color="EX-pale-green" />
    <node name="S100A8" row="1109" minCol="6193" maxCol="33899" minColSha="7706" maxColSha="110301" drainMin="33880" drainMax="33899" drainMinSha="54421" drainMaxSha="54446" color="EX-pale-blue" />
    <node name="TNF" row="1110" minCol="6891" maxCol="33909" minColSha="8771" maxColSha="106090" drainMin="33900" drainMax="33909" drainMinSha="54447" drainMaxSha="54464" color="EX-dark-tan" />
    <node name="LTA" row="1111" minCol="8211" maxCol="33916" minColSha="10529" maxColSha="104924" drainMin="33910" drainMax="33916" drainMinSha="54465" drainMaxSha="54474" color="EX-pale-blue-magenta" />
    <node name="LTB" row="1112" minCol="8212" maxCol="33919" minColSha="10530" maxColSha="54494" drainMin="33917" drainMax="33919" drainMinSha="54475" drainMaxSha="54479" color="EX-pale-yellow orange" />
    <node name="LTBR" row="1113" minCol="8363" maxCol="33924" minColSha="10700" maxColSha="108621" drainMin="33920" drainMax="33924" drainMinSha="54480" drainMaxSha="54490" color="EX-medium-magenta" />
    <node name="LGALS2" row="1114" minCol="33913" maxCol="33926" minColSha="54471" maxColSha="94245" drainMin="33925" drainMax="33926" drainMinSha="54491" drainMaxSha="54493" color="EX-pale-red" />
    <node name="TNFSF14" row="1115" minCol="33919" maxCol="33928" minColSha="54479" maxColSha="111333" drainMin="33927" drainMax="33928" drainMinSha="54494" drainMaxSha="54497" color="EX-pale-cyan" />
    <node name="SRPK1" row="1116" minCol="25156" maxCol="33939" minColSha="38281" maxColSha="105543" drainMin="33929" drainMax="33939" drainMinSha="54498" drainMaxSha="54518" color="EX-pale-yellow-green" />
    <node name="SFRS2IP" row="1117" minCol="25487" maxCol="33940" minColSha="38900" maxColSha="71627" drainMin="33940" drainMax="33940" drainMinSha="54519" drainMaxSha="54526" color="EX-pale-purple" />
    <node name="LBR" row="1118" minCol="33931" maxCol="33950" minColSha="54510" maxColSha="109769" drainMin="33941" drainMax="33950" drainMinSha="54527" drainMaxSha="54537" color="EX-pale-magenta" />
    <node name="PRM1" row="1119" minCol="33932" maxCol="33942" minColSha="54511" maxColSha="54539" drainMinSha="54538" drainMaxSha="54539" color="EX-pale-red-orange" />
    <node name="CBX3" row="1120" minCol="21086" maxCol="33963" minColSha="32283" maxColSha="92719" drainMin="33951" drainMax="33963" drainMinSha="54540" drainMaxSha="54554" color="EX-blue" />
    <node name="CBX5" row="1121" minCol="13713" maxCol="33983" minColSha="17305" maxColSha="118910" drainMin="33964" drainMax="33983" drainMinSha="54555" drainMaxSha="54583" color="EX-orange" />
    <node name="CBX1" row="1122" minCol="11711" maxCol="34002" minColSha="14416" maxColSha="107425" drainMin="33984" drainMax="34002" drainMinSha="54584" drainMaxSha="54605" color="EX-dark-cyan" />
    <node name="C20orf172" row="1123" minCol="33954" maxCol="34008" minColSha="54545" maxColSha="54758" drainMin="34003" drainMax="34008" drainMinSha="54606" drainMaxSha="54613" color="EX-red" />
    <node name="MIS12" row="1124" minCol="33955" maxCol="34014" minColSha="54546" maxColSha="54759" drainMin="34009" drainMax="34014" drainMinSha="54614" drainMaxSha="54622" color="EX-dark-orange" />
    <node name="C1orf48" row="1125" minCol="33967" maxCol="34015" minColSha="54567" maxColSha="54626" drainMin="34015" drainMax="34015" drainMinSha="54623" drainMaxSha="54626" color="EX-dark-gray-purple" />
    <node name="ZWINT" row="1126" minCol="34006" maxCol="34023" minColSha="54611" maxColSha="117351" drainMin="34016" drainMax="34023" drainMinSha="54627" drainMaxSha="54636" color="EX-cyan" />
    <node name="CASC5" row="1127" minCol="34007" maxCol="34024" minColSha="54612" maxColSha="92214" drainMin="34024" drainMax="34024" drainMinSha="54637" drainMaxSha="54640" color="EX-yellow-orange" />
    <node name="SUV39H1" row="1128" minCol="30072" maxCol="34033" minColSha="48699" maxColSha="91348" drainMin="34025" drainMax="34033" drainMinSha="54641" drainMaxSha="54662" color="EX-pure-blue" />
    <node name="DNMT1" row="1129" minCol="21405" maxCol="34044" minColSha="32836" maxColSha="100451" drainMin="34034" drainMax="34044" drainMinSha="54663" drainMaxSha="54679" color="EX-dark-yellow-green" />
    <node name="DNMT3B" row="1130" minCol="32009" maxCol="34053" minColSha="51504" maxColSha="115937" drainMin="34045" drainMax="34053" drainMinSha="54680" drainMaxSha="54694" color="EX-dark-magenta" />
    <node name="DNMT3A" row="1131" minCol="32010" maxCol="34062" minColSha="51505" maxColSha="102859" drainMin="34054" drainMax="34062" drainMinSha="54695" drainMaxSha="54708" color="EX-dark-green" />
    <node name="EED" row="1132" minCol="21359" maxCol="34074" minColSha="32753" maxColSha="104475" drainMin="34063" drainMax="34074" drainMinSha="54709" drainMaxSha="54728" color="EX-blue-magenta" />
    <node name="KNTC2" row="1133" minCol="18099" maxCol="34091" minColSha="27737" maxColSha="110682" drainMin="34075" drainMax="34091" drainMinSha="54729" drainMaxSha="54750" color="EX-yellow-green" />
    <node name="HIST1H1E" row="1134" minCol="7227" maxCol="33989" minColSha="9299" maxColSha="54755" drainMinSha="54751" drainMaxSha="54755" color="EX-magenta" />
    <node name="PMF1" row="1135" minCol="6230" maxCol="34099" minColSha="7747" maxColSha="116532" drainMin="34092" drainMax="34099" drainMinSha="54756" drainMaxSha="54768" color="EX-green" />
    <node name="EZH2" row="1136" minCol="1990" maxCol="34112" minColSha="2185" maxColSha="117982" drainMin="34100" drainMax="34112" drainMinSha="54769" drainMaxSha="54791" color="EX-yellow" />
    <node name="MAD1L1" row="1137" minCol="27838" maxCol="34130" minColSha="45056" maxColSha="112791" drainMin="34113" drainMax="34130" drainMinSha="54792" drainMaxSha="54812" color="EX-purple" />
    <node name="BUB3" row="1138" minCol="32591" maxCol="34136" minColSha="52370" maxColSha="75311" drainMin="34131" drainMax="34136" drainMinSha="54813" drainMaxSha="54820" color="EX-dark-purple" />
    <node name="BUB1B" row="1139" minCol="32642" maxCol="34151" minColSha="52466" maxColSha="105616" drainMin="34137" drainMax="34151" drainMinSha="54821" drainMaxSha="54839" color="EX-dark-red" />
    <node name="MAD2L1" row="1140" minCol="857" maxCol="34165" minColSha="872" maxColSha="112510" drainMin="34152" drainMax="34165" drainMinSha="54840" drainMaxSha="54863" color="EX-pale-green" />
    <node name="CDC20" row="1141" minCol="4411" maxCol="34187" minColSha="5475" maxColSha="110587" drainMin="34166" drainMax="34187" drainMinSha="54864" drainMaxSha="54892" color="EX-pale-blue" />
    <node name="CDC16" row="1142" minCol="4835" maxCol="34190" minColSha="5962" maxColSha="86977" drainMin="34188" drainMax="34190" drainMinSha="54893" drainMaxSha="54900" color="EX-dark-tan" />
    <node name="CDC27" row="1143" minCol="4836" maxCol="34199" minColSha="5963" maxColSha="116935" drainMin="34191" drainMax="34199" drainMinSha="54901" drainMaxSha="54916" color="EX-pale-blue-magenta" />
    <node name="PARP2" row="1144" minCol="7818" maxCol="34201" minColSha="10051" maxColSha="75958" drainMin="34200" drainMax="34201" drainMinSha="54917" drainMaxSha="54922" color="EX-pale-yellow orange" />
    <node name="CENPB" row="1145" minCol="32593" maxCol="34205" minColSha="52372" maxColSha="109349" drainMin="34202" drainMax="34205" drainMinSha="54923" drainMaxSha="54929" color="EX-medium-magenta" />
    <node name="CDCA1" row="1146" minCol="34079" maxCol="34208" minColSha="54738" maxColSha="102228" drainMin="34206" drainMax="34208" drainMinSha="54930" drainMaxSha="54934" color="EX-pale-red" />
    <node name="SUZ12" row="1147" minCol="32274" maxCol="34210" minColSha="51836" maxColSha="82670" drainMin="34209" drainMax="34210" drainMinSha="54935" drainMaxSha="54939" color="EX-pale-cyan" />
    <node name="AEBP2" row="1148" minCol="32275" maxCol="34212" minColSha="51837" maxColSha="94789" drainMin="34211" drainMax="34212" drainMinSha="54940" drainMaxSha="54944" color="EX-pale-yellow-green" />
    <node name="SPBC24" row="1149" minCol="34021" maxCol="34213" minColSha="54634" maxColSha="54949" drainMin="34213" drainMax="34213" drainMinSha="54945" drainMaxSha="54947" color="EX-pale-purple" />
    <node name="SPBC25" row="1150" minCol="34081" maxCol="34214" minColSha="54740" maxColSha="93164" drainMin="34214" drainMax="34214" drainMinSha="54948" drainMaxSha="54950" color="EX-pale-magenta" />
    <node name="ITGB7" row="1151" minCol="1091" maxCol="34225" minColSha="1137" maxColSha="103992" drainMin="34215" drainMax="34225" drainMinSha="54951" drainMaxSha="54964" color="EX-pale-red-orange" />
    <node name="ITGA4" row="1152" minCol="3443" maxCol="34237" minColSha="4229" maxColSha="107293" drainMin="34226" drainMax="34237" drainMinSha="54965" drainMaxSha="54980" color="EX-blue" />
    <node name="MADCAM1" row="1153" minCol="34217" maxCol="34239" minColSha="54956" maxColSha="61440" drainMin="34238" drainMax="34239" drainMinSha="54981" drainMaxSha="54984" color="EX-orange" />
    <node name="ITGAE" row="1154" minCol="34069" maxCol="34240" minColSha="54723" maxColSha="75636" drainMin="34240" drainMax="34240" drainMinSha="54985" drainMaxSha="54987" color="EX-dark-cyan" />
    <node name="MKI67" row="1155" minCol="33957" maxCol="34245" minColSha="54548" maxColSha="87329" drainMin="34241" drainMax="34245" drainMinSha="54988" drainMaxSha="54994" color="EX-red" />
    <node name="MKI67IP" row="1156" minCol="34242" maxCol="34246" minColSha="54991" maxColSha="54996" drainMin="34246" drainMax="34246" drainMinSha="54995" drainMaxSha="54996" color="EX-dark-orange" />
    <node name="TRIM24" row="1157" minCol="20863" maxCol="34256" minColSha="31916" maxColSha="109571" drainMin="34247" drainMax="34256" drainMinSha="54997" drainMaxSha="55023" color="EX-dark-gray-purple" />
    <node name="TRIM28" row="1158" minCol="8552" maxCol="34283" minColSha="10895" maxColSha="111864" drainMin="34257" drainMax="34283" drainMinSha="55024" drainMaxSha="55057" color="EX-cyan" />
    <node name="DMAP1" row="1159" minCol="32111" maxCol="34293" minColSha="51614" maxColSha="117663" drainMin="34284" drainMax="34293" drainMinSha="55058" drainMaxSha="55070" color="EX-yellow-orange" />
    <node name="ZNHIT1" row="1160" minCol="34284" maxCol="34302" minColSha="55061" maxColSha="105402" drainMin="34294" drainMax="34302" drainMinSha="55071" drainMaxSha="55080" color="EX-pure-blue" />
    <node name="283033" row="1161" minCol="34285" maxCol="34320" minColSha="55062" maxColSha="110150" drainMin="34303" drainMax="34320" drainMinSha="55081" drainMaxSha="55100" color="EX-dark-yellow-green" />
    <node name="C20orf20" row="1162" minCol="29525" maxCol="34338" minColSha="47834" maxColSha="116505" drainMin="34321" drainMax="34338" drainMinSha="55101" drainMaxSha="55122" color="EX-dark-magenta" />
    <node name="RUVBL2" row="1163" minCol="158" maxCol="34384" minColSha="158" maxColSha="114863" drainMin="34339" drainMax="34384" drainMinSha="55123" drainMaxSha="55187" color="EX-dark-green" />
    <node name="RUVBL1" row="1164" minCol="159" maxCol="34422" minColSha="159" maxColSha="118557" drainMin="34385" drainMax="34422" drainMinSha="55188" drainMaxSha="55249" color="EX-blue-magenta" />
    <node name="ACTL6A" row="1165" minCol="9186" maxCol="34435" minColSha="11588" maxColSha="108054" drainMin="34423" drainMax="34435" drainMinSha="55250" drainMaxSha="55271" color="EX-yellow-green" />
    <node name="54891" row="1166" minCol="34342" maxCol="34443" minColSha="55145" maxColSha="55360" drainMin="34436" drainMax="34443" drainMinSha="55272" drainMaxSha="55282" color="EX-magenta" />
    <node name="CCDC95" row="1167" minCol="34343" maxCol="34450" minColSha="55146" maxColSha="55361" drainMin="34444" drainMax="34450" drainMinSha="55283" drainMaxSha="55293" color="EX-green" />
    <node name="COX15" row="1168" minCol="34344" maxCol="34456" minColSha="55147" maxColSha="55362" drainMin="34451" drainMax="34456" drainMinSha="55294" drainMaxSha="55304" color="EX-yellow" />
    <node name="ACTR8" row="1169" minCol="4608" maxCol="34461" minColSha="5699" maxColSha="55363" drainMin="34457" drainMax="34461" drainMinSha="55305" drainMaxSha="55316" color="EX-purple" />
    <node name="ZNHIT4" row="1170" minCol="34346" maxCol="34468" minColSha="55149" maxColSha="104231" drainMin="34462" drainMax="34468" drainMinSha="55317" drainMaxSha="55330" color="EX-dark-purple" />
    <node name="ACTR5" row="1171" minCol="34347" maxCol="34469" minColSha="55150" maxColSha="55365" drainMin="34469" drainMax="34469" drainMinSha="55331" drainMaxSha="55338" color="EX-dark-red" />
    <node name="ERVK6" row="1172" minCol="34348" maxCol="34470" minColSha="55151" maxColSha="55366" drainMin="34470" drainMax="34470" drainMinSha="55339" drainMaxSha="55346" color="EX-pale-green" />
    <node name="INOC1" row="1173" minCol="34349" maxCol="34471" minColSha="55152" maxColSha="55367" drainMin="34471" drainMax="34471" drainMinSha="55347" drainMaxSha="55354" color="EX-pale-blue" />
    <node name="MCRS1" row="1174" minCol="31533" maxCol="34495" minColSha="50663" maxColSha="118223" drainMin="34472" drainMax="34495" drainMinSha="55355" drainMaxSha="55391" color="EX-dark-tan" />
    <node name="10847" row="1175" minCol="30488" maxCol="34498" minColSha="49302" maxColSha="118949" drainMin="34496" drainMax="34498" drainMinSha="55392" drainMaxSha="55400" color="EX-pale-blue-magenta" />
    <node name="YEATS4" row="1176" minCol="34299" maxCol="34505" minColSha="55077" maxColSha="98305" drainMin="34499" drainMax="34505" drainMinSha="55401" drainMaxSha="55412" color="EX-pale-yellow orange" />
    <node name="ACTR6" row="1177" minCol="15806" maxCol="34514" minColSha="22145" maxColSha="117135" drainMin="34506" drainMax="34514" drainMinSha="55413" drainMaxSha="55430" color="EX-medium-magenta" />
    <node name="CARM1" row="1178" minCol="9187" maxCol="34518" minColSha="11589" maxColSha="85256" drainMin="34515" drainMax="34518" drainMinSha="55431" drainMaxSha="55440" color="EX-pale-red" />
    <node name="TUBB4" row="1179" minCol="160" maxCol="34538" minColSha="160" maxColSha="118563" drainMin="34519" drainMax="34538" drainMinSha="55441" drainMaxSha="55490" color="EX-pale-cyan" />
    <node name="CLTC" row="1180" minCol="2795" maxCol="34581" minColSha="3280" maxColSha="113339" drainMin="34539" drainMax="34581" drainMinSha="55491" drainMaxSha="55555" color="EX-pale-yellow-green" />
    <node name="NR2C2" row="1181" minCol="8368" maxCol="34586" minColSha="10705" maxColSha="98589" drainMin="34582" drainMax="34586" drainMinSha="55556" drainMaxSha="55570" color="EX-pale-purple" />
    <node name="CYCS" row="1182" minCol="8020" maxCol="34612" minColSha="10309" maxColSha="112882" drainMin="34587" drainMax="34612" drainMinSha="55571" drainMaxSha="55608" color="EX-pale-magenta" />
    <node name="DBF4" row="1183" minCol="18336" maxCol="34613" minColSha="28288" maxColSha="59541" drainMin="34613" drainMax="34613" drainMinSha="55609" drainMaxSha="55615" color="EX-pale-red-orange" />
    <node name="CASP14" row="1184" minCol="7716" maxCol="34616" minColSha="9931" maxColSha="103537" drainMin="34614" drainMax="34616" drainMinSha="55616" drainMaxSha="55621" color="EX-blue" />
    <node name="CCNE2" row="1185" minCol="18293" maxCol="34621" minColSha="28239" maxColSha="104868" drainMin="34617" drainMax="34621" drainMinSha="55622" drainMaxSha="55631" color="EX-orange" />
    <node name="CCNE1" row="1186" minCol="18294" maxCol="34639" minColSha="28240" maxColSha="111652" drainMin="34622" drainMax="34639" drainMinSha="55632" drainMaxSha="55661" color="EX-dark-cyan" />
    <node name="MBD1" row="1187" minCol="4837" maxCol="34649" minColSha="5964" maxColSha="118064" drainMin="34640" drainMax="34649" drainMinSha="55662" drainMaxSha="55681" color="EX-red" />
    <node name="DAXX" row="1188" minCol="2113" maxCol="34674" minColSha="2375" maxColSha="112862" drainMin="34650" drainMax="34674" drainMinSha="55682" drainMaxSha="55728" color="EX-dark-orange" />
    <node name="PIAS1" row="1189" minCol="2458" maxCol="34705" minColSha="2830" maxColSha="113496" drainMin="34675" drainMax="34705" drainMinSha="55729" drainMaxSha="55773" color="EX-dark-gray-purple" />
    <node name="PIAS4" row="1190" minCol="5135" maxCol="34741" minColSha="6283" maxColSha="104869" drainMin="34706" drainMax="34741" drainMinSha="55774" drainMaxSha="55812" color="EX-cyan" />
    <node name="CHD3" row="1191" minCol="6207" maxCol="34808" minColSha="7721" maxColSha="115266" drainMin="34742" drainMax="34808" drainMinSha="55813" drainMaxSha="55890" color="EX-yellow-orange" />
    <node name="VIM" row="1192" minCol="4838" maxCol="34902" minColSha="5965" maxColSha="116269" drainMin="34809" drainMax="34902" drainMinSha="55891" drainMaxSha="56010" color="EX-pure-blue" />
    <node name="UBE2I" row="1193" minCol="2459" maxCol="34977" minColSha="2831" maxColSha="118608" drainMin="34903" drainMax="34977" drainMinSha="56011" drainMaxSha="56115" color="EX-dark-yellow-green" />
    <node name="SUMO1" row="1194" minCol="7823" maxCol="35043" minColSha="10056" maxColSha="118871" drainMin="34978" drainMax="35043" drainMinSha="56116" drainMaxSha="56205" color="EX-dark-magenta" />
    <node name="BARD1" row="1195" minCol="23025" maxCol="35065" minColSha="35225" maxColSha="108055" drainMin="35044" drainMax="35065" drainMinSha="56206" drainMaxSha="56235" color="EX-dark-green" />
    <node name="C1orf103" row="1196" minCol="6780" maxCol="35114" minColSha="8605" maxColSha="117352" drainMin="35066" drainMax="35114" drainMinSha="56236" drainMaxSha="56300" color="EX-blue-magenta" />
    <node name="KIAA1377" row="1197" minCol="6781" maxCol="35185" minColSha="8606" maxColSha="118959" drainMin="35115" drainMax="35185" drainMinSha="56301" drainMaxSha="56382" color="EX-yellow-green" />
    <node name="HTATIP" row="1198" minCol="1180" maxCol="35244" minColSha="1264" maxColSha="118856" drainMin="35186" drainMax="35244" drainMinSha="56383" drainMaxSha="56466" color="EX-magenta" />
    <node name="RIF1" row="1199" minCol="6782" maxCol="35329" minColSha="8607" maxColSha="119036" drainMin="35245" drainMax="35329" drainMinSha="56467" drainMaxSha="56571" color="EX-green" />
    <node name="SETDB1" row="1200" minCol="1181" maxCol="35402" minColSha="1265" maxColSha="119169" drainMin="35330" drainMax="35402" drainMinSha="56572" drainMaxSha="56661" color="EX-yellow" />
    <node name="GIT1" row="1201" minCol="1182" maxCol="35438" minColSha="1266" maxColSha="114028" drainMin="35403" drainMax="35438" drainMinSha="56662" drainMaxSha="56711" color="EX-purple" />
    <node name="GIT2" row="1202" minCol="3446" maxCol="35445" minColSha="4232" maxColSha="100925" drainMin="35439" drainMax="35445" drainMinSha="56712" drainMaxSha="56720" color="EX-dark-purple" />
    <node name="ARHGEF7" row="1203" minCol="2093" maxCol="35456" minColSha="2345" maxColSha="99437" drainMin="35446" drainMax="35456" drainMinSha="56721" drainMaxSha="56737" color="EX-dark-red" />
    <node name="PAK3" row="1204" minCol="3448" maxCol="35459" minColSha="4234" maxColSha="69283" drainMin="35457" drainMax="35459" drainMinSha="56738" drainMaxSha="56744" color="EX-pale-green" />
    <node name="ARHGEF6" row="1205" minCol="4378" maxCol="35465" minColSha="5431" maxColSha="118229" drainMin="35460" drainMax="35465" drainMinSha="56745" drainMaxSha="56759" color="EX-pale-blue" />
    <node name="PAK1" row="1206" minCol="161" maxCol="35502" minColSha="161" maxColSha="114661" drainMin="35466" drainMax="35502" drainMinSha="56760" drainMaxSha="56819" color="EX-dark-tan" />
    <node name="RHOJ" row="1207" minCol="4414" maxCol="35505" minColSha="5478" maxColSha="118231" drainMin="35503" drainMax="35505" drainMinSha="56820" drainMaxSha="56829" color="EX-pale-blue-magenta" />
    <node name="DOCK8" row="1208" minCol="5003" maxCol="35508" minColSha="6143" maxColSha="98613" drainMin="35506" drainMax="35508" drainMinSha="56830" drainMaxSha="56834" color="EX-pale-yellow orange" />
    <node name="LUC7L2" row="1209" minCol="162" maxCol="35543" minColSha="162" maxColSha="113000" drainMin="35509" drainMax="35543" drainMinSha="56835" drainMaxSha="56874" color="EX-medium-magenta" />
    <node name="ING5" row="1210" minCol="18527" maxCol="35549" minColSha="28548" maxColSha="117515" drainMin="35544" drainMax="35549" drainMinSha="56875" drainMaxSha="56885" color="EX-pale-red" />
    <node name="HCLS1" row="1211" minCol="1653" maxCol="35557" minColSha="1809" maxColSha="118922" drainMin="35550" drainMax="35557" drainMinSha="56886" drainMaxSha="56899" color="EX-pale-cyan" />
    <node name="DBNL" row="1212" minCol="1654" maxCol="35564" minColSha="1810" maxColSha="103127" drainMin="35558" drainMax="35564" drainMinSha="56900" drainMaxSha="56910" color="EX-pale-yellow-green" />
    <node name="CHAF1A" row="1213" minCol="21406" maxCol="35571" minColSha="32837" maxColSha="77272" drainMin="35565" drainMax="35571" drainMinSha="56911" drainMaxSha="56922" color="EX-pale-purple" />
    <node name="CHAF1B" row="1214" minCol="27358" maxCol="35575" minColSha="44325" maxColSha="56984" drainMin="35572" drainMax="35575" drainMinSha="56923" drainMaxSha="56932" color="EX-pale-magenta" />
    <node name="HIST1H3E" row="1215" minCol="35566" maxCol="35577" minColSha="56917" maxColSha="56966" drainMin="35576" drainMax="35577" drainMinSha="56933" drainMaxSha="56936" color="EX-pale-red-orange" />
    <node name="ASF1B" row="1216" minCol="15566" maxCol="35595" minColSha="21390" maxColSha="118776" drainMin="35578" drainMax="35595" drainMinSha="56937" drainMaxSha="56961" color="EX-blue" />
    <node name="ASF1A" row="1217" minCol="21123" maxCol="35606" minColSha="32343" maxColSha="112204" drainMin="35596" drainMax="35606" drainMinSha="56962" drainMaxSha="56978" color="EX-orange" />
    <node name="HIST1H3F" row="1218" minCol="163" maxCol="35609" minColSha="163" maxColSha="118601" drainMin="35607" drainMax="35609" drainMinSha="56979" drainMaxSha="56988" color="EX-dark-cyan" />
    <node name="TLK2" row="1219" minCol="35580" maxCol="35614" minColSha="56946" maxColSha="96494" drainMin="35610" drainMax="35614" drainMinSha="56989" drainMaxSha="56995" color="EX-red" />
    <node name="TLK1" row="1220" minCol="28223" maxCol="35618" minColSha="45821" maxColSha="96495" drainMin="35615" drainMax="35618" drainMinSha="56996" drainMaxSha="57003" color="EX-dark-orange" />
    <node name="SLA" row="1221" minCol="1348" maxCol="35623" minColSha="1455" maxColSha="94361" drainMin="35619" drainMax="35623" drainMinSha="57004" drainMaxSha="57014" color="EX-dark-gray-purple" />
    <node name="EPHA2" row="1222" minCol="164" maxCol="35634" minColSha="164" maxColSha="106337" drainMin="35624" drainMax="35634" drainMinSha="57015" drainMaxSha="57033" color="EX-cyan" />
    <node name="FBN1" row="1223" minCol="5928" maxCol="35643" minColSha="7366" maxColSha="106480" drainMin="35635" drainMax="35643" drainMinSha="57034" drainMaxSha="57044" color="EX-yellow-orange" />
    <node name="FBN2" row="1224" minCol="5004" maxCol="35647" minColSha="6144" maxColSha="102879" drainMin="35644" drainMax="35647" drainMinSha="57045" drainMaxSha="57051" color="EX-pure-blue" />
    <node name="MFAP2" row="1225" minCol="35636" maxCol="35650" minColSha="57037" maxColSha="93372" drainMin="35648" drainMax="35650" drainMinSha="57052" drainMaxSha="57056" color="EX-dark-yellow-green" />
    <node name="ELN" row="1226" minCol="5929" maxCol="35662" minColSha="7367" maxColSha="119210" drainMin="35651" drainMax="35662" drainMinSha="57057" drainMaxSha="57074" color="EX-dark-magenta" />
    <node name="LTBP1" row="1227" minCol="6831" maxCol="35668" minColSha="8699" maxColSha="94406" drainMin="35663" drainMax="35668" drainMinSha="57075" drainMaxSha="57083" color="EX-dark-green" />
    <node name="DUSP1" row="1228" minCol="3557" maxCol="35671" minColSha="4388" maxColSha="104614" drainMin="35669" drainMax="35671" drainMinSha="57084" drainMaxSha="57093" color="EX-blue-magenta" />
    <node name="NLK" row="1229" minCol="2543" maxCol="35675" minColSha="2926" maxColSha="104502" drainMin="35672" drainMax="35675" drainMinSha="57094" drainMaxSha="57101" color="EX-yellow-green" />
    <node name="MYB" row="1230" minCol="3868" maxCol="35685" minColSha="4777" maxColSha="112969" drainMin="35676" drainMax="35685" drainMinSha="57102" drainMaxSha="57119" color="EX-magenta" />
    <node name="C1QB" row="1231" minCol="5823" maxCol="35691" minColSha="7199" maxColSha="101057" drainMin="35686" drainMax="35691" drainMinSha="57120" drainMaxSha="57126" color="EX-green" />
    <node name="C1QC" row="1232" minCol="35686" maxCol="35693" minColSha="57121" maxColSha="57139" drainMin="35692" drainMax="35693" drainMinSha="57127" drainMaxSha="57129" color="EX-yellow" />
    <node name="PTX3" row="1233" minCol="35687" maxCol="35695" minColSha="57122" maxColSha="76811" drainMin="35694" drainMax="35695" drainMinSha="57130" drainMaxSha="57133" color="EX-purple" />
    <node name="C1QA" row="1234" minCol="5761" maxCol="35704" minColSha="7116" maxColSha="103203" drainMin="35696" drainMax="35704" drainMinSha="57134" drainMaxSha="57149" color="EX-dark-purple" />
    <node name="C1R" row="1235" minCol="6093" maxCol="35706" minColSha="7582" maxColSha="57157" drainMin="35705" drainMax="35706" drainMinSha="57150" drainMaxSha="57154" color="EX-dark-red" />
    <node name="C1S" row="1236" minCol="6094" maxCol="35707" minColSha="7583" maxColSha="57158" drainMin="35707" drainMax="35707" drainMinSha="57155" drainMaxSha="57158" color="EX-pale-green" />
    <node name="IFNB1" row="1237" minCol="2657" maxCol="35708" minColSha="3072" maxColSha="57161" drainMin="35708" drainMax="35708" drainMinSha="57159" drainMaxSha="57161" color="EX-pale-blue" />
    <node name="440117" row="1238" minCol="4248" maxCol="4268" minColSha="5256" maxColSha="57163" drainMinSha="57162" drainMaxSha="57163" color="EX-dark-tan" />
    <node name="FST" row="1239" minCol="4249" maxCol="35710" minColSha="5257" maxColSha="101614" drainMin="35709" drainMax="35710" drainMinSha="57164" drainMaxSha="57168" color="EX-pale-blue-magenta" />
    <node name="INHBE" row="1240" minCol="35709" maxCol="35711" minColSha="57167" maxColSha="57170" drainMin="35711" drainMax="35711" drainMinSha="57169" drainMaxSha="57170" color="EX-pale-yellow orange" />
    <node name="TOP1" row="1241" minCol="7961" maxCol="35736" minColSha="10227" maxColSha="114262" drainMin="35712" drainMax="35736" drainMinSha="57171" drainMaxSha="57223" color="EX-medium-magenta" />
    <node name="PDCD8" row="1242" minCol="8024" maxCol="35750" minColSha="10313" maxColSha="114600" drainMin="35737" drainMax="35750" drainMinSha="57224" drainMaxSha="57247" color="EX-pale-red" />
    <node name="CDC5L" row="1243" minCol="7552" maxCol="35775" minColSha="9699" maxColSha="117600" drainMin="35751" drainMax="35775" drainMinSha="57248" drainMaxSha="57283" color="EX-pale-cyan" />
    <node name="CUL3" row="1244" minCol="29360" maxCol="35778" minColSha="47566" maxColSha="104873" drainMin="35776" drainMax="35778" drainMinSha="57284" drainMaxSha="57291" color="EX-pale-yellow-green" />
    <node name="FBXW8" row="1245" minCol="29306" maxCol="35779" minColSha="47481" maxColSha="57297" drainMin="35779" drainMax="35779" drainMinSha="57292" drainMaxSha="57294" color="EX-pale-purple" />
    <node name="CUL7" row="1246" minCol="29307" maxCol="35781" minColSha="47482" maxColSha="114351" drainMin="35780" drainMax="35781" drainMinSha="57295" drainMaxSha="57299" color="EX-pale-magenta" />
    <node name="NR1I3" row="1247" minCol="6248" maxCol="35783" minColSha="7767" maxColSha="112043" drainMin="35782" drainMax="35783" drainMinSha="57300" drainMaxSha="57306" color="EX-pale-red-orange" />
    <node name="EAF1" row="1248" minCol="20421" maxCol="35784" minColSha="31240" maxColSha="104708" drainMin="35784" drainMax="35784" drainMinSha="57307" drainMaxSha="57312" color="EX-blue" />
    <node name="EPC1" row="1249" minCol="34312" maxCol="35786" minColSha="55092" maxColSha="83208" drainMin="35785" drainMax="35786" drainMinSha="57313" drainMaxSha="57318" color="EX-orange" />
    <node name="HSPA5" row="1250" minCol="165" maxCol="35823" minColSha="165" maxColSha="117918" drainMin="35787" drainMax="35823" drainMinSha="57319" drainMaxSha="57385" color="EX-dark-cyan" />
    <node name="TUBB2B" row="1251" minCol="8219" maxCol="35825" minColSha="10537" maxColSha="98808" drainMin="35824" drainMax="35825" drainMinSha="57386" drainMaxSha="57398" color="EX-red" />
    <node name="PTPN12" row="1252" minCol="166" maxCol="35844" minColSha="166" maxColSha="118573" drainMin="35826" drainMax="35844" drainMinSha="57399" drainMaxSha="57431" color="EX-dark-orange" />
    <node name="FLT1" row="1253" minCol="167" maxCol="35854" minColSha="167" maxColSha="65120" drainMin="35845" drainMax="35854" drainMinSha="57432" drainMaxSha="57452" color="EX-dark-gray-purple" />
    <node name="KDR" row="1254" minCol="168" maxCol="35878" minColSha="168" maxColSha="106672" drainMin="35855" drainMax="35878" drainMinSha="57453" drainMaxSha="57495" color="EX-cyan" />
    <node name="VEGF" row="1255" minCol="4652" maxCol="35889" minColSha="5752" maxColSha="103304" drainMin="35879" drainMax="35889" drainMinSha="57496" drainMaxSha="57510" color="EX-yellow-orange" />
    <node name="NRP1" row="1256" minCol="35848" maxCol="35902" minColSha="57446" maxColSha="104131" drainMin="35890" drainMax="35902" drainMinSha="57511" drainMaxSha="57526" color="EX-pure-blue" />
    <node name="NRP2" row="1257" minCol="35849" maxCol="35906" minColSha="57447" maxColSha="115749" drainMin="35903" drainMax="35906" drainMinSha="57527" drainMaxSha="57533" color="EX-dark-yellow-green" />
    <node name="PGF" row="1258" minCol="35850" maxCol="35907" minColSha="57448" maxColSha="57538" drainMin="35907" drainMax="35907" drainMinSha="57534" drainMaxSha="57538" color="EX-dark-magenta" />
    <node name="VEGFB" row="1259" minCol="35851" maxCol="35908" minColSha="57449" maxColSha="57542" drainMin="35908" drainMax="35908" drainMinSha="57539" drainMaxSha="57542" color="EX-dark-green" />
    <node name="SEMA3B" row="1260" minCol="35894" maxCol="35910" minColSha="57518" maxColSha="57548" drainMin="35909" drainMax="35910" drainMinSha="57543" drainMaxSha="57546" color="EX-blue-magenta" />
    <node name="SEMA3A" row="1261" minCol="35895" maxCol="35910" minColSha="57519" maxColSha="57548" drainMinSha="57547" drainMaxSha="57548" color="EX-yellow-green" />
    <node name="SEMA3F" row="1262" minCol="35884" maxCol="35913" minColSha="57505" maxColSha="118440" drainMin="35911" drainMax="35913" drainMinSha="57549" drainMaxSha="57554" color="EX-magenta" />
    <node name="FLT4" row="1263" minCol="169" maxCol="35920" minColSha="169" maxColSha="102548" drainMin="35914" drainMax="35920" drainMinSha="57555" drainMaxSha="57566" color="EX-green" />
    <node name="FIGF" row="1264" minCol="35859" maxCol="35922" minColSha="57476" maxColSha="57572" drainMin="35921" drainMax="35922" drainMinSha="57567" drainMaxSha="57570" color="EX-yellow" />
    <node name="ITGA9" row="1265" minCol="3451" maxCol="35926" minColSha="4237" maxColSha="85447" drainMin="35923" drainMax="35926" drainMinSha="57571" drainMaxSha="57576" color="EX-purple" />
    <node name="VEGFC" row="1266" minCol="35860" maxCol="35928" minColSha="57477" maxColSha="108623" drainMin="35927" drainMax="35928" drainMinSha="57577" drainMaxSha="57580" color="EX-dark-purple" />
    <node name="SHC3" row="1267" minCol="170" maxCol="35932" minColSha="170" maxColSha="83889" drainMin="35929" drainMax="35932" drainMinSha="57581" drainMaxSha="57589" color="EX-dark-red" />
    <node name="CEBPB" row="1268" minCol="2608" maxCol="35956" minColSha="3006" maxColSha="103496" drainMin="35933" drainMax="35956" drainMinSha="57590" drainMaxSha="57636" color="EX-pale-green" />
    <node name="CEBPD" row="1269" minCol="9196" maxCol="35959" minColSha="11598" maxColSha="77364" drainMin="35957" drainMax="35959" drainMinSha="57637" drainMaxSha="57645" color="EX-pale-blue" />
    <node name="CEBPA" row="1270" minCol="19152" maxCol="35971" minColSha="29461" maxColSha="104874" drainMin="35960" drainMax="35971" drainMinSha="57646" drainMaxSha="57669" color="EX-dark-tan" />
    <node name="SPI1" row="1271" minCol="6242" maxCol="35981" minColSha="7760" maxColSha="108847" drainMin="35972" drainMax="35981" drainMinSha="57670" drainMaxSha="57689" color="EX-pale-blue-magenta" />
    <node name="SPIB" row="1272" minCol="3558" maxCol="35985" minColSha="4389" maxColSha="77052" drainMin="35982" drainMax="35985" drainMinSha="57690" drainMaxSha="57701" color="EX-pale-yellow orange" />
    <node name="SMARCB1" row="1273" minCol="4005" maxCol="35996" minColSha="4942" maxColSha="109270" drainMin="35986" drainMax="35996" drainMinSha="57702" drainMaxSha="57718" color="EX-medium-magenta" />
    <node name="SMARCA4" row="1274" minCol="2778" maxCol="36028" minColSha="3247" maxColSha="118611" drainMin="35997" drainMax="36028" drainMinSha="57719" drainMaxSha="57767" color="EX-pale-red" />
    <node name="SMARCE1" row="1275" minCol="4006" maxCol="36037" minColSha="4943" maxColSha="96109" drainMin="36029" drainMax="36037" drainMinSha="57768" drainMaxSha="57787" color="EX-pale-cyan" />
    <node name="RCOR1" row="1276" minCol="32021" maxCol="36040" minColSha="51516" maxColSha="57823" drainMin="36038" drainMax="36040" drainMinSha="57788" drainMaxSha="57794" color="EX-pale-yellow-green" />
    <node name="REST" row="1277" minCol="35999" maxCol="36044" minColSha="57738" maxColSha="118966" drainMin="36041" drainMax="36044" drainMinSha="57795" drainMaxSha="57801" color="EX-pale-purple" />
    <node name="SMARCC2" row="1278" minCol="22103" maxCol="36055" minColSha="33858" maxColSha="105496" drainMin="36045" drainMax="36055" drainMinSha="57802" drainMaxSha="57820" color="EX-pale-magenta" />
    <node name="PHF21A" row="1279" minCol="32023" maxCol="36058" minColSha="51518" maxColSha="116270" drainMin="36056" drainMax="36058" drainMinSha="57821" drainMaxSha="57826" color="EX-pale-red-orange" />
    <node name="SMARCC1" row="1280" minCol="8729" maxCol="36065" minColSha="11096" maxColSha="106301" drainMin="36059" drainMax="36065" drainMinSha="57827" drainMaxSha="57840" color="EX-blue" />
    <node name="FANCA" row="1281" minCol="3065" maxCol="36073" minColSha="3726" maxColSha="96842" drainMin="36066" drainMax="36073" drainMinSha="57841" drainMaxSha="57853" color="EX-orange" />
    <node name="FANCE" row="1282" minCol="32757" maxCol="36076" minColSha="52675" maxColSha="57880" drainMin="36074" drainMax="36076" drainMinSha="57854" drainMaxSha="57858" color="EX-dark-cyan" />
    <node name="FANCF" row="1283" minCol="36068" maxCol="36080" minColSha="57848" maxColSha="101865" drainMin="36077" drainMax="36080" drainMinSha="57859" drainMaxSha="57864" color="EX-red" />
    <node name="FANCC" row="1284" minCol="2462" maxCol="36087" minColSha="2834" maxColSha="93599" drainMin="36081" drainMax="36087" drainMinSha="57865" drainMaxSha="57877" color="EX-dark-orange" />
    <node name="FANCG" row="1285" minCol="32643" maxCol="36095" minColSha="52467" maxColSha="100529" drainMin="36088" drainMax="36095" drainMinSha="57878" drainMaxSha="57890" color="EX-dark-gray-purple" />
    <node name="SMARCD3" row="1286" minCol="31301" maxCol="36096" minColSha="50349" maxColSha="102922" drainMin="36096" drainMax="36096" drainMinSha="57891" drainMaxSha="57896" color="EX-cyan" />
    <node name="EGR1" row="1287" minCol="9197" maxCol="36102" minColSha="11599" maxColSha="119278" drainMin="36097" drainMax="36102" drainMinSha="57897" drainMaxSha="57908" color="EX-yellow-orange" />
    <node name="NFATC2" row="1288" minCol="21154" maxCol="36114" minColSha="32399" maxColSha="104478" drainMin="36103" drainMax="36114" drainMinSha="57909" drainMaxSha="57928" color="EX-pure-blue" />
    <node name="CD5" row="1289" minCol="657" maxCol="36123" minColSha="663" maxColSha="116046" drainMin="36115" drainMax="36123" drainMinSha="57929" drainMaxSha="57950" color="EX-dark-yellow-green" />
    <node name="642093" row="1290" minCol="9198" maxCol="36129" minColSha="11600" maxColSha="111218" drainMin="36124" drainMax="36129" drainMinSha="57951" drainMaxSha="57961" color="EX-dark-magenta" />
    <node name="PDE3B" row="1291" minCol="1161" maxCol="36132" minColSha="1237" maxColSha="66140" drainMin="36130" drainMax="36132" drainMinSha="57962" drainMaxSha="57967" color="EX-dark-green" />
    <node name="COPS6" row="1292" minCol="1183" maxCol="36184" minColSha="1267" maxColSha="115153" drainMin="36133" drainMax="36184" drainMinSha="57968" drainMaxSha="58043" color="EX-blue-magenta" />
    <node name="COL2A1" row="1293" minCol="4326" maxCol="36201" minColSha="5354" maxColSha="109585" drainMin="36185" drainMax="36201" drainMinSha="58044" drainMaxSha="58070" color="EX-yellow-green" />
    <node name="PDGFA" row="1294" minCol="3220" maxCol="36205" minColSha="3908" maxColSha="85913" drainMin="36202" drainMax="36205" drainMinSha="58071" drainMaxSha="58080" color="EX-magenta" />
    <node name="PDGFB" row="1295" minCol="1490" maxCol="36210" minColSha="1628" maxColSha="91769" drainMin="36206" drainMax="36210" drainMinSha="58081" drainMaxSha="58093" color="EX-green" />
    <node name="PDAP1" row="1296" minCol="4141" maxCol="36207" minColSha="5111" maxColSha="58096" drainMinSha="58094" drainMaxSha="58096" color="EX-yellow" />
    <node name="MAG" row="1297" minCol="3770" maxCol="36219" minColSha="4650" maxColSha="118290" drainMin="36211" drainMax="36219" drainMinSha="58097" drainMaxSha="58109" color="EX-purple" />
    <node name="YWHAB" row="1298" minCol="171" maxCol="36330" minColSha="171" maxColSha="116716" drainMin="36220" drainMax="36330" drainMinSha="58110" drainMaxSha="58272" color="EX-dark-purple" />
    <node name="YWHAG" row="1299" minCol="768" maxCol="36559" minColSha="778" maxColSha="117078" drainMin="36331" drainMax="36559" drainMinSha="58273" drainMaxSha="58568" color="EX-dark-red" />
    <node name="YWHAE" row="1300" minCol="910" maxCol="36606" minColSha="929" maxColSha="118027" drainMin="36560" drainMax="36606" drainMinSha="58569" drainMaxSha="58639" color="EX-pale-green" />
    <node name="YWHAH" row="1301" minCol="1197" maxCol="36638" minColSha="1290" maxColSha="118700" drainMin="36607" drainMax="36638" drainMinSha="58640" drainMaxSha="58693" color="EX-pale-blue" />
    <node name="YWHAQ" row="1302" minCol="1028" maxCol="36711" minColSha="1060" maxColSha="115886" drainMin="36639" drainMax="36711" drainMinSha="58694" drainMaxSha="58792" color="EX-dark-tan" />
    <node name="PTPN1" row="1303" minCol="172" maxCol="36727" minColSha="172" maxColSha="113184" drainMin="36712" drainMax="36727" drainMinSha="58793" drainMaxSha="58829" color="EX-pale-blue-magenta" />
    <node name="TSC2" row="1304" minCol="1162" maxCol="36738" minColSha="1238" maxColSha="113620" drainMin="36728" drainMax="36738" drainMinSha="58830" drainMaxSha="58851" color="EX-pale-yellow orange" />
    <node name="TSC1" row="1305" minCol="3070" maxCol="36744" minColSha="3731" maxColSha="92030" drainMin="36739" drainMax="36744" drainMinSha="58852" drainMaxSha="58866" color="EX-medium-magenta" />
    <node name="RABEP1" row="1306" minCol="8026" maxCol="36756" minColSha="10315" maxColSha="98781" drainMin="36745" drainMax="36756" drainMinSha="58867" drainMaxSha="58882" color="EX-pale-red" />
    <node name="RABGEF1" row="1307" minCol="7237" maxCol="36765" minColSha="9309" maxColSha="102783" drainMin="36757" drainMax="36765" drainMinSha="58883" drainMaxSha="58896" color="EX-pale-cyan" />
    <node name="GGA1" row="1308" minCol="4842" maxCol="36778" minColSha="5969" maxColSha="106313" drainMin="36766" drainMax="36778" drainMinSha="58897" drainMaxSha="58914" color="EX-pale-yellow-green" />
    <node name="CCDC91" row="1309" minCol="36767" maxCol="36784" minColSha="58903" maxColSha="108057" drainMin="36779" drainMax="36784" drainMinSha="58915" drainMaxSha="58921" color="EX-pale-purple" />
    <node name="AP1GBP1" row="1310" minCol="36768" maxCol="36789" minColSha="58904" maxColSha="92492" drainMin="36785" drainMax="36789" drainMinSha="58922" drainMaxSha="58928" color="EX-pale-magenta" />
    <node name="TESC" row="1311" minCol="36781" maxCol="36794" minColSha="58918" maxColSha="86639" drainMin="36790" drainMax="36794" drainMinSha="58929" drainMaxSha="58934" color="EX-pale-red-orange" />
    <node name="DYNLT3" row="1312" minCol="36115" maxCol="36799" minColSha="57942" maxColSha="81419" drainMin="36795" drainMax="36799" drainMinSha="58935" drainMaxSha="58941" color="EX-blue" />
    <node name="PVR" row="1313" minCol="36796" maxCol="36805" minColSha="58938" maxColSha="75295" drainMin="36800" drainMax="36805" drainMinSha="58942" drainMaxSha="58948" color="EX-orange" />
    <node name="PVRL1" row="1314" minCol="36801" maxCol="36811" minColSha="58944" maxColSha="80644" drainMin="36806" drainMax="36811" drainMinSha="58949" drainMaxSha="58955" color="EX-dark-cyan" />
    <node name="PVRL3" row="1315" minCol="36802" maxCol="36814" minColSha="58945" maxColSha="80645" drainMin="36812" drainMax="36814" drainMinSha="58956" drainMaxSha="58960" color="EX-red" />
    <node name="PVRL4" row="1316" minCol="36808" maxCol="36815" minColSha="58952" maxColSha="80646" drainMin="36815" drainMax="36815" drainMinSha="58961" drainMaxSha="58962" color="EX-dark-orange" />
    <node name="PVRL2" row="1317" minCol="29161" maxCol="36819" minColSha="47258" maxColSha="110151" drainMin="36816" drainMax="36819" drainMinSha="58963" drainMaxSha="58968" color="EX-dark-gray-purple" />
    <node name="HMG20A" row="1318" minCol="4698" maxCol="36826" minColSha="5819" maxColSha="90475" drainMin="36820" drainMax="36826" drainMinSha="58969" drainMaxSha="58977" color="EX-cyan" />
    <node name="GGA2" row="1319" minCol="34542" maxCol="36839" minColSha="55516" maxColSha="106314" drainMin="36827" drainMax="36839" drainMinSha="58978" drainMaxSha="58995" color="EX-yellow-orange" />
    <node name="RAI1" row="1320" minCol="36793" maxCol="36841" minColSha="58933" maxColSha="81791" drainMin="36840" drainMax="36841" drainMinSha="58996" drainMaxSha="58998" color="EX-pure-blue" />
    <node name="RAB33B" row="1321" minCol="4415" maxCol="36842" minColSha="5479" maxColSha="82507" drainMin="36842" drainMax="36842" drainMinSha="58999" drainMaxSha="59003" color="EX-dark-yellow-green" />
    <node name="CD226" row="1322" minCol="3771" maxCol="36843" minColSha="4651" maxColSha="60157" drainMin="36843" drainMax="36843" drainMinSha="59004" drainMaxSha="59007" color="EX-dark-magenta" />
    <node name="DYNC1I2" row="1323" minCol="36797" maxCol="36845" minColSha="58939" maxColSha="100454" drainMin="36844" drainMax="36845" drainMinSha="59008" drainMaxSha="59010" color="EX-dark-green" />
    <node name="AP1G1" row="1324" minCol="34543" maxCol="36858" minColSha="55517" maxColSha="106296" drainMin="36846" drainMax="36858" drainMinSha="59011" drainMaxSha="59027" color="EX-blue-magenta" />
    <node name="AP1B1" row="1325" minCol="5006" maxCol="36869" minColSha="6146" maxColSha="108410" drainMin="36859" drainMax="36869" drainMinSha="59028" drainMaxSha="59043" color="EX-yellow-green" />
    <node name="AP1S1" row="1326" minCol="36848" maxCol="36880" minColSha="59017" maxColSha="103163" drainMin="36870" drainMax="36880" drainMinSha="59044" drainMaxSha="59055" color="EX-magenta" />
    <node name="AP1S2" row="1327" minCol="36849" maxCol="36882" minColSha="59018" maxColSha="92493" drainMin="36881" drainMax="36882" drainMinSha="59056" drainMaxSha="59059" color="EX-green" />
    <node name="AP1M2" row="1328" minCol="36804" maxCol="36888" minColSha="58947" maxColSha="105617" drainMin="36883" drainMax="36888" drainMinSha="59060" drainMaxSha="59069" color="EX-yellow" />
    <node name="AP1G2" row="1329" minCol="36751" maxCol="36890" minColSha="58877" maxColSha="100807" drainMin="36889" drainMax="36890" drainMinSha="59070" drainMaxSha="59075" color="EX-purple" />
    <node name="KIF13A" row="1330" minCol="19953" maxCol="36891" minColSha="30595" maxColSha="102550" drainMin="36891" drainMax="36891" drainMinSha="59076" drainMaxSha="59078" color="EX-dark-purple" />
    <node name="AP1M1" row="1331" minCol="26948" maxCol="36909" minColSha="42760" maxColSha="118834" drainMin="36892" drainMax="36909" drainMinSha="59079" drainMaxSha="59098" color="EX-dark-red" />
    <node name="NCK1" row="1332" minCol="1092" maxCol="36935" minColSha="1138" maxColSha="118670" drainMin="36910" drainMax="36935" drainMinSha="59099" drainMaxSha="59158" color="EX-pale-green" />
    <node name="TNFAIP3" row="1333" minCol="8120" maxCol="36945" minColSha="10416" maxColSha="94461" drainMin="36936" drainMax="36945" drainMinSha="59159" drainMaxSha="59179" color="EX-pale-blue" />
    <node name="ZFAND5" row="1334" minCol="8121" maxCol="36948" minColSha="10417" maxColSha="83552" drainMin="36946" drainMax="36948" drainMinSha="59180" drainMaxSha="59185" color="EX-dark-tan" />
    <node name="RPAIN" row="1335" minCol="3344" maxCol="36947" minColSha="4103" maxColSha="59189" drainMinSha="59186" drainMaxSha="59189" color="EX-pale-blue-magenta" />
    <node name="TAX1BP1" row="1336" minCol="33858" maxCol="36953" minColSha="54394" maxColSha="102974" drainMin="36949" drainMax="36953" drainMinSha="59190" drainMaxSha="59196" color="EX-pale-yellow orange" />
    <node name="CAD" row="1337" minCol="3873" maxCol="36959" minColSha="4782" maxColSha="98810" drainMin="36954" drainMax="36959" drainMinSha="59197" drainMaxSha="59220" color="EX-medium-magenta" />
    <node name="TICAM1" row="1338" minCol="1140" maxCol="36972" minColSha="1209" maxColSha="108624" drainMin="36960" drainMax="36972" drainMinSha="59221" drainMaxSha="59239" color="EX-pale-red" />
    <node name="IRF3" row="1339" minCol="5828" maxCol="36982" minColSha="7206" maxColSha="95904" drainMin="36973" drainMax="36982" drainMinSha="59240" drainMaxSha="59256" color="EX-pale-cyan" />
    <node name="IRF7" row="1340" minCol="30502" maxCol="36988" minColSha="49316" maxColSha="83555" drainMin="36983" drainMax="36988" drainMinSha="59257" drainMaxSha="59269" color="EX-pale-yellow-green" />
    <node name="57506" row="1341" minCol="8669" maxCol="36991" minColSha="11023" maxColSha="118629" drainMin="36989" drainMax="36991" drainMinSha="59270" drainMaxSha="59279" color="EX-pale-purple" />
    <node name="TICAM2" row="1342" minCol="36963" maxCol="37003" minColSha="59230" maxColSha="102169" drainMin="36992" drainMax="37003" drainMinSha="59280" drainMaxSha="59294" color="EX-pale-magenta" />
    <node name="IRAK2" row="1343" minCol="1492" maxCol="37012" minColSha="1630" maxColSha="83558" drainMin="37004" drainMax="37012" drainMinSha="59295" drainMaxSha="59306" color="EX-pale-red-orange" />
    <node name="IRAK3" row="1344" minCol="36994" maxCol="37016" minColSha="59285" maxColSha="83559" drainMin="37013" drainMax="37016" drainMinSha="59307" drainMaxSha="59312" color="EX-blue" />
    <node name="TIRAP" row="1345" minCol="1947" maxCol="37024" minColSha="2134" maxColSha="83560" drainMin="37017" drainMax="37024" drainMinSha="59313" drainMaxSha="59327" color="EX-orange" />
    <node name="MYD88" row="1346" minCol="2139" maxCol="37041" minColSha="2409" maxColSha="107053" drainMin="37025" drainMax="37041" drainMinSha="59328" drainMaxSha="59350" color="EX-dark-cyan" />
    <node name="IRAK1" row="1347" minCol="1493" maxCol="37062" minColSha="1631" maxColSha="112997" drainMin="37042" drainMax="37062" drainMinSha="59351" drainMaxSha="59389" color="EX-red" />
    <node name="IL1R1" row="1348" minCol="769" maxCol="37070" minColSha="779" maxColSha="118805" drainMin="37063" drainMax="37070" drainMinSha="59390" drainMaxSha="59403" color="EX-dark-orange" />
    <node name="IL1RAP" row="1349" minCol="770" maxCol="37077" minColSha="780" maxColSha="117459" drainMin="37071" drainMax="37077" drainMinSha="59404" drainMaxSha="59416" color="EX-dark-gray-purple" />
    <node name="TLR3" row="1350" minCol="36965" maxCol="37081" minColSha="59232" maxColSha="91383" drainMin="37078" drainMax="37081" drainMinSha="59417" drainMaxSha="59423" color="EX-cyan" />
    <node name="TLR4" row="1351" minCol="1656" maxCol="37092" minColSha="1812" maxColSha="118921" drainMin="37082" drainMax="37092" drainMinSha="59424" drainMaxSha="59442" color="EX-yellow-orange" />
    <node name="TLR5" row="1352" minCol="37031" maxCol="37095" minColSha="59340" maxColSha="78227" drainMin="37093" drainMax="37095" drainMinSha="59443" drainMaxSha="59447" color="EX-pure-blue" />
    <node name="TRAM1" row="1353" minCol="36966" maxCol="37097" minColSha="59233" maxColSha="93165" drainMin="37096" drainMax="37097" drainMinSha="59448" drainMaxSha="59451" color="EX-dark-yellow-green" />
    <node name="IRAK4" row="1354" minCol="37001" maxCol="37103" minColSha="59292" maxColSha="101496" drainMin="37098" drainMax="37103" drainMinSha="59452" drainMaxSha="59460" color="EX-dark-magenta" />
    <node name="150992" row="1355" minCol="37047" maxCol="37104" minColSha="59374" maxColSha="83566" drainMin="37104" drainMax="37104" drainMinSha="59461" drainMaxSha="59463" color="EX-dark-green" />
    <node name="PELI2" row="1356" minCol="37033" maxCol="37105" minColSha="59342" maxColSha="95689" drainMin="37105" drainMax="37105" drainMinSha="59464" drainMaxSha="59467" color="EX-blue-magenta" />
    <node name="SIGIRR" row="1357" minCol="37049" maxCol="37110" minColSha="59376" maxColSha="107315" drainMin="37106" drainMax="37110" drainMinSha="59468" drainMaxSha="59476" color="EX-yellow-green" />
    <node name="IL1RL1" row="1358" minCol="37021" maxCol="37113" minColSha="59324" maxColSha="118177" drainMin="37111" drainMax="37113" drainMinSha="59477" drainMaxSha="59482" color="EX-magenta" />
    <node name="IL1A" row="1359" minCol="27649" maxCol="37119" minColSha="44798" maxColSha="107143" drainMin="37114" drainMax="37119" drainMinSha="59483" drainMaxSha="59491" color="EX-green" />
    <node name="IL1R2" row="1360" minCol="37072" maxCol="37121" minColSha="59411" maxColSha="118126" drainMin="37120" drainMax="37121" drainMinSha="59492" drainMaxSha="59495" color="EX-yellow" />
    <node name="IL1B" row="1361" minCol="37066" maxCol="37128" minColSha="59399" maxColSha="106092" drainMin="37122" drainMax="37128" drainMinSha="59496" drainMaxSha="59505" color="EX-purple" />
    <node name="54476" row="1362" minCol="8124" maxCol="37134" minColSha="10420" maxColSha="105708" drainMin="37129" drainMax="37134" drainMinSha="59506" drainMaxSha="59515" color="EX-dark-purple" />
    <node name="HRB" row="1363" minCol="37130" maxCol="37139" minColSha="59511" maxColSha="85066" drainMin="37135" drainMax="37139" drainMinSha="59516" drainMaxSha="59521" color="EX-dark-red" />
    <node name="IRF5" row="1364" minCol="29481" maxCol="37142" minColSha="47756" maxColSha="95127" drainMin="37140" drainMax="37142" drainMinSha="59522" drainMaxSha="59526" color="EX-pale-green" />
    <node name="MEN1" row="1365" minCol="4843" maxCol="37146" minColSha="5970" maxColSha="95557" drainMin="37143" drainMax="37146" drainMinSha="59527" drainMaxSha="59546" color="EX-pale-blue" />
    <node name="MAPKAPK5" row="1366" minCol="3690" maxCol="37157" minColSha="4534" maxColSha="118079" drainMin="37147" drainMax="37157" drainMinSha="59547" drainMaxSha="59562" color="EX-dark-tan" />
    <node name="EEF2K" row="1367" minCol="3645" maxCol="37167" minColSha="4484" maxColSha="93940" drainMin="37158" drainMax="37167" drainMinSha="59563" drainMaxSha="59576" color="EX-pale-blue-magenta" />
    <node name="MAPKAPK3" row="1368" minCol="3692" maxCol="37170" minColSha="4536" maxColSha="89030" drainMin="37168" drainMax="37170" drainMinSha="59577" drainMaxSha="59582" color="EX-pale-yellow orange" />
    <node name="MAPK13" row="1369" minCol="4699" maxCol="37173" minColSha="5820" maxColSha="96498" drainMin="37171" drainMax="37173" drainMinSha="59583" drainMaxSha="59590" color="EX-medium-magenta" />
    <node name="HMGA1" row="1370" minCol="28352" maxCol="37185" minColSha="46024" maxColSha="118244" drainMin="37174" drainMax="37185" drainMinSha="59591" drainMaxSha="59611" color="EX-pale-red" />
    <node name="CREB5" row="1371" minCol="30358" maxCol="37186" minColSha="49117" maxColSha="59614" drainMin="37186" drainMax="37186" drainMinSha="59612" drainMaxSha="59614" color="EX-pale-cyan" />
    <node name="MAPK9" row="1372" minCol="978" maxCol="37209" minColSha="1003" maxColSha="117436" drainMin="37187" drainMax="37209" drainMinSha="59615" drainMaxSha="59650" color="EX-pale-yellow-green" />
    <node name="NFYB" row="1373" minCol="5764" maxCol="37219" minColSha="7119" maxColSha="106945" drainMin="37210" drainMax="37219" drainMinSha="59651" drainMaxSha="59666" color="EX-pale-purple" />
    <node name="MYC" row="1374" minCol="1570" maxCol="37253" minColSha="1716" maxColSha="118165" drainMin="37220" drainMax="37253" drainMinSha="59667" drainMaxSha="59736" color="EX-pale-magenta" />
    <node name="MAX" row="1375" minCol="3693" maxCol="37274" minColSha="4537" maxColSha="110891" drainMin="37254" drainMax="37274" drainMinSha="59737" drainMaxSha="59766" color="EX-pale-red-orange" />
    <node name="GCN5L2" row="1376" minCol="21157" maxCol="37286" minColSha="32402" maxColSha="117747" drainMin="37275" drainMax="37286" drainMinSha="59767" drainMaxSha="59788" color="EX-blue" />
    <node name="TRRAP" row="1377" minCol="21032" maxCol="37292" minColSha="32187" maxColSha="103344" drainMin="37287" drainMax="37292" drainMinSha="59789" drainMaxSha="59805" color="EX-orange" />
    <node name="MXD1" row="1378" minCol="3279" maxCol="37298" minColSha="3995" maxColSha="80162" drainMin="37293" drainMax="37298" drainMinSha="59806" drainMaxSha="59818" color="EX-dark-cyan" />
    <node name="MYCL1" row="1379" minCol="37258" maxCol="37294" minColSha="59750" maxColSha="59820" drainMinSha="59819" drainMaxSha="59820" color="EX-red" />
    <node name="ESRRA" row="1380" minCol="21196" maxCol="37304" minColSha="32468" maxColSha="107772" drainMin="37299" drainMax="37304" drainMinSha="59821" drainMaxSha="59831" color="EX-dark-orange" />
    <node name="PNRC2" row="1381" minCol="30880" maxCol="37305" minColSha="49802" maxColSha="92609" drainMin="37305" drainMax="37305" drainMinSha="59832" drainMaxSha="59836" color="EX-dark-gray-purple" />
    <node name="SPAG9" row="1382" minCol="3647" maxCol="37307" minColSha="4486" maxColSha="59854" drainMin="37306" drainMax="37307" drainMinSha="59837" drainMaxSha="59844" color="EX-cyan" />
    <node name="MAP2K4" row="1383" minCol="3072" maxCol="37322" minColSha="3733" maxColSha="106346" drainMin="37308" drainMax="37322" drainMinSha="59845" drainMaxSha="59869" color="EX-yellow-orange" />
    <node name="MAPK8IP3" row="1384" minCol="1571" maxCol="37332" minColSha="1717" maxColSha="112025" drainMin="37323" drainMax="37332" drainMinSha="59870" drainMaxSha="59887" color="EX-pure-blue" />
    <node name="MAP2K7" row="1385" minCol="1184" maxCol="37346" minColSha="1268" maxColSha="106347" drainMin="37333" drainMax="37346" drainMinSha="59888" drainMaxSha="59906" color="EX-dark-yellow-green" />
    <node name="MAPK8IP2" row="1386" minCol="3651" maxCol="37356" minColSha="4490" maxColSha="112180" drainMin="37347" drainMax="37356" drainMinSha="59907" drainMaxSha="59918" color="EX-dark-magenta" />
    <node name="MAPK8IP1" row="1387" minCol="3073" maxCol="37367" minColSha="3734" maxColSha="114478" drainMin="37357" drainMax="37367" drainMinSha="59919" drainMaxSha="59933" color="EX-dark-green" />
    <node name="DUSP16" row="1388" minCol="3652" maxCol="37369" minColSha="4491" maxColSha="95948" drainMin="37368" drainMax="37369" drainMinSha="59934" drainMaxSha="59941" color="EX-blue-magenta" />
    <node name="MAP3K11" row="1389" minCol="1572" maxCol="37376" minColSha="1718" maxColSha="107275" drainMin="37370" drainMax="37376" drainMinSha="59942" drainMaxSha="59957" color="EX-yellow-green" />
    <node name="DUSP19" row="1390" minCol="37191" maxCol="37377" minColSha="59632" maxColSha="59975" drainMin="37377" drainMax="37377" drainMinSha="59958" drainMaxSha="59960" color="EX-magenta" />
    <node name="MAP3K5" row="1391" minCol="912" maxCol="37401" minColSha="931" maxColSha="112730" drainMin="37378" drainMax="37401" drainMinSha="59961" drainMaxSha="59999" color="EX-green" />
    <node name="KNS2" row="1392" minCol="36227" maxCol="37407" minColSha="58169" maxColSha="105159" drainMin="37402" drainMax="37407" drainMinSha="60000" drainMaxSha="60009" color="EX-yellow" />
    <node name="KIF5C" row="1393" minCol="36341" maxCol="37410" minColSha="58350" maxColSha="88478" drainMin="37408" drainMax="37410" drainMinSha="60010" drainMaxSha="60015" color="EX-purple" />
    <node name="KLC3" row="1394" minCol="36342" maxCol="37412" minColSha="58351" maxColSha="119205" drainMin="37411" drainMax="37412" drainMinSha="60016" drainMaxSha="60021" color="EX-dark-purple" />
    <node name="ODF1" row="1395" minCol="37404" maxCol="37417" minColSha="60006" maxColSha="87164" drainMin="37413" drainMax="37417" drainMinSha="60022" drainMaxSha="60027" color="EX-dark-red" />
    <node name="SPAG4" row="1396" minCol="37414" maxCol="37418" minColSha="60024" maxColSha="60029" drainMin="37418" drainMax="37418" drainMinSha="60028" drainMaxSha="60029" color="EX-pale-green" />
    <node name="ODF2" row="1397" minCol="37415" maxCol="37415" minColSha="60025" maxColSha="60030" drainMinSha="60030" drainMaxSha="60030" color="EX-pale-blue" />
    <node name="MAP3K12" row="1398" minCol="15766" maxCol="37426" minColSha="22015" maxColSha="108723" drainMin="37419" drainMax="37426" drainMinSha="60031" drainMaxSha="60042" color="EX-dark-tan" />
    <node name="MAP3K2" row="1399" minCol="3653" maxCol="37429" minColSha="4492" maxColSha="107402" drainMin="37427" drainMax="37429" drainMinSha="60043" drainMaxSha="60054" color="EX-pale-blue-magenta" />
    <node name="WNK1" row="1400" minCol="3076" maxCol="37431" minColSha="3737" maxColSha="81173" drainMin="37430" drainMax="37431" drainMinSha="60055" drainMaxSha="60060" color="EX-pale-yellow orange" />
    <node name="MAP4K2" row="1401" minCol="8375" maxCol="37433" minColSha="10712" maxColSha="106344" drainMin="37432" drainMax="37433" drainMinSha="60061" drainMaxSha="60065" color="EX-medium-magenta" />
    <node name="PIK3CD" row="1402" minCol="771" maxCol="37440" minColSha="781" maxColSha="111752" drainMin="37434" drainMax="37440" drainMinSha="60066" drainMaxSha="60078" color="EX-pale-red" />
    <node name="ERAS" row="1403" minCol="772" maxCol="37435" minColSha="782" maxColSha="60080" drainMinSha="60079" drainMaxSha="60080" color="EX-pale-cyan" />
    <node name="FCGR3A" row="1404" minCol="478" maxCol="37442" minColSha="479" maxColSha="93858" drainMin="37441" drainMax="37442" drainMinSha="60081" drainMaxSha="60092" color="EX-pale-yellow-green" />
    <node name="CD38" row="1405" minCol="1854" maxCol="37443" minColSha="2029" maxColSha="61158" drainMin="37443" drainMax="37443" drainMinSha="60093" drainMaxSha="60097" color="EX-pale-purple" />
    <node name="ICAM1" row="1406" minCol="2418" maxCol="37451" minColSha="2782" maxColSha="92680" drainMin="37444" drainMax="37451" drainMinSha="60098" drainMaxSha="60109" color="EX-pale-magenta" />
    <node name="SPN" row="1407" minCol="3772" maxCol="37456" minColSha="4652" maxColSha="89583" drainMin="37452" drainMax="37456" drainMinSha="60110" drainMaxSha="60117" color="EX-pale-red-orange" />
    <node name="ITGAM" row="1408" minCol="5375" maxCol="37466" minColSha="6561" maxColSha="96372" drainMin="37457" drainMax="37466" drainMinSha="60118" drainMaxSha="60132" color="EX-blue" />
    <node name="ITGAL" row="1409" minCol="3235" maxCol="37472" minColSha="3939" maxColSha="91718" drainMin="37467" drainMax="37472" drainMinSha="60133" drainMaxSha="60140" color="EX-orange" />
    <node name="F11R" row="1410" minCol="37468" maxCol="37481" minColSha="60136" maxColSha="96537" drainMin="37473" drainMax="37481" drainMinSha="60141" drainMaxSha="60150" color="EX-dark-cyan" />
    <node name="ITGB2" row="1411" minCol="1093" maxCol="37508" minColSha="1139" maxColSha="112266" drainMin="37482" drainMax="37508" drainMinSha="60151" drainMaxSha="60186" color="EX-red" />
    <node name="MSN" row="1412" minCol="27360" maxCol="37533" minColSha="44327" maxColSha="110837" drainMin="37509" drainMax="37533" drainMinSha="60187" drainMaxSha="60215" color="EX-dark-orange" />
    <node name="VIL2" row="1413" minCol="773" maxCol="37574" minColSha="783" maxColSha="114341" drainMin="37534" drainMax="37574" drainMinSha="60216" drainMaxSha="60269" color="EX-dark-gray-purple" />
    <node name="RDX" row="1414" minCol="36741" maxCol="37587" minColSha="58863" maxColSha="107353" drainMin="37575" drainMax="37587" drainMinSha="60270" drainMaxSha="60284" color="EX-cyan" />
    <node name="PRKRA" row="1415" minCol="15682" maxCol="37594" minColSha="21758" maxColSha="106213" drainMin="37588" drainMax="37594" drainMinSha="60285" drainMaxSha="60296" color="EX-yellow-orange" />
    <node name="WASPIP" row="1416" minCol="1917" maxCol="37598" minColSha="2099" maxColSha="98929" drainMin="37595" drainMax="37598" drainMinSha="60297" drainMaxSha="60305" color="EX-pure-blue" />
    <node name="MMP13" row="1417" minCol="5546" maxCol="37605" minColSha="6799" maxColSha="98103" drainMin="37599" drainMax="37605" drainMinSha="60306" drainMaxSha="60314" color="EX-dark-yellow-green" />
    <node name="MMP14" row="1418" minCol="5547" maxCol="37620" minColSha="6800" maxColSha="108648" drainMin="37606" drainMax="37620" drainMinSha="60315" drainMaxSha="60333" color="EX-dark-magenta" />
    <node name="MMP2" row="1419" minCol="2715" maxCol="37645" minColSha="3167" maxColSha="119165" drainMin="37621" drainMax="37645" drainMinSha="60334" drainMaxSha="60366" color="EX-dark-green" />
    <node name="TIMP3" row="1420" minCol="35862" maxCol="37649" minColSha="57479" maxColSha="77858" drainMin="37646" drainMax="37649" drainMinSha="60367" drainMaxSha="60374" color="EX-blue-magenta" />
    <node name="CCL7" row="1421" minCol="2739" maxCol="37660" minColSha="3200" maxColSha="93526" drainMin="37650" drainMax="37660" drainMinSha="60375" drainMaxSha="60391" color="EX-yellow-green" />
    <node name="MAFF" row="1422" minCol="6217" maxCol="37666" minColSha="7732" maxColSha="96327" drainMin="37661" drainMax="37666" drainMinSha="60392" drainMaxSha="60399" color="EX-magenta" />
    <node name="MAFK" row="1423" minCol="6218" maxCol="37673" minColSha="7733" maxColSha="107706" drainMin="37667" drainMax="37673" drainMinSha="60400" drainMaxSha="60408" color="EX-green" />
    <node name="NFE2L3" row="1424" minCol="37668" maxCol="37668" minColSha="60403" maxColSha="60409" drainMinSha="60409" drainMaxSha="60409" color="EX-yellow" />
    <node name="SERPINC1" row="1425" minCol="5468" maxCol="37676" minColSha="6691" maxColSha="83011" drainMin="37674" drainMax="37676" drainMinSha="60410" drainMaxSha="60417" color="EX-purple" />
    <node name="REC8L1" row="1426" minCol="27013" maxCol="37681" minColSha="43004" maxColSha="60490" drainMin="37677" drainMax="37681" drainMinSha="60418" drainMaxSha="60424" color="EX-dark-purple" />
    <node name="STAG2" row="1427" minCol="27014" maxCol="37688" minColSha="43005" maxColSha="60491" drainMin="37682" drainMax="37688" drainMinSha="60425" drainMaxSha="60434" color="EX-dark-red" />
    <node name="STAG1" row="1428" minCol="5010" maxCol="37695" minColSha="6150" maxColSha="87061" drainMin="37689" drainMax="37695" drainMinSha="60435" drainMaxSha="60446" color="EX-pale-green" />
    <node name="RAD21" row="1429" minCol="27016" maxCol="37704" minColSha="43007" maxColSha="96099" drainMin="37696" drainMax="37704" drainMinSha="60447" drainMaxSha="60461" color="EX-pale-blue" />
    <node name="WAPAL" row="1430" minCol="27017" maxCol="37708" minColSha="43008" maxColSha="69619" drainMin="37705" drainMax="37708" drainMinSha="60462" drainMaxSha="60469" color="EX-dark-tan" />
    <node name="APRIN" row="1431" minCol="27018" maxCol="37709" minColSha="43009" maxColSha="60495" drainMin="37709" drainMax="37709" drainMinSha="60470" drainMaxSha="60475" color="EX-pale-blue-magenta" />
    <node name="23244" row="1432" minCol="27019" maxCol="37714" minColSha="43010" maxColSha="114601" drainMin="37710" drainMax="37714" drainMinSha="60476" drainMaxSha="60485" color="EX-pale-yellow orange" />
    <node name="SMC3" row="1433" minCol="27020" maxCol="37727" minColSha="43011" maxColSha="109430" drainMin="37715" drainMax="37727" drainMinSha="60486" drainMaxSha="60509" color="EX-medium-magenta" />
    <node name="USF1" row="1434" minCol="6194" maxCol="37731" minColSha="7707" maxColSha="81077" drainMin="37728" drainMax="37731" drainMinSha="60510" drainMaxSha="60515" color="EX-pale-red" />
    <node name="SRRM1" row="1435" minCol="26848" maxCol="37733" minColSha="42404" maxColSha="108805" drainMin="37732" drainMax="37733" drainMinSha="60516" drainMaxSha="60521" color="EX-pale-cyan" />
    <node name="SRRM2" row="1436" minCol="29603" maxCol="37734" minColSha="47993" maxColSha="88895" drainMin="37734" drainMax="37734" drainMinSha="60522" drainMaxSha="60528" color="EX-pale-yellow-green" />
    <node name="IL15RA" row="1437" minCol="1658" maxCol="37735" minColSha="1814" maxColSha="60537" drainMin="37735" drainMax="37735" drainMinSha="60529" drainMaxSha="60534" color="EX-pale-purple" />
    <node name="IL15" row="1438" minCol="2409" maxCol="37735" minColSha="2768" maxColSha="60537" drainMinSha="60535" drainMaxSha="60537" color="EX-pale-magenta" />
    <node name="FCER1A" row="1439" minCol="2219" maxCol="37739" minColSha="2512" maxColSha="75809" drainMin="37736" drainMax="37739" drainMinSha="60538" drainMaxSha="60542" color="EX-pale-red-orange" />
    <node name="ITIH2" row="1440" minCol="29182" maxCol="37740" minColSha="47296" maxColSha="60545" drainMin="37740" drainMax="37740" drainMinSha="60543" drainMaxSha="60545" color="EX-blue" />
    <node name="IGHE" row="1441" minCol="37738" maxCol="37738" minColSha="60541" maxColSha="60546" drainMinSha="60546" drainMaxSha="60546" color="EX-orange" />
    <node name="BIK" row="1442" minCol="33555" maxCol="37741" minColSha="53945" maxColSha="73487" drainMin="37741" drainMax="37741" drainMinSha="60547" drainMaxSha="60551" color="EX-dark-cyan" />
    <node name="BMF" row="1443" minCol="3654" maxCol="37743" minColSha="4493" maxColSha="100430" drainMin="37742" drainMax="37743" drainMinSha="60552" drainMaxSha="60557" color="EX-red" />
    <node name="MAP3K7IP3" row="1444" minCol="8377" maxCol="37745" minColSha="10714" maxColSha="101014" drainMin="37744" drainMax="37745" drainMinSha="60558" drainMaxSha="60562" color="EX-dark-orange" />
    <node name="ST14" row="1445" minCol="5785" maxCol="37748" minColSha="7145" maxColSha="116644" drainMin="37746" drainMax="37748" drainMinSha="60563" drainMaxSha="60567" color="EX-dark-gray-purple" />
    <node name="ENPEP" row="1446" minCol="6101" maxCol="37750" minColSha="7592" maxColSha="60571" drainMin="37749" drainMax="37750" drainMinSha="60568" drainMaxSha="60570" color="EX-cyan" />
    <node name="CCK" row="1447" minCol="37750" maxCol="37755" minColSha="60570" maxColSha="108672" drainMin="37751" drainMax="37755" drainMinSha="60571" drainMaxSha="60576" color="EX-yellow-orange" />
    <node name="CCKAR" row="1448" minCol="37751" maxCol="37757" minColSha="60572" maxColSha="60581" drainMin="37756" drainMax="37757" drainMinSha="60577" drainMaxSha="60579" color="EX-pure-blue" />
    <node name="CCKBR" row="1449" minCol="37752" maxCol="37759" minColSha="60573" maxColSha="60584" drainMin="37758" drainMax="37759" drainMinSha="60580" drainMaxSha="60583" color="EX-dark-yellow-green" />
    <node name="GAST" row="1450" minCol="37759" maxCol="37763" minColSha="60583" maxColSha="108673" drainMin="37760" drainMax="37763" drainMinSha="60584" drainMaxSha="60588" color="EX-dark-magenta" />
    <node name="MEP1B" row="1451" minCol="6836" maxCol="37773" minColSha="8704" maxColSha="104033" drainMin="37764" drainMax="37773" drainMinSha="60589" drainMaxSha="60602" color="EX-dark-green" />
    <node name="MEP1A" row="1452" minCol="5562" maxCol="37784" minColSha="6823" maxColSha="107826" drainMin="37774" drainMax="37784" drainMinSha="60603" drainMaxSha="60619" color="EX-blue-magenta" />
    <node name="GRP" row="1453" minCol="2723" maxCol="37785" minColSha="3177" maxColSha="119420" drainMin="37785" drainMax="37785" drainMinSha="60620" drainMaxSha="60623" color="EX-yellow-green" />
    <node name="SCT" row="1454" minCol="37767" maxCol="37787" minColSha="60596" maxColSha="112941" drainMin="37786" drainMax="37787" drainMinSha="60624" drainMaxSha="60627" color="EX-magenta" />
    <node name="H2AFZ" row="1455" minCol="33421" maxCol="37789" minColSha="53747" maxColSha="60633" drainMin="37788" drainMax="37789" drainMinSha="60628" drainMaxSha="60630" color="EX-green" />
    <node name="MAGEC1" row="1456" minCol="22813" maxCol="37793" minColSha="34896" maxColSha="119409" drainMin="37790" drainMax="37793" drainMinSha="60631" drainMaxSha="60637" color="EX-yellow" />
    <node name="VPS13D" row="1457" minCol="29216" maxCol="29216" minColSha="47352" maxColSha="60638" drainMinSha="60638" drainMaxSha="60638" color="EX-purple" />
    <node name="TDG" row="1458" minCol="4701" maxCol="37801" minColSha="5822" maxColSha="104875" drainMin="37794" drainMax="37801" drainMinSha="60639" drainMaxSha="60659" color="EX-dark-purple" />
    <node name="HSPA1A" row="1459" minCol="6179" maxCol="37840" minColSha="7691" maxColSha="114448" drainMin="37802" drainMax="37840" drainMinSha="60660" drainMaxSha="60715" color="EX-dark-red" />
    <node name="DNAJB1" row="1460" minCol="28625" maxCol="37849" minColSha="46429" maxColSha="113595" drainMin="37841" drainMax="37849" drainMinSha="60716" drainMaxSha="60729" color="EX-pale-green" />
    <node name="NQO1" row="1461" minCol="37804" maxCol="37851" minColSha="60679" maxColSha="76167" drainMin="37850" drainMax="37851" drainMinSha="60730" drainMaxSha="60733" color="EX-pale-blue" />
    <node name="DNAJA3" row="1462" minCol="2280" maxCol="37861" minColSha="2599" maxColSha="118679" drainMin="37852" drainMax="37861" drainMinSha="60734" drainMaxSha="60757" color="EX-dark-tan" />
    <node name="GZMB" row="1463" minCol="3348" maxCol="37875" minColSha="4107" maxColSha="106978" drainMin="37862" drainMax="37875" drainMinSha="60758" drainMaxSha="60779" color="EX-pale-blue-magenta" />
    <node name="UBE4B" row="1464" minCol="7962" maxCol="37876" minColSha="10228" maxColSha="95462" drainMin="37876" drainMax="37876" drainMinSha="60780" drainMaxSha="60784" color="EX-pale-yellow orange" />
    <node name="NMT1" row="1465" minCol="1731" maxCol="37883" minColSha="1893" maxColSha="112480" drainMin="37877" drainMax="37883" drainMinSha="60785" drainMaxSha="60798" color="EX-medium-magenta" />
    <node name="DFFA" row="1466" minCol="8031" maxCol="37896" minColSha="10320" maxColSha="108059" drainMin="37884" drainMax="37896" drainMinSha="60799" drainMaxSha="60820" color="EX-pale-red" />
    <node name="CIDEB" row="1467" minCol="37885" maxCol="37899" minColSha="60809" maxColSha="60829" drainMin="37897" drainMax="37899" drainMinSha="60821" drainMaxSha="60824" color="EX-pale-cyan" />
    <node name="DFFB" row="1468" minCol="37886" maxCol="37901" minColSha="60810" maxColSha="74093" drainMin="37900" drainMax="37901" drainMinSha="60825" drainMaxSha="60828" color="EX-pale-yellow-green" />
    <node name="CIDEA" row="1469" minCol="37899" maxCol="37906" minColSha="60824" maxColSha="74304" drainMin="37902" drainMax="37906" drainMinSha="60829" drainMaxSha="60834" color="EX-pale-purple" />
    <node name="UCP1" row="1470" minCol="37903" maxCol="37907" minColSha="60831" maxColSha="103813" drainMin="37907" drainMax="37907" drainMinSha="60835" drainMaxSha="60836" color="EX-pale-magenta" />
    <node name="PITPNC1" row="1471" minCol="37904" maxCol="37908" minColSha="60832" maxColSha="60839" drainMin="37908" drainMax="37908" drainMinSha="60837" drainMaxSha="60838" color="EX-pale-red-orange" />
    <node name="AGTRAP" row="1472" minCol="37908" maxCol="37912" minColSha="60838" maxColSha="66454" drainMin="37909" drainMax="37912" drainMinSha="60839" drainMaxSha="60843" color="EX-blue" />
    <node name="PBX3" row="1473" minCol="37905" maxCol="37914" minColSha="60833" maxColSha="60864" drainMin="37913" drainMax="37914" drainMinSha="60844" drainMaxSha="60847" color="EX-orange" />
    <node name="HOXB8" row="1474" minCol="37913" maxCol="37917" minColSha="60846" maxColSha="60973" drainMin="37915" drainMax="37917" drainMinSha="60848" drainMaxSha="60851" color="EX-dark-cyan" />
    <node name="PBX1" row="1475" minCol="31128" maxCol="37927" minColSha="50134" maxColSha="115021" drainMin="37918" drainMax="37927" drainMinSha="60852" drainMaxSha="60863" color="EX-red" />
    <node name="MEIS1" row="1476" minCol="37914" maxCol="37942" minColSha="60847" maxColSha="119461" drainMin="37928" drainMax="37942" drainMinSha="60864" drainMaxSha="60881" color="EX-dark-orange" />
    <node name="HOXB1" row="1477" minCol="30507" maxCol="37946" minColSha="49321" maxColSha="75977" drainMin="37943" drainMax="37946" drainMinSha="60882" drainMaxSha="60889" color="EX-dark-gray-purple" />
    <node name="PAX6" row="1478" minCol="6209" maxCol="37958" minColSha="7723" maxColSha="118936" drainMin="37947" drainMax="37958" drainMinSha="60890" drainMaxSha="60907" color="EX-cyan" />
    <node name="PKNOX2" row="1479" minCol="37945" maxCol="37945" minColSha="60888" maxColSha="60908" drainMinSha="60908" drainMaxSha="60908" color="EX-yellow-orange" />
    <node name="PKNOX1" row="1480" minCol="37921" maxCol="37963" minColSha="60857" maxColSha="118117" drainMin="37959" drainMax="37963" drainMinSha="60909" drainMaxSha="60915" color="EX-pure-blue" />
    <node name="TLX1" row="1481" minCol="37930" maxCol="37968" minColSha="60869" maxColSha="92164" drainMin="37964" drainMax="37968" drainMinSha="60916" drainMaxSha="60922" color="EX-dark-yellow-green" />
    <node name="AGTR1" row="1482" minCol="1273" maxCol="37978" minColSha="1372" maxColSha="100809" drainMin="37969" drainMax="37978" drainMinSha="60923" drainMaxSha="60937" color="EX-dark-magenta" />
    <node name="BDKRB2" row="1483" minCol="574" maxCol="37988" minColSha="577" maxColSha="117627" drainMin="37979" drainMax="37988" drainMinSha="60938" drainMaxSha="60949" color="EX-dark-green" />
    <node name="NOS3" row="1484" minCol="3077" maxCol="37995" minColSha="3738" maxColSha="91780" drainMin="37989" drainMax="37995" drainMinSha="60950" drainMaxSha="60962" color="EX-blue-magenta" />
    <node name="EDNRB" row="1485" minCol="37990" maxCol="38001" minColSha="60957" maxColSha="106674" drainMin="37996" drainMax="38001" drainMinSha="60963" drainMaxSha="60969" color="EX-yellow-green" />
    <node name="PBX2" row="1486" minCol="15313" maxCol="38014" minColSha="20660" maxColSha="108766" drainMin="38002" drainMax="38014" drainMinSha="60970" drainMaxSha="60988" color="EX-magenta" />
    <node name="HOXA10" row="1487" minCol="658" maxCol="38017" minColSha="664" maxColSha="82232" drainMin="38015" drainMax="38017" drainMinSha="60989" drainMaxSha="60997" color="EX-green" />
    <node name="GRK5" row="1488" minCol="35409" maxCol="38032" minColSha="56682" maxColSha="103437" drainMin="38018" drainMax="38032" drainMinSha="60998" drainMaxSha="61015" color="EX-yellow" />
    <node name="ADRBK2" row="1489" minCol="2703" maxCol="38034" minColSha="3154" maxColSha="81040" drainMin="38033" drainMax="38034" drainMinSha="61016" drainMaxSha="61022" color="EX-purple" />
    <node name="CASP8AP2" row="1490" minCol="7771" maxCol="38035" minColSha="9998" maxColSha="61027" drainMin="38035" drainMax="38035" drainMinSha="61023" drainMaxSha="61027" color="EX-dark-purple" />
    <node name="FAF1" row="1491" minCol="7772" maxCol="38043" minColSha="9999" maxColSha="111753" drainMin="38036" drainMax="38043" drainMinSha="61028" drainMaxSha="61039" color="EX-dark-red" />
    <node name="BCL3" row="1492" minCol="479" maxCol="38050" minColSha="480" maxColSha="110493" drainMin="38044" drainMax="38050" drainMinSha="61040" drainMaxSha="61065" color="EX-pale-green" />
    <node name="ITGB1" row="1493" minCol="913" maxCol="38093" minColSha="932" maxColSha="114589" drainMin="38051" drainMax="38093" drainMinSha="61066" drainMaxSha="61123" color="EX-pale-blue" />
    <node name="ITGA3" row="1494" minCol="6839" maxCol="38105" minColSha="8707" maxColSha="108650" drainMin="38094" drainMax="38105" drainMinSha="61124" drainMaxSha="61137" color="EX-dark-tan" />
    <node name="TSPAN4" row="1495" minCol="38053" maxCol="38110" minColSha="61083" maxColSha="73898" drainMin="38106" drainMax="38110" drainMinSha="61138" drainMaxSha="61144" color="EX-pale-blue-magenta" />
    <node name="CD46" row="1496" minCol="4013" maxCol="38116" minColSha="4950" maxColSha="91569" drainMin="38111" drainMax="38116" drainMinSha="61145" drainMaxSha="61154" color="EX-pale-yellow orange" />
    <node name="CD9" row="1497" minCol="2796" maxCol="38129" minColSha="3281" maxColSha="118252" drainMin="38117" drainMax="38129" drainMinSha="61155" drainMaxSha="61174" color="EX-medium-magenta" />
    <node name="CD81" row="1498" minCol="480" maxCol="38138" minColSha="481" maxColSha="106741" drainMin="38130" drainMax="38138" drainMinSha="61175" drainMaxSha="61190" color="EX-pale-red" />
    <node name="LGALS8" row="1499" minCol="34230" maxCol="38139" minColSha="54973" maxColSha="100212" drainMin="38139" drainMax="38139" drainMinSha="61191" drainMaxSha="61194" color="EX-pale-cyan" />
    <node name="CLDN11" row="1500" minCol="38057" maxCol="38109" minColSha="61087" maxColSha="61196" drainMinSha="61195" drainMaxSha="61196" color="EX-pale-yellow-green" />
    <node name="CD151" row="1501" minCol="38058" maxCol="38142" minColSha="61088" maxColSha="73899" drainMin="38140" drainMax="38142" drainMinSha="61197" drainMaxSha="61201" color="EX-pale-purple" />
    <node name="IGSF8" row="1502" minCol="38118" maxCol="38143" minColSha="61163" maxColSha="61279" drainMin="38143" drainMax="38143" drainMinSha="61202" drainMaxSha="61204" color="EX-pale-magenta" />
    <node name="ITGA2" row="1503" minCol="5259" maxCol="38150" minColSha="6420" maxColSha="99820" drainMin="38144" drainMax="38150" drainMinSha="61205" drainMaxSha="61216" color="EX-pale-red-orange" />
    <node name="IFITM1" row="1504" minCol="38132" maxCol="38153" minColSha="61184" maxColSha="103729" drainMin="38151" drainMax="38153" drainMinSha="61217" drainMaxSha="61220" color="EX-blue" />
    <node name="CR2" row="1505" minCol="6352" maxCol="38160" minColSha="7939" maxColSha="91578" drainMin="38154" drainMax="38160" drainMinSha="61221" drainMaxSha="61230" color="EX-orange" />
    <node name="CR1" row="1506" minCol="35699" maxCol="38165" minColSha="57144" maxColSha="91370" drainMin="38161" drainMax="38165" drainMinSha="61231" drainMaxSha="61237" color="EX-dark-cyan" />
    <node name="LAMA1" row="1507" minCol="5679" maxCol="38174" minColSha="7017" maxColSha="116061" drainMin="38166" drainMax="38174" drainMinSha="61238" drainMaxSha="61256" color="EX-red" />
    <node name="PTGFRN" row="1508" minCol="38120" maxCol="38176" minColSha="61165" maxColSha="61280" drainMin="38175" drainMax="38176" drainMinSha="61257" drainMaxSha="61261" color="EX-dark-orange" />
    <node name="CD63" row="1509" minCol="38121" maxCol="38182" minColSha="61166" maxColSha="119107" drainMin="38177" drainMax="38182" drainMinSha="61262" drainMaxSha="61269" color="EX-dark-gray-purple" />
    <node name="CD82" row="1510" minCol="3258" maxCol="38191" minColSha="3970" maxColSha="103693" drainMin="38183" drainMax="38191" drainMinSha="61270" drainMaxSha="61290" color="EX-cyan" />
    <node name="HLA-DMB" row="1511" minCol="38178" maxCol="38196" minColSha="61265" maxColSha="119288" drainMin="38192" drainMax="38196" drainMinSha="61291" drainMaxSha="61297" color="EX-yellow-orange" />
    <node name="HLA-DMA" row="1512" minCol="38184" maxCol="38200" minColSha="61283" maxColSha="119289" drainMin="38197" drainMax="38200" drainMinSha="61298" drainMaxSha="61303" color="EX-pure-blue" />
    <node name="HLA-DRA" row="1513" minCol="38179" maxCol="38205" minColSha="61266" maxColSha="119287" drainMin="38201" drainMax="38205" drainMinSha="61304" drainMaxSha="61312" color="EX-dark-yellow-green" />
    <node name="CD74" row="1514" minCol="38194" maxCol="38211" minColSha="61295" maxColSha="97034" drainMin="38206" drainMax="38211" drainMinSha="61313" drainMaxSha="61320" color="EX-dark-magenta" />
    <node name="CTSF" row="1515" minCol="38207" maxCol="38207" minColSha="61316" maxColSha="61321" drainMinSha="61321" drainMaxSha="61321" color="EX-dark-green" />
    <node name="HLA-DRB1" row="1516" minCol="3303" maxCol="38212" minColSha="4031" maxColSha="117559" drainMin="38212" drainMax="38212" drainMinSha="61322" drainMaxSha="61325" color="EX-blue-magenta" />
    <node name="AHR" row="1517" minCol="9205" maxCol="38223" minColSha="11607" maxColSha="85068" drainMin="38213" drainMax="38223" drainMinSha="61326" drainMaxSha="61349" color="EX-yellow-green" />
    <node name="ARNT" row="1518" minCol="22916" maxCol="38240" minColSha="35052" maxColSha="107518" drainMin="38224" drainMax="38240" drainMinSha="61350" drainMaxSha="61373" color="EX-magenta" />
    <node name="ARNT2" row="1519" minCol="38225" maxCol="38245" minColSha="61358" maxColSha="95406" drainMin="38241" drainMax="38245" drainMinSha="61374" drainMaxSha="61379" color="EX-green" />
    <node name="NPAS4" row="1520" minCol="38226" maxCol="38246" minColSha="61359" maxColSha="78872" drainMin="38246" drainMax="38246" drainMinSha="61380" drainMaxSha="61382" color="EX-yellow" />
    <node name="NCOA7" row="1521" minCol="30987" maxCol="38227" minColSha="49961" maxColSha="61386" drainMinSha="61383" drainMaxSha="61386" color="EX-purple" />
    <node name="PTGES3" row="1522" minCol="7005" maxCol="38258" minColSha="8937" maxColSha="101069" drainMin="38247" drainMax="38258" drainMinSha="61387" drainMaxSha="61410" color="EX-dark-purple" />
    <node name="AIP" row="1523" minCol="31325" maxCol="38260" minColSha="50391" maxColSha="103814" drainMin="38259" drainMax="38260" drainMinSha="61411" drainMaxSha="61416" color="EX-dark-red" />
    <node name="HBEGF" row="1524" minCol="4635" maxCol="38266" minColSha="5729" maxColSha="87722" drainMin="38261" drainMax="38266" drainMinSha="61417" drainMaxSha="61428" color="EX-pale-green" />
    <node name="CD44" row="1525" minCol="1856" maxCol="38285" minColSha="2031" maxColSha="112068" drainMin="38267" drainMax="38285" drainMinSha="61429" drainMaxSha="61462" color="EX-pale-blue" />
    <node name="BTC" row="1526" minCol="7246" maxCol="38286" minColSha="9318" maxColSha="61492" drainMin="38286" drainMax="38286" drainMinSha="61463" drainMaxSha="61466" color="EX-dark-tan" />
    <node name="MMP7" row="1527" minCol="5707" maxCol="38295" minColSha="7049" maxColSha="98105" drainMin="38287" drainMax="38295" drainMinSha="61467" drainMaxSha="61481" color="EX-pale-blue-magenta" />
    <node name="MMP9" row="1528" minCol="5261" maxCol="38313" minColSha="6422" maxColSha="110907" drainMin="38296" drainMax="38313" drainMinSha="61482" drainMaxSha="61511" color="EX-pale-yellow orange" />
    <node name="MMP1" row="1529" minCol="6329" maxCol="38323" minColSha="7888" maxColSha="107363" drainMin="38314" drainMax="38323" drainMinSha="61512" drainMaxSha="61527" color="EX-medium-magenta" />
    <node name="DLG2" row="1530" minCol="7421" maxCol="38351" minColSha="9518" maxColSha="102259" drainMin="38324" drainMax="38351" drainMinSha="61528" drainMaxSha="61556" color="EX-pale-red" />
    <node name="DLG1" row="1531" minCol="1857" maxCol="38400" minColSha="2032" maxColSha="114405" drainMin="38352" drainMax="38400" drainMinSha="61557" drainMaxSha="61611" color="EX-pale-cyan" />
    <node name="DLG4" row="1532" minCol="1732" maxCol="38481" minColSha="1894" maxColSha="115761" drainMin="38401" drainMax="38481" drainMinSha="61612" drainMaxSha="61699" color="EX-pale-yellow-green" />
    <node name="DLG3" row="1533" minCol="3399" maxCol="38509" minColSha="4178" maxColSha="118953" drainMin="38482" drainMax="38509" drainMinSha="61700" drainMaxSha="61731" color="EX-pale-purple" />
    <node name="LIN7A" row="1534" minCol="38327" maxCol="38517" minColSha="61532" maxColSha="119356" drainMin="38510" drainMax="38517" drainMinSha="61732" drainMaxSha="61742" color="EX-pale-magenta" />
    <node name="KCNJ12" row="1535" minCol="38328" maxCol="38528" minColSha="61533" maxColSha="103605" drainMin="38518" drainMax="38528" drainMinSha="61743" drainMaxSha="61758" color="EX-pale-red-orange" />
    <node name="DTNA" row="1536" minCol="38518" maxCol="38541" minColSha="61748" maxColSha="118272" drainMin="38529" drainMax="38541" drainMinSha="61759" drainMaxSha="61772" color="EX-blue" />
    <node name="UTRN" row="1537" minCol="35826" maxCol="38554" minColSha="57413" maxColSha="99823" drainMin="38542" drainMax="38554" drainMinSha="61773" drainMaxSha="61787" color="EX-orange" />
    <node name="DMD" row="1538" minCol="7922" maxCol="38571" minColSha="10181" maxColSha="106483" drainMin="38555" drainMax="38571" drainMinSha="61788" drainMaxSha="61808" color="EX-dark-cyan" />
    <node name="SNTB2" row="1539" minCol="7425" maxCol="38579" minColSha="9522" maxColSha="103922" drainMin="38572" drainMax="38579" drainMinSha="61809" drainMaxSha="61821" color="EX-red" />
    <node name="SNTB1" row="1540" minCol="38521" maxCol="38585" minColSha="61751" maxColSha="96849" drainMin="38580" drainMax="38585" drainMinSha="61822" drainMaxSha="61831" color="EX-dark-orange" />
    <node name="DRP2" row="1541" minCol="38533" maxCol="38587" minColSha="61764" maxColSha="119109" drainMin="38586" drainMax="38587" drainMinSha="61832" drainMaxSha="61835" color="EX-dark-gray-purple" />
    <node name="SNTG1" row="1542" minCol="4417" maxCol="38591" minColSha="5481" maxColSha="90991" drainMin="38588" drainMax="38591" drainMinSha="61836" drainMaxSha="61842" color="EX-cyan" />
    <node name="DTNB" row="1543" minCol="7584" maxCol="38601" minColSha="9747" maxColSha="98780" drainMin="38592" drainMax="38601" drainMinSha="61843" drainMaxSha="61858" color="EX-yellow-orange" />
    <node name="DAG1" row="1544" minCol="173" maxCol="38610" minColSha="173" maxColSha="110642" drainMin="38602" drainMax="38610" drainMinSha="61859" drainMaxSha="61874" color="EX-pure-blue" />
    <node name="LIN7B" row="1545" minCol="38405" maxCol="38616" minColSha="61623" maxColSha="97874" drainMin="38611" drainMax="38616" drainMinSha="61875" drainMaxSha="61882" color="EX-dark-yellow-green" />
    <node name="WNT3A" row="1546" minCol="38329" maxCol="38625" minColSha="61534" maxColSha="96790" drainMin="38617" drainMax="38625" drainMinSha="61883" drainMaxSha="61894" color="EX-dark-magenta" />
    <node name="FZD1" row="1547" minCol="38330" maxCol="38628" minColSha="61535" maxColSha="119471" drainMin="38626" drainMax="38628" drainMinSha="61895" drainMaxSha="61900" color="EX-dark-green" />
    <node name="WNT1" row="1548" minCol="38619" maxCol="38635" minColSha="61888" maxColSha="117875" drainMin="38629" drainMax="38635" drainMinSha="61901" drainMaxSha="61908" color="EX-blue-magenta" />
    <node name="LRP6" row="1549" minCol="38620" maxCol="38644" minColSha="61889" maxColSha="96695" drainMin="38636" drainMax="38644" drainMinSha="61909" drainMaxSha="61919" color="EX-yellow-green" />
    <node name="WNT2" row="1550" minCol="38621" maxCol="38646" minColSha="61890" maxColSha="117564" drainMin="38645" drainMax="38646" drainMinSha="61920" drainMaxSha="61923" color="EX-magenta" />
    <node name="CASK" row="1551" minCol="38356" maxCol="38675" minColSha="61567" maxColSha="111902" drainMin="38647" drainMax="38675" drainMinSha="61924" drainMaxSha="61957" color="EX-green" />
    <node name="SNTG2" row="1552" minCol="38535" maxCol="38676" minColSha="61766" maxColSha="68576" drainMin="38676" drainMax="38676" drainMinSha="61958" drainMaxSha="61961" color="EX-yellow" />
    <node name="RYK" row="1553" minCol="38622" maxCol="38679" minColSha="61891" maxColSha="108413" drainMin="38677" drainMax="38679" drainMinSha="61962" drainMaxSha="61966" color="EX-purple" />
    <node name="PGM5" row="1554" minCol="38549" maxCol="38562" minColSha="61782" maxColSha="61968" drainMinSha="61967" drainMaxSha="61968" color="EX-dark-purple" />
    <node name="DLGAP1" row="1555" minCol="38331" maxCol="38690" minColSha="61536" maxColSha="105132" drainMin="38680" drainMax="38690" drainMinSha="61969" drainMaxSha="61982" color="EX-dark-red" />
    <node name="KCNA4" row="1556" minCol="38332" maxCol="38693" minColSha="61537" maxColSha="85449" drainMin="38691" drainMax="38693" drainMinSha="61983" drainMaxSha="61990" color="EX-pale-green" />
    <node name="KCNA2" row="1557" minCol="3400" maxCol="38701" minColSha="4179" maxColSha="99738" drainMin="38694" drainMax="38701" drainMinSha="61991" drainMaxSha="62003" color="EX-pale-blue" />
    <node name="KCNA3" row="1558" minCol="38360" maxCol="38702" minColSha="61571" maxColSha="94314" drainMin="38702" drainMax="38702" drainMinSha="62004" drainMaxSha="62007" color="EX-dark-tan" />
    <node name="KCNA5" row="1559" minCol="4015" maxCol="38703" minColSha="4952" maxColSha="62754" drainMin="38703" drainMax="38703" drainMinSha="62008" drainMaxSha="62012" color="EX-pale-blue-magenta" />
    <node name="KCNAB1" row="1560" minCol="38362" maxCol="38697" minColSha="61573" maxColSha="62014" drainMinSha="62013" drainMaxSha="62014" color="EX-pale-yellow orange" />
    <node name="TANC1" row="1561" minCol="38363" maxCol="38711" minColSha="61574" maxColSha="109071" drainMin="38704" drainMax="38711" drainMinSha="62015" drainMaxSha="62026" color="EX-medium-magenta" />
    <node name="SHANK1" row="1562" minCol="35451" maxCol="38722" minColSha="56732" maxColSha="104089" drainMin="38712" drainMax="38722" drainMinSha="62027" drainMaxSha="62041" color="EX-pale-red" />
    <node name="SHARPIN" row="1563" minCol="38713" maxCol="38723" minColSha="62032" maxColSha="62043" drainMin="38723" drainMax="38723" drainMinSha="62042" drainMaxSha="62043" color="EX-pale-cyan" />
    <node name="ABCA1" row="1564" minCol="7773" maxCol="38743" minColSha="10000" maxColSha="119106" drainMin="38724" drainMax="38743" drainMinSha="62044" drainMaxSha="62073" color="EX-pale-yellow-green" />
    <node name="KCNJ4" row="1565" minCol="38334" maxCol="38746" minColSha="61539" maxColSha="119470" drainMin="38744" drainMax="38746" drainMinSha="62074" drainMaxSha="62080" color="EX-pale-purple" />
    <node name="KCNJ2" row="1566" minCol="38335" maxCol="38752" minColSha="61540" maxColSha="117791" drainMin="38747" drainMax="38752" drainMinSha="62081" drainMaxSha="62091" color="EX-pale-magenta" />
    <node name="KCNJ8" row="1567" minCol="38747" maxCol="38756" minColSha="62086" maxColSha="62107" drainMin="38753" drainMax="38756" drainMinSha="62092" drainMaxSha="62096" color="EX-pale-red-orange" />
    <node name="KCNJ11" row="1568" minCol="38748" maxCol="38759" minColSha="62087" maxColSha="62115" drainMin="38757" drainMax="38759" drainMinSha="62097" drainMaxSha="62101" color="EX-blue" />
    <node name="ABCC8" row="1569" minCol="38755" maxCol="38761" minColSha="62095" maxColSha="114647" drainMin="38760" drainMax="38761" drainMinSha="62102" drainMaxSha="62105" color="EX-orange" />
    <node name="ABCC9" row="1570" minCol="16530" maxCol="38763" minColSha="24966" maxColSha="66841" drainMin="38762" drainMax="38763" drainMinSha="62106" drainMaxSha="62110" color="EX-dark-cyan" />
    <node name="CRYBB1" row="1571" minCol="38760" maxCol="38764" minColSha="62104" maxColSha="62112" drainMin="38764" drainMax="38764" drainMinSha="62111" drainMaxSha="62112" color="EX-red" />
    <node name="LDHA" row="1572" minCol="26817" maxCol="38772" minColSha="42290" maxColSha="100458" drainMin="38765" drainMax="38772" drainMinSha="62113" drainMaxSha="62124" color="EX-dark-orange" />
    <node name="LDHB" row="1573" minCol="29482" maxCol="38777" minColSha="47757" maxColSha="104738" drainMin="38773" drainMax="38777" drainMinSha="62125" drainMaxSha="62131" color="EX-dark-gray-purple" />
    <node name="PC" row="1574" minCol="38767" maxCol="38781" minColSha="62119" maxColSha="117366" drainMin="38778" drainMax="38781" drainMinSha="62132" drainMaxSha="62137" color="EX-cyan" />
    <node name="MDH2" row="1575" minCol="38778" maxCol="38787" minColSha="62134" maxColSha="62878" drainMin="38782" drainMax="38787" drainMinSha="62138" drainMaxSha="62144" color="EX-yellow-orange" />
    <node name="GOT2" row="1576" minCol="28627" maxCol="38790" minColSha="46431" maxColSha="118894" drainMin="38788" drainMax="38790" drainMinSha="62145" drainMaxSha="62150" color="EX-pure-blue" />
    <node name="PKM2" row="1577" minCol="174" maxCol="38806" minColSha="174" maxColSha="107316" drainMin="38791" drainMax="38806" drainMinSha="62151" drainMaxSha="62171" color="EX-dark-yellow-green" />
    <node name="PDHX" row="1578" minCol="30652" maxCol="38816" minColSha="49501" maxColSha="108060" drainMin="38807" drainMax="38816" drainMinSha="62172" drainMaxSha="62183" color="EX-dark-magenta" />
    <node name="DLAT" row="1579" minCol="38793" maxCol="38828" minColSha="62158" maxColSha="70803" drainMin="38817" drainMax="38828" drainMinSha="62184" drainMaxSha="62197" color="EX-dark-green" />
    <node name="PDHA1" row="1580" minCol="38794" maxCol="38842" minColSha="62159" maxColSha="102229" drainMin="38829" drainMax="38842" drainMinSha="62198" drainMaxSha="62214" color="EX-blue-magenta" />
    <node name="PDHB" row="1581" minCol="38795" maxCol="38853" minColSha="62160" maxColSha="114602" drainMin="38843" drainMax="38853" drainMinSha="62215" drainMaxSha="62229" color="EX-yellow-green" />
    <node name="GPT" row="1582" minCol="38780" maxCol="38857" minColSha="62136" maxColSha="103540" drainMin="38854" drainMax="38857" drainMinSha="62230" drainMaxSha="62238" color="EX-magenta" />
    <node name="PKLR" row="1583" minCol="38769" maxCol="38866" minColSha="62121" maxColSha="107317" drainMin="38858" drainMax="38866" drainMinSha="62239" drainMaxSha="62254" color="EX-green" />
    <node name="DLD" row="1584" minCol="175" maxCol="38886" minColSha="175" maxColSha="62521" drainMin="38867" drainMax="38886" drainMinSha="62255" drainMaxSha="62282" color="EX-yellow" />
    <node name="OGDH" row="1585" minCol="38868" maxCol="38898" minColSha="62264" maxColSha="104877" drainMin="38887" drainMax="38898" drainMinSha="62283" drainMaxSha="62295" color="EX-purple" />
    <node name="DLST" row="1586" minCol="176" maxCol="38923" minColSha="176" maxColSha="110620" drainMin="38899" drainMax="38923" drainMinSha="62296" drainMaxSha="62323" color="EX-dark-purple" />
    <node name="IDH3G" row="1587" minCol="38870" maxCol="38926" minColSha="62266" maxColSha="62348" drainMin="38924" drainMax="38926" drainMinSha="62324" drainMaxSha="62329" color="EX-dark-red" />
    <node name="IDH3A" row="1588" minCol="8561" maxCol="38929" minColSha="10904" maxColSha="104739" drainMin="38927" drainMax="38929" drainMinSha="62330" drainMaxSha="62337" color="EX-pale-green" />
    <node name="IDH3B" row="1589" minCol="38872" maxCol="38934" minColSha="62268" maxColSha="116295" drainMin="38930" drainMax="38934" drainMinSha="62338" drainMaxSha="62347" color="EX-pale-blue" />
    <node name="ACO2" row="1590" minCol="38926" maxCol="38937" minColSha="62329" maxColSha="104740" drainMin="38935" drainMax="38937" drainMinSha="62348" drainMaxSha="62353" color="EX-dark-tan" />
    <node name="BCKDHB" row="1591" minCol="38873" maxCol="38945" minColSha="62269" maxColSha="62406" drainMin="38938" drainMax="38945" drainMinSha="62354" drainMaxSha="62362" color="EX-pale-blue-magenta" />
    <node name="BCKDHA" row="1592" minCol="38874" maxCol="38953" minColSha="62270" maxColSha="98259" drainMin="38946" drainMax="38953" drainMinSha="62363" drainMaxSha="62372" color="EX-pale-yellow orange" />
    <node name="DBT" row="1593" minCol="32836" maxCol="38959" minColSha="52825" maxColSha="62408" drainMin="38954" drainMax="38959" drainMinSha="62373" drainMaxSha="62382" color="EX-medium-magenta" />
    <node name="ACAD8" row="1594" minCol="38876" maxCol="38960" minColSha="62272" maxColSha="62387" drainMin="38960" drainMax="38960" drainMinSha="62383" drainMaxSha="62387" color="EX-pale-red" />
    <node name="BCAT2" row="1595" minCol="38877" maxCol="38961" minColSha="62273" maxColSha="62392" drainMin="38961" drainMax="38961" drainMinSha="62388" drainMaxSha="62392" color="EX-pale-cyan" />
    <node name="IVD" row="1596" minCol="38878" maxCol="38964" minColSha="62274" maxColSha="62488" drainMin="38962" drainMax="38964" drainMinSha="62393" drainMaxSha="62399" color="EX-pale-yellow-green" />
    <node name="ACADSB" row="1597" minCol="38879" maxCol="38958" minColSha="62275" maxColSha="62403" drainMinSha="62400" drainMaxSha="62403" color="EX-pale-purple" />
    <node name="BCAT1" row="1598" minCol="5221" maxCol="38959" minColSha="6373" maxColSha="62408" drainMinSha="62404" drainMaxSha="62408" color="EX-pale-magenta" />
    <node name="GCDH" row="1599" minCol="38881" maxCol="38966" minColSha="62277" maxColSha="88732" drainMin="38965" drainMax="38966" drainMinSha="62409" drainMaxSha="62413" color="EX-pale-red-orange" />
    <node name="SUCLG1" row="1600" minCol="38882" maxCol="38974" minColSha="62278" maxColSha="69067" drainMin="38967" drainMax="38974" drainMinSha="62414" drainMaxSha="62424" color="EX-blue" />
    <node name="SUCLA2" row="1601" minCol="38883" maxCol="38980" minColSha="62279" maxColSha="91736" drainMin="38975" drainMax="38980" drainMinSha="62425" drainMaxSha="62434" color="EX-orange" />
    <node name="SUCLG2" row="1602" minCol="38884" maxCol="38986" minColSha="62280" maxColSha="113902" drainMin="38981" drainMax="38986" drainMinSha="62435" drainMaxSha="62444" color="EX-dark-cyan" />
    <node name="SDHC" row="1603" minCol="38969" maxCol="38990" minColSha="62419" maxColSha="62478" drainMin="38987" drainMax="38990" drainMinSha="62445" drainMaxSha="62451" color="EX-red" />
    <node name="SDHD" row="1604" minCol="38970" maxCol="38993" minColSha="62420" maxColSha="62479" drainMin="38991" drainMax="38993" drainMinSha="62452" drainMaxSha="62458" color="EX-dark-orange" />
    <node name="SDHA" row="1605" minCol="38971" maxCol="38997" minColSha="62421" maxColSha="95135" drainMin="38994" drainMax="38997" drainMinSha="62459" drainMaxSha="62467" color="EX-dark-gray-purple" />
    <node name="SDHB" row="1606" minCol="38972" maxCol="39000" minColSha="62422" maxColSha="95136" drainMin="38998" drainMax="39000" drainMinSha="62468" drainMaxSha="62476" color="EX-cyan" />
    <node name="FH" row="1607" minCol="38784" maxCol="39003" minColSha="62141" maxColSha="95137" drainMin="39001" drainMax="39003" drainMinSha="62477" drainMaxSha="62484" color="EX-yellow-orange" />
    <node name="MCCC1" row="1608" minCol="38963" maxCol="39005" minColSha="62398" maxColSha="62491" drainMin="39004" drainMax="39005" drainMinSha="62485" drainMaxSha="62487" color="EX-pure-blue" />
    <node name="MCCC2" row="1609" minCol="38964" maxCol="39006" minColSha="62399" maxColSha="62492" drainMin="39006" drainMax="39006" drainMinSha="62488" drainMaxSha="62490" color="EX-dark-yellow-green" />
    <node name="AUH" row="1610" minCol="39005" maxCol="39007" minColSha="62487" maxColSha="62493" drainMin="39007" drainMax="39007" drainMinSha="62491" drainMaxSha="62493" color="EX-dark-magenta" />
    <node name="AADAT" row="1611" minCol="38885" maxCol="38907" minColSha="62281" maxColSha="62496" drainMinSha="62494" drainMaxSha="62496" color="EX-dark-green" />
    <node name="MUT" row="1612" minCol="38973" maxCol="39010" minColSha="62423" maxColSha="62539" drainMin="39008" drainMax="39010" drainMinSha="62497" drainMaxSha="62502" color="EX-blue-magenta" />
    <node name="PDK2" row="1613" minCol="3078" maxCol="39016" minColSha="3739" maxColSha="106720" drainMin="39011" drainMax="39016" drainMinSha="62503" drainMaxSha="62512" color="EX-yellow-green" />
    <node name="PDK1" row="1614" minCol="38824" maxCol="39012" minColSha="62193" maxColSha="62515" drainMinSha="62513" drainMaxSha="62515" color="EX-magenta" />
    <node name="CS" row="1615" minCol="38785" maxCol="39026" minColSha="62142" maxColSha="110395" drainMin="39017" drainMax="39026" drainMinSha="62516" drainMaxSha="62532" color="EX-green" />
    <node name="PDK4" row="1616" minCol="38826" maxCol="39027" minColSha="62195" maxColSha="62535" drainMin="39027" drainMax="39027" drainMinSha="62533" drainMaxSha="62535" color="EX-yellow" />
    <node name="PDK3" row="1617" minCol="38827" maxCol="38838" minColSha="62196" maxColSha="62537" drainMinSha="62536" drainMaxSha="62537" color="EX-purple" />
    <node name="MMAA" row="1618" minCol="39009" maxCol="39009" minColSha="62501" maxColSha="62538" drainMinSha="62538" drainMaxSha="62538" color="EX-dark-purple" />
    <node name="MCEE" row="1619" minCol="39010" maxCol="39029" minColSha="62502" maxColSha="62547" drainMin="39028" drainMax="39029" drainMinSha="62539" drainMaxSha="62541" color="EX-dark-red" />
    <node name="PCCB" row="1620" minCol="39028" maxCol="39033" minColSha="62540" maxColSha="62558" drainMin="39030" drainMax="39033" drainMinSha="62542" drainMaxSha="62546" color="EX-pale-green" />
    <node name="PCCA" row="1621" minCol="39029" maxCol="39035" minColSha="62541" maxColSha="62559" drainMin="39034" drainMax="39035" drainMinSha="62547" drainMaxSha="62550" color="EX-pale-blue" />
    <node name="ALDH6A1" row="1622" minCol="39032" maxCol="39036" minColSha="62545" maxColSha="62554" drainMin="39036" drainMax="39036" drainMinSha="62551" drainMaxSha="62553" color="EX-dark-tan" />
    <node name="HIBADH" row="1623" minCol="39036" maxCol="39037" minColSha="62553" maxColSha="62555" drainMin="39037" drainMax="39037" drainMinSha="62554" drainMaxSha="62555" color="EX-pale-blue-magenta" />
    <node name="ACAT1" row="1624" minCol="33126" maxCol="39045" minColSha="53344" maxColSha="118015" drainMin="39038" drainMax="39045" drainMinSha="62556" drainMaxSha="62567" color="EX-pale-yellow orange" />
    <node name="DLGAP4" row="1625" minCol="38366" maxCol="39053" minColSha="61577" maxColSha="110510" drainMin="39046" drainMax="39053" drainMinSha="62568" drainMaxSha="62578" color="EX-medium-magenta" />
    <node name="SYNGAP1" row="1626" minCol="4144" maxCol="39061" minColSha="5114" maxColSha="106263" drainMin="39054" drainMax="39061" drainMinSha="62579" drainMaxSha="62591" color="EX-pale-red" />
    <node name="GRIN1" row="1627" minCol="1495" maxCol="39098" minColSha="1633" maxColSha="114138" drainMin="39062" drainMax="39098" drainMinSha="62592" drainMaxSha="62642" color="EX-pale-cyan" />
    <node name="GRIN2D" row="1628" minCol="1496" maxCol="39119" minColSha="1634" maxColSha="109073" drainMin="39099" drainMax="39119" drainMinSha="62643" drainMaxSha="62675" color="EX-pale-yellow-green" />
    <node name="GRIN2B" row="1629" minCol="1141" maxCol="39139" minColSha="1210" maxColSha="111188" drainMin="39120" drainMax="39139" drainMinSha="62676" drainMaxSha="62706" color="EX-pale-purple" />
    <node name="CAMK2A" row="1630" minCol="5011" maxCol="39161" minColSha="6151" maxColSha="113489" drainMin="39140" drainMax="39161" drainMinSha="62707" drainMaxSha="62738" color="EX-pale-magenta" />
    <node name="CAMK2D" row="1631" minCol="177" maxCol="39164" minColSha="177" maxColSha="75353" drainMin="39162" drainMax="39164" drainMinSha="62739" drainMaxSha="62749" color="EX-pale-red-orange" />
    <node name="ACTN2" row="1632" minCol="38368" maxCol="39190" minColSha="61579" maxColSha="112832" drainMin="39165" drainMax="39190" drainMinSha="62750" drainMaxSha="62783" color="EX-blue" />
    <node name="LDB3" row="1633" minCol="39167" maxCol="39193" minColSha="62760" maxColSha="75777" drainMin="39191" drainMax="39193" drainMinSha="62784" drainMaxSha="62787" color="EX-orange" />
    <node name="ACTN3" row="1634" minCol="39168" maxCol="39198" minColSha="62761" maxColSha="96252" drainMin="39194" drainMax="39198" drainMinSha="62788" drainMaxSha="62793" color="EX-dark-cyan" />
    <node name="ADORA2A" row="1635" minCol="39169" maxCol="39204" minColSha="62762" maxColSha="97206" drainMin="39199" drainMax="39204" drainMinSha="62794" drainMaxSha="62801" color="EX-red" />
    <node name="MYPN" row="1636" minCol="39170" maxCol="39209" minColSha="62763" maxColSha="91293" drainMin="39205" drainMax="39209" drainMinSha="62802" drainMaxSha="62808" color="EX-dark-orange" />
    <node name="ANKRD23" row="1637" minCol="39206" maxCol="39210" minColSha="62805" maxColSha="88359" drainMin="39210" drainMax="39210" drainMinSha="62809" drainMaxSha="62810" color="EX-dark-gray-purple" />
    <node name="NRAP" row="1638" minCol="39197" maxCol="39213" minColSha="62792" maxColSha="81677" drainMin="39211" drainMax="39213" drainMinSha="62811" drainMaxSha="62814" color="EX-cyan" />
    <node name="ANKRD1" row="1639" minCol="39207" maxCol="39215" minColSha="62806" maxColSha="116570" drainMin="39214" drainMax="39215" drainMinSha="62815" drainMaxSha="62817" color="EX-yellow-orange" />
    <node name="ACCN3" row="1640" minCol="38423" maxCol="39223" minColSha="61641" maxColSha="105145" drainMin="39216" drainMax="39223" drainMinSha="62818" drainMaxSha="62827" color="EX-pure-blue" />
    <node name="STOM" row="1641" minCol="34981" maxCol="39229" minColSha="56143" maxColSha="104878" drainMin="39224" drainMax="39229" drainMinSha="62828" drainMaxSha="62835" color="EX-dark-yellow-green" />
    <node name="ACCN1" row="1642" minCol="39218" maxCol="39231" minColSha="62822" maxColSha="81827" drainMin="39230" drainMax="39231" drainMinSha="62836" drainMaxSha="62839" color="EX-dark-magenta" />
    <node name="ACCN2" row="1643" minCol="39226" maxCol="39234" minColSha="62832" maxColSha="81828" drainMin="39232" drainMax="39234" drainMinSha="62840" drainMaxSha="62844" color="EX-dark-green" />
    <node name="SLC2A1" row="1644" minCol="3401" maxCol="39241" minColSha="4180" maxColSha="103695" drainMin="39235" drainMax="39241" drainMinSha="62845" drainMaxSha="62856" color="EX-blue-magenta" />
    <node name="PDIA3" row="1645" minCol="2547" maxCol="39248" minColSha="2930" maxColSha="118414" drainMin="39242" drainMax="39248" drainMinSha="62857" drainMaxSha="62867" color="EX-yellow-green" />
    <node name="LANCL1" row="1646" minCol="39228" maxCol="39228" minColSha="62834" maxColSha="62868" drainMinSha="62868" drainMaxSha="62868" color="EX-magenta" />
    <node name="PORCN" row="1647" minCol="38623" maxCol="39252" minColSha="61892" maxColSha="119536" drainMin="39249" drainMax="39252" drainMinSha="62869" drainMaxSha="62874" color="EX-green" />
    <node name="NDUFS1" row="1648" minCol="38786" maxCol="39253" minColSha="62143" maxColSha="70807" drainMin="39253" drainMax="39253" drainMinSha="62875" drainMaxSha="62876" color="EX-yellow" />
    <node name="WARS" row="1649" minCol="16642" maxCol="39254" minColSha="25460" maxColSha="118053" drainMin="39254" drainMax="39254" drainMinSha="62877" drainMaxSha="62879" color="EX-purple" />
    <node name="EPRS" row="1650" minCol="8735" maxCol="39264" minColSha="11102" maxColSha="112026" drainMin="39255" drainMax="39264" drainMinSha="62880" drainMaxSha="62899" color="EX-dark-purple" />
    <node name="IARS" row="1651" minCol="8563" maxCol="39265" minColSha="10906" maxColSha="107055" drainMin="39265" drainMax="39265" drainMinSha="62900" drainMaxSha="62910" color="EX-dark-red" />
    <node name="RARS" row="1652" minCol="8222" maxCol="39269" minColSha="10540" maxColSha="95139" drainMin="39266" drainMax="39269" drainMinSha="62911" drainMaxSha="62922" color="EX-pale-green" />
    <node name="SCYE1" row="1653" minCol="3697" maxCol="39275" minColSha="4541" maxColSha="95140" drainMin="39270" drainMax="39275" drainMinSha="62923" drainMaxSha="62932" color="EX-pale-blue" />
    <node name="SMURF2" row="1654" minCol="1445" maxCol="39320" minColSha="1567" maxColSha="119091" drainMin="39276" drainMax="39320" drainMinSha="62933" drainMaxSha="62990" color="EX-dark-tan" />
    <node name="IL6ST" row="1655" minCol="575" maxCol="39335" minColSha="578" maxColSha="110816" drainMin="39321" drainMax="39335" drainMinSha="62991" drainMaxSha="63018" color="EX-pale-blue-magenta" />
    <node name="LIFR" row="1656" minCol="576" maxCol="39341" minColSha="579" maxColSha="91699" drainMin="39336" drainMax="39341" drainMinSha="63019" drainMaxSha="63030" color="EX-pale-yellow orange" />
    <node name="IL6R" row="1657" minCol="2549" maxCol="39348" minColSha="2932" maxColSha="110643" drainMin="39342" drainMax="39348" drainMinSha="63031" drainMaxSha="63040" color="EX-medium-magenta" />
    <node name="IL6" row="1658" minCol="39324" maxCol="39353" minColSha="63007" maxColSha="78425" drainMin="39349" drainMax="39353" drainMinSha="63041" drainMaxSha="63047" color="EX-pale-red" />
    <node name="CNTF" row="1659" minCol="16347" maxCol="39361" minColSha="24254" maxColSha="85890" drainMin="39354" drainMax="39361" drainMinSha="63048" drainMaxSha="63059" color="EX-pale-cyan" />
    <node name="EXT2" row="1660" minCol="14646" maxCol="39370" minColSha="19071" maxColSha="91761" drainMin="39362" drainMax="39370" drainMinSha="63060" drainMaxSha="63071" color="EX-pale-yellow-green" />
    <node name="EXT1" row="1661" minCol="39356" maxCol="39374" minColSha="63054" maxColSha="86652" drainMin="39371" drainMax="39374" drainMinSha="63072" drainMaxSha="63077" color="EX-pale-purple" />
    <node name="149703" row="1662" minCol="32699" maxCol="39377" minColSha="52550" maxColSha="114426" drainMin="39375" drainMax="39377" drainMinSha="63078" drainMaxSha="63082" color="EX-pale-magenta" />
    <node name="OSTF1" row="1663" minCol="1356" maxCol="39381" minColSha="1463" maxColSha="64052" drainMin="39378" drainMax="39381" drainMinSha="63083" drainMaxSha="63089" color="EX-pale-red-orange" />
    <node name="STK16" row="1664" minCol="39357" maxCol="39399" minColSha="63055" maxColSha="105541" drainMin="39382" drainMax="39399" drainMinSha="63090" drainMaxSha="63110" color="EX-blue" />
    <node name="FABP4" row="1665" minCol="861" maxCol="39404" minColSha="876" maxColSha="72281" drainMin="39400" drainMax="39404" drainMinSha="63111" drainMaxSha="63119" color="EX-orange" />
    <node name="MGLL" row="1666" minCol="39401" maxCol="39406" minColSha="63116" maxColSha="109915" drainMin="39405" drainMax="39406" drainMinSha="63120" drainMaxSha="63122" color="EX-dark-cyan" />
    <node name="CNTFR" row="1667" minCol="39326" maxCol="39412" minColSha="63009" maxColSha="91786" drainMin="39407" drainMax="39412" drainMinSha="63123" drainMaxSha="63131" color="EX-red" />
    <node name="CLCF1" row="1668" minCol="39407" maxCol="39414" minColSha="63126" maxColSha="63136" drainMin="39413" drainMax="39414" drainMinSha="63132" drainMaxSha="63134" color="EX-dark-orange" />
    <node name="CRLF1" row="1669" minCol="39408" maxCol="39414" minColSha="63127" maxColSha="63136" drainMinSha="63135" drainMaxSha="63136" color="EX-dark-gray-purple" />
    <node name="TRAP1" row="1670" minCol="4381" maxCol="39417" minColSha="5434" maxColSha="114292" drainMin="39415" drainMax="39417" drainMinSha="63137" drainMaxSha="63146" color="EX-cyan" />
    <node name="CLEC3B" row="1671" minCol="5681" maxCol="39422" minColSha="7019" maxColSha="96364" drainMin="39418" drainMax="39422" drainMinSha="63147" drainMaxSha="63155" color="EX-yellow-orange" />
    <node name="ICA1" row="1672" minCol="39359" maxCol="39424" minColSha="63057" maxColSha="106540" drainMin="39423" drainMax="39424" drainMinSha="63156" drainMaxSha="63159" color="EX-pure-blue" />
    <node name="MKKS" row="1673" minCol="39384" maxCol="39426" minColSha="63095" maxColSha="80786" drainMin="39425" drainMax="39426" drainMinSha="63160" drainMaxSha="63163" color="EX-dark-yellow-green" />
    <node name="LIPE" row="1674" minCol="3562" maxCol="39439" minColSha="4393" maxColSha="103937" drainMin="39427" drainMax="39439" drainMinSha="63164" drainMaxSha="63180" color="EX-dark-magenta" />
    <node name="PRKACG" row="1675" minCol="39428" maxCol="39455" minColSha="63169" maxColSha="92218" drainMin="39440" drainMax="39455" drainMinSha="63181" drainMaxSha="63197" color="EX-dark-green" />
    <node name="PRKACB" row="1676" minCol="6496" maxCol="39472" minColSha="8195" maxColSha="105500" drainMin="39456" drainMax="39472" drainMinSha="63198" drainMaxSha="63217" color="EX-blue-magenta" />
    <node name="PLIN" row="1677" minCol="39430" maxCol="39477" minColSha="63171" maxColSha="92220" drainMin="39473" drainMax="39477" drainMinSha="63218" drainMaxSha="63225" color="EX-yellow-green" />
    <node name="PRKAR1B" row="1678" minCol="4703" maxCol="39486" minColSha="5824" maxColSha="106173" drainMin="39478" drainMax="39486" drainMinSha="63226" drainMaxSha="63240" color="EX-magenta" />
    <node name="PFKFB1" row="1679" minCol="39444" maxCol="39492" minColSha="63186" maxColSha="68034" drainMin="39487" drainMax="39492" drainMinSha="63241" drainMaxSha="63249" color="EX-green" />
    <node name="PRKAR2B" row="1680" minCol="39432" maxCol="39507" minColSha="63173" maxColSha="106917" drainMin="39493" drainMax="39507" drainMinSha="63250" drainMaxSha="63268" color="EX-yellow" />
    <node name="MLXIPL" row="1681" minCol="38860" maxCol="39521" minColSha="62248" maxColSha="93900" drainMin="39508" drainMax="39521" drainMinSha="63269" drainMaxSha="63287" color="EX-purple" />
    <node name="ACACB" row="1682" minCol="39509" maxCol="39526" minColSha="63275" maxColSha="63368" drainMin="39522" drainMax="39526" drainMinSha="63288" drainMaxSha="63293" color="EX-dark-purple" />
    <node name="FASN" row="1683" minCol="8967" maxCol="39531" minColSha="11354" maxColSha="108061" drainMin="39527" drainMax="39531" drainMinSha="63294" drainMaxSha="63304" color="EX-dark-red" />
    <node name="MLX" row="1684" minCol="34119" maxCol="39537" minColSha="54801" maxColSha="116714" drainMin="39532" drainMax="39537" drainMinSha="63305" drainMaxSha="63315" color="EX-pale-green" />
    <node name="ACLY" row="1685" minCol="39512" maxCol="39549" minColSha="63278" maxColSha="111593" drainMin="39538" drainMax="39549" drainMinSha="63316" drainMaxSha="63331" color="EX-pale-blue" />
    <node name="PRKAR1A" row="1686" minCol="178" maxCol="39567" minColSha="178" maxColSha="118565" drainMin="39550" drainMax="39567" drainMinSha="63332" drainMaxSha="63365" color="EX-dark-tan" />
    <node name="PRKAA2" row="1687" minCol="37161" maxCol="39576" minColSha="59570" maxColSha="105259" drainMin="39568" drainMax="39576" drainMinSha="63366" drainMaxSha="63377" color="EX-pale-blue-magenta" />
    <node name="PRKAG2" row="1688" minCol="39515" maxCol="39581" minColSha="63281" maxColSha="70615" drainMin="39577" drainMax="39581" drainMinSha="63378" drainMaxSha="63384" color="EX-pale-yellow orange" />
    <node name="PRKAB2" row="1689" minCol="39516" maxCol="39586" minColSha="63282" maxColSha="70616" drainMin="39582" drainMax="39586" drainMinSha="63385" drainMaxSha="63392" color="EX-medium-magenta" />
    <node name="PRKAG1" row="1690" minCol="39579" maxCol="39588" minColSha="63382" maxColSha="70617" drainMin="39587" drainMax="39588" drainMinSha="63393" drainMaxSha="63396" color="EX-pale-red" />
    <node name="ADCY1" row="1691" minCol="39448" maxCol="39619" minColSha="63190" maxColSha="102223" drainMin="39589" drainMax="39619" drainMinSha="63397" drainMaxSha="63432" color="EX-pale-cyan" />
    <node name="ADCY8" row="1692" minCol="39449" maxCol="39649" minColSha="63191" maxColSha="108414" drainMin="39620" drainMax="39649" drainMinSha="63433" drainMaxSha="63468" color="EX-pale-yellow-green" />
    <node name="GCGR" row="1693" minCol="39591" maxCol="39666" minColSha="63404" maxColSha="63836" drainMin="39650" drainMax="39666" drainMinSha="63469" drainMaxSha="63487" color="EX-pale-purple" />
    <node name="GNG10" row="1694" minCol="39592" maxCol="39682" minColSha="63405" maxColSha="63837" drainMin="39667" drainMax="39682" drainMinSha="63488" drainMaxSha="63506" color="EX-pale-magenta" />
    <node name="GNG8" row="1695" minCol="39593" maxCol="39697" minColSha="63406" maxColSha="63838" drainMin="39683" drainMax="39697" drainMinSha="63507" drainMaxSha="63525" color="EX-pale-red-orange" />
    <node name="GNB3" row="1696" minCol="4420" maxCol="39711" minColSha="5484" maxColSha="63839" drainMin="39698" drainMax="39711" drainMinSha="63526" drainMaxSha="63545" color="EX-blue" />
    <node name="GNG13" row="1697" minCol="39595" maxCol="39725" minColSha="63408" maxColSha="63882" drainMin="39712" drainMax="39725" drainMinSha="63546" drainMaxSha="63565" color="EX-orange" />
    <node name="GNG5" row="1698" minCol="39596" maxCol="39738" minColSha="63409" maxColSha="63883" drainMin="39726" drainMax="39738" drainMinSha="63566" drainMaxSha="63585" color="EX-dark-cyan" />
    <node name="GNG4" row="1699" minCol="3163" maxCol="39750" minColSha="3842" maxColSha="63884" drainMin="39739" drainMax="39750" drainMinSha="63586" drainMaxSha="63606" color="EX-red" />
    <node name="GNG3" row="1700" minCol="39598" maxCol="39762" minColSha="63411" maxColSha="92319" drainMin="39751" drainMax="39762" drainMinSha="63607" drainMaxSha="63627" color="EX-dark-orange" />
    <node name="GNG7" row="1701" minCol="39599" maxCol="39774" minColSha="63412" maxColSha="107451" drainMin="39763" drainMax="39774" drainMinSha="63628" drainMaxSha="63649" color="EX-dark-gray-purple" />
    <node name="GNG12" row="1702" minCol="39600" maxCol="39784" minColSha="63413" maxColSha="103543" drainMin="39775" drainMax="39784" drainMinSha="63650" drainMaxSha="63670" color="EX-cyan" />
    <node name="GNB4" row="1703" minCol="39601" maxCol="39794" minColSha="63414" maxColSha="98813" drainMin="39785" drainMax="39794" drainMinSha="63671" drainMaxSha="63692" color="EX-yellow-orange" />
    <node name="GNG11" row="1704" minCol="39602" maxCol="39803" minColSha="63415" maxColSha="81103" drainMin="39795" drainMax="39803" drainMinSha="63693" drainMaxSha="63714" color="EX-pure-blue" />
    <node name="GNG2" row="1705" minCol="2142" maxCol="39811" minColSha="2412" maxColSha="102056" drainMin="39804" drainMax="39811" drainMinSha="63715" drainMaxSha="63738" color="EX-dark-yellow-green" />
    <node name="GCG" row="1706" minCol="37768" maxCol="39819" minColSha="60597" maxColSha="108936" drainMin="39812" drainMax="39819" drainMinSha="63739" drainMaxSha="63763" color="EX-dark-magenta" />
    <node name="GNB2" row="1707" minCol="3164" maxCol="39828" minColSha="3843" maxColSha="107754" drainMin="39820" drainMax="39828" drainMinSha="63764" drainMaxSha="63792" color="EX-dark-green" />
    <node name="GNB1" row="1708" minCol="28806" maxCol="39844" minColSha="46719" maxColSha="112243" drainMin="39829" drainMax="39844" drainMinSha="63793" drainMaxSha="63827" color="EX-blue-magenta" />
    <node name="GNAS" row="1709" minCol="34402" maxCol="39872" minColSha="55229" maxColSha="114217" drainMin="39845" drainMax="39872" drainMinSha="63828" drainMaxSha="63879" color="EX-yellow-green" />
    <node name="GNB5" row="1710" minCol="14756" maxCol="39881" minColSha="19309" maxColSha="119180" drainMin="39873" drainMax="39881" drainMinSha="63880" drainMaxSha="63896" color="EX-magenta" />
    <node name="PRKAR2A" row="1711" minCol="2890" maxCol="39907" minColSha="3443" maxColSha="112942" drainMin="39882" drainMax="39907" drainMinSha="63897" drainMaxSha="63935" color="EX-green" />
    <node name="STK11" row="1712" minCol="28674" maxCol="39922" minColSha="46489" maxColSha="107840" drainMin="39908" drainMax="39922" drainMinSha="63936" drainMaxSha="63958" color="EX-yellow" />
    <node name="CAB39" row="1713" minCol="39909" maxCol="39932" minColSha="63945" maxColSha="103156" drainMin="39923" drainMax="39932" drainMinSha="63959" drainMaxSha="63969" color="EX-purple" />
    <node name="TIMM13" row="1714" minCol="39923" maxCol="39938" minColSha="63960" maxColSha="119237" drainMin="39933" drainMax="39938" drainMinSha="63970" drainMaxSha="63976" color="EX-dark-purple" />
    <node name="PRKAA1" row="1715" minCol="3165" maxCol="39945" minColSha="3844" maxColSha="118887" drainMin="39939" drainMax="39945" drainMinSha="63977" drainMaxSha="63992" color="EX-dark-red" />
    <node name="PPP1CB" row="1716" minCol="179" maxCol="39958" minColSha="179" maxColSha="115477" drainMin="39946" drainMax="39958" drainMinSha="63993" drainMaxSha="64018" color="EX-pale-green" />
    <node name="OSM" row="1717" minCol="6060" maxCol="39963" minColSha="7538" maxColSha="93374" drainMin="39959" drainMax="39963" drainMinSha="64019" drainMaxSha="64028" color="EX-pale-blue" />
    <node name="AGPAT1" row="1718" minCol="39519" maxCol="39968" minColSha="63285" maxColSha="91435" drainMin="39964" drainMax="39968" drainMinSha="64029" drainMaxSha="64035" color="EX-dark-tan" />
    <node name="SNCG" row="1719" minCol="3563" maxCol="39973" minColSha="4394" maxColSha="108651" drainMin="39969" drainMax="39973" drainMinSha="64036" drainMaxSha="64050" color="EX-pale-blue-magenta" />
    <node name="ADI1" row="1720" minCol="37609" maxCol="39381" minColSha="60322" maxColSha="64052" drainMinSha="64051" drainMaxSha="64052" color="EX-pale-yellow orange" />
    <node name="VCL" row="1721" minCol="3351" maxCol="39990" minColSha="4110" maxColSha="107972" drainMin="39974" drainMax="39990" drainMinSha="64053" drainMaxSha="64075" color="EX-medium-magenta" />
    <node name="PKD1" row="1722" minCol="2282" maxCol="40001" minColSha="2601" maxColSha="102988" drainMin="39991" drainMax="40001" drainMinSha="64076" drainMaxSha="64096" color="EX-pale-red" />
    <node name="TLN1" row="1723" minCol="3353" maxCol="40005" minColSha="4112" maxColSha="99826" drainMin="40002" drainMax="40005" drainMinSha="64097" drainMaxSha="64111" color="EX-pale-cyan" />
    <node name="CTNNA1" row="1724" minCol="7249" maxCol="40019" minColSha="9321" maxColSha="118681" drainMin="40006" drainMax="40019" drainMinSha="64112" drainMaxSha="64130" color="EX-pale-yellow-green" />
    <node name="CDH1" row="1725" minCol="979" maxCol="40050" minColSha="1004" maxColSha="114187" drainMin="40020" drainMax="40050" drainMinSha="64131" drainMaxSha="64182" color="EX-pale-purple" />
    <node name="CTNNB1" row="1726" minCol="661" maxCol="40129" minColSha="667" maxColSha="118666" drainMin="40051" drainMax="40129" drainMinSha="64183" drainMaxSha="64304" color="EX-pale-magenta" />
    <node name="CA9" row="1727" minCol="40008" maxCol="40051" minColSha="64119" maxColSha="64307" drainMinSha="64305" drainMaxSha="64307" color="EX-pale-red-orange" />
    <node name="HSPD1" row="1728" minCol="180" maxCol="40141" minColSha="180" maxColSha="108940" drainMin="40130" drainMax="40141" drainMinSha="64308" drainMaxSha="64333" color="EX-blue" />
    <node name="ACTN1" row="1729" minCol="181" maxCol="40174" minColSha="181" maxColSha="113422" drainMin="40142" drainMax="40174" drainMinSha="64334" drainMaxSha="64377" color="EX-orange" />
    <node name="CCL5" row="1730" minCol="182" maxCol="40187" minColSha="182" maxColSha="103300" drainMin="40175" drainMax="40187" drainMinSha="64378" drainMaxSha="64395" color="EX-dark-cyan" />
    <node name="HTATSF1" row="1731" minCol="20364" maxCol="40191" minColSha="31152" maxColSha="73378" drainMin="40188" drainMax="40191" drainMinSha="64396" drainMaxSha="64407" color="EX-red" />
    <node name="SUPT5H" row="1732" minCol="15844" maxCol="40205" minColSha="22272" maxColSha="109059" drainMin="40192" drainMax="40205" drainMinSha="64408" drainMaxSha="64431" color="EX-dark-orange" />
    <node name="SNURF" row="1733" minCol="20581" maxCol="40213" minColSha="31501" maxColSha="112027" drainMin="40206" drainMax="40213" drainMinSha="64432" drainMaxSha="64449" color="EX-dark-gray-purple" />
    <node name="DAP3" row="1734" minCol="7754" maxCol="40216" minColSha="9976" maxColSha="77440" drainMin="40214" drainMax="40216" drainMinSha="64450" drainMaxSha="64461" color="EX-cyan" />
    <node name="VARS" row="1735" minCol="8568" maxCol="40224" minColSha="10911" maxColSha="110396" drainMin="40217" drainMax="40224" drainMinSha="64462" drainMaxSha="64472" color="EX-yellow-orange" />
    <node name="TGFBI" row="1736" minCol="5262" maxCol="40227" minColSha="6423" maxColSha="93375" drainMin="40225" drainMax="40227" drainMinSha="64473" drainMaxSha="64481" color="EX-pure-blue" />
    <node name="BMP3" row="1737" minCol="4329" maxCol="6079" minColSha="5357" maxColSha="64484" drainMinSha="64482" drainMaxSha="64484" color="EX-dark-yellow-green" />
    <node name="SH2D2A" row="1738" minCol="1276" maxCol="40228" minColSha="1375" maxColSha="64535" drainMin="40228" drainMax="40228" drainMinSha="64485" drainMaxSha="64489" color="EX-dark-magenta" />
    <node name="CD28" row="1739" minCol="183" maxCol="40236" minColSha="183" maxColSha="118594" drainMin="40229" drainMax="40236" drainMinSha="64490" drainMaxSha="64506" color="EX-dark-green" />
    <node name="CD80" row="1740" minCol="40229" maxCol="40239" minColSha="64499" maxColSha="64525" drainMin="40237" drainMax="40239" drainMinSha="64507" drainMaxSha="64510" color="EX-blue-magenta" />
    <node name="CD86" row="1741" minCol="40230" maxCol="40242" minColSha="64500" maxColSha="64530" drainMin="40240" drainMax="40242" drainMinSha="64511" drainMaxSha="64515" color="EX-yellow-green" />
    <node name="CTLA4" row="1742" minCol="577" maxCol="40245" minColSha="580" maxColSha="75059" drainMin="40243" drainMax="40245" drainMinSha="64516" drainMaxSha="64529" color="EX-magenta" />
    <node name="Mar-08" row="1743" minCol="40242" maxCol="40242" minColSha="64515" maxColSha="64530" drainMinSha="64530" drainMaxSha="64530" color="EX-green" />
    <node name="TXK" row="1744" minCol="2022" maxCol="40247" minColSha="2228" maxColSha="64545" drainMin="40246" drainMax="40247" drainMinSha="64531" drainMaxSha="64538" color="EX-yellow" />
    <node name="YTHDC1" row="1745" minCol="2199" maxCol="40251" minColSha="2488" maxColSha="100406" drainMin="40248" drainMax="40251" drainMinSha="64539" drainMaxSha="64549" color="EX-purple" />
    <node name="KHDRBS3" row="1746" minCol="2200" maxCol="40264" minColSha="2489" maxColSha="109665" drainMin="40252" drainMax="40264" drainMinSha="64550" drainMaxSha="64568" color="EX-dark-purple" />
    <node name="KHDRBS2" row="1747" minCol="184" maxCol="40266" minColSha="184" maxColSha="108062" drainMin="40265" drainMax="40266" drainMinSha="64569" drainMaxSha="64575" color="EX-dark-red" />
    <node name="RBM7" row="1748" minCol="25944" maxCol="40267" minColSha="39850" maxColSha="94831" drainMin="40267" drainMax="40267" drainMinSha="64576" drainMaxSha="64581" color="EX-pale-green" />
    <node name="NAP1L1" row="1749" minCol="8159" maxCol="40275" minColSha="10465" maxColSha="101656" drainMin="40268" drainMax="40275" drainMinSha="64582" drainMaxSha="64598" color="EX-pale-blue" />
    <node name="HBA2" row="1750" minCol="40269" maxCol="40283" minColSha="64592" maxColSha="96385" drainMin="40276" drainMax="40283" drainMinSha="64599" drainMaxSha="64607" color="EX-dark-tan" />
    <node name="HBB" row="1751" minCol="40277" maxCol="40289" minColSha="64601" maxColSha="112091" drainMin="40284" drainMax="40289" drainMinSha="64608" drainMaxSha="64614" color="EX-pale-blue-magenta" />
    <node name="HBZ" row="1752" minCol="40285" maxCol="40292" minColSha="64610" maxColSha="102015" drainMin="40290" drainMax="40292" drainMinSha="64615" drainMaxSha="64618" color="EX-pale-yellow orange" />
    <node name="KRT123P" row="1753" minCol="40291" maxCol="40291" minColSha="64617" maxColSha="64619" drainMinSha="64619" drainMaxSha="64619" color="EX-medium-magenta" />
    <node name="HBG2" row="1754" minCol="5223" maxCol="40294" minColSha="6375" maxColSha="64625" drainMin="40293" drainMax="40294" drainMinSha="64620" drainMaxSha="64623" color="EX-pale-red" />
    <node name="CYB5R3" row="1755" minCol="34588" maxCol="40297" minColSha="55584" maxColSha="70619" drainMin="40295" drainMax="40297" drainMinSha="64624" drainMaxSha="64628" color="EX-pale-cyan" />
    <node name="CYB5A" row="1756" minCol="34589" maxCol="40302" minColSha="55585" maxColSha="119188" drainMin="40298" drainMax="40302" drainMinSha="64629" drainMaxSha="64635" color="EX-pale-yellow-green" />
    <node name="51714" row="1757" minCol="40287" maxCol="40287" minColSha="64612" maxColSha="64636" drainMinSha="64636" drainMaxSha="64636" color="EX-pale-purple" />
    <node name="CYP17A1" row="1758" minCol="40298" maxCol="40303" minColSha="64631" maxColSha="64641" drainMin="40303" drainMax="40303" drainMinSha="64637" drainMaxSha="64638" color="EX-pale-magenta" />
    <node name="POR" row="1759" minCol="32514" maxCol="40308" minColSha="52243" maxColSha="118915" drainMin="40304" drainMax="40308" drainMinSha="64639" drainMaxSha="64646" color="EX-pale-red-orange" />
    <node name="HBE1" row="1760" minCol="40278" maxCol="40278" minColSha="64602" maxColSha="64647" drainMinSha="64647" drainMaxSha="64647" color="EX-blue" />
    <node name="FSD1" row="1761" minCol="40270" maxCol="40311" minColSha="64593" maxColSha="100415" drainMin="40309" drainMax="40311" drainMinSha="64648" drainMaxSha="64651" color="EX-orange" />
    <node name="CPM" row="1762" minCol="7436" maxCol="40279" minColSha="9539" maxColSha="64653" drainMinSha="64652" drainMaxSha="64653" color="EX-dark-cyan" />
    <node name="ATP6AP1" row="1763" minCol="40280" maxCol="40312" minColSha="64604" maxColSha="112833" drainMin="40312" drainMax="40312" drainMinSha="64654" drainMaxSha="64655" color="EX-red" />
    <node name="PSMC5" row="1764" minCol="8969" maxCol="40317" minColSha="11356" maxColSha="116058" drainMin="40313" drainMax="40317" drainMinSha="64656" drainMaxSha="64674" color="EX-dark-orange" />
    <node name="TOLLIP" row="1765" minCol="35333" maxCol="40330" minColSha="56592" maxColSha="104523" drainMin="40318" drainMax="40330" drainMinSha="64675" drainMaxSha="64692" color="EX-dark-gray-purple" />
    <node name="84528" row="1766" minCol="18116" maxCol="40361" minColSha="27794" maxColSha="112680" drainMin="40331" drainMax="40361" drainMinSha="64693" drainMaxSha="64726" color="EX-cyan" />
    <node name="RBPMS" row="1767" minCol="40320" maxCol="40409" minColSha="64682" maxColSha="114088" drainMin="40362" drainMax="40409" drainMinSha="64727" drainMaxSha="64776" color="EX-yellow-orange" />
    <node name="RBM9" row="1768" minCol="30990" maxCol="40417" minColSha="49964" maxColSha="105269" drainMin="40410" drainMax="40417" drainMinSha="64777" drainMaxSha="64788" color="EX-pure-blue" />
    <node name="54715" row="1769" minCol="18117" maxCol="40439" minColSha="27795" maxColSha="118875" drainMin="40418" drainMax="40439" drainMinSha="64789" drainMaxSha="64814" color="EX-dark-yellow-green" />
    <node name="TLR2" row="1770" minCol="1497" maxCol="40449" minColSha="1635" maxColSha="118200" drainMin="40440" drainMax="40449" drainMinSha="64815" drainMaxSha="64830" color="EX-dark-magenta" />
    <node name="SEPT1" row="1771" minCol="33465" maxCol="40451" minColSha="53828" maxColSha="64835" drainMin="40450" drainMax="40451" drainMinSha="64831" drainMaxSha="64834" color="EX-dark-green" />
    <node name="SEPT6" row="1772" minCol="40451" maxCol="40455" minColSha="64834" maxColSha="112553" drainMin="40452" drainMax="40455" drainMinSha="64835" drainMaxSha="64839" color="EX-blue-magenta" />
    <node name="SEPT2" row="1773" minCol="40452" maxCol="40469" minColSha="64836" maxColSha="95145" drainMin="40456" drainMax="40469" drainMinSha="64840" drainMaxSha="64854" color="EX-yellow-green" />
    <node name="SEPT5" row="1774" minCol="33041" maxCol="40478" minColSha="53169" maxColSha="86483" drainMin="40470" drainMax="40478" drainMinSha="64855" drainMaxSha="64865" color="EX-magenta" />
    <node name="SEPT8" row="1775" minCol="40457" maxCol="40481" minColSha="64842" maxColSha="93429" drainMin="40479" drainMax="40481" drainMinSha="64866" drainMaxSha="64870" color="EX-green" />
    <node name="SEPT4" row="1776" minCol="40472" maxCol="40486" minColSha="64859" maxColSha="109138" drainMin="40482" drainMax="40486" drainMinSha="64871" drainMaxSha="64877" color="EX-yellow" />
    <node name="SEPT11" row="1777" minCol="40458" maxCol="40489" minColSha="64843" maxColSha="83583" drainMin="40487" drainMax="40489" drainMinSha="64878" drainMaxSha="64882" color="EX-purple" />
    <node name="SEPT9" row="1778" minCol="40453" maxCol="40492" minColSha="64837" maxColSha="96190" drainMin="40490" drainMax="40492" drainMinSha="64883" drainMaxSha="64888" color="EX-dark-purple" />
    <node name="SNCAIP" row="1779" minCol="40483" maxCol="40502" minColSha="64874" maxColSha="106659" drainMin="40493" drainMax="40502" drainMinSha="64889" drainMaxSha="64899" color="EX-dark-red" />
    <node name="PARK2" row="1780" minCol="7829" maxCol="40520" minColSha="10062" maxColSha="118312" drainMin="40503" drainMax="40520" drainMinSha="64900" drainMaxSha="64923" color="EX-pale-green" />
    <node name="SEPT7" row="1781" minCol="40488" maxCol="40524" minColSha="64881" maxColSha="119493" drainMin="40521" drainMax="40524" drainMinSha="64924" drainMaxSha="64929" color="EX-pale-blue" />
    <node name="SQSTM1" row="1782" minCol="1861" maxCol="40540" minColSha="2036" maxColSha="112092" drainMin="40525" drainMax="40540" drainMinSha="64930" drainMaxSha="64959" color="EX-dark-tan" />
    <node name="DGKZ" row="1783" minCol="1278" maxCol="40546" minColSha="1377" maxColSha="108686" drainMin="40541" drainMax="40546" drainMinSha="64960" drainMaxSha="64976" color="EX-pale-blue-magenta" />
    <node name="HMGB2" row="1784" minCol="28086" maxCol="40555" minColSha="45615" maxColSha="118245" drainMin="40547" drainMax="40555" drainMinSha="64977" drainMaxSha="64990" color="EX-pale-yellow orange" />
    <node name="GZMA" row="1785" minCol="29782" maxCol="40558" minColSha="48248" maxColSha="97810" drainMin="40556" drainMax="40558" drainMinSha="64991" drainMaxSha="64996" color="EX-medium-magenta" />
    <node name="RPRM" row="1786" minCol="29284" maxCol="40559" minColSha="47451" maxColSha="119233" drainMin="40559" drainMax="40559" drainMinSha="64997" drainMaxSha="65001" color="EX-pale-red" />
    <node name="RAPSN" row="1787" minCol="185" maxCol="38603" minColSha="185" maxColSha="65004" drainMinSha="65002" drainMaxSha="65004" color="EX-pale-cyan" />
    <node name="FAP" row="1788" minCol="2725" maxCol="40560" minColSha="3179" maxColSha="65007" drainMin="40560" drainMax="40560" drainMinSha="65005" drainMaxSha="65007" color="EX-pale-yellow-green" />
    <node name="AVEN" row="1789" minCol="33481" maxCol="40561" minColSha="53849" maxColSha="73760" drainMin="40561" drainMax="40561" drainMinSha="65008" drainMaxSha="65010" color="EX-pale-purple" />
    <node name="CSF3" row="1790" minCol="2998" maxCol="40562" minColSha="3624" maxColSha="85642" drainMin="40562" drainMax="40562" drainMinSha="65011" drainMaxSha="65012" color="EX-pale-magenta" />
    <node name="283486" row="1791" minCol="29405" maxCol="40563" minColSha="47623" maxColSha="65014" drainMin="40563" drainMax="40563" drainMinSha="65013" drainMaxSha="65014" color="EX-pale-red-orange" />
    <node name="RCBTB2" row="1792" minCol="29406" maxCol="40564" minColSha="47624" maxColSha="65016" drainMin="40564" drainMax="40564" drainMinSha="65015" drainMaxSha="65016" color="EX-blue" />
    <node name="CFD" row="1793" minCol="5883" maxCol="40565" minColSha="7308" maxColSha="65018" drainMin="40565" drainMax="40565" drainMinSha="65017" drainMaxSha="65018" color="EX-orange" />
    <node name="CDKN1A" row="1794" minCol="2550" maxCol="40590" minColSha="2933" maxColSha="114465" drainMin="40566" drainMax="40590" drainMinSha="65019" drainMaxSha="65074" color="EX-dark-cyan" />
    <node name="FGFR1" row="1795" minCol="186" maxCol="40610" minColSha="186" maxColSha="111659" drainMin="40591" drainMax="40610" drainMinSha="65075" drainMaxSha="65106" color="EX-red" />
    <node name="YES1" row="1796" minCol="1095" maxCol="40620" minColSha="1141" maxColSha="107091" drainMin="40611" drainMax="40620" drainMinSha="65107" drainMaxSha="65133" color="EX-dark-orange" />
    <node name="CDKN1B" row="1797" minCol="187" maxCol="40630" minColSha="187" maxColSha="117571" drainMin="40621" drainMax="40630" drainMinSha="65134" drainMaxSha="65171" color="EX-dark-gray-purple" />
    <node name="UBB" row="1798" minCol="1659" maxCol="40663" minColSha="1815" maxColSha="116290" drainMin="40631" drainMax="40663" drainMinSha="65172" drainMaxSha="65243" color="EX-cyan" />
    <node name="CBFA2T3" row="1799" minCol="16950" maxCol="40670" minColSha="25831" maxColSha="80312" drainMin="40664" drainMax="40670" drainMinSha="65244" drainMaxSha="65259" color="EX-yellow-orange" />
    <node name="CBFA2T2" row="1800" minCol="31757" maxCol="40680" minColSha="51128" maxColSha="110152" drainMin="40671" drainMax="40680" drainMinSha="65260" drainMaxSha="65272" color="EX-pure-blue" />
    <node name="RUNX1T1" row="1801" minCol="18252" maxCol="40706" minColSha="28152" maxColSha="114151" drainMin="40681" drainMax="40706" drainMinSha="65273" drainMaxSha="65307" color="EX-dark-yellow-green" />
    <node name="ZNF652" row="1802" minCol="40667" maxCol="40682" minColSha="65256" maxColSha="65310" drainMinSha="65308" drainMaxSha="65310" color="EX-dark-magenta" />
    <node name="CBFB" row="1803" minCol="40673" maxCol="40711" minColSha="65265" maxColSha="109916" drainMin="40707" drainMax="40711" drainMinSha="65311" drainMaxSha="65316" color="EX-dark-green" />
    <node name="GADD45B" row="1804" minCol="21409" maxCol="40715" minColSha="32840" maxColSha="96622" drainMin="40712" drainMax="40715" drainMinSha="65317" drainMaxSha="65327" color="EX-blue-magenta" />
    <node name="GADD45G" row="1805" minCol="16531" maxCol="40733" minColSha="24967" maxColSha="118041" drainMin="40716" drainMax="40733" drainMinSha="65328" drainMaxSha="65362" color="EX-yellow-green" />
    <node name="SP3" row="1806" minCol="30007" maxCol="40739" minColSha="48580" maxColSha="114323" drainMin="40734" drainMax="40739" drainMinSha="65363" drainMaxSha="65379" color="EX-magenta" />
    <node name="YY1" row="1807" minCol="21199" maxCol="40751" minColSha="32471" maxColSha="117830" drainMin="40740" drainMax="40751" drainMinSha="65380" drainMaxSha="65403" color="EX-green" />
    <node name="ZBTB7A" row="1808" minCol="30290" maxCol="40754" minColSha="49022" maxColSha="65431" drainMin="40752" drainMax="40754" drainMinSha="65404" drainMaxSha="65408" color="EX-yellow" />
    <node name="SP4" row="1809" minCol="30008" maxCol="40753" minColSha="48581" maxColSha="65411" drainMinSha="65409" drainMaxSha="65411" color="EX-purple" />
    <node name="BCL6" row="1810" minCol="1185" maxCol="40813" minColSha="1269" maxColSha="115319" drainMin="40755" drainMax="40813" drainMinSha="65412" drainMaxSha="65490" color="EX-dark-purple" />
    <node name="PPIA" row="1811" minCol="2064" maxCol="40819" minColSha="2293" maxColSha="112181" drainMin="40814" drainMax="40819" drainMinSha="65491" drainMaxSha="65502" color="EX-dark-red" />
    <node name="BSG" row="1812" minCol="38314" maxCol="40828" minColSha="61518" maxColSha="107755" drainMin="40820" drainMax="40828" drainMinSha="65503" drainMaxSha="65513" color="EX-pale-green" />
    <node name="MRAS" row="1813" minCol="1142" maxCol="40834" minColSha="1211" maxColSha="91600" drainMin="40829" drainMax="40834" drainMinSha="65514" drainMaxSha="65523" color="EX-pale-blue" />
    <node name="RAP1GAP" row="1814" minCol="1602" maxCol="40842" minColSha="1751" maxColSha="86484" drainMin="40835" drainMax="40842" drainMinSha="65524" drainMaxSha="65533" color="EX-dark-tan" />
    <node name="OIP5" row="1815" minCol="1603" maxCol="3167" minColSha="1752" maxColSha="65535" drainMinSha="65534" drainMaxSha="65535" color="EX-pale-blue-magenta" />
    <node name="TIMM50" row="1816" minCol="1604" maxCol="40852" minColSha="1753" maxColSha="109239" drainMin="40843" drainMax="40852" drainMinSha="65536" drainMaxSha="65548" color="EX-pale-yellow orange" />
    <node name="ACHE" row="1817" minCol="6080" maxCol="40859" minColSha="7561" maxColSha="83894" drainMin="40853" drainMax="40859" drainMinSha="65549" drainMaxSha="65557" color="EX-medium-magenta" />
    <node name="PRIMA1" row="1818" minCol="40854" maxCol="40854" minColSha="65552" maxColSha="65558" drainMinSha="65558" drainMaxSha="65558" color="EX-pale-red" />
    <node name="HAND1" row="1819" minCol="40855" maxCol="40870" minColSha="65553" maxColSha="92918" drainMin="40860" drainMax="40870" drainMinSha="65559" drainMaxSha="65570" color="EX-pale-cyan" />
    <node name="HAND2" row="1820" minCol="29454" maxCol="40880" minColSha="47703" maxColSha="92919" drainMin="40871" drainMax="40880" drainMinSha="65571" drainMaxSha="65584" color="EX-pale-yellow-green" />
    <node name="PHOX2A" row="1821" minCol="30513" maxCol="40883" minColSha="49327" maxColSha="66167" drainMin="40881" drainMax="40883" drainMinSha="65585" drainMaxSha="65589" color="EX-pale-purple" />
    <node name="HEY2" row="1822" minCol="32028" maxCol="40888" minColSha="51523" maxColSha="90717" drainMin="40884" drainMax="40888" drainMinSha="65590" drainMaxSha="65599" color="EX-pale-magenta" />
    <node name="SIRT1" row="1823" minCol="30658" maxCol="40895" minColSha="49507" maxColSha="107600" drainMin="40889" drainMax="40895" drainMinSha="65600" drainMaxSha="65608" color="EX-pale-red-orange" />
    <node name="PPP2R5D" row="1824" minCol="7573" maxCol="40899" minColSha="9726" maxColSha="94100" drainMin="40896" drainMax="40899" drainMinSha="65609" drainMaxSha="65616" color="EX-blue" />
    <node name="CREBL1" row="1825" minCol="40882" maxCol="40903" minColSha="65588" maxColSha="119525" drainMin="40900" drainMax="40903" drainMinSha="65617" drainMaxSha="65621" color="EX-orange" />
    <node name="ATF6" row="1826" minCol="40741" maxCol="40908" minColSha="65393" maxColSha="91896" drainMin="40904" drainMax="40908" drainMinSha="65622" drainMaxSha="65628" color="EX-dark-cyan" />
    <node name="NFYC" row="1827" minCol="4852" maxCol="40909" minColSha="5979" maxColSha="81078" drainMin="40909" drainMax="40909" drainMinSha="65629" drainMaxSha="65635" color="EX-red" />
    <node name="GTF2I" row="1828" minCol="2143" maxCol="40919" minColSha="2413" maxColSha="113202" drainMin="40910" drainMax="40919" drainMinSha="65636" drainMaxSha="65659" color="EX-dark-orange" />
    <node name="MBTPS1" row="1829" minCol="40902" maxCol="40922" minColSha="65620" maxColSha="103698" drainMin="40920" drainMax="40922" drainMinSha="65660" drainMaxSha="65663" color="EX-dark-gray-purple" />
    <node name="BDNF" row="1830" minCol="30994" maxCol="40929" minColSha="49968" maxColSha="108675" drainMin="40923" drainMax="40929" drainMinSha="65664" drainMaxSha="65673" color="EX-cyan" />
    <node name="NTF5" row="1831" minCol="6497" maxCol="40931" minColSha="8196" maxColSha="65685" drainMin="40930" drainMax="40931" drainMinSha="65674" drainMaxSha="65677" color="EX-yellow-orange" />
    <node name="NTRK2" row="1832" minCol="3782" maxCol="40940" minColSha="4662" maxColSha="102003" drainMin="40932" drainMax="40940" drainMinSha="65678" drainMaxSha="65694" color="EX-pure-blue" />
    <node name="NTF3" row="1833" minCol="6517" maxCol="40941" minColSha="8221" maxColSha="119377" drainMin="40941" drainMax="40941" drainMinSha="65695" drainMaxSha="65698" color="EX-dark-yellow-green" />
    <node name="NCAM1" row="1834" minCol="3783" maxCol="40950" minColSha="4663" maxColSha="103138" drainMin="40942" drainMax="40950" drainMinSha="65699" drainMaxSha="65710" color="EX-dark-magenta" />
    <node name="ST8SIA4" row="1835" minCol="40943" maxCol="40951" minColSha="65703" maxColSha="65712" drainMin="40951" drainMax="40951" drainMinSha="65711" drainMaxSha="65712" color="EX-dark-green" />
    <node name="GDNF" row="1836" minCol="2891" maxCol="40954" minColSha="3444" maxColSha="65720" drainMin="40952" drainMax="40954" drainMinSha="65713" drainMaxSha="65717" color="EX-blue-magenta" />
    <node name="GFRA1" row="1837" minCol="40953" maxCol="40955" minColSha="65716" maxColSha="111402" drainMin="40955" drainMax="40955" drainMinSha="65718" drainMaxSha="65719" color="EX-yellow-green" />
    <node name="GFRA2" row="1838" minCol="40954" maxCol="40956" minColSha="65717" maxColSha="111403" drainMin="40956" drainMax="40956" drainMinSha="65720" drainMaxSha="65721" color="EX-magenta" />
    <node name="CSPG3" row="1839" minCol="40945" maxCol="40961" minColSha="65705" maxColSha="97479" drainMin="40957" drainMax="40961" drainMinSha="65722" drainMaxSha="65727" color="EX-green" />
    <node name="L1CAM" row="1840" minCol="6442" maxCol="40971" minColSha="8104" maxColSha="99365" drainMin="40962" drainMax="40971" drainMinSha="65728" drainMaxSha="65743" color="EX-yellow" />
    <node name="CNTN2" row="1841" minCol="37212" maxCol="40974" minColSha="59659" maxColSha="111903" drainMin="40972" drainMax="40974" drainMinSha="65744" drainMaxSha="65749" color="EX-purple" />
    <node name="CREB3L3" row="1842" minCol="30820" maxCol="40976" minColSha="49682" maxColSha="95408" drainMin="40975" drainMax="40976" drainMinSha="65750" drainMaxSha="65753" color="EX-dark-purple" />
    <node name="CREB3L1" row="1843" minCol="40975" maxCol="40978" minColSha="65752" maxColSha="65764" drainMin="40977" drainMax="40978" drainMinSha="65754" drainMaxSha="65756" color="EX-dark-red" />
    <node name="CREM" row="1844" minCol="21089" maxCol="40990" minColSha="32286" maxColSha="101191" drainMin="40979" drainMax="40990" drainMinSha="65757" drainMaxSha="65776" color="EX-pale-green" />
    <node name="ATF1" row="1845" minCol="30224" maxCol="41002" minColSha="48933" maxColSha="82938" drainMin="40991" drainMax="41002" drainMinSha="65777" drainMaxSha="65793" color="EX-pale-blue" />
    <node name="GABPA" row="1846" minCol="30293" maxCol="41004" minColSha="49025" maxColSha="76335" drainMin="41003" drainMax="41004" drainMinSha="65794" drainMaxSha="65800" color="EX-dark-tan" />
    <node name="CREB1" row="1847" minCol="3081" maxCol="41024" minColSha="3742" maxColSha="118945" drainMin="41005" drainMax="41024" drainMinSha="65801" drainMaxSha="65833" color="EX-pale-blue-magenta" />
    <node name="RPS6KA4" row="1848" minCol="1573" maxCol="41025" minColSha="1719" maxColSha="65841" drainMin="41025" drainMax="41025" drainMinSha="65834" drainMaxSha="65841" color="EX-pale-yellow orange" />
    <node name="GABPB2" row="1849" minCol="36089" maxCol="41033" minColSha="57884" maxColSha="117831" drainMin="41026" drainMax="41033" drainMinSha="65842" drainMaxSha="65852" color="EX-medium-magenta" />
    <node name="FHL5" row="1850" minCol="5142" maxCol="41039" minColSha="6290" maxColSha="100829" drainMin="41034" drainMax="41039" drainMinSha="65853" drainMaxSha="65861" color="EX-pale-red" />
    <node name="TCF2" row="1851" minCol="30518" maxCol="41040" minColSha="49332" maxColSha="72093" drainMin="41040" drainMax="41040" drainMinSha="65862" drainMaxSha="65864" color="EX-pale-cyan" />
    <node name="EDF1" row="1852" minCol="21124" maxCol="41047" minColSha="32344" maxColSha="117666" drainMin="41041" drainMax="41047" drainMinSha="65865" drainMaxSha="65880" color="EX-pale-yellow-green" />
    <node name="DNAL4" row="1853" minCol="41035" maxCol="41048" minColSha="65857" maxColSha="100432" drainMin="41048" drainMax="41048" drainMinSha="65881" drainMaxSha="65882" color="EX-pale-purple" />
    <node name="GOLGA3" row="1854" minCol="7943" maxCol="41053" minColSha="10205" maxColSha="96170" drainMin="41049" drainMax="41053" drainMinSha="65883" drainMaxSha="65891" color="EX-pale-magenta" />
    <node name="GOLGA7" row="1855" minCol="41050" maxCol="41050" minColSha="65888" maxColSha="65892" drainMinSha="65892" drainMaxSha="65892" color="EX-pale-red-orange" />
    <node name="NOL3" row="1856" minCol="7775" maxCol="41062" minColSha="10002" maxColSha="104079" drainMin="41054" drainMax="41062" drainMinSha="65893" drainMaxSha="65907" color="EX-blue" />
    <node name="283484" row="1857" minCol="19496" maxCol="41063" minColSha="29972" maxColSha="108065" drainMin="41063" drainMax="41063" drainMinSha="65908" drainMaxSha="65915" color="EX-orange" />
    <node name="ALS2CR2" row="1858" minCol="8794" maxCol="41064" minColSha="11169" maxColSha="83588" drainMin="41064" drainMax="41064" drainMinSha="65916" drainMaxSha="65920" color="EX-dark-cyan" />
    <node name="DUSP22" row="1859" minCol="3657" maxCol="37341" minColSha="4496" maxColSha="65924" drainMinSha="65921" drainMaxSha="65924" color="EX-red" />
    <node name="GRB10" row="1860" minCol="862" maxCol="41070" minColSha="877" maxColSha="115343" drainMin="41065" drainMax="41070" drainMinSha="65925" drainMaxSha="65949" color="EX-dark-orange" />
    <node name="TRIM27" row="1861" minCol="16348" maxCol="41086" minColSha="24255" maxColSha="111623" drainMin="41071" drainMax="41086" drainMinSha="65950" drainMaxSha="65971" color="EX-dark-gray-purple" />
    <node name="TRIM11" row="1862" minCol="37947" maxCol="41088" minColSha="60896" maxColSha="65981" drainMin="41087" drainMax="41088" drainMinSha="65972" drainMaxSha="65975" color="EX-cyan" />
    <node name="TRIM29" row="1863" minCol="7256" maxCol="41105" minColSha="9328" maxColSha="107027" drainMin="41089" drainMax="41105" drainMinSha="65976" drainMaxSha="65998" color="EX-yellow-orange" />
    <node name="TRIM23" row="1864" minCol="36828" maxCol="41120" minColSha="58984" maxColSha="109892" drainMin="41106" drainMax="41120" drainMinSha="65999" drainMaxSha="66016" color="EX-pure-blue" />
    <node name="TRIM32" row="1865" minCol="41075" maxCol="41126" minColSha="65960" maxColSha="95691" drainMin="41121" drainMax="41126" drainMinSha="66017" drainMaxSha="66024" color="EX-dark-yellow-green" />
    <node name="PDE9A" row="1866" minCol="41122" maxCol="41128" minColSha="66020" maxColSha="66028" drainMin="41127" drainMax="41128" drainMinSha="66025" drainMaxSha="66027" color="EX-dark-magenta" />
    <node name="PHYHIPL" row="1867" minCol="41128" maxCol="41128" minColSha="66027" maxColSha="66028" drainMinSha="66028" drainMaxSha="66028" color="EX-dark-green" />
    <node name="MID2" row="1868" minCol="41091" maxCol="41133" minColSha="65984" maxColSha="109354" drainMin="41129" drainMax="41133" drainMinSha="66029" drainMaxSha="66035" color="EX-blue-magenta" />
    <node name="MID1" row="1869" minCol="41130" maxCol="41135" minColSha="66032" maxColSha="66040" drainMin="41134" drainMax="41135" drainMinSha="66036" drainMaxSha="66038" color="EX-yellow-green" />
    <node name="IGBP1" row="1870" minCol="41131" maxCol="41139" minColSha="66033" maxColSha="109772" drainMin="41136" drainMax="41139" drainMinSha="66039" drainMaxSha="66044" color="EX-magenta" />
    <node name="PPP6C" row="1871" minCol="4425" maxCol="41140" minColSha="5489" maxColSha="102645" drainMin="41140" drainMax="41140" drainMinSha="66045" drainMaxSha="66048" color="EX-green" />
    <node name="FLAD1" row="1872" minCol="41108" maxCol="41142" minColSha="66004" maxColSha="66054" drainMin="41141" drainMax="41142" drainMinSha="66049" drainMaxSha="66051" color="EX-yellow" />
    <node name="PRTFDC1" row="1873" minCol="2611" maxCol="41146" minColSha="3009" maxColSha="119206" drainMin="41143" drainMax="41146" drainMinSha="66052" drainMaxSha="66058" color="EX-purple" />
    <node name="TRIM31" row="1874" minCol="8382" maxCol="41148" minColSha="10719" maxColSha="80951" drainMin="41147" drainMax="41148" drainMinSha="66059" drainMaxSha="66062" color="EX-dark-purple" />
    <node name="TSG101" row="1875" minCol="6305" maxCol="41165" minColSha="7860" maxColSha="110898" drainMin="41149" drainMax="41165" drainMinSha="66063" drainMaxSha="66092" color="EX-dark-red" />
    <node name="VPS37A" row="1876" minCol="41150" maxCol="41167" minColSha="66077" maxColSha="79669" drainMin="41166" drainMax="41167" drainMinSha="66093" drainMaxSha="66095" color="EX-pale-green" />
    <node name="VPS28" row="1877" minCol="16511" maxCol="41170" minColSha="24861" maxColSha="119304" drainMin="41168" drainMax="41170" drainMinSha="66096" drainMaxSha="66102" color="EX-pale-blue" />
    <node name="PIK3R3" row="1878" minCol="863" maxCol="41171" minColSha="878" maxColSha="67461" drainMin="41171" drainMax="41171" drainMinSha="66103" drainMaxSha="66114" color="EX-dark-tan" />
    <node name="PRKACA" row="1879" minCol="1199" maxCol="41273" minColSha="1292" maxColSha="116676" drainMin="41172" drainMax="41273" drainMinSha="66115" drainMaxSha="66270" color="EX-pale-blue-magenta" />
    <node name="APBA1" row="1880" minCol="38525" maxCol="41285" minColSha="61755" maxColSha="118880" drainMin="41274" drainMax="41285" drainMinSha="66271" drainMaxSha="66285" color="EX-pale-yellow orange" />
    <node name="55646" row="1881" minCol="11241" maxCol="41336" minColSha="13831" maxColSha="118762" drainMin="41286" drainMax="41336" drainMinSha="66286" drainMaxSha="66358" color="EX-medium-magenta" />
    <node name="PSTPIP1" row="1882" minCol="3280" maxCol="41353" minColSha="3996" maxColSha="118802" drainMin="41337" drainMax="41353" drainMinSha="66359" drainMaxSha="66396" color="EX-pale-red" />
    <node name="IRS4" row="1883" minCol="188" maxCol="41360" minColSha="188" maxColSha="106387" drainMin="41354" drainMax="41360" drainMinSha="66397" drainMaxSha="66416" color="EX-pale-cyan" />
    <node name="SOCS7" row="1884" minCol="189" maxCol="41362" minColSha="189" maxColSha="96341" drainMin="41361" drainMax="41362" drainMinSha="66417" drainMaxSha="66425" color="EX-pale-yellow-green" />
    <node name="GNB2L1" row="1885" minCol="864" maxCol="41389" minColSha="879" maxColSha="114698" drainMin="41363" drainMax="41389" drainMinSha="66426" drainMaxSha="66485" color="EX-pale-purple" />
    <node name="DOK4" row="1886" minCol="865" maxCol="41390" minColSha="880" maxColSha="88770" drainMin="41390" drainMax="41390" drainMinSha="66486" drainMaxSha="66493" color="EX-pale-magenta" />
    <node name="HNF4A" row="1887" minCol="3701" maxCol="41403" minColSha="4545" maxColSha="101491" drainMin="41391" drainMax="41403" drainMinSha="66494" drainMaxSha="66520" color="EX-pale-red-orange" />
    <node name="FOXO1A" row="1888" minCol="3083" maxCol="41411" minColSha="3744" maxColSha="118055" drainMin="41404" drainMax="41411" drainMinSha="66521" drainMaxSha="66541" color="EX-blue" />
    <node name="SREBF2" row="1889" minCol="3566" maxCol="41417" minColSha="4397" maxColSha="84932" drainMin="41412" drainMax="41417" drainMinSha="66542" drainMaxSha="66557" color="EX-orange" />
    <node name="22937" row="1890" minCol="41413" maxCol="41421" minColSha="66553" maxColSha="105942" drainMin="41418" drainMax="41421" drainMinSha="66558" drainMaxSha="66562" color="EX-dark-cyan" />
    <node name="INSIG2" row="1891" minCol="41414" maxCol="41419" minColSha="66554" maxColSha="66564" drainMinSha="66563" drainMaxSha="66564" color="EX-red" />
    <node name="INSIG1" row="1892" minCol="41415" maxCol="41422" minColSha="66555" maxColSha="66570" drainMin="41422" drainMax="41422" drainMinSha="66565" drainMaxSha="66567" color="EX-dark-orange" />
    <node name="HMGCR" row="1893" minCol="33859" maxCol="41424" minColSha="54395" maxColSha="91193" drainMin="41423" drainMax="41424" drainMinSha="66568" drainMaxSha="66572" color="EX-dark-gray-purple" />
    <node name="FHL2" row="1894" minCol="7258" maxCol="41444" minColSha="9330" maxColSha="107905" drainMin="41425" drainMax="41444" drainMinSha="66573" drainMaxSha="66611" color="EX-cyan" />
    <node name="SNAP23" row="1895" minCol="32919" maxCol="41469" minColSha="52940" maxColSha="109587" drainMin="41445" drainMax="41469" drainMinSha="66612" drainMaxSha="66638" color="EX-yellow-orange" />
    <node name="VAMP8" row="1896" minCol="41446" maxCol="41478" minColSha="66615" maxColSha="93662" drainMin="41470" drainMax="41478" drainMinSha="66639" drainMaxSha="66648" color="EX-pure-blue" />
    <node name="VAMP2" row="1897" minCol="32920" maxCol="41490" minColSha="52941" maxColSha="119128" drainMin="41479" drainMax="41490" drainMinSha="66649" drainMaxSha="66663" color="EX-dark-yellow-green" />
    <node name="NAPA" row="1898" minCol="41448" maxCol="41504" minColSha="66617" maxColSha="103523" drainMin="41491" drainMax="41504" drainMinSha="66664" drainMaxSha="66679" color="EX-dark-magenta" />
    <node name="STX3" row="1899" minCol="32921" maxCol="41514" minColSha="52942" maxColSha="103218" drainMin="41505" drainMax="41514" drainMinSha="66680" drainMaxSha="66692" color="EX-dark-green" />
    <node name="SYBL1" row="1900" minCol="41450" maxCol="41521" minColSha="66619" maxColSha="114943" drainMin="41515" drainMax="41521" drainMinSha="66693" drainMaxSha="66701" color="EX-blue-magenta" />
    <node name="SNAP29" row="1901" minCol="41507" maxCol="41532" minColSha="66685" maxColSha="102082" drainMin="41522" drainMax="41532" drainMinSha="66702" drainMaxSha="66714" color="EX-yellow-green" />
    <node name="NSF" row="1902" minCol="16092" maxCol="41546" minColSha="23189" maxColSha="112093" drainMin="41533" drainMax="41546" drainMinSha="66715" drainMaxSha="66733" color="EX-magenta" />
    <node name="STX4" row="1903" minCol="32913" maxCol="41563" minColSha="52929" maxColSha="119198" drainMin="41547" drainMax="41563" drainMinSha="66734" drainMaxSha="66757" color="EX-green" />
    <node name="EHD3" row="1904" minCol="41523" maxCol="41564" minColSha="66705" maxColSha="66762" drainMin="41564" drainMax="41564" drainMinSha="66758" drainMaxSha="66759" color="EX-yellow" />
    <node name="EHD1" row="1905" minCol="919" maxCol="41565" minColSha="938" maxColSha="88717" drainMin="41565" drainMax="41565" drainMinSha="66760" drainMaxSha="66763" color="EX-purple" />
    <node name="STX8" row="1906" minCol="4426" maxCol="41574" minColSha="5490" maxColSha="117654" drainMin="41566" drainMax="41574" drainMinSha="66764" drainMaxSha="66776" color="EX-dark-purple" />
    <node name="VPS18" row="1907" minCol="41566" maxCol="41583" minColSha="66768" maxColSha="69935" drainMin="41575" drainMax="41583" drainMinSha="66777" drainMaxSha="66786" color="EX-dark-red" />
    <node name="VPS11" row="1908" minCol="3498" maxCol="41591" minColSha="4293" maxColSha="98308" drainMin="41584" drainMax="41591" drainMinSha="66787" drainMaxSha="66798" color="EX-pale-green" />
    <node name="VPS16" row="1909" minCol="41577" maxCol="41594" minColSha="66780" maxColSha="66815" drainMin="41592" drainMax="41594" drainMinSha="66799" drainMaxSha="66803" color="EX-pale-blue" />
    <node name="VPS33A" row="1910" minCol="41578" maxCol="41595" minColSha="66781" maxColSha="74500" drainMin="41595" drainMax="41595" drainMinSha="66804" drainMaxSha="66807" color="EX-dark-tan" />
    <node name="STX7" row="1911" minCol="41474" maxCol="41598" minColSha="66644" maxColSha="119216" drainMin="41596" drainMax="41598" drainMinSha="66808" drainMaxSha="66818" color="EX-pale-blue-magenta" />
    <node name="STX6" row="1912" minCol="41452" maxCol="41604" minColSha="66621" maxColSha="118490" drainMin="41599" drainMax="41604" drainMinSha="66819" drainMaxSha="66829" color="EX-pale-yellow orange" />
    <node name="VPS45A" row="1913" minCol="41581" maxCol="41606" minColSha="66784" maxColSha="107500" drainMin="41605" drainMax="41606" drainMinSha="66830" drainMaxSha="66833" color="EX-medium-magenta" />
    <node name="GOSR1" row="1914" minCol="41495" maxCol="41609" minColSha="66670" maxColSha="112094" drainMin="41607" drainMax="41609" drainMinSha="66834" drainMaxSha="66838" color="EX-pale-red" />
    <node name="STX1A" row="1915" minCol="32922" maxCol="41640" minColSha="52943" maxColSha="119215" drainMin="41610" drainMax="41640" drainMinSha="66839" drainMaxSha="66885" color="EX-pale-cyan" />
    <node name="SNAP25" row="1916" minCol="41174" maxCol="41659" minColSha="66171" maxColSha="119023" drainMin="41641" drainMax="41659" drainMinSha="66886" drainMaxSha="66911" color="EX-pale-yellow-green" />
    <node name="STXBP5" row="1917" minCol="41454" maxCol="41611" minColSha="66623" maxColSha="66914" drainMinSha="66912" drainMaxSha="66914" color="EX-pale-purple" />
    <node name="NAPG" row="1918" minCol="41538" maxCol="41570" minColSha="66725" maxColSha="66916" drainMinSha="66915" drainMaxSha="66916" color="EX-pale-magenta" />
    <node name="STX11" row="1919" minCol="17951" maxCol="41665" minColSha="27372" maxColSha="102784" drainMin="41660" drainMax="41665" drainMinSha="66917" drainMaxSha="66927" color="EX-pale-red-orange" />
    <node name="SLC38A2" row="1920" minCol="41661" maxCol="41661" minColSha="66923" maxColSha="66928" drainMinSha="66928" drainMaxSha="66928" color="EX-blue" />
    <node name="JUND" row="1921" minCol="3567" maxCol="41670" minColSha="4398" maxColSha="101879" drainMin="41666" drainMax="41670" drainMinSha="66929" drainMaxSha="66950" color="EX-orange" />
    <node name="IFI35" row="1922" minCol="30838" maxCol="41671" minColSha="49710" maxColSha="82463" drainMin="41671" drainMax="41671" drainMinSha="66951" drainMaxSha="66952" color="EX-dark-cyan" />
    <node name="ATF3" row="1923" minCol="4857" maxCol="41676" minColSha="5984" maxColSha="109017" drainMin="41672" drainMax="41676" drainMinSha="66953" drainMaxSha="66965" color="EX-red" />
    <node name="MTNR1B" row="1924" minCol="35789" maxCol="41689" minColSha="57351" maxColSha="105436" drainMin="41677" drainMax="41689" drainMinSha="66966" drainMaxSha="66983" color="EX-dark-orange" />
    <node name="MTNR1A" row="1925" minCol="16532" maxCol="41707" minColSha="24968" maxColSha="111089" drainMin="41690" drainMax="41707" drainMinSha="66984" drainMaxSha="67008" color="EX-dark-gray-purple" />
    <node name="XRCC4" row="1926" minCol="32495" maxCol="41716" minColSha="52202" maxColSha="100339" drainMin="41708" drainMax="41716" drainMinSha="67009" drainMaxSha="67024" color="EX-cyan" />
    <node name="LIG4" row="1927" minCol="32496" maxCol="41719" minColSha="52203" maxColSha="100320" drainMin="41717" drainMax="41719" drainMinSha="67025" drainMaxSha="67031" color="EX-yellow-orange" />
    <node name="NHEJ1" row="1928" minCol="41710" maxCol="41720" minColSha="67018" maxColSha="67034" drainMin="41720" drainMax="41720" drainMinSha="67032" drainMaxSha="67034" color="EX-pure-blue" />
    <node name="MSX2" row="1929" minCol="22814" maxCol="41729" minColSha="34897" maxColSha="104813" drainMin="41721" drainMax="41729" drainMinSha="67035" drainMaxSha="67048" color="EX-dark-yellow-green" />
    <node name="DLX5" row="1930" minCol="41722" maxCol="41732" minColSha="67041" maxColSha="104814" drainMin="41730" drainMax="41732" drainMinSha="67049" drainMaxSha="67052" color="EX-dark-magenta" />
    <node name="PAX5" row="1931" minCol="2114" maxCol="41739" minColSha="2376" maxColSha="85293" drainMin="41733" drainMax="41739" drainMinSha="67053" drainMaxSha="67066" color="EX-dark-green" />
    <node name="TLE4" row="1932" minCol="28087" maxCol="41742" minColSha="45616" maxColSha="67076" drainMin="41740" drainMax="41742" drainMinSha="67067" drainMaxSha="67071" color="EX-blue-magenta" />
    <node name="OTX2" row="1933" minCol="41741" maxCol="41744" minColSha="67070" maxColSha="90528" drainMin="41743" drainMax="41744" drainMinSha="67072" drainMaxSha="67074" color="EX-yellow-green" />
    <node name="OTX1" row="1934" minCol="40364" maxCol="41748" minColSha="64731" maxColSha="110153" drainMin="41745" drainMax="41748" drainMinSha="67075" drainMaxSha="67080" color="EX-magenta" />
    <node name="CHIC2" row="1935" minCol="27041" maxCol="41755" minColSha="43120" maxColSha="110154" drainMin="41749" drainMax="41755" drainMinSha="67081" drainMaxSha="67089" color="EX-green" />
    <node name="CATSPER1" row="1936" minCol="41749" maxCol="41762" minColSha="67083" maxColSha="110155" drainMin="41756" drainMax="41762" drainMinSha="67090" drainMaxSha="67097" color="EX-yellow" />
    <node name="HOXA1" row="1937" minCol="41750" maxCol="41772" minColSha="67084" maxColSha="110156" drainMin="41763" drainMax="41772" drainMinSha="67098" drainMaxSha="67108" color="EX-purple" />
    <node name="ADAMTSL4" row="1938" minCol="39386" maxCol="41782" minColSha="63097" maxColSha="105099" drainMin="41773" drainMax="41782" drainMinSha="67109" drainMaxSha="67120" color="EX-dark-purple" />
    <node name="EGFL9" row="1939" minCol="41773" maxCol="41785" minColSha="67111" maxColSha="90867" drainMin="41783" drainMax="41785" drainMinSha="67121" drainMaxSha="67124" color="EX-dark-red" />
    <node name="TXNL2" row="1940" minCol="41774" maxCol="41801" minColSha="67112" maxColSha="109140" drainMin="41786" drainMax="41801" drainMinSha="67125" drainMaxSha="67141" color="EX-pale-green" />
    <node name="SPRY2" row="1941" minCol="190" maxCol="41807" minColSha="190" maxColSha="117585" drainMin="41802" drainMax="41807" drainMinSha="67142" drainMaxSha="67154" color="EX-pale-blue" />
    <node name="GPRIN2" row="1942" minCol="36567" maxCol="41814" minColSha="58600" maxColSha="110157" drainMin="41808" drainMax="41814" drainMinSha="67155" drainMaxSha="67163" color="EX-dark-tan" />
    <node name="399806" row="1943" minCol="2144" maxCol="41815" minColSha="2414" maxColSha="67166" drainMin="41815" drainMax="41815" drainMinSha="67164" drainMaxSha="67166" color="EX-pale-blue-magenta" />
    <node name="TOP3B" row="1944" minCol="5767" maxCol="41824" minColSha="7122" maxColSha="117307" drainMin="41816" drainMax="41824" drainMinSha="67167" drainMaxSha="67178" color="EX-pale-yellow orange" />
    <node name="ID2" row="1945" minCol="3528" maxCol="41840" minColSha="4332" maxColSha="110304" drainMin="41825" drainMax="41840" drainMinSha="67179" drainMaxSha="67200" color="EX-medium-magenta" />
    <node name="MSC" row="1946" minCol="41826" maxCol="41844" minColSha="67186" maxColSha="108067" drainMin="41841" drainMax="41844" drainMinSha="67201" drainMaxSha="67205" color="EX-pale-red" />
    <node name="TCF12" row="1947" minCol="30524" maxCol="41849" minColSha="49338" maxColSha="119366" drainMin="41845" drainMax="41849" drainMinSha="67206" drainMaxSha="67215" color="EX-pale-cyan" />
    <node name="TCF3" row="1948" minCol="3529" maxCol="41875" minColSha="4333" maxColSha="113745" drainMin="41850" drainMax="41875" drainMinSha="67216" drainMaxSha="67262" color="EX-pale-yellow-green" />
    <node name="MYOD1" row="1949" minCol="2553" maxCol="41900" minColSha="2936" maxColSha="113548" drainMin="41876" drainMax="41900" drainMinSha="67263" drainMaxSha="67307" color="EX-pale-purple" />
    <node name="TCF4" row="1950" minCol="34657" maxCol="41912" minColSha="55711" maxColSha="100107" drainMin="41901" drainMax="41912" drainMinSha="67308" drainMaxSha="67324" color="EX-pale-magenta" />
    <node name="NEUROD1" row="1951" minCol="30666" maxCol="41921" minColSha="49515" maxColSha="100725" drainMin="41913" drainMax="41921" drainMinSha="67325" drainMaxSha="67335" color="EX-pale-red-orange" />
    <node name="ID3" row="1952" minCol="27367" maxCol="41930" minColSha="44334" maxColSha="103173" drainMin="41922" drainMax="41930" drainMinSha="67336" drainMaxSha="67350" color="EX-blue" />
    <node name="ID4" row="1953" minCol="41879" maxCol="41931" minColSha="67286" maxColSha="82306" drainMin="41931" drainMax="41931" drainMinSha="67351" drainMaxSha="67354" color="EX-orange" />
    <node name="IPF1" row="1954" minCol="31806" maxCol="41936" minColSha="51215" maxColSha="106691" drainMin="41932" drainMax="41936" drainMinSha="67355" drainMaxSha="67363" color="EX-dark-cyan" />
    <node name="MAFA" row="1955" minCol="3702" maxCol="41933" minColSha="4546" maxColSha="67368" drainMinSha="67364" drainMaxSha="67368" color="EX-red" />
    <node name="MYF5" row="1956" minCol="41831" maxCol="41944" minColSha="67191" maxColSha="110159" drainMin="41937" drainMax="41944" drainMinSha="67369" drainMaxSha="67379" color="EX-dark-orange" />
    <node name="ID1" row="1957" minCol="18023" maxCol="41947" minColSha="27548" maxColSha="103174" drainMin="41945" drainMax="41947" drainMinSha="67380" drainMaxSha="67389" color="EX-dark-gray-purple" />
    <node name="MYOG" row="1958" minCol="22104" maxCol="41955" minColSha="33859" maxColSha="110160" drainMin="41948" drainMax="41955" drainMinSha="67390" drainMaxSha="67400" color="EX-cyan" />
    <node name="ASCL3" row="1959" minCol="41881" maxCol="41956" minColSha="67288" maxColSha="74271" drainMin="41956" drainMax="41956" drainMinSha="67401" drainMaxSha="67403" color="EX-yellow-orange" />
    <node name="CDC73" row="1960" minCol="40055" maxCol="41958" minColSha="64230" maxColSha="67413" drainMin="41957" drainMax="41958" drainMinSha="67404" drainMaxSha="67407" color="EX-pure-blue" />
    <node name="BCL9" row="1961" minCol="40056" maxCol="41960" minColSha="64231" maxColSha="67416" drainMin="41959" drainMax="41960" drainMinSha="67408" drainMaxSha="67412" color="EX-dark-yellow-green" />
    <node name="PYGO2" row="1962" minCol="41958" maxCol="41959" minColSha="67407" maxColSha="67414" drainMinSha="67413" drainMaxSha="67414" color="EX-dark-magenta" />
    <node name="PYGO1" row="1963" minCol="40057" maxCol="41960" minColSha="64232" maxColSha="67416" drainMinSha="67415" drainMaxSha="67416" color="EX-dark-green" />
    <node name="TWIST1" row="1964" minCol="9210" maxCol="41963" minColSha="11612" maxColSha="86742" drainMin="41961" drainMax="41963" drainMinSha="67417" drainMaxSha="67424" color="EX-blue-magenta" />
    <node name="RAPGEF1" row="1965" minCol="191" maxCol="41966" minColSha="191" maxColSha="106633" drainMin="41964" drainMax="41966" drainMinSha="67425" drainMaxSha="67435" color="EX-yellow-green" />
    <node name="CREB3" row="1966" minCol="2743" maxCol="41974" minColSha="3204" maxColSha="91787" drainMin="41967" drainMax="41974" drainMinSha="67436" drainMaxSha="67446" color="EX-magenta" />
    <node name="58487" row="1967" minCol="41968" maxCol="41975" minColSha="67440" maxColSha="76338" drainMin="41975" drainMax="41975" drainMinSha="67447" drainMaxSha="67448" color="EX-green" />
    <node name="NFIL3" row="1968" minCol="41969" maxCol="41978" minColSha="67441" maxColSha="67455" drainMin="41976" drainMax="41978" drainMinSha="67449" drainMaxSha="67452" color="EX-yellow" />
    <node name="CREB3L4" row="1969" minCol="41977" maxCol="41977" minColSha="67451" maxColSha="67453" drainMinSha="67453" drainMaxSha="67453" color="EX-purple" />
    <node name="DR1" row="1970" minCol="21278" maxCol="41980" minColSha="32578" maxColSha="67475" drainMin="41979" drainMax="41980" drainMinSha="67454" drainMaxSha="67457" color="EX-dark-purple" />
    <node name="DRAP1" row="1971" minCol="21158" maxCol="41990" minColSha="32403" maxColSha="113684" drainMin="41981" drainMax="41990" drainMinSha="67458" drainMaxSha="67472" color="EX-dark-red" />
    <node name="POLE3" row="1972" minCol="18999" maxCol="41992" minColSha="29241" maxColSha="117962" drainMin="41991" drainMax="41992" drainMinSha="67473" drainMaxSha="67478" color="EX-pale-green" />
    <node name="POLE4" row="1973" minCol="19000" maxCol="41991" minColSha="29242" maxColSha="67481" drainMinSha="67479" drainMaxSha="67481" color="EX-pale-blue" />
    <node name="ARHGAP8" row="1974" minCol="33846" maxCol="41994" minColSha="54369" maxColSha="99740" drainMin="41993" drainMax="41994" drainMinSha="67482" drainMaxSha="67484" color="EX-dark-tan" />
    <node name="LDLR" row="1975" minCol="5738" maxCol="42001" minColSha="7082" maxColSha="105214" drainMin="41995" drainMax="42001" drainMinSha="67485" drainMaxSha="67494" color="EX-pale-blue-magenta" />
    <node name="IL8" row="1976" minCol="5739" maxCol="42009" minColSha="7083" maxColSha="99295" drainMin="42002" drainMax="42009" drainMinSha="67495" drainMaxSha="67504" color="EX-pale-yellow orange" />
    <node name="IL8RA" row="1977" minCol="42003" maxCol="42021" minColSha="67498" maxColSha="99296" drainMin="42010" drainMax="42021" drainMinSha="67505" drainMaxSha="67517" color="EX-medium-magenta" />
    <node name="IL8RB" row="1978" minCol="42004" maxCol="42040" minColSha="67499" maxColSha="112206" drainMin="42022" drainMax="42040" drainMinSha="67518" drainMaxSha="67538" color="EX-pale-red" />
    <node name="CXCL2" row="1979" minCol="5710" maxCol="42042" minColSha="7052" maxColSha="67595" drainMin="42041" drainMax="42042" drainMinSha="67539" drainMaxSha="67543" color="EX-pale-cyan" />
    <node name="CXCL1" row="1980" minCol="38298" maxCol="42044" minColSha="61496" maxColSha="81049" drainMin="42043" drainMax="42044" drainMinSha="67544" drainMaxSha="67548" color="EX-pale-yellow-green" />
    <node name="CXCL3" row="1981" minCol="42014" maxCol="42025" minColSha="67510" maxColSha="67550" drainMinSha="67549" drainMaxSha="67550" color="EX-pale-purple" />
    <node name="CXCL6" row="1982" minCol="42015" maxCol="42026" minColSha="67511" maxColSha="67552" drainMinSha="67551" drainMaxSha="67552" color="EX-pale-magenta" />
    <node name="RGS12" row="1983" minCol="36353" maxCol="42054" minColSha="58362" maxColSha="100614" drainMin="42045" drainMax="42054" drainMinSha="67553" drainMaxSha="67564" color="EX-pale-red-orange" />
    <node name="NPY2R" row="1984" minCol="42046" maxCol="42057" minColSha="67556" maxColSha="91175" drainMin="42055" drainMax="42057" drainMinSha="67565" drainMaxSha="67568" color="EX-blue" />
    <node name="PPBP" row="1985" minCol="29396" maxCol="42065" minColSha="47612" maxColSha="104973" drainMin="42058" drainMax="42065" drainMinSha="67569" drainMaxSha="67580" color="EX-orange" />
    <node name="CUGBP1" row="1986" minCol="42059" maxCol="42069" minColSha="67574" maxColSha="104525" drainMin="42066" drainMax="42069" drainMinSha="67581" drainMaxSha="67585" color="EX-dark-cyan" />
    <node name="CXCL5" row="1987" minCol="38299" maxCol="42070" minColSha="61497" maxColSha="81050" drainMin="42070" drainMax="42070" drainMinSha="67586" drainMaxSha="67589" color="EX-red" />
    <node name="ENO1" row="1988" minCol="5711" maxCol="42077" minColSha="7053" maxColSha="117367" drainMin="42071" drainMax="42077" drainMinSha="67590" drainMaxSha="67602" color="EX-dark-orange" />
    <node name="CCL4" row="1989" minCol="2744" maxCol="42083" minColSha="3205" maxColSha="77944" drainMin="42078" drainMax="42083" drainMinSha="67603" drainMaxSha="67610" color="EX-dark-gray-purple" />
    <node name="CCL3" row="1990" minCol="2745" maxCol="42089" minColSha="3206" maxColSha="98268" drainMin="42084" drainMax="42089" drainMinSha="67611" drainMaxSha="67620" color="EX-cyan" />
    <node name="CCR8" row="1991" minCol="42080" maxCol="42093" minColSha="67607" maxColSha="75918" drainMin="42090" drainMax="42093" drainMinSha="67621" drainMaxSha="67625" color="EX-yellow-orange" />
    <node name="CCL17" row="1992" minCol="42091" maxCol="42097" minColSha="67623" maxColSha="81051" drainMin="42094" drainMax="42097" drainMinSha="67626" drainMaxSha="67630" color="EX-pure-blue" />
    <node name="CCL1" row="1993" minCol="42092" maxCol="42098" minColSha="67624" maxColSha="67650" drainMin="42098" drainMax="42098" drainMinSha="67631" drainMaxSha="67632" color="EX-dark-yellow-green" />
    <node name="VCAM1" row="1994" minCol="34222" maxCol="42104" minColSha="54961" maxColSha="96629" drainMin="42099" drainMax="42104" drainMinSha="67633" drainMaxSha="67643" color="EX-dark-magenta" />
    <node name="CCR1" row="1995" minCol="36124" maxCol="42116" minColSha="57956" maxColSha="105572" drainMin="42105" drainMax="42116" drainMinSha="67644" drainMaxSha="67662" color="EX-dark-green" />
    <node name="CCR3" row="1996" minCol="5903" maxCol="42130" minColSha="7336" maxColSha="105573" drainMin="42117" drainMax="42130" drainMinSha="67663" drainMaxSha="67683" color="EX-blue-magenta" />
    <node name="GNA14" row="1997" minCol="42018" maxCol="42134" minColSha="67514" maxColSha="117687" drainMin="42131" drainMax="42134" drainMinSha="67684" drainMaxSha="67690" color="EX-yellow-green" />
    <node name="PYY" row="1998" minCol="37770" maxCol="42137" minColSha="60599" maxColSha="118466" drainMin="42135" drainMax="42137" drainMinSha="67691" drainMaxSha="67695" color="EX-magenta" />
    <node name="GLRX" row="1999" minCol="29151" maxCol="42144" minColSha="47232" maxColSha="79334" drainMin="42138" drainMax="42144" drainMinSha="67696" drainMaxSha="67705" color="EX-green" />
    <node name="RRM2" row="2000" minCol="29152" maxCol="42153" minColSha="47233" maxColSha="76179" drainMin="42145" drainMax="42153" drainMinSha="67706" drainMaxSha="67717" color="EX-yellow" />
    <node name="RRM1" row="2001" minCol="29153" maxCol="42168" minColSha="47234" maxColSha="109141" drainMin="42154" drainMax="42168" drainMinSha="67718" drainMaxSha="67738" color="EX-purple" />
    <node name="CMPK" row="2002" minCol="33128" maxCol="42180" minColSha="53346" maxColSha="109142" drainMin="42169" drainMax="42180" drainMinSha="67739" drainMaxSha="67754" color="EX-dark-purple" />
    <node name="GUK1" row="2003" minCol="42142" maxCol="42185" minColSha="67703" maxColSha="103054" drainMin="42181" drainMax="42185" drainMinSha="67755" drainMaxSha="67762" color="EX-dark-red" />
    <node name="TXN" row="2004" minCol="5293" maxCol="42202" minColSha="6459" maxColSha="104998" drainMin="42186" drainMax="42202" drainMinSha="67763" drainMaxSha="67795" color="EX-pale-green" />
    <node name="NME1" row="2005" minCol="27872" maxCol="42218" minColSha="45148" maxColSha="104322" drainMin="42203" drainMax="42218" drainMinSha="67796" drainMaxSha="67820" color="EX-pale-blue" />
    <node name="NME2" row="2006" minCol="14873" maxCol="42260" minColSha="19558" maxColSha="114908" drainMin="42219" drainMax="42260" drainMinSha="67821" drainMaxSha="67885" color="EX-dark-tan" />
    <node name="RRM2B" row="2007" minCol="42151" maxCol="42261" minColSha="67715" maxColSha="76180" drainMin="42261" drainMax="42261" drainMinSha="67886" drainMaxSha="67888" color="EX-pale-blue-magenta" />
    <node name="GSR" row="2008" minCol="42143" maxCol="42267" minColSha="67704" maxColSha="100606" drainMin="42262" drainMax="42267" drainMinSha="67889" drainMaxSha="67895" color="EX-pale-yellow orange" />
    <node name="OCM" row="2009" minCol="42263" maxCol="42268" minColSha="67891" maxColSha="67897" drainMin="42268" drainMax="42268" drainMinSha="67896" drainMaxSha="67897" color="EX-medium-magenta" />
    <node name="G6PD" row="2010" minCol="42264" maxCol="42278" minColSha="67892" maxColSha="104745" drainMin="42269" drainMax="42278" drainMinSha="67898" drainMaxSha="67908" color="EX-pale-red" />
    <node name="GPI" row="2011" minCol="42270" maxCol="42293" minColSha="67900" maxColSha="100954" drainMin="42279" drainMax="42293" drainMinSha="67909" drainMaxSha="67924" color="EX-pale-cyan" />
    <node name="TALDO1" row="2012" minCol="33043" maxCol="42301" minColSha="53171" maxColSha="95149" drainMin="42294" drainMax="42301" drainMinSha="67925" drainMaxSha="67935" color="EX-pale-yellow-green" />
    <node name="TKT" row="2013" minCol="33131" maxCol="42313" minColSha="53349" maxColSha="112095" drainMin="42302" drainMax="42313" drainMinSha="67936" drainMaxSha="67952" color="EX-pale-purple" />
    <node name="PFKM" row="2014" minCol="41426" maxCol="42322" minColSha="66593" maxColSha="103094" drainMin="42314" drainMax="42322" drainMinSha="67953" drainMaxSha="67963" color="EX-pale-magenta" />
    <node name="PFKL" row="2015" minCol="8226" maxCol="42333" minColSha="10544" maxColSha="95151" drainMin="42323" drainMax="42333" drainMinSha="67964" drainMaxSha="67984" color="EX-pale-red-orange" />
    <node name="ALDOA" row="2016" minCol="28468" maxCol="42347" minColSha="46175" maxColSha="107161" drainMin="42334" drainMax="42347" drainMinSha="67985" drainMaxSha="68001" color="EX-blue" />
    <node name="ALDOB" row="2017" minCol="28629" maxCol="42355" minColSha="46433" maxColSha="107162" drainMin="42348" drainMax="42355" drainMinSha="68002" drainMaxSha="68012" color="EX-orange" />
    <node name="FBP1" row="2018" minCol="28630" maxCol="42362" minColSha="46434" maxColSha="111754" drainMin="42356" drainMax="42362" drainMinSha="68013" drainMaxSha="68025" color="EX-dark-cyan" />
    <node name="ALDOC" row="2019" minCol="42318" maxCol="42366" minColSha="67959" maxColSha="102609" drainMin="42363" drainMax="42366" drainMinSha="68026" drainMaxSha="68032" color="EX-red" />
    <node name="GCK" row="2020" minCol="1117" maxCol="42369" minColSha="1179" maxColSha="119060" drainMin="42367" drainMax="42369" drainMinSha="68033" drainMaxSha="68039" color="EX-dark-orange" />
    <node name="HK3" row="2021" minCol="42272" maxCol="42374" minColSha="67902" maxColSha="113872" drainMin="42370" drainMax="42374" drainMinSha="68040" drainMaxSha="68046" color="EX-dark-gray-purple" />
    <node name="27306" row="2022" minCol="42370" maxCol="42375" minColSha="68042" maxColSha="68048" drainMin="42375" drainMax="42375" drainMinSha="68047" drainMaxSha="68048" color="EX-cyan" />
    <node name="HK2" row="2023" minCol="42273" maxCol="42381" minColSha="67903" maxColSha="113873" drainMin="42376" drainMax="42381" drainMinSha="68049" drainMaxSha="68056" color="EX-yellow-orange" />
[truncated: 19,796,341 more chars]
