# Supplementary material for: Combing the hairball with BioFabric: a new approach for visualization of large networks
Source: BMC Bioinformatics. 2012 Oct 27;13:275. doi: 10.1186/1471-2105-13-275 (PMC3574047; doi:10.1186/1471-2105-13-275)
Supplement: Additional file 2 — File Format: ZIP archive containing a BioFabric .bif (XML format) file. Title of Data: Reduced Network for Case Study III. Description of Data: This is a reduced version of the BioFabric file containing the TCGA CSACR network of paired gene expression associations for four different GBM subtypes (plus a fifth unified analysis) used in Case Study III. The full file could not be included due to space limitations, so this only contains correlations with an absolute value ≥ 0.6 (instead of 0.5 used in the example). However, as the illustrated CD44-MSN associations have a correlation coefficient of 0.5, they are not present in this file. Unzip the file and extract the GEXP_GBM_comb_6_5DIV_SHA_ConnLO.bif file (82 MB), which can then be loaded into BioFabric. The full file can be downloaded from the BioFabric project web site. [file 1471-2105-13-275-S2.zip]

Archive with 1 entries (1 files):
- GEXP_GBM_comb_6_5DIV_SHA_ConnLO.bif
