# Supplementary material for: Combing the hairball with BioFabric: a new approach for visualization of large networks
Source: BMC Bioinformatics. 2012 Oct 27;13:275. doi: 10.1186/1471-2105-13-275 (PMC3574047; doi:10.1186/1471-2105-13-275)
Supplement: Additional file 2 — File Format: ZIP archive containing a BioFabric .bif (XML format) file. Title of Data: Reduced Network for Case Study III. Description of Data: This is a reduced version of the BioFabric file containing the TCGA CSACR network of paired gene expression associations for four different GBM subtypes (plus a fifth unified analysis) used in Case Study III. The full file could not be included due to space limitations, so this only contains correlations with an absolute value ≥ 0.6 (instead of 0.5 used in the example). However, as the illustrated CD44-MSN associations have a correlation coefficient of 0.5, they are not present in this file. Unzip the file and extract the GEXP_GBM_comb_6_5DIV_SHA_ConnLO.bif file (82 MB), which can then be loaded into BioFabric. The full file can be downloaded from the BioFabric project web site. [file 1471-2105-13-275-S2.zip › GEXP_GBM_comb_6_5DIV_SHA_ConnLO.bif]

<BioFabric>
  <colors>
    <colorSet usage="nodes">
      <color color="EX-cyan" r="0" g="255" b="255" />
      <color color="EX-dark-cyan" r="0" g="144" b="183" />
      <color color="EX-yellow-orange" r="255" g="219" b="0" />
      <color color="EX-pale-green" r="190" g="255" b="146" />
      <color color="EX-dark-green" r="56" g="183" b="0" />
      <color color="EX-pale-red-orange" r="255" g="223" b="197" />
      <color color="EX-yellow-green" r="220" g="255" b="0" />
      <color color="EX-yellow" r="255" g="255" b="0" />
      <color color="EX-dark-gray-purple" r="0" g="36" b="183" />
      <color color="EX-pale-purple" r="213" g="236" b="255" />
      <color color="EX-pale-magenta" r="255" g="197" b="255" />
      <color color="EX-dark-red" r="200" g="80" b="80" />
      <color color="EX-purple" r="146" g="73" b="255" />
      <color color="EX-red" r="255" g="0" b="0" />
      <color color="EX-pale-yellow-green" r="255" g="255" b="197" />
      <color color="EX-dark-purple" r="110" g="80" b="200" />
      <color color="EX-pale-cyan" r="197" g="255" b="255" />
      <color color="EX-pure-blue" r="1" g="0" b="255" />
      <color color="EX-dark-yellow-green" r="164" g="183" b="0" />
      <color color="EX-dark-tan" r="237" g="190" b="119" />
      <color color="EX-magenta" r="255" g="0" b="255" />
      <color color="EX-pale-blue" r="146" g="255" b="255" />
      <color color="EX-orange" r="255" g="147" b="0" />
      <color color="EX-medium-magenta" r="237" g="119" b="237" />
      <color color="EX-green" r="1" g="255" b="0" />
      <color color="EX-blue-magenta" r="220" g="0" b="255" />
      <color color="EX-dark-magenta" r="146" g="0" b="183" />
      <color color="EX-pale-blue-magenta" r="209" g="146" b="255" />
      <color color="EX-pale-yellow orange" r="255" g="250" b="146" />
      <color color="EX-dark-orange" r="183" g="132" b="0" />
      <color color="EX-blue" r="0" g="217" b="255" />
      <color color="EX-pale-red" r="255" g="146" b="219" />
    </colorSet>
    <colorSet usage="links">
      <color color="EX-cyan" r="0" g="178" b="178" />
      <color color="EX-dark-cyan" r="0" g="71" b="90" />
      <color color="EX-yellow-orange" r="178" g="107" b="0" />
      <color color="EX-pale-green" r="93" g="143" b="71" />
      <color color="EX-dark-green" r="27" g="90" b="0" />
      <color color="EX-pale-red-orange" r="161" g="109" b="97" />
      <color color="EX-yellow-green" r="108" g="178" b="0" />
      <color color="EX-yellow" r="178" g="142" b="0" />
      <color color="EX-dark-gray-purple" r="0" g="17" b="90" />
      <color color="EX-pale-purple" r="104" g="115" b="161" />
      <color color="EX-pale-magenta" r="148" g="97" b="161" />
      <color color="EX-dark-red" r="98" g="39" b="39" />
      <color color="EX-purple" r="71" g="36" b="178" />
      <color color="EX-red" r="178" g="0" b="0" />
      <color color="EX-pale-yellow-green" r="155" g="161" b="97" />
      <color color="EX-dark-purple" r="54" g="39" b="98" />
      <color color="EX-pale-cyan" r="97" g="161" b="127" />
      <color color="EX-pure-blue" r="1" g="0" b="178" />
      <color color="EX-dark-yellow-green" r="80" g="90" b="0" />
      <color color="EX-dark-tan" r="116" g="93" b="58" />
      <color color="EX-magenta" r="178" g="0" b="178" />
      <color color="EX-pale-blue" r="71" g="128" b="143" />
      <color color="EX-orange" r="178" g="72" b="0" />
      <color color="EX-medium-magenta" r="116" g="58" b="116" />
      <color color="EX-green" r="1" g="178" b="0" />
      <color color="EX-blue-magenta" r="108" g="0" b="178" />
      <color color="EX-dark-magenta" r="71" g="0" b="90" />
      <color color="EX-pale-blue-magenta" r="102" g="71" b="143" />
      <color color="EX-pale-yellow orange" r="143" g="122" b="71" />
      <color color="EX-dark-orange" r="90" g="64" b="0" />
      <color color="EX-blue" r="0" g="106" b="178" />
      <color color="EX-pale-red" r="143" g="71" b="107" />
    </colorSet>
  </colors>
  <displayOptions shadows="true" shading="true" browserLinkURL="http://explorer.cancerregulome.org/scattershot?dbs=gbm_06feb_class:gbm_06feb_mesen:gbm_06feb_neura:gbm_06feb_prone:gbm_06feb&amp;gene1=%_BIOFABRIC_LINK_SRC_%&amp;type1=GEXP&amp;gene2=%_BIOFABRIC_LINK_TRG_%&amp;type2=GEXP&amp;rel=%_BIOFABRIC_LINK_REL_%" />
  <nodes>
    <node name="ABCC2" row="0" minCol="0" maxCol="1790" minColSha="0" maxColSha="537221" drainMin="0" drainMax="1790" drainMinSha="0" drainMaxSha="1790" color="EX-blue" />
    <node name="BLK" row="1" minCol="0" maxCol="3192" minColSha="0" maxColSha="536207" drainMin="1791" drainMax="3192" drainMinSha="1791" drainMaxSha="3197" color="EX-orange" />
    <node name="NUP210L" row="2" minCol="1" maxCol="4518" minColSha="1" maxColSha="536957" drainMin="3193" drainMax="4518" drainMinSha="3198" drainMaxSha="4533" color="EX-dark-cyan" />
    <node name="TNNC1" row="3" minCol="2" maxCol="5801" minColSha="2" maxColSha="536208" drainMin="4519" drainMax="5801" drainMinSha="4534" drainMaxSha="5831" color="EX-red" />
    <node name="FOXA1" row="4" minCol="3" maxCol="7008" minColSha="3" maxColSha="537116" drainMin="5802" drainMax="7008" drainMinSha="5832" drainMaxSha="7058" color="EX-dark-orange" />
    <node name="C10orf82" row="5" minCol="4" maxCol="8392" minColSha="4" maxColSha="537369" drainMin="7009" drainMax="8392" drainMinSha="7059" drainMaxSha="8466" color="EX-dark-gray-purple" />
    <node name="OVOL2" row="6" minCol="5" maxCol="9576" minColSha="5" maxColSha="536368" drainMin="8393" drainMax="9576" drainMinSha="8467" drainMaxSha="9679" color="EX-cyan" />
    <node name="KCNG3" row="7" minCol="6" maxCol="10760" minColSha="6" maxColSha="536209" drainMin="9577" drainMax="10760" drainMinSha="9680" drainMaxSha="10897" color="EX-yellow-orange" />
    <node name="MAT1A" row="8" minCol="7" maxCol="11890" minColSha="7" maxColSha="537652" drainMin="10761" drainMax="11890" drainMinSha="10898" drainMaxSha="12066" color="EX-pure-blue" />
    <node name="NDST4" row="9" minCol="8" maxCol="12846" minColSha="8" maxColSha="536387" drainMin="11891" drainMax="12846" drainMinSha="12067" drainMaxSha="13057" color="EX-dark-yellow-green" />
    <node name="SCGB3A2" row="10" minCol="9" maxCol="13965" minColSha="9" maxColSha="534781" drainMin="12847" drainMax="13965" drainMinSha="13058" drainMaxSha="14224" color="EX-dark-magenta" />
    <node name="DMC1" row="11" minCol="10" maxCol="15391" minColSha="10" maxColSha="537184" drainMin="13966" drainMax="15391" drainMinSha="14225" drainMaxSha="15704" color="EX-dark-green" />
    <node name="GFI1" row="12" minCol="11" maxCol="16720" minColSha="11" maxColSha="535348" drainMin="15392" drainMax="16720" drainMinSha="15705" drainMaxSha="17092" color="EX-blue-magenta" />
    <node name="CTSG" row="13" minCol="12" maxCol="17632" minColSha="12" maxColSha="535425" drainMin="16721" drainMax="17632" drainMinSha="17093" drainMaxSha="18062" color="EX-yellow-green" />
    <node name="CLCA2" row="14" minCol="13" maxCol="18611" minColSha="13" maxColSha="537370" drainMin="17633" drainMax="18611" drainMinSha="18063" drainMaxSha="19096" color="EX-magenta" />
    <node name="C6orf156" row="15" minCol="14" maxCol="19701" minColSha="14" maxColSha="533181" drainMin="18612" drainMax="19701" drainMinSha="19097" drainMaxSha="20256" color="EX-green" />
    <node name="MME" row="16" minCol="15" maxCol="20493" minColSha="15" maxColSha="533152" drainMin="19702" drainMax="20493" drainMinSha="20257" drainMaxSha="21101" color="EX-yellow" />
    <node name="KRT34" row="17" minCol="16" maxCol="21457" minColSha="16" maxColSha="538125" drainMin="20494" drainMax="21457" drainMinSha="21102" drainMaxSha="22143" color="EX-purple" />
    <node name="TMED6" row="18" minCol="17" maxCol="22453" minColSha="17" maxColSha="536681" drainMin="21458" drainMax="22453" drainMinSha="22144" drainMaxSha="23221" color="EX-dark-purple" />
    <node name="CLDN14" row="19" minCol="18" maxCol="23354" minColSha="18" maxColSha="533584" drainMin="22454" drainMax="23354" drainMinSha="23222" drainMaxSha="24206" color="EX-dark-red" />
    <node name="C21orf90" row="20" minCol="19" maxCol="24393" minColSha="19" maxColSha="533362" drainMin="23355" drainMax="24393" drainMinSha="24207" drainMaxSha="25335" color="EX-pale-green" />
    <node name="GSTA2" row="21" minCol="20" maxCol="25146" minColSha="20" maxColSha="537110" drainMin="24394" drainMax="25146" drainMinSha="25336" drainMaxSha="26173" color="EX-pale-blue" />
    <node name="TRIM29" row="22" minCol="21" maxCol="26120" minColSha="21" maxColSha="536882" drainMin="25147" drainMax="26120" drainMinSha="26174" drainMaxSha="27241" color="EX-dark-tan" />
    <node name="AMPD1" row="23" minCol="22" maxCol="27147" minColSha="22" maxColSha="533569" drainMin="26121" drainMax="27147" drainMinSha="27242" drainMaxSha="28366" color="EX-pale-blue-magenta" />
    <node name="MYLC2PL" row="24" minCol="23" maxCol="28262" minColSha="23" maxColSha="529347" drainMin="27148" drainMax="28262" drainMinSha="28367" drainMaxSha="29583" color="EX-pale-yellow orange" />
    <node name="IGLV2-14" row="25" minCol="24" maxCol="29159" minColSha="24" maxColSha="533154" drainMin="28263" drainMax="29159" drainMinSha="29584" drainMaxSha="30581" color="EX-medium-magenta" />
    <node name="NTF3" row="26" minCol="25" maxCol="30235" minColSha="25" maxColSha="537887" drainMin="29160" drainMax="30235" drainMinSha="30582" drainMaxSha="31772" color="EX-pale-red" />
    <node name="CEACAM1" row="27" minCol="26" maxCol="31485" minColSha="26" maxColSha="538086" drainMin="30236" drainMax="31485" drainMinSha="31773" drainMaxSha="33151" color="EX-pale-cyan" />
    <node name="BDKRB1" row="28" minCol="27" maxCol="32389" minColSha="27" maxColSha="535212" drainMin="31486" drainMax="32389" drainMinSha="33152" drainMaxSha="34165" color="EX-pale-yellow-green" />
    <node name="CR1L" row="29" minCol="28" maxCol="33267" minColSha="28" maxColSha="537884" drainMin="32390" drainMax="33267" drainMinSha="34166" drainMaxSha="35159" color="EX-pale-purple" />
    <node name="RIPK4" row="30" minCol="29" maxCol="34078" minColSha="29" maxColSha="536573" drainMin="33268" drainMax="34078" drainMinSha="35160" drainMaxSha="36084" color="EX-pale-magenta" />
    <node name="PAX9" row="31" minCol="30" maxCol="35079" minColSha="30" maxColSha="537638" drainMin="34079" drainMax="35079" drainMinSha="36085" drainMaxSha="37208" color="EX-pale-red-orange" />
    <node name="POTE15" row="32" minCol="31" maxCol="36136" minColSha="31" maxColSha="538113" drainMin="35080" drainMax="36136" drainMinSha="37209" drainMaxSha="38395" color="EX-blue" />
    <node name="MUC15" row="33" minCol="32" maxCol="37204" minColSha="32" maxColSha="535435" drainMin="36137" drainMax="37204" drainMinSha="38396" drainMaxSha="39603" color="EX-orange" />
    <node name="ADH6" row="34" minCol="33" maxCol="38227" minColSha="33" maxColSha="538115" drainMin="37205" drainMax="38227" drainMinSha="39604" drainMaxSha="40780" color="EX-dark-cyan" />
    <node name="PLA2G3" row="35" minCol="34" maxCol="39330" minColSha="34" maxColSha="538948" drainMin="38228" drainMax="39330" drainMinSha="40781" drainMaxSha="42047" color="EX-red" />
    <node name="UGT2B4" row="36" minCol="35" maxCol="40225" minColSha="35" maxColSha="536649" drainMin="39331" drainMax="40225" drainMinSha="42048" drainMaxSha="43054" color="EX-dark-orange" />
    <node name="HSD17B2" row="37" minCol="36" maxCol="41072" minColSha="36" maxColSha="535820" drainMin="40226" drainMax="41072" drainMinSha="43055" drainMaxSha="44060" color="EX-dark-gray-purple" />
    <node name="BAAT" row="38" minCol="37" maxCol="42140" minColSha="37" maxColSha="537117" drainMin="41073" drainMax="42140" drainMinSha="44061" drainMaxSha="45303" color="EX-cyan" />
    <node name="SLC25A21" row="39" minCol="38" maxCol="42839" minColSha="38" maxColSha="533964" drainMin="42141" drainMax="42839" drainMinSha="45304" drainMaxSha="46115" color="EX-yellow-orange" />
    <node name="NLRP2" row="40" minCol="39" maxCol="43530" minColSha="39" maxColSha="535134" drainMin="42840" drainMax="43530" drainMinSha="46116" drainMaxSha="46945" color="EX-pure-blue" />
    <node name="PRAMEF2" row="41" minCol="40" maxCol="44477" minColSha="40" maxColSha="538087" drainMin="43531" drainMax="44477" drainMinSha="46946" drainMaxSha="48068" color="EX-dark-yellow-green" />
    <node name="KRT12" row="42" minCol="41" maxCol="45424" minColSha="41" maxColSha="535034" drainMin="44478" drainMax="45424" drainMinSha="48069" drainMaxSha="49185" color="EX-dark-magenta" />
    <node name="FBXL21" row="43" minCol="42" maxCol="46472" minColSha="42" maxColSha="534814" drainMin="45425" drainMax="46472" drainMinSha="49186" drainMaxSha="50420" color="EX-dark-green" />
    <node name="CYP24A1" row="44" minCol="43" maxCol="47619" minColSha="43" maxColSha="536682" drainMin="46473" drainMax="47619" drainMinSha="50421" drainMaxSha="51771" color="EX-blue-magenta" />
    <node name="PROC" row="45" minCol="44" maxCol="48371" minColSha="44" maxColSha="536574" drainMin="47620" drainMax="48371" drainMinSha="51772" drainMaxSha="52713" color="EX-yellow-green" />
    <node name="TRPA1" row="46" minCol="45" maxCol="49171" minColSha="45" maxColSha="533105" drainMin="48372" drainMax="49171" drainMinSha="52714" drainMaxSha="53683" color="EX-magenta" />
    <node name="PNLIPRP2" row="47" minCol="46" maxCol="49945" minColSha="46" maxColSha="535405" drainMin="49172" drainMax="49945" drainMinSha="53684" drainMaxSha="54654" color="EX-green" />
    <node name="SLC23A1" row="48" minCol="47" maxCol="50811" minColSha="47" maxColSha="535191" drainMin="49946" drainMax="50811" drainMinSha="54655" drainMaxSha="55724" color="EX-yellow" />
    <node name="PTGFR" row="49" minCol="48" maxCol="51663" minColSha="48" maxColSha="535014" drainMin="50812" drainMax="51663" drainMinSha="55725" drainMaxSha="56774" color="EX-purple" />
    <node name="RHEBL1" row="50" minCol="49" maxCol="52449" minColSha="49" maxColSha="536212" drainMin="51664" drainMax="52449" drainMinSha="56775" drainMaxSha="57760" color="EX-dark-purple" />
    <node name="MTMR8" row="51" minCol="50" maxCol="53191" minColSha="50" maxColSha="538088" drainMin="52450" drainMax="53191" drainMinSha="57761" drainMaxSha="58713" color="EX-dark-red" />
    <node name="IL22RA1" row="52" minCol="51" maxCol="53912" minColSha="51" maxColSha="525371" drainMin="53192" drainMax="53912" drainMinSha="58714" drainMaxSha="59650" color="EX-pale-green" />
    <node name="MSX2" row="53" minCol="52" maxCol="54563" minColSha="52" maxColSha="537592" drainMin="53913" drainMax="54563" drainMinSha="59651" drainMaxSha="60451" color="EX-pale-blue" />
    <node name="OR1D2" row="54" minCol="53" maxCol="55127" minColSha="53" maxColSha="522445" drainMin="54564" drainMax="55127" drainMinSha="60452" drainMaxSha="61222" color="EX-dark-tan" />
    <node name="KRT86" row="55" minCol="54" maxCol="55974" minColSha="54" maxColSha="535193" drainMin="55128" drainMax="55974" drainMinSha="61223" drainMaxSha="62311" color="EX-pale-blue-magenta" />
    <node name="C4BPA" row="56" minCol="55" maxCol="56575" minColSha="55" maxColSha="535035" drainMin="55975" drainMax="56575" drainMinSha="62312" drainMaxSha="63059" color="EX-pale-yellow orange" />
    <node name="MBL2" row="57" minCol="56" maxCol="57408" minColSha="56" maxColSha="536958" drainMin="56576" drainMax="57408" drainMinSha="63060" drainMaxSha="64114" color="EX-medium-magenta" />
    <node name="C10orf122" row="58" minCol="57" maxCol="58143" minColSha="57" maxColSha="538080" drainMin="57409" drainMax="58143" drainMinSha="64115" drainMaxSha="65078" color="EX-pale-red" />
    <node name="PLAC1" row="59" minCol="58" maxCol="58647" minColSha="58" maxColSha="536449" drainMin="58144" drainMax="58647" drainMinSha="65079" drainMaxSha="65764" color="EX-pale-cyan" />
    <node name="VTCN1" row="60" minCol="59" maxCol="59069" minColSha="59" maxColSha="536122" drainMin="58648" drainMax="59069" drainMinSha="65765" drainMaxSha="66301" color="EX-pale-yellow-green" />
    <node name="C4orf7" row="61" minCol="60" maxCol="59454" minColSha="60" maxColSha="524723" drainMin="59070" drainMax="59454" drainMinSha="66302" drainMaxSha="66808" color="EX-pale-purple" />
    <node name="CAPN13" row="62" minCol="61" maxCol="59981" minColSha="61" maxColSha="536386" drainMin="59455" drainMax="59981" drainMinSha="66809" drainMaxSha="67511" color="EX-pale-magenta" />
    <node name="PCK1" row="63" minCol="62" maxCol="60481" minColSha="62" maxColSha="536344" drainMin="59982" drainMax="60481" drainMinSha="67512" drainMaxSha="68227" color="EX-pale-red-orange" />
    <node name="TDGF1" row="64" minCol="63" maxCol="61225" minColSha="63" maxColSha="535093" drainMin="60482" drainMax="61225" drainMinSha="68228" drainMaxSha="69228" color="EX-blue" />
    <node name="TFAP2C" row="65" minCol="64" maxCol="61950" minColSha="64" maxColSha="538949" drainMin="61226" drainMax="61950" drainMinSha="69229" drainMaxSha="70183" color="EX-orange" />
    <node name="KRT23" row="66" minCol="65" maxCol="62651" minColSha="65" maxColSha="524755" drainMin="61951" drainMax="62651" drainMinSha="70184" drainMaxSha="71157" color="EX-dark-cyan" />
    <node name="HOXB9" row="67" minCol="66" maxCol="63272" minColSha="66" maxColSha="536883" drainMin="62652" drainMax="63272" drainMinSha="71158" drainMaxSha="71995" color="EX-red" />
    <node name="UTS2" row="68" minCol="67" maxCol="63963" minColSha="67" maxColSha="538123" drainMin="63273" drainMax="63963" drainMinSha="71996" drainMaxSha="72951" color="EX-dark-orange" />
    <node name="NTS" row="69" minCol="68" maxCol="64494" minColSha="68" maxColSha="536884" drainMin="63964" drainMax="64494" drainMinSha="72952" drainMaxSha="73696" color="EX-dark-gray-purple" />
    <node name="CD1C" row="70" minCol="69" maxCol="65130" minColSha="69" maxColSha="536124" drainMin="64495" drainMax="65130" drainMinSha="73697" drainMaxSha="74597" color="EX-cyan" />
    <node name="ARHGEF5" row="71" minCol="70" maxCol="65583" minColSha="70" maxColSha="535985" drainMin="65131" drainMax="65583" drainMinSha="74598" drainMaxSha="75211" color="EX-yellow-orange" />
    <node name="FAM112B" row="72" minCol="71" maxCol="66196" minColSha="71" maxColSha="536575" drainMin="65584" drainMax="66196" drainMinSha="75212" drainMaxSha="76054" color="EX-pure-blue" />
    <node name="FOXA2" row="73" minCol="72" maxCol="66761" minColSha="72" maxColSha="537653" drainMin="66197" drainMax="66761" drainMinSha="76055" drainMaxSha="76896" color="EX-dark-yellow-green" />
    <node name="NR1H4" row="74" minCol="73" maxCol="67235" minColSha="73" maxColSha="537902" drainMin="66762" drainMax="67235" drainMinSha="76897" drainMaxSha="77622" color="EX-dark-magenta" />
    <node name="ACSM1" row="75" minCol="74" maxCol="67757" minColSha="74" maxColSha="521932" drainMin="67236" drainMax="67757" drainMinSha="77623" drainMaxSha="78424" color="EX-dark-green" />
    <node name="KRTDAP" row="76" minCol="75" maxCol="68386" minColSha="75" maxColSha="538126" drainMin="67758" drainMax="68386" drainMinSha="78425" drainMaxSha="79346" color="EX-blue-magenta" />
    <node name="FLJ34047" row="77" minCol="76" maxCol="68825" minColSha="76" maxColSha="529818" drainMin="68387" drainMax="68825" drainMinSha="79347" drainMaxSha="79948" color="EX-yellow-green" />
    <node name="SEC14L4" row="78" minCol="77" maxCol="69430" minColSha="77" maxColSha="534468" drainMin="68826" drainMax="69430" drainMinSha="79949" drainMaxSha="80837" color="EX-magenta" />
    <node name="PAPPA" row="79" minCol="78" maxCol="69953" minColSha="78" maxColSha="531601" drainMin="69431" drainMax="69953" drainMinSha="80838" drainMaxSha="81603" color="EX-green" />
    <node name="SH3RF2" row="80" minCol="79" maxCol="70503" minColSha="79" maxColSha="533965" drainMin="69954" drainMax="70503" drainMinSha="81604" drainMaxSha="82464" color="EX-yellow" />
    <node name="PKP2" row="81" minCol="80" maxCol="71048" minColSha="80" maxColSha="532104" drainMin="70504" drainMax="71048" drainMinSha="82465" drainMaxSha="83296" color="EX-purple" />
    <node name="DPYSL5" row="82" minCol="81" maxCol="71584" minColSha="81" maxColSha="538089" drainMin="71049" drainMax="71584" drainMinSha="83297" drainMaxSha="84106" color="EX-dark-purple" />
    <node name="CORO2A" row="83" minCol="82" maxCol="72061" minColSha="82" maxColSha="537584" drainMin="71585" drainMax="72061" drainMinSha="84107" drainMaxSha="84832" color="EX-dark-red" />
    <node name="GFRA1" row="84" minCol="83" maxCol="72435" minColSha="83" maxColSha="536127" drainMin="72062" drainMax="72435" drainMinSha="84833" drainMaxSha="85363" color="EX-pale-green" />
    <node name="IRX4" row="85" minCol="84" maxCol="72927" minColSha="84" maxColSha="536645" drainMin="72436" drainMax="72927" drainMinSha="85364" drainMaxSha="86098" color="EX-pale-blue" />
    <node name="C10orf95" row="86" minCol="85" maxCol="73541" minColSha="85" maxColSha="535197" drainMin="72928" drainMax="73541" drainMinSha="86099" drainMaxSha="87040" color="EX-dark-tan" />
    <node name="SLC27A2" row="87" minCol="86" maxCol="73947" minColSha="86" maxColSha="536369" drainMin="73542" drainMax="73947" drainMinSha="87041" drainMaxSha="87657" color="EX-pale-blue-magenta" />
    <node name="RNF183" row="88" minCol="87" maxCol="74600" minColSha="87" maxColSha="537639" drainMin="73948" drainMax="74600" drainMinSha="87658" drainMaxSha="88635" color="EX-pale-yellow orange" />
    <node name="MIPOL1" row="89" minCol="88" maxCol="74880" minColSha="88" maxColSha="536940" drainMin="74601" drainMax="74880" drainMinSha="88636" drainMaxSha="89044" color="EX-medium-magenta" />
    <node name="BSPRY" row="90" minCol="89" maxCol="75305" minColSha="89" maxColSha="536370" drainMin="74881" drainMax="75305" drainMinSha="89045" drainMaxSha="89698" color="EX-pale-red" />
    <node name="UMODL1" row="91" minCol="90" maxCol="75757" minColSha="90" maxColSha="537654" drainMin="75306" drainMax="75757" drainMinSha="89699" drainMaxSha="90441" color="EX-pale-cyan" />
    <node name="CAPN6" row="92" minCol="91" maxCol="76271" minColSha="91" maxColSha="526580" drainMin="75758" drainMax="76271" drainMinSha="90442" drainMaxSha="91250" color="EX-pale-yellow-green" />
    <node name="PAGE2" row="93" minCol="92" maxCol="76939" minColSha="92" maxColSha="537640" drainMin="76272" drainMax="76939" drainMinSha="91251" drainMaxSha="92278" color="EX-pale-purple" />
    <node name="GRIK4" row="94" minCol="93" maxCol="77746" minColSha="93" maxColSha="535349" drainMin="76940" drainMax="77746" drainMinSha="92279" drainMaxSha="93465" color="EX-pale-magenta" />
    <node name="TMOD2" row="95" minCol="94" maxCol="78457" minColSha="94" maxColSha="537849" drainMin="77747" drainMax="78457" drainMinSha="93466" drainMaxSha="94512" color="EX-pale-red-orange" />
    <node name="UGT2B7" row="96" minCol="95" maxCol="78832" minColSha="95" maxColSha="532486" drainMin="78458" drainMax="78832" drainMinSha="94513" drainMaxSha="95135" color="EX-blue" />
    <node name="DNTT" row="97" minCol="96" maxCol="79305" minColSha="96" maxColSha="535612" drainMin="78833" drainMax="79305" drainMinSha="95136" drainMaxSha="95889" color="EX-orange" />
    <node name="CAPN9" row="98" minCol="97" maxCol="79518" minColSha="97" maxColSha="536214" drainMin="79306" drainMax="79518" drainMinSha="95890" drainMaxSha="96290" color="EX-dark-cyan" />
    <node name="FLJ36208" row="99" minCol="98" maxCol="79825" minColSha="98" maxColSha="515333" drainMin="79519" drainMax="79825" drainMinSha="96291" drainMaxSha="96903" color="EX-red" />
    <node name="MYO1A" row="100" minCol="99" maxCol="80184" minColSha="99" maxColSha="537118" drainMin="79826" drainMax="80184" drainMinSha="96904" drainMaxSha="97607" color="EX-dark-orange" />
    <node name="MOCOS" row="101" minCol="100" maxCol="80531" minColSha="100" maxColSha="537371" drainMin="80185" drainMax="80531" drainMinSha="97608" drainMaxSha="98212" color="EX-dark-gray-purple" />
    <node name="SH2D2A" row="102" minCol="101" maxCol="80956" minColSha="101" maxColSha="536586" drainMin="80532" drainMax="80956" drainMinSha="98213" drainMaxSha="98913" color="EX-cyan" />
    <node name="LRRC4B" row="103" minCol="102" maxCol="81479" minColSha="102" maxColSha="530255" drainMin="80957" drainMax="81479" drainMinSha="98914" drainMaxSha="99768" color="EX-yellow-orange" />
    <node name="ATP1B2" row="104" minCol="103" maxCol="82083" minColSha="103" maxColSha="535460" drainMin="81480" drainMax="82083" drainMinSha="99769" drainMaxSha="100644" color="EX-pure-blue" />
    <node name="PTGER2" row="105" minCol="104" maxCol="82476" minColSha="104" maxColSha="537440" drainMin="82084" drainMax="82476" drainMinSha="100645" drainMaxSha="101314" color="EX-dark-yellow-green" />
    <node name="DIO1" row="106" minCol="105" maxCol="82944" minColSha="105" maxColSha="536960" drainMin="82477" drainMax="82944" drainMinSha="101315" drainMaxSha="102132" color="EX-dark-magenta" />
    <node name="SSX1" row="107" minCol="106" maxCol="83314" minColSha="106" maxColSha="535037" drainMin="82945" drainMax="83314" drainMinSha="102133" drainMaxSha="102760" color="EX-dark-green" />
    <node name="FGF23" row="108" minCol="107" maxCol="83787" minColSha="107" maxColSha="536971" drainMin="83315" drainMax="83787" drainMinSha="102761" drainMaxSha="103590" color="EX-blue-magenta" />
    <node name="MAGEB6" row="109" minCol="108" maxCol="84211" minColSha="108" maxColSha="536962" drainMin="83788" drainMax="84211" drainMinSha="103591" drainMaxSha="104348" color="EX-yellow-green" />
    <node name="ICEBERG" row="110" minCol="109" maxCol="84794" minColSha="109" maxColSha="537157" drainMin="84212" drainMax="84794" drainMinSha="104349" drainMaxSha="105299" color="EX-magenta" />
    <node name="INSL4" row="111" minCol="110" maxCol="85409" minColSha="110" maxColSha="536963" drainMin="84795" drainMax="85409" drainMinSha="105300" drainMaxSha="106287" color="EX-green" />
    <node name="KNG1" row="112" minCol="111" maxCol="86065" minColSha="111" maxColSha="537151" drainMin="85410" drainMax="86065" drainMinSha="106288" drainMaxSha="107330" color="EX-yellow" />
    <node name="UGT2B15" row="113" minCol="112" maxCol="86536" minColSha="112" maxColSha="536973" drainMin="86066" drainMax="86536" drainMinSha="107331" drainMaxSha="108177" color="EX-purple" />
    <node name="SFTPA1" row="114" minCol="113" maxCol="86993" minColSha="113" maxColSha="536652" drainMin="86537" drainMax="86993" drainMinSha="108178" drainMaxSha="108996" color="EX-dark-purple" />
    <node name="MYL1" row="115" minCol="114" maxCol="87419" minColSha="114" maxColSha="534704" drainMin="86994" drainMax="87419" drainMinSha="108997" drainMaxSha="109693" color="EX-dark-red" />
    <node name="HORMAD1" row="116" minCol="550" maxCol="87906" minColSha="550" maxColSha="536648" drainMin="87420" drainMax="87906" drainMinSha="109694" drainMaxSha="110480" color="EX-pale-green" />
    <node name="EPGN" row="117" minCol="551" maxCol="88320" minColSha="551" maxColSha="536928" drainMin="87907" drainMax="88320" drainMinSha="110481" drainMaxSha="111146" color="EX-pale-blue" />
    <node name="GSTA3" row="118" minCol="115" maxCol="88598" minColSha="115" maxColSha="537377" drainMin="88321" drainMax="88598" drainMinSha="111147" drainMaxSha="111664" color="EX-dark-tan" />
    <node name="PDILT" row="119" minCol="116" maxCol="88943" minColSha="116" maxColSha="533168" drainMin="88599" drainMax="88943" drainMinSha="111665" drainMaxSha="112284" color="EX-pale-blue-magenta" />
    <node name="TUBAL3" row="120" minCol="117" maxCol="89412" minColSha="117" maxColSha="535202" drainMin="88944" drainMax="89412" drainMinSha="112285" drainMaxSha="113232" color="EX-pale-yellow orange" />
    <node name="SLCO1B3" row="121" minCol="1256" maxCol="89774" minColSha="1256" maxColSha="536929" drainMin="89413" drainMax="89774" drainMinSha="113233" drainMaxSha="113883" color="EX-medium-magenta" />
    <node name="ISL1" row="122" minCol="118" maxCol="90089" minColSha="118" maxColSha="532487" drainMin="89775" drainMax="90089" drainMinSha="113884" drainMaxSha="114454" color="EX-pale-red" />
    <node name="ROS1" row="123" minCol="119" maxCol="90502" minColSha="119" maxColSha="533618" drainMin="90090" drainMax="90502" drainMinSha="114455" drainMaxSha="115204" color="EX-pale-cyan" />
    <node name="GABRG3" row="124" minCol="120" maxCol="90878" minColSha="120" maxColSha="538950" drainMin="90503" drainMax="90878" drainMinSha="115205" drainMaxSha="115910" color="EX-pale-yellow-green" />
    <node name="KRT33A" row="125" minCol="121" maxCol="91311" minColSha="121" maxColSha="530497" drainMin="90879" drainMax="91311" drainMinSha="115911" drainMaxSha="116743" color="EX-pale-purple" />
    <node name="ANKRD21" row="126" minCol="122" maxCol="91656" minColSha="122" maxColSha="538114" drainMin="91312" drainMax="91656" drainMinSha="116744" drainMaxSha="117383" color="EX-pale-magenta" />
    <node name="GIPC2" row="127" minCol="123" maxCol="92043" minColSha="123" maxColSha="537158" drainMin="91657" drainMax="92043" drainMinSha="117384" drainMaxSha="118097" color="EX-pale-red-orange" />
    <node name="NPFFR2" row="128" minCol="124" maxCol="92516" minColSha="124" maxColSha="535406" drainMin="92044" drainMax="92516" drainMinSha="118098" drainMaxSha="118909" color="EX-blue" />
    <node name="ACTBL1" row="129" minCol="125" maxCol="92866" minColSha="125" maxColSha="536965" drainMin="92517" drainMax="92866" drainMinSha="118910" drainMaxSha="119584" color="EX-orange" />
    <node name="CALML3" row="130" minCol="126" maxCol="93389" minColSha="126" maxColSha="537645" drainMin="92867" drainMax="93389" drainMinSha="119585" drainMaxSha="120607" color="EX-dark-cyan" />
    <node name="ALX1" row="131" minCol="127" maxCol="93802" minColSha="127" maxColSha="535638" drainMin="93390" drainMax="93802" drainMinSha="120608" drainMaxSha="121390" color="EX-red" />
    <node name="PLEKHN1" row="132" minCol="128" maxCol="94188" minColSha="128" maxColSha="535269" drainMin="93803" drainMax="94188" drainMinSha="121391" drainMaxSha="122103" color="EX-dark-orange" />
    <node name="ARL14" row="133" minCol="129" maxCol="94503" minColSha="129" maxColSha="522182" drainMin="94189" drainMax="94503" drainMinSha="122104" drainMaxSha="122764" color="EX-dark-gray-purple" />
    <node name="AQP3" row="134" minCol="130" maxCol="94969" minColSha="130" maxColSha="535138" drainMin="94504" drainMax="94969" drainMinSha="122765" drainMaxSha="123564" color="EX-cyan" />
    <node name="FGL1" row="135" minCol="131" maxCol="95230" minColSha="131" maxColSha="538013" drainMin="94970" drainMax="95230" drainMinSha="123565" drainMaxSha="124072" color="EX-yellow-orange" />
    <node name="HPN" row="136" minCol="132" maxCol="95559" minColSha="132" maxColSha="534503" drainMin="95231" drainMax="95559" drainMinSha="124073" drainMaxSha="124706" color="EX-pure-blue" />
    <node name="LOC130576" row="137" minCol="133" maxCol="95823" minColSha="133" maxColSha="536911" drainMin="95560" drainMax="95823" drainMinSha="124707" drainMaxSha="125317" color="EX-dark-yellow-green" />
    <node name="TRIM49" row="138" minCol="134" maxCol="96054" minColSha="134" maxColSha="535203" drainMin="95824" drainMax="96054" drainMinSha="125318" drainMaxSha="125802" color="EX-dark-magenta" />
    <node name="ATP4A" row="139" minCol="135" maxCol="96219" minColSha="135" maxColSha="535429" drainMin="96055" drainMax="96219" drainMinSha="125803" drainMaxSha="126184" color="EX-dark-green" />
    <node name="LOC124220" row="140" minCol="136" maxCol="96579" minColSha="136" maxColSha="536582" drainMin="96220" drainMax="96579" drainMinSha="126185" drainMaxSha="126844" color="EX-blue-magenta" />
    <node name="GPC3" row="141" minCol="137" maxCol="96791" minColSha="137" maxColSha="535821" drainMin="96580" drainMax="96791" drainMinSha="126845" drainMaxSha="127241" color="EX-yellow-green" />
    <node name="TNFRSF18" row="142" minCol="138" maxCol="97384" minColSha="138" maxColSha="536577" drainMin="96792" drainMax="97384" drainMinSha="127242" drainMaxSha="128310" color="EX-magenta" />
    <node name="CPA4" row="143" minCol="139" maxCol="97769" minColSha="139" maxColSha="538121" drainMin="97385" drainMax="97769" drainMinSha="128311" drainMaxSha="129036" color="EX-green" />
    <node name="SERPINC1" row="144" minCol="140" maxCol="98032" minColSha="140" maxColSha="535147" drainMin="97770" drainMax="98032" drainMinSha="129037" drainMaxSha="129672" color="EX-yellow" />
    <node name="DLX4" row="145" minCol="141" maxCol="98315" minColSha="141" maxColSha="535236" drainMin="98033" drainMax="98315" drainMinSha="129673" drainMaxSha="130222" color="EX-purple" />
    <node name="DMBX1" row="146" minCol="142" maxCol="98553" minColSha="142" maxColSha="538957" drainMin="98316" drainMax="98553" drainMinSha="130223" drainMaxSha="130692" color="EX-dark-purple" />
    <node name="IL11" row="147" minCol="143" maxCol="98845" minColSha="143" maxColSha="534491" drainMin="98554" drainMax="98845" drainMinSha="130693" drainMaxSha="131308" color="EX-dark-red" />
    <node name="FOXA3" row="148" minCol="574" maxCol="99100" minColSha="574" maxColSha="534473" drainMin="98846" drainMax="99100" drainMinSha="131309" drainMaxSha="131798" color="EX-pale-green" />
    <node name="C3orf32" row="149" minCol="144" maxCol="99410" minColSha="144" maxColSha="531602" drainMin="99101" drainMax="99410" drainMinSha="131799" drainMaxSha="132530" color="EX-pale-blue" />
    <node name="HGFAC" row="150" minCol="145" maxCol="99658" minColSha="145" maxColSha="537646" drainMin="99411" drainMax="99658" drainMinSha="132531" drainMaxSha="133056" color="EX-dark-tan" />
    <node name="PTPRU" row="151" minCol="146" maxCol="99875" minColSha="146" maxColSha="536379" drainMin="99659" drainMax="99875" drainMinSha="133057" drainMaxSha="133597" color="EX-pale-blue-magenta" />
    <node name="ARHGEF19" row="152" minCol="147" maxCol="100192" minColSha="147" maxColSha="534797" drainMin="99876" drainMax="100192" drainMinSha="133598" drainMaxSha="134365" color="EX-pale-yellow orange" />
    <node name="HAL" row="153" minCol="148" maxCol="100477" minColSha="148" maxColSha="524695" drainMin="100193" drainMax="100477" drainMinSha="134366" drainMaxSha="135051" color="EX-medium-magenta" />
    <node name="C2orf48" row="154" minCol="149" maxCol="100851" minColSha="149" maxColSha="534759" drainMin="100478" drainMax="100851" drainMinSha="135052" drainMaxSha="135825" color="EX-pale-red" />
    <node name="PIWIL2" row="155" minCol="150" maxCol="101381" minColSha="150" maxColSha="533198" drainMin="100852" drainMax="101381" drainMinSha="135826" drainMaxSha="136902" color="EX-pale-cyan" />
    <node name="GPR174" row="156" minCol="581" maxCol="101721" minColSha="581" maxColSha="536508" drainMin="101382" drainMax="101721" drainMinSha="136903" drainMaxSha="137623" color="EX-pale-yellow-green" />
    <node name="GRHL2" row="157" minCol="151" maxCol="102013" minColSha="151" maxColSha="537642" drainMin="101722" drainMax="102013" drainMinSha="137624" drainMaxSha="138249" color="EX-pale-purple" />
    <node name="GPR75" row="158" minCol="152" maxCol="102575" minColSha="152" maxColSha="535204" drainMin="102014" drainMax="102575" drainMinSha="138250" drainMaxSha="139256" color="EX-pale-magenta" />
    <node name="AQP4" row="159" minCol="153" maxCol="103435" minColSha="153" maxColSha="537481" drainMin="102576" drainMax="103435" drainMinSha="139257" drainMaxSha="140507" color="EX-pale-red-orange" />
    <node name="RFTN2" row="160" minCol="154" maxCol="104277" minColSha="154" maxColSha="538081" drainMin="103436" drainMax="104277" drainMinSha="140508" drainMaxSha="141871" color="EX-blue" />
    <node name="C21orf62" row="161" minCol="155" maxCol="104749" minColSha="155" maxColSha="536085" drainMin="104278" drainMax="104749" drainMinSha="141872" drainMaxSha="142712" color="EX-orange" />
    <node name="RFX4" row="162" minCol="156" maxCol="105244" minColSha="156" maxColSha="537787" drainMin="104750" drainMax="105244" drainMinSha="142713" drainMaxSha="143582" color="EX-dark-cyan" />
    <node name="FAIM2" row="163" minCol="157" maxCol="105731" minColSha="157" maxColSha="537655" drainMin="105245" drainMax="105731" drainMinSha="143583" drainMaxSha="144466" color="EX-red" />
    <node name="ZNF366" row="164" minCol="158" maxCol="106533" minColSha="158" maxColSha="538082" drainMin="105732" drainMax="106533" drainMinSha="144467" drainMaxSha="145885" color="EX-dark-orange" />
    <node name="RASGRP3" row="165" minCol="159" maxCol="107333" minColSha="159" maxColSha="538947" drainMin="106534" drainMax="107333" drainMinSha="145886" drainMaxSha="147249" color="EX-dark-gray-purple" />
    <node name="ARHGEF6" row="166" minCol="160" maxCol="107623" minColSha="160" maxColSha="536978" drainMin="107334" drainMax="107623" drainMinSha="147250" drainMaxSha="147923" color="EX-cyan" />
    <node name="GRIA3" row="167" minCol="161" maxCol="108145" minColSha="161" maxColSha="537820" drainMin="107624" drainMax="108145" drainMinSha="147924" drainMaxSha="148875" color="EX-yellow-orange" />
    <node name="ANK2" row="168" minCol="162" maxCol="108467" minColSha="162" maxColSha="533609" drainMin="108146" drainMax="108467" drainMinSha="148876" drainMaxSha="149583" color="EX-pure-blue" />
    <node name="HEPACAM" row="169" minCol="163" maxCol="108986" minColSha="163" maxColSha="537866" drainMin="108468" drainMax="108986" drainMinSha="149584" drainMaxSha="150363" color="EX-dark-yellow-green" />
    <node name="SGOL1" row="170" minCol="164" maxCol="109388" minColSha="164" maxColSha="536393" drainMin="108987" drainMax="109388" drainMinSha="150364" drainMaxSha="151163" color="EX-dark-magenta" />
    <node name="MAP2" row="171" minCol="165" maxCol="109816" minColSha="165" maxColSha="537164" drainMin="109389" drainMax="109816" drainMinSha="151164" drainMaxSha="151919" color="EX-dark-green" />
    <node name="NOL4" row="172" minCol="166" maxCol="110171" minColSha="166" maxColSha="538954" drainMin="109817" drainMax="110171" drainMinSha="151920" drainMaxSha="152498" color="EX-blue-magenta" />
    <node name="TMCC3" row="173" minCol="167" maxCol="110542" minColSha="167" maxColSha="536752" drainMin="110172" drainMax="110542" drainMinSha="152499" drainMaxSha="153096" color="EX-yellow-green" />
    <node name="SLC6A1" row="174" minCol="168" maxCol="111239" minColSha="168" maxColSha="537019" drainMin="110543" drainMax="111239" drainMinSha="153097" drainMaxSha="154158" color="EX-magenta" />
    <node name="KCNA2" row="175" minCol="169" maxCol="111668" minColSha="169" maxColSha="538951" drainMin="111240" drainMax="111668" drainMinSha="154159" drainMaxSha="154806" color="EX-green" />
    <node name="FAM5B" row="176" minCol="170" maxCol="112077" minColSha="170" maxColSha="532106" drainMin="111669" drainMax="112077" drainMinSha="154807" drainMaxSha="155611" color="EX-yellow" />
    <node name="GPR123" row="177" minCol="171" maxCol="112647" minColSha="171" maxColSha="536394" drainMin="112078" drainMax="112647" drainMinSha="155612" drainMaxSha="156602" color="EX-purple" />
    <node name="NTRK3" row="178" minCol="172" maxCol="113172" minColSha="172" maxColSha="536510" drainMin="112648" drainMax="113172" drainMinSha="156603" drainMaxSha="157564" color="EX-dark-purple" />
    <node name="NLGN3" row="179" minCol="900" maxCol="113540" minColSha="900" maxColSha="537935" drainMin="113173" drainMax="113540" drainMinSha="157565" drainMaxSha="158128" color="EX-dark-red" />
    <node name="CSPG5" row="180" minCol="901" maxCol="113874" minColSha="901" maxColSha="538118" drainMin="113541" drainMax="113874" drainMinSha="158129" drainMaxSha="158653" color="EX-pale-green" />
    <node name="CDH20" row="181" minCol="902" maxCol="114236" minColSha="902" maxColSha="537187" drainMin="113875" drainMax="114236" drainMinSha="158654" drainMaxSha="159203" color="EX-pale-blue" />
    <node name="SKP2" row="182" minCol="173" maxCol="114460" minColSha="173" maxColSha="534420" drainMin="114237" drainMax="114460" drainMinSha="159204" drainMaxSha="159687" color="EX-dark-tan" />
    <node name="BAI3" row="183" minCol="174" maxCol="114851" minColSha="174" maxColSha="538493" drainMin="114461" drainMax="114851" drainMinSha="159688" drainMaxSha="160314" color="EX-pale-blue-magenta" />
    <node name="DPP6" row="184" minCol="175" maxCol="115151" minColSha="175" maxColSha="537020" drainMin="114852" drainMax="115151" drainMinSha="160315" drainMaxSha="160832" color="EX-pale-yellow orange" />
    <node name="NOVA1" row="185" minCol="176" maxCol="115400" minColSha="176" maxColSha="538119" drainMin="115152" drainMax="115400" drainMinSha="160833" drainMaxSha="161418" color="EX-medium-magenta" />
    <node name="FOXG1" row="186" minCol="177" maxCol="115508" minColSha="177" maxColSha="537101" drainMin="115401" drainMax="115508" drainMinSha="161419" drainMaxSha="161675" color="EX-pale-red" />
    <node name="IRX2" row="187" minCol="178" maxCol="115654" minColSha="178" maxColSha="536777" drainMin="115509" drainMax="115654" drainMinSha="161676" drainMaxSha="162091" color="EX-pale-cyan" />
    <node name="CCDC26" row="188" minCol="179" maxCol="115763" minColSha="179" maxColSha="536966" drainMin="115655" drainMax="115763" drainMinSha="162092" drainMaxSha="162385" color="EX-pale-yellow-green" />
    <node name="ATP6V0A4" row="189" minCol="180" maxCol="115859" minColSha="180" maxColSha="538685" drainMin="115764" drainMax="115859" drainMinSha="162386" drainMaxSha="162627" color="EX-pale-purple" />
    <node name="GLRA3" row="190" minCol="181" maxCol="115953" minColSha="181" maxColSha="538084" drainMin="115860" drainMax="115953" drainMinSha="162628" drainMaxSha="162917" color="EX-pale-magenta" />
    <node name="TMEM46" row="191" minCol="182" maxCol="116092" minColSha="182" maxColSha="538961" drainMin="115954" drainMax="116092" drainMinSha="162918" drainMaxSha="163226" color="EX-pale-red-orange" />
    <node name="ANKRD38" row="192" minCol="183" maxCol="116193" minColSha="183" maxColSha="535673" drainMin="116093" drainMax="116193" drainMinSha="163227" drainMaxSha="163489" color="EX-blue" />
    <node name="C12orf56" row="193" minCol="184" maxCol="116270" minColSha="184" maxColSha="525178" drainMin="116194" drainMax="116270" drainMinSha="163490" drainMaxSha="163791" color="EX-orange" />
    <node name="KIAA1822L" row="194" minCol="185" maxCol="116352" minColSha="185" maxColSha="533173" drainMin="116271" drainMax="116352" drainMinSha="163792" drainMaxSha="164114" color="EX-dark-cyan" />
    <node name="VIT" row="195" minCol="186" maxCol="116416" minColSha="186" maxColSha="535729" drainMin="116353" drainMax="116416" drainMinSha="164115" drainMaxSha="164315" color="EX-red" />
    <node name="DNAH2" row="196" minCol="187" maxCol="116465" minColSha="187" maxColSha="500744" drainMin="116417" drainMax="116465" drainMinSha="164316" drainMaxSha="164500" color="EX-dark-orange" />
    <node name="TSPAN8" row="197" minCol="188" maxCol="116543" minColSha="188" maxColSha="537721" drainMin="116466" drainMax="116543" drainMinSha="164501" drainMaxSha="164721" color="EX-dark-gray-purple" />
    <node name="RPS6KA6" row="198" minCol="189" maxCol="116567" minColSha="189" maxColSha="499987" drainMin="116544" drainMax="116567" drainMinSha="164722" drainMaxSha="164860" color="EX-cyan" />
    <node name="LOC158830" row="199" minCol="190" maxCol="116760" minColSha="190" maxColSha="537581" drainMin="116568" drainMax="116760" drainMinSha="164861" drainMaxSha="165435" color="EX-yellow-orange" />
    <node name="SLC1A6" row="200" minCol="191" maxCol="116848" minColSha="191" maxColSha="529354" drainMin="116761" drainMax="116848" drainMinSha="165436" drainMaxSha="165680" color="EX-pure-blue" />
    <node name="GDF6" row="201" minCol="192" maxCol="117021" minColSha="192" maxColSha="538116" drainMin="116849" drainMax="117021" drainMinSha="165681" drainMaxSha="166173" color="EX-dark-yellow-green" />
    <node name="TP53TG3" row="202" minCol="193" maxCol="117052" minColSha="193" maxColSha="520176" drainMin="117022" drainMax="117052" drainMinSha="166174" drainMaxSha="166351" color="EX-dark-magenta" />
    <node name="LOC200261" row="203" minCol="194" maxCol="117175" minColSha="194" maxColSha="533615" drainMin="117053" drainMax="117175" drainMinSha="166352" drainMaxSha="166731" color="EX-dark-green" />
    <node name="FLJ35880" row="204" minCol="195" maxCol="117274" minColSha="195" maxColSha="516621" drainMin="117176" drainMax="117274" drainMinSha="166732" drainMaxSha="167116" color="EX-blue-magenta" />
    <node name="BHMT" row="205" minCol="196" maxCol="117382" minColSha="196" maxColSha="538680" drainMin="117275" drainMax="117382" drainMinSha="167117" drainMaxSha="167511" color="EX-yellow-green" />
    <node name="SPINK5L3" row="206" minCol="197" maxCol="117519" minColSha="197" maxColSha="537159" drainMin="117383" drainMax="117519" drainMinSha="167512" drainMaxSha="167954" color="EX-magenta" />
    <node name="TNFRSF17" row="207" minCol="198" maxCol="117689" minColSha="198" maxColSha="523437" drainMin="117520" drainMax="117689" drainMinSha="167955" drainMaxSha="168485" color="EX-green" />
    <node name="CES1" row="208" minCol="199" maxCol="117863" minColSha="199" maxColSha="536347" drainMin="117690" drainMax="117863" drainMinSha="168486" drainMaxSha="169079" color="EX-yellow" />
    <node name="SPTA1" row="209" minCol="200" maxCol="118115" minColSha="200" maxColSha="538124" drainMin="117864" drainMax="118115" drainMinSha="169080" drainMaxSha="169876" color="EX-purple" />
    <node name="SPANXC" row="210" minCol="201" maxCol="118369" minColSha="201" maxColSha="536654" drainMin="118116" drainMax="118369" drainMinSha="169877" drainMaxSha="170584" color="EX-dark-purple" />
    <node name="FRRS1" row="211" minCol="202" maxCol="118450" minColSha="202" maxColSha="528368" drainMin="118370" drainMax="118450" drainMinSha="170585" drainMaxSha="170913" color="EX-dark-red" />
    <node name="MCTP2" row="212" minCol="203" maxCol="118608" minColSha="203" maxColSha="532502" drainMin="118451" drainMax="118608" drainMinSha="170914" drainMaxSha="171411" color="EX-pale-green" />
    <node name="ENPP3" row="213" minCol="204" maxCol="118749" minColSha="204" maxColSha="538953" drainMin="118609" drainMax="118749" drainMinSha="171412" drainMaxSha="171995" color="EX-pale-blue" />
    <node name="FGFBP1" row="214" minCol="608" maxCol="118843" minColSha="608" maxColSha="535044" drainMin="118750" drainMax="118843" drainMinSha="171996" drainMaxSha="172404" color="EX-dark-tan" />
    <node name="MS4A2" row="215" minCol="205" maxCol="118936" minColSha="205" maxColSha="528369" drainMin="118844" drainMax="118936" drainMinSha="172405" drainMaxSha="172829" color="EX-pale-blue-magenta" />
    <node name="WIT1" row="216" minCol="916" maxCol="119000" minColSha="916" maxColSha="509404" drainMin="118937" drainMax="119000" drainMinSha="172830" drainMaxSha="173054" color="EX-pale-yellow orange" />
    <node name="BIK" row="217" minCol="206" maxCol="119106" minColSha="206" maxColSha="536970" drainMin="119001" drainMax="119106" drainMinSha="173055" drainMaxSha="173449" color="EX-medium-magenta" />
    <node name="TRAT1" row="218" minCol="917" maxCol="119207" minColSha="917" maxColSha="538963" drainMin="119107" drainMax="119207" drainMinSha="173450" drainMaxSha="173746" color="EX-pale-red" />
    <node name="KCNK5" row="219" minCol="609" maxCol="119318" minColSha="609" maxColSha="531618" drainMin="119208" drainMax="119318" drainMinSha="173747" drainMaxSha="174166" color="EX-pale-cyan" />
    <node name="LBX2" row="220" minCol="207" maxCol="119431" minColSha="207" maxColSha="526426" drainMin="119319" drainMax="119431" drainMinSha="174167" drainMaxSha="174542" color="EX-pale-yellow-green" />
    <node name="HPD" row="221" minCol="208" maxCol="119536" minColSha="208" maxColSha="532108" drainMin="119432" drainMax="119536" drainMinSha="174543" drainMaxSha="174896" color="EX-pale-purple" />
    <node name="PURG" row="222" minCol="209" maxCol="119887" minColSha="209" maxColSha="538362" drainMin="119537" drainMax="119887" drainMinSha="174897" drainMaxSha="175749" color="EX-pale-magenta" />
    <node name="ZNF287" row="223" minCol="210" maxCol="120161" minColSha="210" maxColSha="536725" drainMin="119888" drainMax="120161" drainMinSha="175750" drainMaxSha="176476" color="EX-pale-red-orange" />
    <node name="KLB" row="224" minCol="211" maxCol="120228" minColSha="211" maxColSha="536686" drainMin="120162" drainMax="120228" drainMinSha="176477" drainMaxSha="176766" color="EX-blue" />
    <node name="SAGE1" row="225" minCol="212" maxCol="120322" minColSha="212" maxColSha="533200" drainMin="120229" drainMax="120322" drainMinSha="176767" drainMaxSha="177297" color="EX-orange" />
    <node name="UGT1A6" row="226" minCol="1327" maxCol="120365" minColSha="1327" maxColSha="536452" drainMin="120323" drainMax="120365" drainMinSha="177298" drainMaxSha="177647" color="EX-dark-cyan" />
    <node name="LOC554207" row="227" minCol="213" maxCol="120514" minColSha="213" maxColSha="537234" drainMin="120366" drainMax="120514" drainMinSha="177648" drainMaxSha="178258" color="EX-red" />
    <node name="DSG2" row="228" minCol="1329" maxCol="120603" minColSha="1329" maxColSha="537224" drainMin="120515" drainMax="120603" drainMinSha="178259" drainMaxSha="178520" color="EX-dark-orange" />
    <node name="LRRC8E" row="229" minCol="1330" maxCol="120737" minColSha="1330" maxColSha="535241" drainMin="120604" drainMax="120737" drainMinSha="178521" drainMaxSha="178822" color="EX-dark-gray-purple" />
    <node name="CDH5" row="230" minCol="214" maxCol="120963" minColSha="214" maxColSha="532814" drainMin="120738" drainMax="120963" drainMinSha="178823" drainMaxSha="179559" color="EX-cyan" />
    <node name="PLXDC1" row="231" minCol="215" maxCol="121205" minColSha="215" maxColSha="531035" drainMin="120964" drainMax="121205" drainMinSha="179560" drainMaxSha="180190" color="EX-yellow-orange" />
    <node name="CD34" row="232" minCol="216" maxCol="121391" minColSha="216" maxColSha="537957" drainMin="121206" drainMax="121391" drainMinSha="180191" drainMaxSha="180619" color="EX-pure-blue" />
    <node name="ZFP2" row="233" minCol="217" maxCol="121652" minColSha="217" maxColSha="536656" drainMin="121392" drainMax="121652" drainMinSha="180620" drainMaxSha="181365" color="EX-dark-yellow-green" />
    <node name="C5orf38" row="234" minCol="218" maxCol="121790" minColSha="218" maxColSha="527888" drainMin="121653" drainMax="121790" drainMinSha="181366" drainMaxSha="181783" color="EX-dark-magenta" />
    <node name="GPR157" row="235" minCol="219" maxCol="122043" minColSha="219" maxColSha="534876" drainMin="121791" drainMax="122043" drainMinSha="181784" drainMaxSha="182423" color="EX-dark-green" />
    <node name="TMEM171" row="236" minCol="220" maxCol="122153" minColSha="220" maxColSha="534785" drainMin="122044" drainMax="122153" drainMinSha="182424" drainMaxSha="182949" color="EX-blue-magenta" />
    <node name="CPNE7" row="237" minCol="221" maxCol="122336" minColSha="221" maxColSha="538417" drainMin="122154" drainMax="122336" drainMinSha="182950" drainMaxSha="183573" color="EX-yellow-green" />
    <node name="PRRX2" row="238" minCol="931" maxCol="122404" minColSha="931" maxColSha="537225" drainMin="122337" drainMax="122404" drainMinSha="183574" drainMaxSha="183757" color="EX-magenta" />
    <node name="HOXB6" row="239" minCol="1339" maxCol="122461" minColSha="1339" maxColSha="536587" drainMin="122405" drainMax="122461" drainMinSha="183758" drainMaxSha="183923" color="EX-green" />
    <node name="HOXB5" row="240" minCol="1340" maxCol="122504" minColSha="1340" maxColSha="536189" drainMin="122462" drainMax="122504" drainMinSha="183924" drainMaxSha="184097" color="EX-yellow" />
    <node name="GALNT5" row="241" minCol="1341" maxCol="122567" minColSha="1341" maxColSha="537523" drainMin="122505" drainMax="122567" drainMinSha="184098" drainMaxSha="184324" color="EX-purple" />
    <node name="SORCS3" row="242" minCol="1342" maxCol="122702" minColSha="1342" maxColSha="534807" drainMin="122568" drainMax="122702" drainMinSha="184325" drainMaxSha="184633" color="EX-dark-purple" />
    <node name="ITGB1BP3" row="243" minCol="222" maxCol="122879" minColSha="222" maxColSha="536628" drainMin="122703" drainMax="122879" drainMinSha="184634" drainMaxSha="185222" color="EX-dark-red" />
    <node name="GRTP1" row="244" minCol="1344" maxCol="122897" minColSha="1344" maxColSha="508500" drainMin="122880" drainMax="122897" drainMinSha="185223" drainMaxSha="185330" color="EX-pale-green" />
    <node name="RAB17" row="245" minCol="223" maxCol="123028" minColSha="223" maxColSha="535614" drainMin="122898" drainMax="123028" drainMinSha="185331" drainMaxSha="185615" color="EX-pale-blue" />
    <node name="HGD" row="246" minCol="224" maxCol="123106" minColSha="224" maxColSha="535615" drainMin="123029" drainMax="123106" drainMinSha="185616" drainMaxSha="185814" color="EX-dark-tan" />
    <node name="ITIH2" row="247" minCol="225" maxCol="123253" minColSha="225" maxColSha="535822" drainMin="123107" drainMax="123253" drainMinSha="185815" drainMaxSha="186211" color="EX-pale-blue-magenta" />
    <node name="FABP1" row="248" minCol="226" maxCol="123387" minColSha="226" maxColSha="524759" drainMin="123254" drainMax="123387" drainMinSha="186212" drainMaxSha="186576" color="EX-pale-yellow orange" />
    <node name="DSP" row="249" minCol="227" maxCol="123492" minColSha="227" maxColSha="535616" drainMin="123388" drainMax="123492" drainMinSha="186577" drainMaxSha="186844" color="EX-medium-magenta" />
    <node name="ALAS2" row="250" minCol="228" maxCol="123567" minColSha="228" maxColSha="532302" drainMin="123493" drainMax="123567" drainMinSha="186845" drainMaxSha="187177" color="EX-pale-red" />
    <node name="CPS1" row="251" minCol="229" maxCol="123625" minColSha="229" maxColSha="511000" drainMin="123568" drainMax="123625" drainMinSha="187178" drainMaxSha="187464" color="EX-pale-cyan" />
    <node name="TTR" row="252" minCol="230" maxCol="123695" minColSha="230" maxColSha="524760" drainMin="123626" drainMax="123695" drainMinSha="187465" drainMaxSha="187708" color="EX-pale-yellow-green" />
    <node name="S100P" row="253" minCol="231" maxCol="123779" minColSha="231" maxColSha="536578" drainMin="123696" drainMax="123779" drainMinSha="187709" drainMaxSha="187971" color="EX-pale-purple" />
    <node name="WISP2" row="254" minCol="232" maxCol="123848" minColSha="232" maxColSha="515982" drainMin="123780" drainMax="123848" drainMinSha="187972" drainMaxSha="188226" color="EX-pale-magenta" />
    <node name="IGSF10" row="255" minCol="233" maxCol="123917" minColSha="233" maxColSha="520874" drainMin="123849" drainMax="123917" drainMinSha="188227" drainMaxSha="188545" color="EX-pale-red-orange" />
    <node name="C3orf57" row="256" minCol="234" maxCol="123958" minColSha="234" maxColSha="494194" drainMin="123918" drainMax="123958" drainMinSha="188546" drainMaxSha="188694" color="EX-blue" />
    <node name="NFE2" row="257" minCol="235" maxCol="124013" minColSha="235" maxColSha="537582" drainMin="123959" drainMax="124013" drainMinSha="188695" drainMaxSha="188976" color="EX-orange" />
    <node name="TFF3" row="258" minCol="236" maxCol="124056" minColSha="236" maxColSha="537741" drainMin="124014" drainMax="124056" drainMinSha="188977" drainMaxSha="189174" color="EX-dark-cyan" />
    <node name="PAGE5" row="259" minCol="237" maxCol="124140" minColSha="237" maxColSha="522185" drainMin="124057" drainMax="124140" drainMinSha="189175" drainMaxSha="189556" color="EX-red" />
    <node name="IGF2" row="260" minCol="238" maxCol="124185" minColSha="238" maxColSha="537889" drainMin="124141" drainMax="124185" drainMinSha="189557" drainMaxSha="189732" color="EX-dark-orange" />
    <node name="DLK1" row="261" minCol="239" maxCol="124251" minColSha="239" maxColSha="535860" drainMin="124186" drainMax="124251" drainMinSha="189733" drainMaxSha="189967" color="EX-dark-gray-purple" />
    <node name="LYPD3" row="262" minCol="240" maxCol="124342" minColSha="240" maxColSha="525318" drainMin="124252" drainMax="124342" drainMinSha="189968" drainMaxSha="190413" color="EX-cyan" />
    <node name="TACSTD1" row="263" minCol="241" maxCol="124411" minColSha="241" maxColSha="534496" drainMin="124343" drainMax="124411" drainMinSha="190414" drainMaxSha="190688" color="EX-yellow-orange" />
    <node name="NRTN" row="264" minCol="242" maxCol="124454" minColSha="242" maxColSha="518552" drainMin="124412" drainMax="124454" drainMinSha="190689" drainMaxSha="190933" color="EX-pure-blue" />
    <node name="TMEM190" row="265" minCol="243" maxCol="124488" minColSha="243" maxColSha="534477" drainMin="124455" drainMax="124488" drainMinSha="190934" drainMaxSha="191185" color="EX-dark-yellow-green" />
    <node name="TCF15" row="266" minCol="244" maxCol="124525" minColSha="244" maxColSha="533316" drainMin="124489" drainMax="124525" drainMinSha="191186" drainMaxSha="191400" color="EX-dark-magenta" />
    <node name="AKR1C1" row="267" minCol="245" maxCol="124556" minColSha="245" maxColSha="536943" drainMin="124526" drainMax="124556" drainMinSha="191401" drainMaxSha="191586" color="EX-dark-green" />
    <node name="CCL28" row="268" minCol="246" maxCol="124681" minColSha="246" maxColSha="535617" drainMin="124557" drainMax="124681" drainMinSha="191587" drainMaxSha="191960" color="EX-blue-magenta" />
    <node name="POU2AF1" row="269" minCol="247" maxCol="124719" minColSha="247" maxColSha="524762" drainMin="124682" drainMax="124719" drainMinSha="191961" drainMaxSha="192123" color="EX-yellow-green" />
    <node name="GLIS1" row="270" minCol="248" maxCol="124756" minColSha="248" maxColSha="522461" drainMin="124720" drainMax="124756" drainMinSha="192124" drainMaxSha="192346" color="EX-magenta" />
    <node name="PRSS16" row="271" minCol="249" maxCol="124815" minColSha="249" maxColSha="535376" drainMin="124757" drainMax="124815" drainMinSha="192347" drainMaxSha="192601" color="EX-green" />
    <node name="MSLN" row="272" minCol="250" maxCol="124872" minColSha="250" maxColSha="537530" drainMin="124816" drainMax="124872" drainMinSha="192602" drainMaxSha="192935" color="EX-yellow" />
    <node name="LRG1" row="273" minCol="251" maxCol="124998" minColSha="251" maxColSha="537586" drainMin="124873" drainMax="124998" drainMinSha="192936" drainMaxSha="193416" color="EX-purple" />
    <node name="AK7" row="274" minCol="252" maxCol="125023" minColSha="252" maxColSha="532174" drainMin="124999" drainMax="125023" drainMinSha="193417" drainMaxSha="193603" color="EX-dark-purple" />
    <node name="C15orf26" row="275" minCol="1367" maxCol="125069" minColSha="1367" maxColSha="538968" drainMin="125024" drainMax="125069" drainMinSha="193604" drainMaxSha="193785" color="EX-dark-red" />
    <node name="KLRK1" row="276" minCol="253" maxCol="125108" minColSha="253" maxColSha="537122" drainMin="125070" drainMax="125108" drainMinSha="193786" drainMaxSha="194053" color="EX-pale-green" />
    <node name="GYPA" row="277" minCol="254" maxCol="125324" minColSha="254" maxColSha="536968" drainMin="125109" drainMax="125324" drainMinSha="194054" drainMaxSha="194607" color="EX-pale-blue" />
    <node name="ADAM2" row="278" minCol="957" maxCol="125476" minColSha="957" maxColSha="537161" drainMin="125325" drainMax="125476" drainMinSha="194608" drainMaxSha="194987" color="EX-dark-tan" />
    <node name="C10orf96" row="279" minCol="14467" maxCol="125608" minColSha="14748" maxColSha="538990" drainMin="125477" drainMax="125608" drainMinSha="194988" drainMaxSha="195322" color="EX-pale-blue-magenta" />
    <node name="SEMG1" row="280" minCol="8930" maxCol="125688" minColSha="9016" maxColSha="536749" drainMin="125609" drainMax="125688" drainMinSha="195323" drainMaxSha="195496" color="EX-pale-yellow orange" />
    <node name="GNGT1" row="281" minCol="958" maxCol="125774" minColSha="958" maxColSha="536750" drainMin="125689" drainMax="125774" drainMinSha="195497" drainMaxSha="195764" color="EX-medium-magenta" />
    <node name="ZFP42" row="282" minCol="1369" maxCol="125922" minColSha="1369" maxColSha="536657" drainMin="125775" drainMax="125922" drainMinSha="195765" drainMaxSha="196238" color="EX-pale-red" />
    <node name="ZNF750" row="283" minCol="7262" maxCol="126066" minColSha="7317" maxColSha="536658" drainMin="125923" drainMax="126066" drainMinSha="196239" drainMaxSha="196676" color="EX-pale-cyan" />
    <node name="MOGAT2" row="284" minCol="7263" maxCol="126140" minColSha="7318" maxColSha="523910" drainMin="126067" drainMax="126140" drainMinSha="196677" drainMaxSha="196977" color="EX-pale-yellow-green" />
    <node name="PRDM14" row="285" minCol="959" maxCol="126199" minColSha="959" maxColSha="537152" drainMin="126141" drainMax="126199" drainMinSha="196978" drainMaxSha="197159" color="EX-pale-purple" />
    <node name="CCDC83" row="286" minCol="20199" maxCol="126270" minColSha="20786" maxColSha="534710" drainMin="126200" drainMax="126270" drainMinSha="197160" drainMaxSha="197435" color="EX-pale-magenta" />
    <node name="LIN28B" row="287" minCol="255" maxCol="126392" minColSha="255" maxColSha="532494" drainMin="126271" drainMax="126392" drainMinSha="197436" drainMaxSha="197846" color="EX-pale-red-orange" />
    <node name="USP44" row="288" minCol="642" maxCol="126478" minColSha="642" maxColSha="526361" drainMin="126393" drainMax="126478" drainMinSha="197847" drainMaxSha="198215" color="EX-blue" />
    <node name="SLCO1B1" row="289" minCol="3454" maxCol="126544" minColSha="3461" maxColSha="531836" drainMin="126479" drainMax="126544" drainMinSha="198216" drainMaxSha="198560" color="EX-orange" />
    <node name="GPR87" row="290" minCol="6598" maxCol="126578" minColSha="6640" maxColSha="526702" drainMin="126545" drainMax="126578" drainMinSha="198561" drainMaxSha="198782" color="EX-dark-cyan" />
    <node name="F13B" row="291" minCol="34730" maxCol="126606" minColSha="36815" maxColSha="537153" drainMin="126579" drainMax="126606" drainMinSha="198783" drainMaxSha="198896" color="EX-red" />
    <node name="PAGE2B" row="292" minCol="34731" maxCol="126615" minColSha="36816" maxColSha="477326" drainMin="126607" drainMax="126615" drainMinSha="198897" drainMaxSha="198962" color="EX-dark-orange" />
    <node name="RAG2" row="293" minCol="34732" maxCol="126634" minColSha="36817" maxColSha="530767" drainMin="126616" drainMax="126634" drainMinSha="198963" drainMaxSha="199028" color="EX-dark-gray-purple" />
    <node name="CLEC2A" row="294" minCol="36772" maxCol="126659" minColSha="39115" maxColSha="512206" drainMin="126635" drainMax="126659" drainMinSha="199029" drainMaxSha="199094" color="EX-cyan" />
    <node name="C21orf100" row="295" minCol="34733" maxCol="126664" minColSha="36818" maxColSha="531837" drainMin="126660" drainMax="126664" drainMinSha="199095" drainMaxSha="199149" color="EX-yellow-orange" />
    <node name="ECAT8" row="296" minCol="256" maxCol="126708" minColSha="256" maxColSha="520669" drainMin="126665" drainMax="126708" drainMinSha="199150" drainMaxSha="199497" color="EX-pure-blue" />
    <node name="MAGEB3" row="297" minCol="35476" maxCol="126723" minColSha="37654" maxColSha="537343" drainMin="126709" drainMax="126723" drainMinSha="199498" drainMaxSha="199628" color="EX-dark-yellow-green" />
    <node name="MIRH1" row="298" minCol="257" maxCol="126859" minColSha="257" maxColSha="537850" drainMin="126724" drainMax="126859" drainMinSha="199629" drainMaxSha="199968" color="EX-dark-magenta" />
    <node name="FIBIN" row="299" minCol="258" maxCol="127042" minColSha="258" maxColSha="537927" drainMin="126860" drainMax="127042" drainMinSha="199969" drainMaxSha="200458" color="EX-dark-green" />
    <node name="PMP2" row="300" minCol="259" maxCol="127272" minColSha="259" maxColSha="530261" drainMin="127043" drainMax="127272" drainMinSha="200459" drainMaxSha="200955" color="EX-blue-magenta" />
    <node name="BBOX1" row="301" minCol="260" maxCol="127661" minColSha="260" maxColSha="536380" drainMin="127273" drainMax="127661" drainMinSha="200956" drainMaxSha="201643" color="EX-yellow-green" />
    <node name="C14orf152" row="302" minCol="261" maxCol="127931" minColSha="261" maxColSha="534249" drainMin="127662" drainMax="127931" drainMinSha="201644" drainMaxSha="202258" color="EX-magenta" />
    <node name="PACRG" row="303" minCol="262" maxCol="128293" minColSha="262" maxColSha="538672" drainMin="127932" drainMax="128293" drainMinSha="202259" drainMaxSha="202908" color="EX-green" />
    <node name="SPARCL1" row="304" minCol="263" maxCol="128504" minColSha="263" maxColSha="537951" drainMin="128294" drainMax="128504" drainMinSha="202909" drainMaxSha="203333" color="EX-yellow" />
    <node name="C13orf15" row="305" minCol="264" maxCol="128739" minColSha="264" maxColSha="531702" drainMin="128505" drainMax="128739" drainMinSha="203334" drainMaxSha="203851" color="EX-purple" />
    <node name="HOPX" row="306" minCol="265" maxCol="128902" minColSha="265" maxColSha="537929" drainMin="128740" drainMax="128902" drainMinSha="203852" drainMaxSha="204234" color="EX-dark-purple" />
    <node name="KLHDC8A" row="307" minCol="266" maxCol="128988" minColSha="266" maxColSha="537930" drainMin="128903" drainMax="128988" drainMinSha="204235" drainMaxSha="204548" color="EX-dark-red" />
    <node name="NTRK2" row="308" minCol="267" maxCol="129436" minColSha="267" maxColSha="536579" drainMin="128989" drainMax="129436" drainMinSha="204549" drainMaxSha="205380" color="EX-pale-green" />
    <node name="FAM135B" row="309" minCol="268" maxCol="129728" minColSha="268" maxColSha="538104" drainMin="129437" drainMax="129728" drainMinSha="205381" drainMaxSha="206053" color="EX-pale-blue" />
    <node name="KCNJ2" row="310" minCol="269" maxCol="129901" minColSha="269" maxColSha="534761" drainMin="129729" drainMax="129901" drainMinSha="206054" drainMaxSha="206509" color="EX-dark-tan" />
    <node name="HIGD1B" row="311" minCol="270" maxCol="130089" minColSha="270" maxColSha="534267" drainMin="129902" drainMax="130089" drainMinSha="206510" drainMaxSha="206968" color="EX-pale-blue-magenta" />
    <node name="FUT3" row="312" minCol="271" maxCol="130150" minColSha="271" maxColSha="536759" drainMin="130090" drainMax="130150" drainMinSha="206969" drainMaxSha="207348" color="EX-pale-yellow orange" />
    <node name="CD163" row="313" minCol="272" maxCol="130333" minColSha="272" maxColSha="530683" drainMin="130151" drainMax="130333" drainMinSha="207349" drainMaxSha="207841" color="EX-medium-magenta" />
    <node name="GPRC5A" row="314" minCol="273" maxCol="130455" minColSha="273" maxColSha="536588" drainMin="130334" drainMax="130455" drainMinSha="207842" drainMaxSha="208301" color="EX-pale-red" />
    <node name="KCNIP1" row="315" minCol="274" maxCol="130686" minColSha="274" maxColSha="536948" drainMin="130456" drainMax="130686" drainMinSha="208302" drainMaxSha="208804" color="EX-pale-cyan" />
    <node name="PADI2" row="316" minCol="275" maxCol="130955" minColSha="275" maxColSha="522508" drainMin="130687" drainMax="130955" drainMinSha="208805" drainMaxSha="209376" color="EX-pale-yellow-green" />
    <node name="SIGLEC10" row="317" minCol="276" maxCol="131308" minColSha="276" maxColSha="533760" drainMin="130956" drainMax="131308" drainMinSha="209377" drainMaxSha="210019" color="EX-pale-purple" />
    <node name="CMKLR1" row="318" minCol="277" maxCol="131565" minColSha="277" maxColSha="535029" drainMin="131309" drainMax="131565" drainMinSha="210020" drainMaxSha="210551" color="EX-pale-magenta" />
    <node name="MPEG1" row="319" minCol="278" maxCol="131727" minColSha="278" maxColSha="535046" drainMin="131566" drainMax="131727" drainMinSha="210552" drainMaxSha="210914" color="EX-pale-red-orange" />
    <node name="C5orf29" row="320" minCol="279" maxCol="132093" minColSha="279" maxColSha="534671" drainMin="131728" drainMax="132093" drainMinSha="210915" drainMaxSha="211509" color="EX-blue" />
    <node name="PIK3AP1" row="321" minCol="280" maxCol="132423" minColSha="280" maxColSha="534304" drainMin="132094" drainMax="132423" drainMinSha="211510" drainMaxSha="212029" color="EX-orange" />
    <node name="CD300LF" row="322" minCol="281" maxCol="132852" minColSha="281" maxColSha="538955" drainMin="132424" drainMax="132852" drainMinSha="212030" drainMaxSha="212604" color="EX-dark-cyan" />
    <node name="C17orf87" row="323" minCol="282" maxCol="133140" minColSha="282" maxColSha="538674" drainMin="132853" drainMax="133140" drainMinSha="212605" drainMaxSha="213064" color="EX-red" />
    <node name="NLRP3" row="324" minCol="283" maxCol="133504" minColSha="283" maxColSha="532395" drainMin="133141" drainMax="133504" drainMinSha="213065" drainMaxSha="213567" color="EX-dark-orange" />
    <node name="PLXDC2" row="325" minCol="284" maxCol="133821" minColSha="284" maxColSha="528820" drainMin="133505" drainMax="133821" drainMinSha="213568" drainMaxSha="213962" color="EX-dark-gray-purple" />
    <node name="NCF1" row="326" minCol="4799" maxCol="134110" minColSha="4817" maxColSha="536780" drainMin="133822" drainMax="134110" drainMinSha="213963" drainMaxSha="214308" color="EX-cyan" />
    <node name="SCIN" row="327" minCol="107127" maxCol="134395" minColSha="146931" maxColSha="526073" drainMin="134111" drainMax="134395" drainMinSha="214309" drainMaxSha="214647" color="EX-yellow-orange" />
    <node name="NPL" row="328" minCol="130696" maxCol="134634" minColSha="208940" maxColSha="535951" drainMin="134396" drainMax="134634" drainMinSha="214648" drainMaxSha="214910" color="EX-pure-blue" />
    <node name="FAM113B" row="329" minCol="131142" maxCol="135004" minColSha="209845" maxColSha="535956" drainMin="134635" drainMax="135004" drainMinSha="214911" drainMaxSha="215310" color="EX-dark-yellow-green" />
    <node name="C17orf60" row="330" minCol="131143" maxCol="135337" minColSha="209846" maxColSha="534307" drainMin="135005" drainMax="135337" drainMinSha="215311" drainMaxSha="215667" color="EX-dark-magenta" />
    <node name="DOCK8" row="331" minCol="131021" maxCol="135697" minColSha="209560" maxColSha="531093" drainMin="135338" drainMax="135697" drainMinSha="215668" drainMaxSha="216066" color="EX-dark-green" />
    <node name="ARHGDIB" row="332" minCol="131145" maxCol="136095" minColSha="209848" maxColSha="534186" drainMin="135698" drainMax="136095" drainMinSha="216067" drainMaxSha="216496" color="EX-blue-magenta" />
    <node name="APBB1IP" row="333" minCol="110432" maxCol="136395" minColSha="152971" maxColSha="534308" drainMin="136096" drainMax="136395" drainMinSha="216497" drainMaxSha="216843" color="EX-yellow-green" />
    <node name="FYB" row="334" minCol="131022" maxCol="136745" minColSha="209561" maxColSha="537073" drainMin="136396" drainMax="136745" drainMinSha="216844" drainMaxSha="217238" color="EX-magenta" />
    <node name="TRAF3IP3" row="335" minCol="131937" maxCol="137115" minColSha="211336" maxColSha="526123" drainMin="136746" drainMax="137115" drainMinSha="217239" drainMaxSha="217658" color="EX-green" />
    <node name="LCP1" row="336" minCol="132280" maxCol="137454" minColSha="211878" maxColSha="534309" drainMin="137116" drainMax="137454" drainMinSha="217659" drainMaxSha="218027" color="EX-yellow" />
    <node name="GPR92" row="337" minCol="106742" maxCol="137790" minColSha="146342" maxColSha="531096" drainMin="137455" drainMax="137790" drainMinSha="218028" drainMaxSha="218451" color="EX-purple" />
    <node name="BTK" row="338" minCol="131939" maxCol="138049" minColSha="211338" maxColSha="536730" drainMin="137791" drainMax="138049" drainMinSha="218452" drainMaxSha="218755" color="EX-dark-purple" />
    <node name="HCLS1" row="339" minCol="131148" maxCol="138353" minColSha="209851" maxColSha="533977" drainMin="138050" drainMax="138353" drainMinSha="218756" drainMaxSha="219104" color="EX-dark-red" />
    <node name="DENND1C" row="340" minCol="133343" maxCol="138607" minColSha="213396" maxColSha="535549" drainMin="138354" drainMax="138607" drainMinSha="219105" drainMaxSha="219405" color="EX-pale-green" />
    <node name="SH3TC1" row="341" minCol="131149" maxCol="138824" minColSha="209852" maxColSha="519649" drainMin="138608" drainMax="138824" drainMinSha="219406" drainMaxSha="219670" color="EX-pale-blue" />
    <node name="CARD9" row="342" minCol="132283" maxCol="138965" minColSha="211881" maxColSha="537823" drainMin="138825" drainMax="138965" drainMinSha="219671" drainMaxSha="219859" color="EX-dark-tan" />
    <node name="RCSD1" row="343" minCol="133346" maxCol="139199" minColSha="213399" maxColSha="526914" drainMin="138966" drainMax="139199" drainMinSha="219860" drainMaxSha="220152" color="EX-pale-blue-magenta" />
    <node name="SLCO2B1" row="344" minCol="131024" maxCol="139449" minColSha="209563" maxColSha="533341" drainMin="139200" drainMax="139449" drainMinSha="220153" drainMaxSha="220482" color="EX-pale-yellow orange" />
    <node name="SLC15A3" row="345" minCol="132284" maxCol="139618" minColSha="211882" maxColSha="535702" drainMin="139450" drainMax="139618" drainMinSha="220483" drainMaxSha="220692" color="EX-medium-magenta" />
    <node name="ARHGAP30" row="346" minCol="130967" maxCol="139927" minColSha="209491" maxColSha="535505" drainMin="139619" drainMax="139927" drainMinSha="220693" drainMaxSha="221116" color="EX-pale-red" />
    <node name="IL18" row="347" minCol="131152" maxCol="140223" minColSha="209855" maxColSha="534672" drainMin="139928" drainMax="140223" drainMinSha="221117" drainMaxSha="221480" color="EX-pale-cyan" />
    <node name="EVI2B" row="348" minCol="131153" maxCol="140411" minColSha="209856" maxColSha="528778" drainMin="140224" drainMax="140411" drainMinSha="221481" drainMaxSha="221737" color="EX-pale-yellow-green" />
    <node name="TAGAP" row="349" minCol="100884" maxCol="140620" minColSha="135945" maxColSha="538091" drainMin="140412" drainMax="140620" drainMinSha="221738" drainMaxSha="222045" color="EX-pale-purple" />
    <node name="ATP8B4" row="350" minCol="106744" maxCol="140864" minColSha="146344" maxColSha="534349" drainMin="140621" drainMax="140864" drainMinSha="222046" drainMaxSha="222406" color="EX-pale-magenta" />
    <node name="RHBDF2" row="351" minCol="133941" maxCol="140996" minColSha="214130" maxColSha="533980" drainMin="140865" drainMax="140996" drainMinSha="222407" drainMaxSha="222591" color="EX-pale-red-orange" />
    <node name="PTPLAD2" row="352" minCol="131156" maxCol="141185" minColSha="209859" maxColSha="530762" drainMin="140997" drainMax="141185" drainMinSha="222592" drainMaxSha="222836" color="EX-blue" />
    <node name="GIMAP1" row="353" minCol="110436" maxCol="141320" minColSha="152975" maxColSha="526932" drainMin="141186" drainMax="141320" drainMinSha="222837" drainMaxSha="223057" color="EX-orange" />
    <node name="RPGRIP1" row="354" minCol="106745" maxCol="141502" minColSha="146345" maxColSha="528780" drainMin="141321" drainMax="141502" drainMinSha="223058" drainMaxSha="223371" color="EX-dark-cyan" />
    <node name="DENND3" row="355" minCol="133357" maxCol="141621" minColSha="213410" maxColSha="535542" drainMin="141503" drainMax="141621" drainMinSha="223372" drainMaxSha="223575" color="EX-red" />
    <node name="TRIM38" row="356" minCol="131950" maxCol="141685" minColSha="211349" maxColSha="518240" drainMin="141622" drainMax="141685" drainMinSha="223576" drainMaxSha="223676" color="EX-dark-orange" />
    <node name="DAPP1" row="357" minCol="133947" maxCol="141902" minColSha="214136" maxColSha="535628" drainMin="141686" drainMax="141902" drainMinSha="223677" drainMaxSha="223970" color="EX-dark-gray-purple" />
    <node name="BLNK" row="358" minCol="131740" maxCol="142033" minColSha="211038" maxColSha="535633" drainMin="141903" drainMax="142033" drainMinSha="223971" drainMaxSha="224199" color="EX-cyan" />
    <node name="SUSD3" row="359" minCol="133360" maxCol="142140" minColSha="213413" maxColSha="535634" drainMin="142034" drainMax="142140" drainMinSha="224200" drainMaxSha="224381" color="EX-yellow-orange" />
    <node name="ARHGAP15" row="360" minCol="131952" maxCol="142310" minColSha="211351" maxColSha="535635" drainMin="142141" drainMax="142310" drainMinSha="224382" drainMaxSha="224638" color="EX-pure-blue" />
    <node name="TLR5" row="361" minCol="105958" maxCol="142524" minColSha="144959" maxColSha="537135" drainMin="142311" drainMax="142524" drainMinSha="224639" drainMaxSha="224983" color="EX-dark-yellow-green" />
    <node name="HLA-DMB" row="362" minCol="130199" maxCol="142758" minColSha="207521" maxColSha="530036" drainMin="142525" drainMax="142758" drainMinSha="224984" drainMaxSha="225307" color="EX-dark-magenta" />
    <node name="DPEP2" row="363" minCol="106747" maxCol="142947" minColSha="146347" maxColSha="538730" drainMin="142759" drainMax="142947" drainMinSha="225308" drainMaxSha="225608" color="EX-dark-green" />
    <node name="MGAT4A" row="364" minCol="131955" maxCol="143218" minColSha="211354" maxColSha="539060" drainMin="142948" drainMax="143218" drainMinSha="225609" drainMaxSha="225966" color="EX-blue-magenta" />
    <node name="FLVCR2" row="365" minCol="110440" maxCol="143272" minColSha="152979" maxColSha="521147" drainMin="143219" drainMax="143272" drainMinSha="225967" drainMaxSha="226084" color="EX-yellow-green" />
    <node name="CD300A" row="366" minCol="131957" maxCol="143520" minColSha="211356" maxColSha="531957" drainMin="143273" drainMax="143520" drainMinSha="226085" drainMaxSha="226402" color="EX-magenta" />
    <node name="FCGR2A" row="367" minCol="131958" maxCol="143715" minColSha="211357" maxColSha="531559" drainMin="143521" drainMax="143715" drainMinSha="226403" drainMaxSha="226674" color="EX-green" />
    <node name="CSTA" row="368" minCol="131889" maxCol="144010" minColSha="211273" maxColSha="536857" drainMin="143716" drainMax="144010" drainMinSha="226675" drainMaxSha="227040" color="EX-yellow" />
    <node name="CASP5" row="369" minCol="131959" maxCol="144246" minColSha="211358" maxColSha="537805" drainMin="144011" drainMax="144246" drainMinSha="227041" drainMaxSha="227325" color="EX-purple" />
    <node name="NCF2" row="370" minCol="132378" maxCol="144428" minColSha="211984" maxColSha="530941" drainMin="144247" drainMax="144428" drainMinSha="227326" drainMaxSha="227589" color="EX-dark-purple" />
    <node name="FBP1" row="371" minCol="133959" maxCol="144575" minColSha="214148" maxColSha="530942" drainMin="144429" drainMax="144575" drainMinSha="227590" drainMaxSha="227803" color="EX-dark-red" />
    <node name="PSCDBP" row="372" minCol="133960" maxCol="144782" minColSha="214149" maxColSha="536731" drainMin="144576" drainMax="144782" drainMinSha="227804" drainMaxSha="228080" color="EX-pale-green" />
    <node name="MS4A4A" row="373" minCol="32786" maxCol="145039" minColSha="34597" maxColSha="537358" drainMin="144783" drainMax="145039" drainMinSha="228081" drainMaxSha="228417" color="EX-pale-blue" />
    <node name="CTSC" row="374" minCol="134731" maxCol="145180" minColSha="215018" maxColSha="517688" drainMin="145040" drainMax="145180" drainMinSha="228418" drainMaxSha="228599" color="EX-dark-tan" />
    <node name="IFI30" row="375" minCol="134434" maxCol="145489" minColSha="214696" maxColSha="537420" drainMin="145181" drainMax="145489" drainMinSha="228600" drainMaxSha="228991" color="EX-pale-blue-magenta" />
    <node name="NPC2" row="376" minCol="134501" maxCol="145753" minColSha="214772" maxColSha="537421" drainMin="145490" drainMax="145753" drainMinSha="228992" drainMaxSha="229342" color="EX-pale-yellow orange" />
    <node name="ECGF1" row="377" minCol="133961" maxCol="145921" minColSha="214150" maxColSha="521233" drainMin="145754" drainMax="145921" drainMinSha="229343" drainMaxSha="229565" color="EX-medium-magenta" />
    <node name="RAC2" row="378" minCol="32912" maxCol="146126" minColSha="34751" maxColSha="524174" drainMin="145922" drainMax="146126" drainMinSha="229566" drainMaxSha="229842" color="EX-pale-red" />
    <node name="S100A11" row="379" minCol="133962" maxCol="146284" minColSha="214151" maxColSha="533875" drainMin="146127" drainMax="146284" drainMinSha="229843" drainMaxSha="230049" color="EX-pale-cyan" />
    <node name="CCR1" row="380" minCol="135138" maxCol="146386" minColSha="215460" maxColSha="524300" drainMin="146285" drainMax="146386" drainMinSha="230050" drainMaxSha="230208" color="EX-pale-yellow-green" />
    <node name="TRPV2" row="381" minCol="124913" maxCol="146502" minColSha="193205" maxColSha="536893" drainMin="146387" drainMax="146502" drainMinSha="230209" drainMaxSha="230378" color="EX-pale-purple" />
    <node name="CMTM7" row="382" minCol="134732" maxCol="146590" minColSha="215019" maxColSha="530037" drainMin="146503" drainMax="146590" drainMinSha="230379" drainMaxSha="230542" color="EX-pale-magenta" />
    <node name="SQRDL" row="383" minCol="134794" maxCol="146761" minColSha="215091" maxColSha="536869" drainMin="146591" drainMax="146761" drainMinSha="230543" drainMaxSha="230799" color="EX-pale-red-orange" />
    <node name="SERPINB1" row="384" minCol="124907" maxCol="146918" minColSha="193129" maxColSha="537095" drainMin="146762" drainMax="146918" drainMinSha="230800" drainMaxSha="231029" color="EX-blue" />
    <node name="FLJ22662" row="385" minCol="134943" maxCol="147047" minColSha="215249" maxColSha="536870" drainMin="146919" drainMax="147047" drainMinSha="231030" drainMaxSha="231214" color="EX-orange" />
    <node name="FLJ20273" row="386" minCol="134795" maxCol="147221" minColSha="215092" maxColSha="535519" drainMin="147048" drainMax="147221" drainMinSha="231215" drainMaxSha="231454" color="EX-dark-cyan" />
    <node name="PTGER4" row="387" minCol="133665" maxCol="147319" minColSha="213797" maxColSha="524317" drainMin="147222" drainMax="147319" drainMinSha="231455" drainMaxSha="231631" color="EX-red" />
    <node name="OSTF1" row="388" minCol="134435" maxCol="147434" minColSha="214697" maxColSha="539094" drainMin="147320" drainMax="147434" drainMinSha="231632" drainMaxSha="231822" color="EX-dark-orange" />
    <node name="RHOH" row="389" minCol="124914" maxCol="147546" minColSha="193206" maxColSha="534147" drainMin="147435" drainMax="147546" drainMinSha="231823" drainMaxSha="232016" color="EX-dark-gray-purple" />
    <node name="CACNA2D4" row="390" minCol="135290" maxCol="147638" minColSha="215620" maxColSha="517691" drainMin="147547" drainMax="147638" drainMinSha="232017" drainMaxSha="232176" color="EX-cyan" />
    <node name="IL13RA1" row="391" minCol="134797" maxCol="147757" minColSha="215094" maxColSha="537482" drainMin="147639" drainMax="147757" drainMinSha="232177" drainMaxSha="232382" color="EX-yellow-orange" />
    <node name="GPX1" row="392" minCol="134259" maxCol="147873" minColSha="214500" maxColSha="531562" drainMin="147758" drainMax="147873" drainMinSha="232383" drainMaxSha="232597" color="EX-pure-blue" />
    <node name="CTSZ" row="393" minCol="134260" maxCol="147923" minColSha="214501" maxColSha="506434" drainMin="147874" drainMax="147923" drainMinSha="232598" drainMaxSha="232702" color="EX-dark-yellow-green" />
    <node name="LY96" row="394" minCol="32787" maxCol="148065" minColSha="34598" maxColSha="537096" drainMin="147924" drainMax="148065" drainMinSha="232703" drainMaxSha="232922" color="EX-dark-magenta" />
    <node name="APOC2" row="395" minCol="132668" maxCol="148150" minColSha="212408" maxColSha="530949" drainMin="148066" drainMax="148150" drainMinSha="232923" drainMaxSha="233092" color="EX-dark-green" />
    <node name="TBC1D10C" row="396" minCol="96412" maxCol="148267" minColSha="126558" maxColSha="530050" drainMin="148151" drainMax="148267" drainMinSha="233093" drainMaxSha="233269" color="EX-blue-magenta" />
    <node name="LILRA2" row="397" minCol="133964" maxCol="148357" minColSha="214153" maxColSha="534148" drainMin="148268" drainMax="148357" drainMinSha="233270" drainMaxSha="233457" color="EX-yellow-green" />
    <node name="IRF5" row="398" minCol="133666" maxCol="148405" minColSha="213798" maxColSha="526127" drainMin="148358" drainMax="148405" drainMinSha="233458" drainMaxSha="233571" color="EX-magenta" />
    <node name="CLDN23" row="399" minCol="136912" maxCol="148513" minColSha="217441" maxColSha="539207" drainMin="148406" drainMax="148513" drainMinSha="233572" drainMaxSha="233730" color="EX-green" />
    <node name="DAB2" row="400" minCol="136026" maxCol="148589" minColSha="216427" maxColSha="532742" drainMin="148514" drainMax="148589" drainMinSha="233731" drainMaxSha="233847" color="EX-yellow" />
    <node name="APOC1" row="401" minCol="134508" maxCol="148654" minColSha="214779" maxColSha="534023" drainMin="148590" drainMax="148654" drainMinSha="233848" drainMaxSha="234010" color="EX-purple" />
    <node name="PTGS1" row="402" minCol="131960" maxCol="148689" minColSha="211359" maxColSha="524242" drainMin="148655" drainMax="148689" drainMinSha="234011" drainMaxSha="234099" color="EX-dark-purple" />
    <node name="AXL" row="403" minCol="133667" maxCol="148706" minColSha="213799" maxColSha="511909" drainMin="148690" drainMax="148706" drainMinSha="234100" drainMaxSha="234159" color="EX-dark-red" />
    <node name="IKZF1" row="404" minCol="133772" maxCol="148763" minColSha="213913" maxColSha="481156" drainMin="148707" drainMax="148763" drainMinSha="234160" drainMaxSha="234323" color="EX-pale-green" />
    <node name="FAM78A" row="405" minCol="133668" maxCol="148804" minColSha="213800" maxColSha="529407" drainMin="148764" drainMax="148804" drainMinSha="234324" drainMaxSha="234460" color="EX-pale-blue" />
    <node name="COP1" row="406" minCol="134808" maxCol="148904" minColSha="215105" maxColSha="533868" drainMin="148805" drainMax="148904" drainMinSha="234461" drainMaxSha="234599" color="EX-dark-tan" />
    <node name="CFD" row="407" minCol="136030" maxCol="148964" minColSha="216431" maxColSha="533349" drainMin="148905" drainMax="148964" drainMinSha="234600" drainMaxSha="234736" color="EX-pale-blue-magenta" />
    <node name="CREG1" row="408" minCol="134263" maxCol="149042" minColSha="214504" maxColSha="505139" drainMin="148965" drainMax="149042" drainMinSha="234737" drainMaxSha="234920" color="EX-pale-yellow orange" />
    <node name="CYBA" row="409" minCol="133969" maxCol="149115" minColSha="214158" maxColSha="534187" drainMin="149043" drainMax="149115" drainMinSha="234921" drainMaxSha="235085" color="EX-medium-magenta" />
    <node name="CORO1A" row="410" minCol="135159" maxCol="149174" minColSha="215481" maxColSha="529408" drainMin="149116" drainMax="149174" drainMinSha="235086" drainMaxSha="235204" color="EX-pale-red" />
    <node name="RPS6KA1" row="411" minCol="135041" maxCol="149217" minColSha="215350" maxColSha="517591" drainMin="149175" drainMax="149217" drainMinSha="235205" drainMaxSha="235326" color="EX-pale-cyan" />
    <node name="TNFRSF1B" row="412" minCol="131031" maxCol="149310" minColSha="209570" maxColSha="535598" drainMin="149218" drainMax="149310" drainMinSha="235327" drainMaxSha="235534" color="EX-pale-yellow-green" />
    <node name="C3" row="413" minCol="133669" maxCol="149420" minColSha="213801" maxColSha="537418" drainMin="149311" drainMax="149420" drainMinSha="235535" drainMaxSha="235758" color="EX-pale-purple" />
    <node name="MAFB" row="414" minCol="133972" maxCol="149542" minColSha="214161" maxColSha="539077" drainMin="149421" drainMax="149542" drainMinSha="235759" drainMaxSha="236023" color="EX-pale-magenta" />
    <node name="DSE" row="415" minCol="132299" maxCol="149679" minColSha="211897" maxColSha="537069" drainMin="149543" drainMax="149679" drainMinSha="236024" drainMaxSha="236271" color="EX-pale-red-orange" />
    <node name="MAP3K8" row="416" minCol="131161" maxCol="149799" minColSha="209864" maxColSha="534960" drainMin="149680" drainMax="149799" drainMinSha="236272" drainMaxSha="236508" color="EX-blue" />
    <node name="CTSB" row="417" minCol="133974" maxCol="149878" minColSha="214163" maxColSha="536732" drainMin="149800" drainMax="149878" drainMinSha="236509" drainMaxSha="236676" color="EX-orange" />
    <node name="FTL" row="418" minCol="134438" maxCol="149944" minColSha="214700" maxColSha="538639" drainMin="149879" drainMax="149944" drainMinSha="236677" drainMaxSha="236826" color="EX-dark-cyan" />
    <node name="PLB1" row="419" minCol="125216" maxCol="150043" minColSha="194384" maxColSha="537460" drainMin="149945" drainMax="150043" drainMinSha="236827" drainMaxSha="237042" color="EX-red" />
    <node name="RNF144B" row="420" minCol="131163" maxCol="150085" minColSha="209866" maxColSha="499571" drainMin="150044" drainMax="150085" drainMinSha="237043" drainMaxSha="237158" color="EX-dark-orange" />
    <node name="TLR8" row="421" minCol="131032" maxCol="150180" minColSha="209571" maxColSha="538001" drainMin="150086" drainMax="150180" drainMinSha="237159" drainMaxSha="237355" color="EX-dark-gray-purple" />
    <node name="CLEC7A" row="422" minCol="125949" maxCol="150237" minColSha="196368" maxColSha="538002" drainMin="150181" drainMax="150237" drainMinSha="237356" drainMaxSha="237509" color="EX-cyan" />
    <node name="IRAK3" row="423" minCol="36790" maxCol="150344" minColSha="39133" maxColSha="532696" drainMin="150238" drainMax="150344" drainMinSha="237510" drainMaxSha="237714" color="EX-yellow-orange" />
    <node name="C1orf162" row="424" minCol="285" maxCol="150560" minColSha="285" maxColSha="534278" drainMin="150345" drainMax="150560" drainMinSha="237715" drainMaxSha="238133" color="EX-pure-blue" />
    <node name="VNN2" row="425" minCol="102669" maxCol="150695" minColSha="139501" maxColSha="536364" drainMin="150561" drainMax="150695" drainMinSha="238134" drainMaxSha="238406" color="EX-dark-yellow-green" />
    <node name="EBI2" row="426" minCol="130273" maxCol="150796" minColSha="207761" maxColSha="536365" drainMin="150696" drainMax="150796" drainMinSha="238407" drainMaxSha="238633" color="EX-dark-magenta" />
    <node name="ALOX5AP" row="427" minCol="99485" maxCol="150900" minColSha="132724" maxColSha="532681" drainMin="150797" drainMax="150900" drainMinSha="238634" drainMaxSha="238889" color="EX-dark-green" />
    <node name="SYTL3" row="428" minCol="104544" maxCol="150965" minColSha="142460" maxColSha="521237" drainMin="150901" drainMax="150965" drainMinSha="238890" drainMaxSha="239091" color="EX-blue-magenta" />
    <node name="TMEM156" row="429" minCol="22695" maxCol="151084" minColSha="23482" maxColSha="532398" drainMin="150966" drainMax="151084" drainMinSha="239092" drainMaxSha="239333" color="EX-yellow-green" />
    <node name="OLR1" row="430" minCol="34306" maxCol="151224" minColSha="36343" maxColSha="534312" drainMin="151085" drainMax="151224" drainMinSha="239334" drainMaxSha="239649" color="EX-magenta" />
    <node name="PRAM1" row="431" minCol="81985" maxCol="151346" minColSha="100500" maxColSha="527915" drainMin="151225" drainMax="151346" drainMinSha="239650" drainMaxSha="239923" color="EX-green" />
    <node name="DUSP27" row="432" minCol="106751" maxCol="151394" minColSha="146351" maxColSha="534762" drainMin="151347" drainMax="151394" drainMinSha="239924" drainMaxSha="240070" color="EX-yellow" />
    <node name="FLI1" row="433" minCol="106320" maxCol="151469" minColSha="145540" maxColSha="534627" drainMin="151395" drainMax="151469" drainMinSha="240071" drainMaxSha="240275" color="EX-purple" />
    <node name="ZMYND15" row="434" minCol="4800" maxCol="151566" minColSha="4818" maxColSha="527931" drainMin="151470" drainMax="151566" drainMinSha="240276" drainMaxSha="240518" color="EX-dark-purple" />
    <node name="C10orf54" row="435" minCol="4801" maxCol="151727" minColSha="4819" maxColSha="535461" drainMin="151567" drainMax="151727" drainMinSha="240519" drainMaxSha="240887" color="EX-dark-red" />
    <node name="LTC4S" row="436" minCol="81988" maxCol="151807" minColSha="100503" maxColSha="535462" drainMin="151728" drainMax="151807" drainMinSha="240888" drainMaxSha="241101" color="EX-pale-green" />
    <node name="MUCL1" row="437" minCol="286" maxCol="151871" minColSha="286" maxColSha="529361" drainMin="151808" drainMax="151871" drainMinSha="241102" drainMaxSha="241572" color="EX-pale-blue" />
    <node name="COL2A1" row="438" minCol="287" maxCol="151931" minColSha="287" maxColSha="533201" drainMin="151872" drainMax="151931" drainMinSha="241573" drainMaxSha="241905" color="EX-dark-tan" />
    <node name="FBXL19" row="439" minCol="288" maxCol="151984" minColSha="288" maxColSha="534789" drainMin="151932" drainMax="151984" drainMinSha="241906" drainMaxSha="242287" color="EX-pale-blue-magenta" />
    <node name="IL33" row="440" minCol="289" maxCol="152084" minColSha="289" maxColSha="537851" drainMin="151985" drainMax="152084" drainMinSha="242288" drainMaxSha="242739" color="EX-pale-yellow orange" />
    <node name="CADM4" row="441" minCol="290" maxCol="152197" minColSha="290" maxColSha="538110" drainMin="152085" drainMax="152197" drainMinSha="242740" drainMaxSha="243214" color="EX-medium-magenta" />
    <node name="MAEL" row="442" minCol="291" maxCol="152262" minColSha="291" maxColSha="533507" drainMin="152198" drainMax="152262" drainMinSha="243215" drainMaxSha="243616" color="EX-pale-red" />
    <node name="F3" row="443" minCol="292" maxCol="152369" minColSha="292" maxColSha="538058" drainMin="152263" drainMax="152369" drainMinSha="243617" drainMaxSha="244080" color="EX-pale-cyan" />
    <node name="CTSO" row="444" minCol="293" maxCol="152503" minColSha="293" maxColSha="538497" drainMin="152370" drainMax="152503" drainMinSha="244081" drainMaxSha="244678" color="EX-pale-yellow-green" />
    <node name="ZNF396" row="445" minCol="294" maxCol="152750" minColSha="294" maxColSha="535940" drainMin="152504" drainMax="152750" drainMinSha="244679" drainMaxSha="245281" color="EX-pale-purple" />
    <node name="BMPR1B" row="446" minCol="295" maxCol="152883" minColSha="295" maxColSha="538108" drainMin="152751" drainMax="152883" drainMinSha="245282" drainMaxSha="245722" color="EX-pale-magenta" />
    <node name="RAB3B" row="447" minCol="296" maxCol="152921" minColSha="296" maxColSha="527520" drainMin="152884" drainMax="152921" drainMinSha="245723" drainMaxSha="245983" color="EX-pale-red-orange" />
    <node name="BMP5" row="448" minCol="297" maxCol="152940" minColSha="297" maxColSha="496864" drainMin="152922" drainMax="152940" drainMinSha="245984" drainMaxSha="246240" color="EX-blue" />
    <node name="TM4SF19" row="449" minCol="298" maxCol="153029" minColSha="298" maxColSha="532519" drainMin="152941" drainMax="153029" drainMinSha="246241" drainMaxSha="246604" color="EX-orange" />
    <node name="C10orf63" row="450" minCol="299" maxCol="153333" minColSha="299" maxColSha="535206" drainMin="153030" drainMax="153333" drainMinSha="246605" drainMaxSha="247344" color="EX-dark-cyan" />
    <node name="FLJ40298" row="451" minCol="994" maxCol="153594" minColSha="994" maxColSha="537022" drainMin="153334" drainMax="153594" drainMinSha="247345" drainMaxSha="247766" color="EX-red" />
    <node name="RP4-692D3.1" row="452" minCol="300" maxCol="153898" minColSha="300" maxColSha="537594" drainMin="153595" drainMax="153898" drainMinSha="247767" drainMaxSha="248277" color="EX-dark-orange" />
    <node name="EFCAB6" row="453" minCol="301" maxCol="154091" minColSha="301" maxColSha="534281" drainMin="153899" drainMax="154091" drainMinSha="248278" drainMaxSha="248649" color="EX-dark-gray-purple" />
    <node name="SERPINI2" row="454" minCol="997" maxCol="154282" minColSha="997" maxColSha="533624" drainMin="154092" drainMax="154282" drainMinSha="248650" drainMaxSha="248958" color="EX-cyan" />
    <node name="WDR49" row="455" minCol="998" maxCol="154409" minColSha="998" maxColSha="535450" drainMin="154283" drainMax="154409" drainMinSha="248959" drainMaxSha="249191" color="EX-yellow-orange" />
    <node name="C20orf26" row="456" minCol="302" maxCol="154549" minColSha="302" maxColSha="538960" drainMin="154410" drainMax="154549" drainMinSha="249192" drainMaxSha="249527" color="EX-pure-blue" />
    <node name="CASC1" row="457" minCol="303" maxCol="154908" minColSha="303" maxColSha="536020" drainMin="154550" drainMax="154908" drainMinSha="249528" drainMaxSha="250035" color="EX-dark-yellow-green" />
    <node name="LRRC6" row="458" minCol="1001" maxCol="155143" minColSha="1001" maxColSha="523914" drainMin="154909" drainMax="155143" drainMinSha="250036" drainMaxSha="250363" color="EX-dark-magenta" />
    <node name="EFHC2" row="459" minCol="85191" maxCol="155374" minColSha="105917" maxColSha="529920" drainMin="155144" drainMax="155374" drainMinSha="250364" drainMaxSha="250627" color="EX-dark-green" />
    <node name="C6orf165" row="460" minCol="36807" maxCol="155639" minColSha="39150" maxColSha="537906" drainMin="155375" drainMax="155639" drainMinSha="250628" drainMaxSha="250954" color="EX-blue-magenta" />
    <node name="C9orf18" row="461" minCol="41783" maxCol="155868" minColSha="44879" maxColSha="537907" drainMin="155640" drainMax="155868" drainMinSha="250955" drainMaxSha="251233" color="EX-yellow-green" />
    <node name="SPATA4" row="462" minCol="36808" maxCol="156052" minColSha="39151" maxColSha="535270" drainMin="155869" drainMax="156052" drainMinSha="251234" drainMaxSha="251476" color="EX-magenta" />
    <node name="LRRC48" row="463" minCol="105086" maxCol="156262" minColSha="143343" maxColSha="537785" drainMin="156053" drainMax="156262" drainMinSha="251477" drainMaxSha="251730" color="EX-green" />
    <node name="C2orf39" row="464" minCol="128101" maxCol="156428" minColSha="202681" maxColSha="536524" drainMin="156263" drainMax="156428" drainMinSha="251731" drainMaxSha="251923" color="EX-yellow" />
    <node name="RIBC1" row="465" minCol="153063" maxCol="156573" minColSha="246834" maxColSha="533831" drainMin="156429" drainMax="156573" drainMinSha="251924" drainMaxSha="252106" color="EX-purple" />
    <node name="TCTEX1D1" row="466" minCol="128102" maxCol="156731" minColSha="202682" maxColSha="531546" drainMin="156574" drainMax="156731" drainMinSha="252107" drainMaxSha="252303" color="EX-dark-purple" />
    <node name="CCDC135" row="467" minCol="153364" maxCol="156860" minColSha="247387" maxColSha="531080" drainMin="156732" drainMax="156860" drainMinSha="252304" drainMaxSha="252468" color="EX-dark-red" />
    <node name="ZMYND10" row="468" minCol="153365" maxCol="156934" minColSha="247388" maxColSha="523845" drainMin="156861" drainMax="156934" drainMinSha="252469" drainMaxSha="252569" color="EX-pale-green" />
    <node name="FAM81B" row="469" minCol="153366" maxCol="157016" minColSha="247389" maxColSha="539067" drainMin="156935" drainMax="157016" drainMinSha="252570" drainMaxSha="252678" color="EX-pale-blue" />
    <node name="LOC136288" row="470" minCol="125026" maxCol="157112" minColSha="193613" maxColSha="532404" drainMin="157017" drainMax="157112" drainMinSha="252679" drainMaxSha="252819" color="EX-dark-tan" />
    <node name="YSK4" row="471" minCol="125027" maxCol="157205" minColSha="193614" maxColSha="517360" drainMin="157113" drainMax="157205" drainMinSha="252820" drainMaxSha="252960" color="EX-pale-blue-magenta" />
    <node name="WDR16" row="472" minCol="37821" maxCol="157419" minColSha="40316" maxColSha="536021" drainMin="157206" drainMax="157419" drainMinSha="252961" drainMaxSha="253272" color="EX-pale-yellow orange" />
    <node name="TEKT1" row="473" minCol="92353" maxCol="157509" minColSha="118650" maxColSha="494535" drainMin="157420" drainMax="157509" drainMinSha="253273" drainMaxSha="253430" color="EX-medium-magenta" />
    <node name="SPAG8" row="474" minCol="153370" maxCol="157594" minColSha="247393" maxColSha="532405" drainMin="157510" drainMax="157594" drainMinSha="253431" drainMaxSha="253546" color="EX-pale-red" />
    <node name="FLJ23049" row="475" minCol="153371" maxCol="157665" minColSha="247394" maxColSha="533065" drainMin="157595" drainMax="157665" drainMinSha="253547" drainMaxSha="253662" color="EX-pale-cyan" />
    <node name="DCDC5" row="476" minCol="126336" maxCol="157760" minColSha="197719" maxColSha="537430" drainMin="157666" drainMax="157760" drainMinSha="253663" drainMaxSha="253820" color="EX-pale-yellow-green" />
    <node name="C10orf79" row="477" minCol="152559" maxCol="157913" minColSha="244930" maxColSha="539050" drainMin="157761" drainMax="157913" drainMinSha="253821" drainMaxSha="254054" color="EX-pale-purple" />
    <node name="TSNAXIP1" row="478" minCol="92354" maxCol="158039" minColSha="118651" maxColSha="537193" drainMin="157914" drainMax="158039" drainMinSha="254055" drainMaxSha="254247" color="EX-pale-magenta" />
    <node name="TTC18" row="479" minCol="153375" maxCol="158158" minColSha="247398" maxColSha="537194" drainMin="158040" drainMax="158158" drainMinSha="254248" drainMaxSha="254429" color="EX-pale-red-orange" />
    <node name="MORN3" row="480" minCol="125825" maxCol="158240" minColSha="196002" maxColSha="536024" drainMin="158159" drainMax="158240" drainMinSha="254430" drainMaxSha="254576" color="EX-blue" />
    <node name="CCDC65" row="481" minCol="36809" maxCol="158355" minColSha="39152" maxColSha="535208" drainMin="158241" drainMax="158355" drainMinSha="254577" drainMaxSha="254799" color="EX-orange" />
    <node name="RSHL3" row="482" minCol="38934" maxCol="158526" minColSha="41586" maxColSha="537854" drainMin="158356" drainMax="158526" drainMinSha="254800" drainMaxSha="255111" color="EX-dark-cyan" />
    <node name="CCDC89" row="483" minCol="92357" maxCol="158591" minColSha="118654" maxColSha="539039" drainMin="158527" drainMax="158591" drainMinSha="255112" drainMaxSha="255230" color="EX-red" />
    <node name="SPEF1" row="484" minCol="128015" maxCol="158652" minColSha="202448" maxColSha="520541" drainMin="158592" drainMax="158652" drainMinSha="255231" drainMaxSha="255375" color="EX-dark-orange" />
    <node name="C1orf192" row="485" minCol="90039" maxCol="158710" minColSha="114365" maxColSha="533832" drainMin="158653" drainMax="158710" drainMinSha="255376" drainMaxSha="255511" color="EX-dark-gray-purple" />
    <node name="AKAP14" row="486" minCol="129538" maxCol="158728" minColSha="205783" maxColSha="505433" drainMin="158711" drainMax="158728" drainMinSha="255512" drainMaxSha="255562" color="EX-cyan" />
    <node name="CCDC11" row="487" minCol="92359" maxCol="158838" minColSha="118656" maxColSha="539037" drainMin="158729" drainMax="158838" drainMinSha="255563" drainMaxSha="255759" color="EX-yellow-orange" />
    <node name="C6orf118" row="488" minCol="85782" maxCol="158908" minColSha="106873" maxColSha="536025" drainMin="158839" drainMax="158908" drainMinSha="255760" drainMaxSha="255919" color="EX-pure-blue" />
    <node name="WDR78" row="489" minCol="9148" maxCol="159085" minColSha="9240" maxColSha="538051" drainMin="158909" drainMax="159085" drainMinSha="255920" drainMaxSha="256255" color="EX-dark-yellow-green" />
    <node name="RSPH1" row="490" minCol="128018" maxCol="159228" minColSha="202451" maxColSha="538077" drainMin="159086" drainMax="159228" drainMinSha="256256" drainMaxSha="256514" color="EX-dark-magenta" />
    <node name="ROPN1L" row="491" minCol="125024" maxCol="159291" minColSha="193611" maxColSha="532414" drainMin="159229" drainMax="159291" drainMinSha="256515" drainMaxSha="256662" color="EX-dark-green" />
    <node name="TTC29" row="492" minCol="153734" maxCol="159324" minColSha="248089" maxColSha="534282" drainMin="159292" drainMax="159324" drainMinSha="256663" drainMaxSha="256738" color="EX-blue-magenta" />
    <node name="FLJ46266" row="493" minCol="125029" maxCol="159342" minColSha="193616" maxColSha="537712" drainMin="159325" drainMax="159342" drainMinSha="256739" drainMaxSha="256793" color="EX-yellow-green" />
    <node name="IQCD" row="494" minCol="154473" maxCol="159370" minColSha="249434" maxColSha="520534" drainMin="159343" drainMax="159370" drainMinSha="256794" drainMaxSha="256871" color="EX-magenta" />
    <node name="DYNLRB2" row="495" minCol="129192" maxCol="159439" minColSha="205097" maxColSha="538458" drainMin="159371" drainMax="159439" drainMinSha="256872" drainMaxSha="257034" color="EX-green" />
    <node name="FBXO15" row="496" minCol="128019" maxCol="159506" minColSha="202452" maxColSha="537890" drainMin="159440" drainMax="159506" drainMinSha="257035" drainMaxSha="257192" color="EX-yellow" />
    <node name="ANKRD45" row="497" minCol="90042" maxCol="159547" minColSha="114368" maxColSha="538578" drainMin="159507" drainMax="159547" drainMinSha="257193" drainMaxSha="257318" color="EX-purple" />
    <node name="TEKT2" row="498" minCol="128020" maxCol="159566" minColSha="202453" maxColSha="506992" drainMin="159548" drainMax="159566" drainMinSha="257319" drainMaxSha="257379" color="EX-dark-purple" />
    <node name="DNAH7" row="499" minCol="29416" maxCol="159746" minColSha="30864" maxColSha="532622" drainMin="159567" drainMax="159746" drainMinSha="257380" drainMaxSha="257751" color="EX-dark-red" />
    <node name="WDR63" row="500" minCol="153073" maxCol="159769" minColSha="246844" maxColSha="533064" drainMin="159747" drainMax="159769" drainMinSha="257752" drainMaxSha="257836" color="EX-pale-green" />
    <node name="PPIL6" row="501" minCol="152630" maxCol="159802" minColSha="245096" maxColSha="506994" drainMin="159770" drainMax="159802" drainMinSha="257837" drainMaxSha="257955" color="EX-pale-blue" />
    <node name="EFHC1" row="502" minCol="92362" maxCol="159844" minColSha="118659" maxColSha="532577" drainMin="159803" drainMax="159844" drainMinSha="257956" drainMaxSha="258059" color="EX-dark-tan" />
    <node name="KIAA1505" row="503" minCol="92363" maxCol="159935" minColSha="118660" maxColSha="538052" drainMin="159845" drainMax="159935" drainMinSha="258060" drainMaxSha="258227" color="EX-pale-blue-magenta" />
    <node name="IQUB" row="504" minCol="73833" maxCol="159990" minColSha="87491" maxColSha="536009" drainMin="159936" drainMax="159990" drainMinSha="258228" drainMaxSha="258370" color="EX-pale-yellow orange" />
    <node name="LOC129881" row="505" minCol="104951" maxCol="160036" minColSha="143114" maxColSha="536261" drainMin="159991" drainMax="160036" drainMinSha="258371" drainMaxSha="258504" color="EX-medium-magenta" />
    <node name="SPAG1" row="506" minCol="105094" maxCol="160106" minColSha="143351" maxColSha="539038" drainMin="160037" drainMax="160106" drainMinSha="258505" drainMaxSha="258674" color="EX-pale-red" />
    <node name="MYCBPAP" row="507" minCol="153178" maxCol="160129" minColSha="247141" maxColSha="533525" drainMin="160107" drainMax="160129" drainMinSha="258675" drainMaxSha="258766" color="EX-pale-cyan" />
    <node name="C21orf13" row="508" minCol="153397" maxCol="160150" minColSha="247420" maxColSha="535051" drainMin="160130" drainMax="160150" drainMinSha="258767" drainMaxSha="258859" color="EX-pale-yellow-green" />
    <node name="CCDC37" row="509" minCol="125030" maxCol="160167" minColSha="193617" maxColSha="534697" drainMin="160151" drainMax="160167" drainMinSha="258860" drainMaxSha="258938" color="EX-pale-purple" />
    <node name="ARMC2" row="510" minCol="125031" maxCol="160179" minColSha="193618" maxColSha="538857" drainMin="160168" drainMax="160179" drainMinSha="258939" drainMaxSha="259004" color="EX-pale-magenta" />
    <node name="GLYATL1" row="511" minCol="304" maxCol="160206" minColSha="304" maxColSha="538971" drainMin="160180" drainMax="160206" drainMinSha="259005" drainMaxSha="259183" color="EX-pale-red-orange" />
    <node name="GSTA5" row="512" minCol="305" maxCol="160264" minColSha="305" maxColSha="533641" drainMin="160207" drainMax="160264" drainMinSha="259184" drainMaxSha="259579" color="EX-blue" />
    <node name="FLJ46111" row="513" minCol="306" maxCol="160309" minColSha="306" maxColSha="517530" drainMin="160265" drainMax="160309" drainMinSha="259580" drainMaxSha="259924" color="EX-orange" />
    <node name="GLULD1" row="514" minCol="307" maxCol="160320" minColSha="307" maxColSha="515341" drainMin="160310" drainMax="160320" drainMinSha="259925" drainMaxSha="260086" color="EX-dark-cyan" />
    <node name="FCRLA" row="515" minCol="308" maxCol="160333" minColSha="308" maxColSha="492541" drainMin="160321" drainMax="160333" drainMinSha="260087" drainMaxSha="260223" color="EX-red" />
    <node name="SLC6A15" row="516" minCol="309" maxCol="160492" minColSha="309" maxColSha="537235" drainMin="160334" drainMax="160492" drainMinSha="260224" drainMaxSha="260679" color="EX-dark-orange" />
    <node name="STAR" row="517" minCol="310" maxCol="160615" minColSha="310" maxColSha="536931" drainMin="160493" drainMax="160615" drainMinSha="260680" drainMaxSha="260989" color="EX-dark-gray-purple" />
    <node name="PRSS3" row="518" minCol="311" maxCol="160768" minColSha="311" maxColSha="536389" drainMin="160616" drainMax="160768" drainMinSha="260990" drainMaxSha="261408" color="EX-cyan" />
    <node name="ZNF615" row="519" minCol="672" maxCol="160875" minColSha="672" maxColSha="536894" drainMin="160769" drainMax="160875" drainMinSha="261409" drainMaxSha="261823" color="EX-yellow-orange" />
    <node name="RNF212" row="520" minCol="2101" maxCol="160882" minColSha="2102" maxColSha="499034" drainMin="160876" drainMax="160882" drainMinSha="261824" drainMaxSha="262063" color="EX-pure-blue" />
    <node name="ZNF599" row="521" minCol="2102" maxCol="160937" minColSha="2103" maxColSha="536891" drainMin="160883" drainMax="160937" drainMinSha="262064" drainMaxSha="262363" color="EX-dark-yellow-green" />
    <node name="DDC" row="522" minCol="312" maxCol="160951" minColSha="312" maxColSha="520179" drainMin="160938" drainMax="160951" drainMinSha="262364" drainMaxSha="262531" color="EX-dark-magenta" />
    <node name="HOOK1" row="523" minCol="313" maxCol="161109" minColSha="313" maxColSha="538959" drainMin="160952" drainMax="161109" drainMinSha="262532" drainMaxSha="262901" color="EX-dark-green" />
    <node name="DENND2D" row="524" minCol="132529" maxCol="161194" minColSha="212226" maxColSha="537055" drainMin="161110" drainMax="161194" drainMinSha="262902" drainMaxSha="263134" color="EX-blue-magenta" />
    <node name="HNT" row="525" minCol="314" maxCol="161481" minColSha="314" maxColSha="535912" drainMin="161195" drainMax="161481" drainMinSha="263135" drainMaxSha="263656" color="EX-yellow-green" />
    <node name="OMG" row="526" minCol="315" maxCol="161895" minColSha="315" maxColSha="537952" drainMin="161482" drainMax="161895" drainMinSha="263657" drainMaxSha="264397" color="EX-magenta" />
    <node name="MMD2" row="527" minCol="316" maxCol="162198" minColSha="316" maxColSha="537953" drainMin="161896" drainMax="162198" drainMinSha="264398" drainMaxSha="264969" color="EX-green" />
    <node name="RP5-1054A22.3" row="528" minCol="1007" maxCol="162342" minColSha="1007" maxColSha="538962" drainMin="162199" drainMax="162342" drainMinSha="264970" drainMaxSha="265266" color="EX-yellow" />
    <node name="GRIA2" row="529" minCol="317" maxCol="162714" minColSha="317" maxColSha="537794" drainMin="162343" drainMax="162714" drainMinSha="265267" drainMaxSha="265999" color="EX-purple" />
    <node name="LRRTM2" row="530" minCol="318" maxCol="162931" minColSha="318" maxColSha="538952" drainMin="162715" drainMax="162931" drainMinSha="266000" drainMaxSha="266596" color="EX-dark-purple" />
    <node name="ELAVL3" row="531" minCol="1010" maxCol="163206" minColSha="1010" maxColSha="537844" drainMin="162932" drainMax="163206" drainMinSha="266597" drainMaxSha="267340" color="EX-dark-red" />
    <node name="LRP1B" row="532" minCol="675" maxCol="163362" minColSha="675" maxColSha="534424" drainMin="163207" drainMax="163362" drainMinSha="267341" drainMaxSha="267879" color="EX-pale-green" />
    <node name="MRVI1" row="533" minCol="319" maxCol="163582" minColSha="319" maxColSha="535913" drainMin="163363" drainMax="163582" drainMinSha="267880" drainMaxSha="268264" color="EX-pale-blue" />
    <node name="C14orf37" row="534" minCol="676" maxCol="163658" minColSha="676" maxColSha="538507" drainMin="163583" drainMax="163658" drainMinSha="268265" drainMaxSha="268625" color="EX-dark-tan" />
    <node name="FAM123A" row="535" minCol="320" maxCol="163930" minColSha="320" maxColSha="535742" drainMin="163659" drainMax="163930" drainMinSha="268626" drainMaxSha="269159" color="EX-pale-blue-magenta" />
    <node name="NCAM1" row="536" minCol="321" maxCol="164242" minColSha="321" maxColSha="536420" drainMin="163931" drainMax="164242" drainMinSha="269160" drainMaxSha="269701" color="EX-pale-yellow orange" />
    <node name="RIC3" row="537" minCol="1015" maxCol="164355" minColSha="1015" maxColSha="537142" drainMin="164243" drainMax="164355" drainMinSha="269702" drainMaxSha="269957" color="EX-medium-magenta" />
    <node name="GRM3" row="538" minCol="322" maxCol="164799" minColSha="322" maxColSha="534763" drainMin="164356" drainMax="164799" drainMinSha="269958" drainMaxSha="270746" color="EX-pale-red" />
    <node name="SCN2B" row="539" minCol="323" maxCol="165174" minColSha="323" maxColSha="531683" drainMin="164800" drainMax="165174" drainMinSha="270747" drainMaxSha="271348" color="EX-pale-cyan" />
    <node name="LRRTM1" row="540" minCol="1017" maxCol="165353" minColSha="1017" maxColSha="535696" drainMin="165175" drainMax="165353" drainMinSha="271349" drainMaxSha="271763" color="EX-pale-yellow-green" />
    <node name="CNTN1" row="541" minCol="678" maxCol="165510" minColSha="678" maxColSha="535914" drainMin="165354" drainMax="165510" drainMinSha="271764" drainMaxSha="272159" color="EX-pale-purple" />
    <node name="GNAO1" row="542" minCol="81621" maxCol="165895" minColSha="100012" maxColSha="535413" drainMin="165511" drainMax="165895" drainMinSha="272160" drainMaxSha="272621" color="EX-pale-magenta" />
    <node name="KIF1A" row="543" minCol="16141" maxCol="166202" minColSha="16490" maxColSha="537363" drainMin="165896" drainMax="166202" drainMinSha="272622" drainMaxSha="272999" color="EX-pale-red-orange" />
    <node name="KCTD16" row="544" minCol="109991" maxCol="166515" minColSha="152247" maxColSha="531526" drainMin="166203" drainMax="166515" drainMinSha="273000" drainMaxSha="273338" color="EX-blue" />
    <node name="SCN2A" row="545" minCol="14495" maxCol="166791" minColSha="14776" maxColSha="537207" drainMin="166516" drainMax="166791" drainMinSha="273339" drainMaxSha="273682" color="EX-orange" />
    <node name="HPCAL4" row="546" minCol="109993" maxCol="167051" minColSha="152249" maxColSha="536896" drainMin="166792" drainMax="167051" drainMinSha="273683" drainMaxSha="273963" color="EX-dark-cyan" />
    <node name="ABLIM2" row="547" minCol="93879" maxCol="167351" minColSha="121556" maxColSha="539004" drainMin="167052" drainMax="167351" drainMinSha="273964" drainMaxSha="274322" color="EX-red" />
    <node name="KIF5A" row="548" minCol="4842" maxCol="167586" minColSha="4860" maxColSha="533212" drainMin="167352" drainMax="167586" drainMinSha="274323" drainMaxSha="274605" color="EX-dark-orange" />
    <node name="MFSD4" row="549" minCol="36590" maxCol="167799" minColSha="38906" maxColSha="533652" drainMin="167587" drainMax="167799" drainMinSha="274606" drainMaxSha="274867" color="EX-dark-gray-purple" />
    <node name="PCDHAC2" row="550" minCol="1413" maxCol="167946" minColSha="1413" maxColSha="531685" drainMin="167800" drainMax="167946" drainMinSha="274868" drainMaxSha="275132" color="EX-cyan" />
    <node name="SGIP1" row="551" minCol="14496" maxCol="168155" minColSha="14777" maxColSha="538073" drainMin="167947" drainMax="168155" drainMinSha="275133" drainMaxSha="275408" color="EX-yellow-orange" />
    <node name="NMNAT2" row="552" minCol="164893" maxCol="168360" minColSha="271002" maxColSha="526901" drainMin="168156" drainMax="168360" drainMinSha="275409" drainMaxSha="275627" color="EX-pure-blue" />
    <node name="CRTAC1" row="553" minCol="162469" maxCol="168728" minColSha="265640" maxColSha="529516" drainMin="168361" drainMax="168728" drainMinSha="275628" drainMaxSha="276027" color="EX-dark-yellow-green" />
    <node name="HS3ST2" row="554" minCol="164506" maxCol="169000" minColSha="270329" maxColSha="526611" drainMin="168729" drainMax="169000" drainMinSha="276028" drainMaxSha="276313" color="EX-dark-magenta" />
    <node name="SST" row="555" minCol="164405" maxCol="169309" minColSha="270160" maxColSha="527416" drainMin="169001" drainMax="169309" drainMinSha="276314" drainMaxSha="276642" color="EX-dark-green" />
    <node name="VSTM2L" row="556" minCol="164897" maxCol="169544" minColSha="271006" maxColSha="520530" drainMin="169310" drainMax="169544" drainMinSha="276643" drainMaxSha="276890" color="EX-blue-magenta" />
    <node name="RIMBP2" row="557" minCol="165628" maxCol="169847" minColSha="272329" maxColSha="537210" drainMin="169545" drainMax="169847" drainMinSha="276891" drainMaxSha="277208" color="EX-yellow-green" />
    <node name="PTPN5" row="558" minCol="165629" maxCol="170154" minColSha="272330" maxColSha="528261" drainMin="169848" drainMax="170154" drainMinSha="277209" drainMaxSha="277531" color="EX-magenta" />
    <node name="DNM1" row="559" minCol="164898" maxCol="170439" minColSha="271007" maxColSha="528262" drainMin="170155" drainMax="170439" drainMinSha="277532" drainMaxSha="277838" color="EX-green" />
    <node name="CACNG3" row="560" minCol="166251" maxCol="170931" minColSha="273068" maxColSha="531861" drainMin="170440" drainMax="170931" drainMinSha="277839" drainMaxSha="278369" color="EX-yellow" />
    <node name="CHD5" row="561" minCol="166252" maxCol="171380" minColSha="273069" maxColSha="531862" drainMin="170932" drainMax="171380" drainMinSha="278370" drainMaxSha="278855" color="EX-purple" />
    <node name="A2BP1" row="562" minCol="166253" maxCol="171872" minColSha="273070" maxColSha="528651" drainMin="171381" drainMax="171872" drainMinSha="278856" drainMaxSha="279391" color="EX-dark-purple" />
    <node name="CREG2" row="563" minCol="166254" maxCol="172325" minColSha="273071" maxColSha="528005" drainMin="171873" drainMax="172325" drainMinSha="279392" drainMaxSha="279885" color="EX-dark-red" />
    <node name="BRUNOL4" row="564" minCol="164899" maxCol="172900" minColSha="271008" maxColSha="528839" drainMin="172326" drainMax="172900" drainMinSha="279886" drainMaxSha="280523" color="EX-pale-green" />
    <node name="LRFN5" row="565" minCol="164900" maxCol="173178" minColSha="271009" maxColSha="526734" drainMin="172901" drainMax="173178" drainMinSha="280524" drainMaxSha="280833" color="EX-pale-blue" />
    <node name="GALNTL5" row="566" minCol="166569" maxCol="173536" minColSha="273450" maxColSha="526613" drainMin="173179" drainMax="173536" drainMinSha="280834" drainMaxSha="281244" color="EX-dark-tan" />
    <node name="GPR26" row="567" minCol="166570" maxCol="173882" minColSha="273451" maxColSha="507637" drainMin="173537" drainMax="173882" drainMinSha="281245" drainMaxSha="281648" color="EX-pale-blue-magenta" />
    <node name="SV2B" row="568" minCol="166257" maxCol="174335" minColSha="273074" maxColSha="528653" drainMin="173883" drainMax="174335" drainMinSha="281649" drainMaxSha="282162" color="EX-pale-yellow orange" />
    <node name="SYT1" row="569" minCol="165632" maxCol="174621" minColSha="272333" maxColSha="511339" drainMin="174336" drainMax="174621" drainMinSha="282163" drainMaxSha="282505" color="EX-medium-magenta" />
    <node name="SNAP25" row="570" minCol="166573" maxCol="175038" minColSha="273454" maxColSha="534046" drainMin="174622" drainMax="175038" drainMinSha="282506" drainMaxSha="282996" color="EX-pale-red" />
    <node name="CCK" row="571" minCol="166809" maxCol="175420" minColSha="273700" maxColSha="537129" drainMin="175039" drainMax="175420" drainMinSha="282997" drainMaxSha="283442" color="EX-pale-cyan" />
    <node name="KCNV1" row="572" minCol="168744" maxCol="175672" minColSha="276044" maxColSha="525549" drainMin="175421" drainMax="175672" drainMinSha="283443" drainMaxSha="283742" color="EX-pale-yellow-green" />
    <node name="CLEC2L" row="573" minCol="168376" maxCol="175886" minColSha="275647" maxColSha="525550" drainMin="175673" drainMax="175886" drainMinSha="283743" drainMaxSha="284000" color="EX-pale-purple" />
    <node name="CBLN2" row="574" minCol="168377" maxCol="176220" minColSha="275648" maxColSha="534048" drainMin="175887" drainMax="176220" drainMinSha="284001" drainMaxSha="284390" color="EX-pale-magenta" />
    <node name="CDH18" row="575" minCol="160395" maxCol="176563" minColSha="260547" maxColSha="537486" drainMin="176221" drainMax="176563" drainMinSha="284391" drainMaxSha="284783" color="EX-pale-red-orange" />
    <node name="RICH2" row="576" minCol="160396" maxCol="176955" minColSha="260548" maxColSha="534648" drainMin="176564" drainMax="176955" drainMinSha="284784" drainMaxSha="285254" color="EX-blue" />
    <node name="GLT1D1" row="577" minCol="160537" maxCol="177287" minColSha="260885" maxColSha="532826" drainMin="176956" drainMax="177287" drainMinSha="285255" drainMaxSha="285644" color="EX-orange" />
    <node name="CCKBR" row="578" minCol="75239" maxCol="177626" minColSha="89590" maxColSha="528007" drainMin="177288" drainMax="177626" drainMinSha="285645" drainMaxSha="286057" color="EX-dark-cyan" />
    <node name="SULT4A1" row="579" minCol="75240" maxCol="177948" minColSha="89591" maxColSha="538075" drainMin="177627" drainMax="177948" drainMinSha="286058" drainMaxSha="286457" color="EX-red" />
    <node name="MAL2" row="580" minCol="160399" maxCol="178303" minColSha="260551" maxColSha="536465" drainMin="177949" drainMax="178303" drainMinSha="286458" drainMaxSha="286901" color="EX-dark-orange" />
    <node name="WSCD2" row="581" minCol="160674" maxCol="178578" minColSha="261272" maxColSha="532828" drainMin="178304" drainMax="178578" drainMinSha="286902" drainMaxSha="287253" color="EX-dark-gray-purple" />
    <node name="HTR5A" row="582" minCol="160675" maxCol="178946" minColSha="261273" maxColSha="532829" drainMin="178579" drainMax="178946" drainMinSha="287254" drainMaxSha="287729" color="EX-cyan" />
    <node name="VSNL1" row="583" minCol="160676" maxCol="179303" minColSha="261274" maxColSha="533791" drainMin="178947" drainMax="179303" drainMinSha="287730" drainMaxSha="288198" color="EX-yellow-orange" />
    <node name="RYR2" row="584" minCol="75241" maxCol="179579" minColSha="89592" maxColSha="537995" drainMin="179304" drainMax="179579" drainMinSha="288199" drainMaxSha="288565" color="EX-pure-blue" />
    <node name="NEFL" row="585" minCol="160990" maxCol="179827" minColSha="262737" maxColSha="534908" drainMin="179580" drainMax="179827" drainMinSha="288566" drainMaxSha="288919" color="EX-dark-yellow-green" />
    <node name="NEFM" row="586" minCol="168380" maxCol="180157" minColSha="275651" maxColSha="537996" drainMin="179828" drainMax="180157" drainMinSha="288920" drainMaxSha="289372" color="EX-dark-magenta" />
    <node name="MAP7D2" row="587" minCol="160678" maxCol="180353" minColSha="261276" maxColSha="513476" drainMin="180158" drainMax="180353" drainMinSha="289373" drainMaxSha="289654" color="EX-dark-green" />
    <node name="SOHLH1" row="588" minCol="168381" maxCol="180646" minColSha="275652" maxColSha="524913" drainMin="180354" drainMax="180646" drainMinSha="289655" drainMaxSha="290083" color="EX-blue-magenta" />
    <node name="SLC35F3" row="589" minCol="160401" maxCol="180932" minColSha="260553" maxColSha="534651" drainMin="180647" drainMax="180932" drainMinSha="290084" drainMaxSha="290460" color="EX-yellow-green" />
    <node name="KIAA1239" row="590" minCol="166259" maxCol="181130" minColSha="273076" maxColSha="528654" drainMin="180933" drainMax="181130" drainMinSha="290461" drainMaxSha="290764" color="EX-magenta" />
    <node name="SLC30A3" row="591" minCol="160679" maxCol="181319" minColSha="261277" maxColSha="526322" drainMin="181131" drainMax="181319" drainMinSha="290765" drainMaxSha="291045" color="EX-green" />
    <node name="DOK6" row="592" minCol="160992" maxCol="181470" minColSha="262739" maxColSha="537997" drainMin="181320" drainMax="181470" drainMinSha="291046" drainMaxSha="291243" color="EX-yellow" />
    <node name="HRNBP3" row="593" minCol="160680" maxCol="181701" minColSha="261278" maxColSha="525556" drainMin="181471" drainMax="181701" drainMinSha="291244" drainMaxSha="291613" color="EX-purple" />
    <node name="SMPX" row="594" minCol="75242" maxCol="181877" minColSha="89593" maxColSha="534049" drainMin="181702" drainMax="181877" drainMinSha="291614" drainMaxSha="291885" color="EX-dark-purple" />
    <node name="MARCH11" row="595" minCol="10327" maxCol="182065" minColSha="10450" maxColSha="536372" drainMin="181878" drainMax="182065" drainMinSha="291886" drainMaxSha="292171" color="EX-dark-red" />
    <node name="WNT10B" row="596" minCol="68572" maxCol="182282" minColSha="79609" maxColSha="536373" drainMin="182066" drainMax="182282" drainMinSha="292172" drainMaxSha="292512" color="EX-pale-green" />
    <node name="GREM2" row="597" minCol="161067" maxCol="182441" minColSha="262840" maxColSha="532834" drainMin="182283" drainMax="182441" drainMinSha="292513" drainMaxSha="292778" color="EX-pale-blue" />
    <node name="STYK1" row="598" minCol="160996" maxCol="182597" minColSha="262743" maxColSha="537947" drainMin="182442" drainMax="182597" drainMinSha="292779" drainMaxSha="293028" color="EX-dark-tan" />
    <node name="CDH9" row="599" minCol="10158" maxCol="182749" minColSha="10274" maxColSha="536466" drainMin="182598" drainMax="182749" drainMinSha="293029" drainMaxSha="293283" color="EX-pale-blue-magenta" />
    <node name="KIAA0774" row="600" minCol="10328" maxCol="182912" minColSha="10451" maxColSha="531508" drainMin="182750" drainMax="182912" drainMinSha="293284" drainMaxSha="293567" color="EX-pale-yellow orange" />
    <node name="KCNJ12" row="601" minCol="160406" maxCol="183038" minColSha="260558" maxColSha="532835" drainMin="182913" drainMax="183038" drainMinSha="293568" drainMaxSha="293788" color="EX-medium-magenta" />
    <node name="RTN4RL1" row="602" minCol="75244" maxCol="183203" minColSha="89595" maxColSha="538418" drainMin="183039" drainMax="183203" drainMinSha="293789" drainMaxSha="294076" color="EX-pale-red" />
    <node name="CPLX2" row="603" minCol="160688" maxCol="183416" minColSha="261286" maxColSha="534684" drainMin="183204" drainMax="183416" drainMinSha="294077" drainMaxSha="294441" color="EX-pale-cyan" />
    <node name="ICAM5" row="604" minCol="75245" maxCol="183553" minColSha="89596" maxColSha="537124" drainMin="183417" drainMax="183553" drainMinSha="294442" drainMaxSha="294697" color="EX-pale-yellow-green" />
    <node name="SSTR1" row="605" minCol="116821" maxCol="183710" minColSha="165642" maxColSha="531895" drainMin="183554" drainMax="183710" drainMinSha="294698" drainMaxSha="294946" color="EX-pale-purple" />
    <node name="GABRA5" row="606" minCol="161003" maxCol="183831" minColSha="262750" maxColSha="537862" drainMin="183711" drainMax="183831" drainMinSha="294947" drainMaxSha="295192" color="EX-pale-magenta" />
    <node name="CDH12" row="607" minCol="9880" maxCol="183975" minColSha="9990" maxColSha="537236" drainMin="183832" drainMax="183975" drainMinSha="295193" drainMaxSha="295473" color="EX-pale-red-orange" />
    <node name="CAMK1G" row="608" minCol="160691" maxCol="184111" minColSha="261289" maxColSha="531863" drainMin="183976" drainMax="184111" drainMinSha="295474" drainMaxSha="295704" color="EX-blue" />
    <node name="RPRML" row="609" minCol="167135" maxCol="184252" minColSha="274097" maxColSha="528010" drainMin="184112" drainMax="184252" drainMinSha="295705" drainMaxSha="295932" color="EX-orange" />
    <node name="NRGN" row="610" minCol="160692" maxCol="184384" minColSha="261290" maxColSha="534692" drainMin="184253" drainMax="184384" drainMinSha="295933" drainMaxSha="296204" color="EX-dark-cyan" />
    <node name="ARHGDIG" row="611" minCol="168511" maxCol="184508" minColSha="275802" maxColSha="513486" drainMin="184385" drainMax="184508" drainMinSha="296205" drainMaxSha="296434" color="EX-red" />
    <node name="TMEM155" row="612" minCol="160693" maxCol="184628" minColSha="261291" maxColSha="534514" drainMin="184509" drainMax="184628" drainMinSha="296435" drainMaxSha="296642" color="EX-dark-orange" />
    <node name="SNCB" row="613" minCol="168512" maxCol="184760" minColSha="275803" maxColSha="528011" drainMin="184629" drainMax="184760" drainMinSha="296643" drainMaxSha="296879" color="EX-dark-gray-purple" />
    <node name="NEURL" row="614" minCol="167136" maxCol="184904" minColSha="274098" maxColSha="534685" drainMin="184761" drainMax="184904" drainMinSha="296880" drainMaxSha="297194" color="EX-cyan" />
    <node name="RSPO3" row="615" minCol="166575" maxCol="185005" minColSha="273456" maxColSha="535897" drainMin="184905" drainMax="185005" drainMinSha="297195" drainMaxSha="297373" color="EX-yellow-orange" />
    <node name="LRTM2" row="616" minCol="164508" maxCol="185244" minColSha="270331" maxColSha="531639" drainMin="185006" drainMax="185244" drainMinSha="297374" drainMaxSha="297757" color="EX-pure-blue" />
    <node name="SYNPR" row="617" minCol="165548" maxCol="185518" minColSha="272227" maxColSha="537789" drainMin="185245" drainMax="185518" drainMinSha="297758" drainMaxSha="298196" color="EX-dark-yellow-green" />
    <node name="TMEM130" row="618" minCol="166261" maxCol="185733" minColSha="273078" maxColSha="534909" drainMin="185519" drainMax="185733" drainMinSha="298197" drainMaxSha="298583" color="EX-dark-magenta" />
    <node name="KALRN" row="619" minCol="166262" maxCol="185884" minColSha="273079" maxColSha="538805" drainMin="185734" drainMax="185884" drainMinSha="298584" drainMaxSha="298844" color="EX-dark-green" />
    <node name="RGS4" row="620" minCol="166579" maxCol="186001" minColSha="273460" maxColSha="538601" drainMin="185885" drainMax="186001" drainMinSha="298845" drainMaxSha="299055" color="EX-blue-magenta" />
    <node name="SNAP91" row="621" minCol="164509" maxCol="186254" minColSha="270332" maxColSha="530917" drainMin="186002" drainMax="186254" drainMinSha="299056" drainMaxSha="299440" color="EX-yellow-green" />
    <node name="CRYM" row="622" minCol="160694" maxCol="186378" minColSha="261292" maxColSha="537791" drainMin="186255" drainMax="186378" drainMinSha="299441" drainMaxSha="299724" color="EX-magenta" />
    <node name="KHDRBS2" row="623" minCol="168390" maxCol="186498" minColSha="275661" maxColSha="536467" drainMin="186379" drainMax="186498" drainMinSha="299725" drainMaxSha="299993" color="EX-green" />
    <node name="SLITRK4" row="624" minCol="169028" maxCol="186622" minColSha="276343" maxColSha="537792" drainMin="186499" drainMax="186622" drainMinSha="299994" drainMaxSha="300255" color="EX-yellow" />
    <node name="PNOC" row="625" minCol="168391" maxCol="186690" minColSha="275662" maxColSha="507656" drainMin="186623" drainMax="186690" drainMinSha="300256" drainMaxSha="300464" color="EX-purple" />
    <node name="TAC1" row="626" minCol="168392" maxCol="186770" minColSha="275663" maxColSha="538045" drainMin="186691" drainMax="186770" drainMinSha="300465" drainMaxSha="300685" color="EX-dark-purple" />
    <node name="PDYN" row="627" minCol="166811" maxCol="186868" minColSha="273702" maxColSha="507676" drainMin="186771" drainMax="186868" drainMinSha="300686" drainMaxSha="300941" color="EX-dark-red" />
    <node name="ADAD2" row="628" minCol="168770" maxCol="186917" minColSha="276070" maxColSha="531864" drainMin="186869" drainMax="186917" drainMinSha="300942" drainMaxSha="301074" color="EX-pale-green" />
    <node name="FSTL5" row="629" minCol="169654" maxCol="187034" minColSha="277015" maxColSha="535466" drainMin="186918" drainMax="187034" drainMinSha="301075" drainMaxSha="301288" color="EX-pale-blue" />
    <node name="CUTL2" row="630" minCol="168877" maxCol="187169" minColSha="276190" maxColSha="527510" drainMin="187035" drainMax="187169" drainMinSha="301289" drainMaxSha="301548" color="EX-dark-tan" />
    <node name="RIMS2" row="631" minCol="167983" maxCol="187318" minColSha="275217" maxColSha="534364" drainMin="187170" drainMax="187318" drainMinSha="301549" drainMaxSha="301823" color="EX-pale-blue-magenta" />
    <node name="SYT13" row="632" minCol="166264" maxCol="187641" minColSha="273081" maxColSha="534910" drainMin="187319" drainMax="187641" drainMinSha="301824" drainMaxSha="302404" color="EX-pale-yellow orange" />
    <node name="CRH" row="633" minCol="169033" maxCol="187670" minColSha="276348" maxColSha="507678" drainMin="187642" drainMax="187670" drainMinSha="302405" drainMaxSha="302510" color="EX-medium-magenta" />
    <node name="C1QL3" row="634" minCol="168879" maxCol="187718" minColSha="276192" maxColSha="535898" drainMin="187671" drainMax="187718" drainMinSha="302511" drainMaxSha="302628" color="EX-pale-red" />
    <node name="CYP4X1" row="635" minCol="169159" maxCol="187786" minColSha="276487" maxColSha="538389" drainMin="187719" drainMax="187786" drainMinSha="302629" drainMaxSha="302811" color="EX-pale-cyan" />
    <node name="LOC400120" row="636" minCol="167144" maxCol="187847" minColSha="274106" maxColSha="507680" drainMin="187787" drainMax="187847" drainMinSha="302812" drainMaxSha="302990" color="EX-pale-yellow-green" />
    <node name="SLC32A1" row="637" minCol="166265" maxCol="188043" minColSha="273082" maxColSha="527415" drainMin="187848" drainMax="188043" drainMinSha="302991" drainMaxSha="303426" color="EX-pale-purple" />
    <node name="NRXN3" row="638" minCol="166266" maxCol="188174" minColSha="273083" maxColSha="537863" drainMin="188044" drainMax="188174" drainMinSha="303427" drainMaxSha="303666" color="EX-pale-magenta" />
    <node name="VIP" row="639" minCol="166206" maxCol="188272" minColSha="273003" maxColSha="523867" drainMin="188175" drainMax="188272" drainMinSha="303667" drainMaxSha="303903" color="EX-pale-red-orange" />
    <node name="GABRA4" row="640" minCol="166846" maxCol="188322" minColSha="273754" maxColSha="530414" drainMin="188273" drainMax="188322" drainMinSha="303904" drainMaxSha="304067" color="EX-blue" />
    <node name="NEFH" row="641" minCol="160549" maxCol="188407" minColSha="260897" maxColSha="517618" drainMin="188323" drainMax="188407" drainMinSha="304068" drainMaxSha="304302" color="EX-orange" />
    <node name="PRKCB1" row="642" minCol="160411" maxCol="188483" minColSha="260563" maxColSha="535543" drainMin="188408" drainMax="188483" drainMinSha="304303" drainMaxSha="304456" color="EX-dark-cyan" />
    <node name="NPM2" row="643" minCol="166985" maxCol="188574" minColSha="273894" maxColSha="526889" drainMin="188484" drainMax="188574" drainMinSha="304457" drainMaxSha="304679" color="EX-red" />
    <node name="INA" row="644" minCol="116846" maxCol="188685" minColSha="165678" maxColSha="534365" drainMin="188575" drainMax="188685" drainMinSha="304680" drainMaxSha="304967" color="EX-dark-orange" />
    <node name="CTXN3" row="645" minCol="167651" maxCol="188712" minColSha="274709" maxColSha="487761" drainMin="188686" drainMax="188712" drainMinSha="304968" drainMaxSha="305094" color="EX-dark-gray-purple" />
    <node name="OPRK1" row="646" minCol="169961" maxCol="188765" minColSha="277337" maxColSha="536248" drainMin="188713" drainMax="188765" drainMinSha="305095" drainMaxSha="305248" color="EX-cyan" />
    <node name="CKMT1A" row="647" minCol="160412" maxCol="188928" minColSha="260564" maxColSha="538820" drainMin="188766" drainMax="188928" drainMinSha="305249" drainMaxSha="305532" color="EX-yellow-orange" />
    <node name="HSPB3" row="648" minCol="168779" maxCol="188971" minColSha="276079" maxColSha="534052" drainMin="188929" drainMax="188971" drainMinSha="305533" drainMaxSha="305674" color="EX-pure-blue" />
    <node name="FGF13" row="649" minCol="160413" maxCol="189075" minColSha="260565" maxColSha="536955" drainMin="188972" drainMax="189075" drainMinSha="305675" drainMaxSha="305887" color="EX-dark-yellow-green" />
    <node name="GLS2" row="650" minCol="75184" maxCol="189188" minColSha="89514" maxColSha="537125" drainMin="189076" drainMax="189188" drainMinSha="305888" drainMaxSha="306194" color="EX-dark-magenta" />
    <node name="PTPRR" row="651" minCol="75247" maxCol="189232" minColSha="89598" maxColSha="538076" drainMin="189189" drainMax="189232" drainMinSha="306195" drainMaxSha="306350" color="EX-dark-green" />
    <node name="CLEC4G" row="652" minCol="68575" maxCol="189259" minColSha="79612" maxColSha="533796" drainMin="189233" drainMax="189259" drainMinSha="306351" drainMaxSha="306471" color="EX-blue-magenta" />
    <node name="WBSCR17" row="653" minCol="160592" maxCol="189286" minColSha="260957" maxColSha="485770" drainMin="189260" drainMax="189286" drainMinSha="306472" drainMaxSha="306583" color="EX-yellow-green" />
    <node name="ATP8A2" row="654" minCol="160350" maxCol="189356" minColSha="260412" maxColSha="533797" drainMin="189287" drainMax="189356" drainMinSha="306584" drainMaxSha="306774" color="EX-magenta" />
    <node name="BSN" row="655" minCol="110743" maxCol="189708" minColSha="153492" maxColSha="533213" drainMin="189357" drainMax="189708" drainMinSha="306775" drainMaxSha="307370" color="EX-green" />
    <node name="FBXL16" row="656" minCol="164904" maxCol="189950" minColSha="271013" maxColSha="535414" drainMin="189709" drainMax="189950" drainMinSha="307371" drainMaxSha="307761" color="EX-yellow" />
    <node name="KIAA1045" row="657" minCol="164905" maxCol="190142" minColSha="271014" maxColSha="537203" drainMin="189951" drainMax="190142" drainMinSha="307762" drainMaxSha="308178" color="EX-purple" />
    <node name="TMEM16C" row="658" minCol="164906" maxCol="190298" minColSha="271015" maxColSha="534646" drainMin="190143" drainMax="190298" drainMinSha="308179" drainMaxSha="308478" color="EX-dark-purple" />
    <node name="KIAA1853" row="659" minCol="164511" maxCol="190520" minColSha="270334" maxColSha="539044" drainMin="190299" drainMax="190520" drainMinSha="308479" drainMaxSha="308861" color="EX-dark-red" />
    <node name="NEUROD2" row="660" minCol="161948" maxCol="190707" minColSha="264540" maxColSha="533056" drainMin="190521" drainMax="190707" drainMinSha="308862" drainMaxSha="309198" color="EX-pale-green" />
    <node name="C19orf30" row="661" minCol="164909" maxCol="190853" minColSha="271018" maxColSha="533057" drainMin="190708" drainMax="190853" drainMinSha="309199" drainMaxSha="309503" color="EX-pale-blue" />
    <node name="SYT4" row="662" minCol="164910" maxCol="191015" minColSha="271019" maxColSha="536043" drainMin="190854" drainMax="191015" drainMinSha="309504" drainMaxSha="309787" color="EX-dark-tan" />
    <node name="CACNG2" row="663" minCol="164911" maxCol="191136" minColSha="271020" maxColSha="537126" drainMin="191016" drainMax="191136" drainMinSha="309788" drainMaxSha="310045" color="EX-pale-blue-magenta" />
    <node name="PCSK2" row="664" minCol="164912" maxCol="191230" minColSha="271021" maxColSha="521780" drainMin="191137" drainMax="191230" drainMinSha="310046" drainMaxSha="310247" color="EX-pale-yellow orange" />
    <node name="SGSM1" row="665" minCol="162471" maxCol="191345" minColSha="265642" maxColSha="526619" drainMin="191231" drainMax="191345" drainMinSha="310248" drainMaxSha="310464" color="EX-medium-magenta" />
    <node name="PHYHIP" row="666" minCol="164513" maxCol="191525" minColSha="270336" maxColSha="533214" drainMin="191346" drainMax="191525" drainMinSha="310465" drainMaxSha="310864" color="EX-pale-red" />
    <node name="CAMK2A" row="667" minCol="110899" maxCol="191667" minColSha="153747" maxColSha="531652" drainMin="191526" drainMax="191667" drainMinSha="310865" drainMaxSha="311161" color="EX-pale-cyan" />
    <node name="DLGAP2" row="668" minCol="111445" maxCol="191764" minColSha="154529" maxColSha="530416" drainMin="191668" drainMax="191764" drainMinSha="311162" drainMaxSha="311432" color="EX-pale-yellow-green" />
    <node name="KIAA1107" row="669" minCol="165556" maxCol="191923" minColSha="272235" maxColSha="538039" drainMin="191765" drainMax="191923" drainMinSha="311433" drainMaxSha="311700" color="EX-pale-purple" />
    <node name="C20orf174" row="670" minCol="164516" maxCol="192004" minColSha="270339" maxColSha="535902" drainMin="191924" drainMax="192004" drainMinSha="311701" drainMaxSha="311884" color="EX-pale-magenta" />
    <node name="C1QTNF4" row="671" minCol="164517" maxCol="192127" minColSha="270340" maxColSha="537709" drainMin="192005" drainMax="192127" drainMinSha="311885" drainMaxSha="312139" color="EX-pale-red-orange" />
    <node name="GNG3" row="672" minCol="162473" maxCol="192210" minColSha="265644" maxColSha="516524" drainMin="192128" drainMax="192210" drainMinSha="312140" drainMaxSha="312335" color="EX-blue" />
    <node name="ERC2" row="673" minCol="40032" maxCol="192477" minColSha="42833" maxColSha="534605" drainMin="192211" drainMax="192477" drainMinSha="312336" drainMaxSha="312855" color="EX-orange" />
    <node name="AK5" row="674" minCol="164520" maxCol="192801" minColSha="270343" maxColSha="534652" drainMin="192478" drainMax="192801" drainMinSha="312856" drainMaxSha="313406" color="EX-dark-cyan" />
    <node name="KCNK1" row="675" minCol="160417" maxCol="193003" minColSha="260569" maxColSha="537948" drainMin="192802" drainMax="193003" drainMinSha="313407" drainMaxSha="313779" color="EX-red" />
    <node name="CRHBP" row="676" minCol="168209" maxCol="193164" minColSha="275473" maxColSha="516816" drainMin="193004" drainMax="193164" drainMinSha="313780" drainMaxSha="314123" color="EX-dark-orange" />
    <node name="RBM11" row="677" minCol="160418" maxCol="193338" minColSha="260570" maxColSha="535468" drainMin="193165" drainMax="193338" drainMinSha="314124" drainMaxSha="314405" color="EX-dark-gray-purple" />
    <node name="LRFN2" row="678" minCol="161411" maxCol="193467" minColSha="263565" maxColSha="526623" drainMin="193339" drainMax="193467" drainMinSha="314406" drainMaxSha="314645" color="EX-cyan" />
    <node name="CNTN3" row="679" minCol="111446" maxCol="193554" minColSha="154530" maxColSha="529517" drainMin="193468" drainMax="193554" drainMinSha="314646" drainMaxSha="314839" color="EX-yellow-orange" />
    <node name="SNCA" row="680" minCol="160419" maxCol="193646" minColSha="260571" maxColSha="536375" drainMin="193555" drainMax="193646" drainMinSha="314840" drainMaxSha="315035" color="EX-pure-blue" />
    <node name="ATP2B3" row="681" minCol="164523" maxCol="193699" minColSha="270346" maxColSha="537504" drainMin="193647" drainMax="193699" drainMinSha="315036" drainMaxSha="315266" color="EX-dark-yellow-green" />
    <node name="CARTPT" row="682" minCol="166601" maxCol="193730" minColSha="273482" maxColSha="523870" drainMin="193700" drainMax="193730" drainMinSha="315267" drainMaxSha="315432" color="EX-dark-magenta" />
    <node name="CABP1" row="683" minCol="168424" maxCol="193776" minColSha="275695" maxColSha="538900" drainMin="193731" drainMax="193776" drainMinSha="315433" drainMaxSha="315659" color="EX-dark-green" />
    <node name="CA11" row="684" minCol="167170" maxCol="193805" minColSha="274132" maxColSha="536249" drainMin="193777" drainMax="193805" drainMinSha="315660" drainMaxSha="315775" color="EX-blue-magenta" />
    <node name="GALNT9" row="685" minCol="166602" maxCol="193836" minColSha="273483" maxColSha="538574" drainMin="193806" drainMax="193836" drainMinSha="315776" drainMaxSha="315893" color="EX-yellow-green" />
    <node name="LINGO2" row="686" minCol="160351" maxCol="193885" minColSha="260413" maxColSha="537897" drainMin="193837" drainMax="193885" drainMinSha="315894" drainMaxSha="316087" color="EX-magenta" />
    <node name="KLHL1" row="687" minCol="170285" maxCol="193901" minColSha="277679" maxColSha="485772" drainMin="193886" drainMax="193901" drainMinSha="316088" drainMaxSha="316182" color="EX-green" />
    <node name="LHX6" row="688" minCol="169701" maxCol="193925" minColSha="277062" maxColSha="527396" drainMin="193902" drainMax="193925" drainMinSha="316183" drainMaxSha="316291" color="EX-yellow" />
    <node name="MPP7" row="689" minCol="10329" maxCol="193982" minColSha="10452" maxColSha="538550" drainMin="193926" drainMax="193982" drainMinSha="316292" drainMaxSha="316470" color="EX-purple" />
    <node name="GDA" row="690" minCol="10330" maxCol="194056" minColSha="10453" maxColSha="536376" drainMin="193983" drainMax="194056" drainMinSha="316471" drainMaxSha="316724" color="EX-dark-purple" />
    <node name="TCERG1L" row="691" minCol="169807" maxCol="194098" minColSha="277168" maxColSha="534905" drainMin="194057" drainMax="194098" drainMinSha="316725" drainMaxSha="316928" color="EX-dark-red" />
    <node name="SHANK2" row="692" minCol="168212" maxCol="194166" minColSha="275476" maxColSha="534387" drainMin="194099" drainMax="194166" drainMinSha="316929" drainMaxSha="317106" color="EX-pale-green" />
    <node name="CNTN4" row="693" minCol="168911" maxCol="194182" minColSha="276224" maxColSha="451357" drainMin="194167" drainMax="194182" drainMinSha="317107" drainMaxSha="317200" color="EX-pale-blue" />
    <node name="ACVR1C" row="694" minCol="168213" maxCol="194248" minColSha="275477" maxColSha="535799" drainMin="194183" drainMax="194248" drainMinSha="317201" drainMaxSha="317413" color="EX-dark-tan" />
    <node name="KSR2" row="695" minCol="168214" maxCol="194344" minColSha="275478" maxColSha="530637" drainMin="194249" drainMax="194344" drainMinSha="317414" drainMaxSha="317617" color="EX-pale-blue-magenta" />
    <node name="TNNT2" row="696" minCol="2117" maxCol="194385" minColSha="2118" maxColSha="522530" drainMin="194345" drainMax="194385" drainMinSha="317618" drainMaxSha="317773" color="EX-pale-yellow orange" />
    <node name="SNCG" row="697" minCol="160705" maxCol="194399" minColSha="261303" maxColSha="537127" drainMin="194386" drainMax="194399" drainMinSha="317774" drainMaxSha="317867" color="EX-medium-magenta" />
    <node name="EPHB6" row="698" minCol="7339" maxCol="194426" minColSha="7394" maxColSha="538996" drainMin="194400" drainMax="194426" drainMinSha="317868" drainMaxSha="317978" color="EX-pale-red" />
    <node name="KIAA1086" row="699" minCol="9881" maxCol="194441" minColSha="9991" maxColSha="534906" drainMin="194427" drainMax="194441" drainMinSha="317979" drainMaxSha="318098" color="EX-pale-cyan" />
    <node name="MEPE" row="700" minCol="168425" maxCol="194451" minColSha="275696" maxColSha="507688" drainMin="194442" drainMax="194451" drainMinSha="318099" drainMaxSha="318204" color="EX-pale-yellow-green" />
    <node name="SV2C" row="701" minCol="165653" maxCol="194509" minColSha="272354" maxColSha="526330" drainMin="194452" drainMax="194509" drainMinSha="318205" drainMaxSha="318427" color="EX-pale-purple" />
    <node name="FRMPD4" row="702" minCol="165654" maxCol="194557" minColSha="272355" maxColSha="517200" drainMin="194510" drainMax="194557" drainMinSha="318428" drainMaxSha="318621" color="EX-pale-magenta" />
    <node name="HS6ST3" row="703" minCol="166292" maxCol="194632" minColSha="273109" maxColSha="536402" drainMin="194558" drainMax="194632" drainMinSha="318622" drainMaxSha="318856" color="EX-pale-red-orange" />
    <node name="HTR2A" row="704" minCol="165655" maxCol="194669" minColSha="272356" maxColSha="528851" drainMin="194633" drainMax="194669" drainMinSha="318857" drainMaxSha="319003" color="EX-blue" />
    <node name="DACH2" row="705" minCol="168545" maxCol="194750" minColSha="275836" maxColSha="534357" drainMin="194670" drainMax="194750" drainMinSha="319004" drainMaxSha="319236" color="EX-orange" />
    <node name="PCDH11Y" row="706" minCol="170006" maxCol="194776" minColSha="277382" maxColSha="527104" drainMin="194751" drainMax="194776" drainMinSha="319237" drainMaxSha="319336" color="EX-dark-cyan" />
    <node name="NGEF" row="707" minCol="168216" maxCol="194803" minColSha="275480" maxColSha="537864" drainMin="194777" drainMax="194803" drainMinSha="319337" drainMaxSha="319460" color="EX-red" />
    <node name="SH3GL2" row="708" minCol="166223" maxCol="194885" minColSha="273024" maxColSha="539080" drainMin="194804" drainMax="194885" drainMinSha="319461" drainMaxSha="319680" color="EX-dark-orange" />
    <node name="JPH3" row="709" minCol="165656" maxCol="195000" minColSha="272357" maxColSha="535415" drainMin="194886" drainMax="195000" drainMinSha="319681" drainMaxSha="319955" color="EX-dark-gray-purple" />
    <node name="ARHGEF7" row="710" minCol="112238" maxCol="195184" minColSha="155948" maxColSha="537211" drainMin="195001" drainMax="195184" drainMinSha="319956" drainMaxSha="320349" color="EX-cyan" />
    <node name="HMP19" row="711" minCol="161551" maxCol="195402" minColSha="263820" maxColSha="537710" drainMin="195185" drainMax="195402" drainMinSha="320350" drainMaxSha="320747" color="EX-yellow-orange" />
    <node name="TNRC4" row="712" minCol="109487" maxCol="195629" minColSha="151400" maxColSha="532975" drainMin="195403" drainMax="195629" drainMinSha="320748" drainMaxSha="321124" color="EX-pure-blue" />
    <node name="TTC9B" row="713" minCol="113246" maxCol="195767" minColSha="157678" maxColSha="535693" drainMin="195630" drainMax="195767" drainMinSha="321125" drainMaxSha="321354" color="EX-dark-yellow-green" />
    <node name="DUSP26" row="714" minCol="112239" maxCol="195885" minColSha="155949" maxColSha="535869" drainMin="195768" drainMax="195885" drainMinSha="321355" drainMaxSha="321520" color="EX-dark-magenta" />
    <node name="PAK3" row="715" minCol="110068" maxCol="196085" minColSha="152383" maxColSha="535764" drainMin="195886" drainMax="196085" drainMinSha="321521" drainMaxSha="321811" color="EX-dark-green" />
    <node name="PAK7" row="716" minCol="110069" maxCol="196268" minColSha="152384" maxColSha="538010" drainMin="196086" drainMax="196268" drainMinSha="321812" drainMaxSha="322130" color="EX-blue-magenta" />
    <node name="ST8SIA3" row="717" minCol="168436" maxCol="196305" minColSha="275707" maxColSha="536568" drainMin="196269" drainMax="196305" drainMinSha="322131" drainMaxSha="322302" color="EX-yellow-green" />
    <node name="CHGB" row="718" minCol="164928" maxCol="196415" minColSha="271037" maxColSha="530007" drainMin="196306" drainMax="196415" drainMinSha="322303" drainMaxSha="322558" color="EX-magenta" />
    <node name="C6orf114" row="719" minCol="164929" maxCol="196443" minColSha="271038" maxColSha="532996" drainMin="196416" drainMax="196443" drainMinSha="322559" drainMaxSha="322671" color="EX-green" />
    <node name="PDE2A" row="720" minCol="160424" maxCol="196481" minColSha="260576" maxColSha="535752" drainMin="196444" drainMax="196481" drainMinSha="322672" drainMaxSha="322804" color="EX-yellow" />
    <node name="RTN4R" row="721" minCol="169477" maxCol="196491" minColSha="276822" maxColSha="517603" drainMin="196482" drainMax="196491" drainMinSha="322805" drainMaxSha="322891" color="EX-purple" />
    <node name="NPTX1" row="722" minCol="169808" maxCol="196497" minColSha="277169" maxColSha="492955" drainMin="196492" drainMax="196497" drainMinSha="322892" drainMaxSha="322972" color="EX-dark-purple" />
    <node name="RXFP1" row="723" minCol="170016" maxCol="194638" minColSha="277392" maxColSha="323030" drainMinSha="322973" drainMaxSha="323030" color="EX-dark-red" />
    <node name="7A5" row="724" minCol="1019" maxCol="196536" minColSha="1019" maxColSha="537467" drainMin="196498" drainMax="196536" drainMinSha="323031" drainMaxSha="323306" color="EX-pale-green" />
    <node name="MED18" row="725" minCol="324" maxCol="196550" minColSha="324" maxColSha="509375" drainMin="196537" drainMax="196550" drainMinSha="323307" drainMaxSha="323470" color="EX-pale-blue" />
    <node name="GUCY1B2" row="726" minCol="325" maxCol="196586" minColSha="325" maxColSha="538510" drainMin="196551" drainMax="196586" drainMinSha="323471" drainMaxSha="323749" color="EX-dark-tan" />
    <node name="ADAM28" row="727" minCol="111102" maxCol="196633" minColSha="153973" maxColSha="528782" drainMin="196587" drainMax="196633" drainMinSha="323750" drainMaxSha="323928" color="EX-pale-blue-magenta" />
    <node name="HAMP" row="728" minCol="124918" maxCol="196686" minColSha="193210" maxColSha="535953" drainMin="196634" drainMax="196686" drainMinSha="323929" drainMaxSha="324101" color="EX-pale-yellow orange" />
    <node name="ST14" row="729" minCol="135188" maxCol="196735" minColSha="215510" maxColSha="534914" drainMin="196687" drainMax="196735" drainMinSha="324102" drainMaxSha="324232" color="EX-medium-magenta" />
    <node name="S100A8" row="730" minCol="124919" maxCol="196819" minColSha="193211" maxColSha="531738" drainMin="196736" drainMax="196819" drainMinSha="324233" drainMaxSha="324406" color="EX-pale-red" />
    <node name="BCL2A1" row="731" minCol="134534" maxCol="196923" minColSha="214805" maxColSha="530950" drainMin="196820" drainMax="196923" drainMinSha="324407" drainMaxSha="324620" color="EX-pale-cyan" />
    <node name="CAPG" row="732" minCol="133995" maxCol="196968" minColSha="214184" maxColSha="529935" drainMin="196924" drainMax="196968" drainMinSha="324621" drainMaxSha="324755" color="EX-pale-yellow-green" />
    <node name="CPLX1" row="733" minCol="112930" maxCol="197043" minColSha="157172" maxColSha="538449" drainMin="196969" drainMax="197043" drainMinSha="324756" drainMaxSha="325019" color="EX-pale-purple" />
    <node name="SLC17A6" row="734" minCol="166484" maxCol="197107" minColSha="273307" maxColSha="533058" drainMin="197044" drainMax="197107" drainMinSha="325020" drainMaxSha="325219" color="EX-pale-magenta" />
    <node name="GPR22" row="735" minCol="169479" maxCol="197117" minColSha="276824" maxColSha="496285" drainMin="197108" drainMax="197117" drainMinSha="325220" drainMaxSha="325299" color="EX-pale-red-orange" />
    <node name="FAM19A1" row="736" minCol="166740" maxCol="197135" minColSha="273625" maxColSha="535903" drainMin="197118" drainMax="197135" drainMinSha="325300" drainMaxSha="325393" color="EX-blue" />
    <node name="CHN1" row="737" minCol="166303" maxCol="197163" minColSha="273120" maxColSha="532442" drainMin="197136" drainMax="197163" drainMinSha="325394" drainMaxSha="325488" color="EX-orange" />
    <node name="PRMT8" row="738" minCol="164931" maxCol="197204" minColSha="271040" maxColSha="531869" drainMin="197164" drainMax="197204" drainMinSha="325489" drainMaxSha="325670" color="EX-dark-cyan" />
    <node name="KCNA1" row="739" minCol="110900" maxCol="197248" minColSha="153748" maxColSha="535958" drainMin="197205" drainMax="197248" drainMinSha="325671" drainMaxSha="325795" color="EX-red" />
    <node name="KCNJ6" row="740" minCol="162480" maxCol="197285" minColSha="265651" maxColSha="532443" drainMin="197249" drainMax="197285" drainMinSha="325796" drainMaxSha="325911" color="EX-dark-orange" />
    <node name="RFX2" row="741" minCol="37835" maxCol="197347" minColSha="40330" maxColSha="537960" drainMin="197286" drainMax="197347" drainMinSha="325912" drainMaxSha="326068" color="EX-dark-gray-purple" />
    <node name="STK33" row="742" minCol="73843" maxCol="197395" minColSha="87501" maxColSha="533997" drainMin="197348" drainMax="197395" drainMinSha="326069" drainMaxSha="326164" color="EX-cyan" />
    <node name="ADRB2" row="743" minCol="133386" maxCol="197434" minColSha="213439" maxColSha="534092" drainMin="197396" drainMax="197434" drainMinSha="326165" drainMaxSha="326294" color="EX-yellow-orange" />
    <node name="SELPLG" row="744" minCol="133387" maxCol="197489" minColSha="213440" maxColSha="534093" drainMin="197435" drainMax="197489" drainMinSha="326295" drainMaxSha="326474" color="EX-pure-blue" />
    <node name="PPP2R2C" row="745" minCol="165665" maxCol="197631" minColSha="272366" maxColSha="537949" drainMin="197490" drainMax="197631" drainMinSha="326475" drainMaxSha="326824" color="EX-dark-yellow-green" />
    <node name="HS3ST4" row="746" minCol="135548" maxCol="197765" minColSha="215905" maxColSha="534655" drainMin="197632" drainMax="197765" drainMinSha="326825" drainMaxSha="327083" color="EX-dark-magenta" />
    <node name="CPEB3" row="747" minCol="164526" maxCol="197855" minColSha="270349" maxColSha="538786" drainMin="197766" drainMax="197855" drainMinSha="327084" drainMaxSha="327269" color="EX-dark-green" />
    <node name="SERPINI1" row="748" minCol="171201" maxCol="197953" minColSha="278663" maxColSha="538069" drainMin="197856" drainMax="197953" drainMinSha="327270" drainMaxSha="327417" color="EX-blue-magenta" />
    <node name="FLJ37464" row="749" minCol="172639" maxCol="198022" minColSha="280235" maxColSha="511354" drainMin="197954" drainMax="198022" drainMinSha="327418" drainMaxSha="327520" color="EX-yellow-green" />
    <node name="HS3ST5" row="750" minCol="172640" maxCol="198124" minColSha="280236" maxColSha="528637" drainMin="198023" drainMax="198124" drainMinSha="327521" drainMaxSha="327645" color="EX-magenta" />
    <node name="PEX5L" row="751" minCol="172641" maxCol="198355" minColSha="280237" maxColSha="531022" drainMin="198125" drainMax="198355" drainMinSha="327646" drainMaxSha="327916" color="EX-green" />
    <node name="LDB3" row="752" minCol="164527" maxCol="198583" minColSha="270350" maxColSha="525918" drainMin="198356" drainMax="198583" drainMinSha="327917" drainMaxSha="328167" color="EX-yellow" />
    <node name="GJA12" row="753" minCol="164528" maxCol="198801" minColSha="270351" maxColSha="535533" drainMin="198584" drainMax="198801" drainMinSha="328168" drainMaxSha="328404" color="EX-purple" />
    <node name="EDG8" row="754" minCol="164529" maxCol="198999" minColSha="270352" maxColSha="529987" drainMin="198802" drainMax="198999" drainMinSha="328405" drainMaxSha="328624" color="EX-dark-purple" />
    <node name="DBNDD2" row="755" minCol="164410" maxCol="199163" minColSha="270165" maxColSha="526415" drainMin="199000" drainMax="199163" drainMinSha="328625" drainMaxSha="328810" color="EX-dark-red" />
    <node name="GREM1" row="756" minCol="164531" maxCol="199292" minColSha="270354" maxColSha="511164" drainMin="199164" drainMax="199292" drainMinSha="328811" drainMaxSha="328963" color="EX-pale-green" />
    <node name="ENPP2" row="757" minCol="164532" maxCol="199514" minColSha="270355" maxColSha="537426" drainMin="199293" drainMax="199514" drainMinSha="328964" drainMaxSha="329220" color="EX-pale-blue" />
    <node name="HHATL" row="758" minCol="163690" maxCol="199715" minColSha="268801" maxColSha="533093" drainMin="199515" drainMax="199715" drainMinSha="329221" drainMaxSha="329481" color="EX-dark-tan" />
    <node name="FOLH1" row="759" minCol="107156" maxCol="199829" minColSha="146960" maxColSha="532334" drainMin="199716" drainMax="199829" drainMinSha="329482" drainMaxSha="329631" color="EX-pale-blue-magenta" />
    <node name="SLC45A3" row="760" minCol="116176" maxCol="199968" minColSha="163470" maxColSha="510097" drainMin="199830" drainMax="199968" drainMinSha="329632" drainMaxSha="329806" color="EX-pale-yellow orange" />
    <node name="TF" row="761" minCol="116066" maxCol="200145" minColSha="163195" maxColSha="537031" drainMin="199969" drainMax="200145" drainMinSha="329807" drainMaxSha="330034" color="EX-medium-magenta" />
    <node name="PCSK6" row="762" minCol="65319" maxCol="200270" minColSha="74857" maxColSha="535059" drainMin="200146" drainMax="200270" drainMinSha="330035" drainMaxSha="330210" color="EX-pale-red" />
    <node name="MAL" row="763" minCol="116068" maxCol="200447" minColSha="163197" maxColSha="532857" drainMin="200271" drainMax="200447" drainMinSha="330211" drainMaxSha="330454" color="EX-pale-cyan" />
    <node name="CAPN3" row="764" minCol="116180" maxCol="200605" minColSha="163474" maxColSha="537913" drainMin="200448" drainMax="200605" drainMinSha="330455" drainMaxSha="330676" color="EX-pale-yellow-green" />
    <node name="SLC7A14" row="765" minCol="180692" maxCol="200765" minColSha="290153" maxColSha="539070" drainMin="200606" drainMax="200765" drainMinSha="330677" drainMaxSha="330898" color="EX-pale-purple" />
    <node name="EDIL3" row="766" minCol="164535" maxCol="200864" minColSha="270358" maxColSha="529479" drainMin="200766" drainMax="200864" drainMinSha="330899" drainMaxSha="331036" color="EX-pale-magenta" />
    <node name="CLCA4" row="767" minCol="163691" maxCol="201034" minColSha="268802" maxColSha="530817" drainMin="200865" drainMax="201034" drainMinSha="331037" drainMaxSha="331290" color="EX-pale-red-orange" />
    <node name="SGK2" row="768" minCol="59875" maxCol="201097" minColSha="67349" maxColSha="531839" drainMin="201035" drainMax="201097" drainMinSha="331291" drainMaxSha="331392" color="EX-blue" />
    <node name="FAM19A4" row="769" minCol="116070" maxCol="201210" minColSha="163199" maxColSha="529483" drainMin="201098" drainMax="201210" drainMinSha="331393" drainMaxSha="331596" color="EX-orange" />
    <node name="HAPLN2" row="770" minCol="130806" maxCol="201345" minColSha="209157" maxColSha="531183" drainMin="201211" drainMax="201345" drainMinSha="331597" drainMaxSha="331806" color="EX-dark-cyan" />
    <node name="CDC42EP2" row="771" minCol="192601" maxCol="201401" minColSha="313150" maxColSha="529988" drainMin="201346" drainMax="201401" drainMinSha="331807" drainMaxSha="331903" color="EX-red" />
    <node name="PLEKHH1" row="772" minCol="166310" maxCol="201478" minColSha="273127" maxColSha="535060" drainMin="201402" drainMax="201478" drainMinSha="331904" drainMaxSha="332019" color="EX-dark-orange" />
    <node name="ABHD12B" row="773" minCol="176118" maxCol="201544" minColSha="284274" maxColSha="538602" drainMin="201479" drainMax="201544" drainMinSha="332020" drainMaxSha="332138" color="EX-dark-gray-purple" />
    <node name="FA2H" row="774" minCol="116182" maxCol="201764" minColSha="163476" maxColSha="535534" drainMin="201545" drainMax="201764" drainMinSha="332139" drainMaxSha="332453" color="EX-cyan" />
    <node name="KIAA1598" row="775" minCol="136119" maxCol="201907" minColSha="216525" maxColSha="535470" drainMin="201765" drainMax="201907" drainMinSha="332454" drainMaxSha="332696" color="EX-yellow-orange" />
    <node name="LHPP" row="776" minCol="148597" maxCol="201989" minColSha="233870" maxColSha="524540" drainMin="201908" drainMax="201989" drainMinSha="332697" drainMaxSha="332853" color="EX-pure-blue" />
    <node name="PIP4K2A" row="777" minCol="192607" maxCol="202073" minColSha="313156" maxColSha="535420" drainMin="201990" drainMax="202073" drainMinSha="332854" drainMaxSha="332993" color="EX-dark-yellow-green" />
    <node name="PLCL1" row="778" minCol="192608" maxCol="202147" minColSha="313157" maxColSha="535062" drainMin="202074" drainMax="202147" drainMinSha="332994" drainMaxSha="333111" color="EX-dark-magenta" />
    <node name="SPOCK3" row="779" minCol="163692" maxCol="202323" minColSha="268803" maxColSha="538097" drainMin="202148" drainMax="202323" drainMinSha="333112" drainMaxSha="333446" color="EX-dark-green" />
    <node name="TMEM10" row="780" minCol="151162" maxCol="202462" minColSha="239549" maxColSha="525959" drainMin="202324" drainMax="202462" drainMinSha="333447" drainMaxSha="333727" color="EX-blue-magenta" />
    <node name="QDPR" row="781" minCol="176119" maxCol="202513" minColSha="284275" maxColSha="498393" drainMin="202463" drainMax="202513" drainMinSha="333728" drainMaxSha="333861" color="EX-yellow-green" />
    <node name="SYNJ2" row="782" minCol="192612" maxCol="202548" minColSha="313161" maxColSha="528640" drainMin="202514" drainMax="202548" drainMinSha="333862" drainMaxSha="333934" color="EX-magenta" />
    <node name="PPP1R16B" row="783" minCol="168564" maxCol="202679" minColSha="275855" maxColSha="536044" drainMin="202549" drainMax="202679" drainMinSha="333935" drainMaxSha="334201" color="EX-green" />
    <node name="SEC14L5" row="784" minCol="163784" maxCol="202845" minColSha="268947" maxColSha="539045" drainMin="202680" drainMax="202845" drainMinSha="334202" drainMaxSha="334528" color="EX-yellow" />
    <node name="C9orf164" row="785" minCol="107157" maxCol="203048" minColSha="146961" maxColSha="536422" drainMin="202846" drainMax="203048" drainMinSha="334529" drainMaxSha="334853" color="EX-purple" />
    <node name="C7orf41" row="786" minCol="163695" maxCol="203161" minColSha="268806" maxColSha="533096" drainMin="203049" drainMax="203161" drainMinSha="334854" drainMaxSha="335069" color="EX-dark-purple" />
    <node name="RAPGEF5" row="787" minCol="106628" maxCol="203270" minColSha="146133" maxColSha="531687" drainMin="203162" drainMax="203270" drainMinSha="335070" drainMaxSha="335291" color="EX-dark-red" />
    <node name="HHIP" row="788" minCol="192618" maxCol="203293" minColSha="313167" maxColSha="532866" drainMin="203271" drainMax="203293" drainMinSha="335292" drainMaxSha="335353" color="EX-pale-green" />
    <node name="TMEM16D" row="789" minCol="167451" maxCol="203377" minColSha="274457" maxColSha="536527" drainMin="203294" drainMax="203377" drainMinSha="335354" drainMaxSha="335555" color="EX-pale-blue" />
    <node name="RAB40B" row="790" minCol="164544" maxCol="203482" minColSha="270367" maxColSha="535471" drainMin="203378" drainMax="203482" drainMinSha="335556" drainMaxSha="335834" color="EX-dark-tan" />
    <node name="SH3GL3" row="791" minCol="116523" maxCol="203632" minColSha="164690" maxColSha="538070" drainMin="203483" drainMax="203632" drainMinSha="335835" drainMaxSha="336190" color="EX-pale-blue-magenta" />
    <node name="SH3TC2" row="792" minCol="197993" maxCol="203676" minColSha="327490" maxColSha="533750" drainMin="203633" drainMax="203676" drainMinSha="336191" drainMaxSha="336300" color="EX-pale-yellow orange" />
    <node name="HOXD1" row="793" minCol="116019" maxCol="203718" minColSha="163135" maxColSha="529223" drainMin="203677" drainMax="203718" drainMinSha="336301" drainMaxSha="336414" color="EX-medium-magenta" />
    <node name="BEST1" row="794" minCol="163385" maxCol="203784" minColSha="267941" maxColSha="531782" drainMin="203719" drainMax="203784" drainMinSha="336415" drainMaxSha="336544" color="EX-pale-red" />
    <node name="PAIP2B" row="795" minCol="192623" maxCol="203857" minColSha="313172" maxColSha="531238" drainMin="203785" drainMax="203857" drainMinSha="336545" drainMaxSha="336691" color="EX-pale-cyan" />
    <node name="ST18" row="796" minCol="163698" maxCol="203931" minColSha="268809" maxColSha="530507" drainMin="203858" drainMax="203931" drainMinSha="336692" drainMaxSha="336855" color="EX-pale-yellow-green" />
    <node name="PDIA2" row="797" minCol="59876" maxCol="203953" minColSha="67350" maxColSha="532963" drainMin="203932" drainMax="203953" drainMinSha="336856" drainMaxSha="336923" color="EX-pale-purple" />
    <node name="BOK" row="798" minCol="59877" maxCol="203985" minColSha="67351" maxColSha="539054" drainMin="203954" drainMax="203985" drainMinSha="336924" drainMaxSha="337003" color="EX-pale-magenta" />
    <node name="RBP7" row="799" minCol="198071" maxCol="204010" minColSha="327592" maxColSha="516056" drainMin="203986" drainMax="204010" drainMinSha="337004" drainMaxSha="337062" color="EX-pale-red-orange" />
    <node name="PPP1R14A" row="800" minCol="147343" maxCol="204047" minColSha="231677" maxColSha="532859" drainMin="204011" drainMax="204047" drainMinSha="337063" drainMaxSha="337183" color="EX-blue" />
    <node name="SLAIN1" row="801" minCol="198674" maxCol="204061" minColSha="328270" maxColSha="536292" drainMin="204048" drainMax="204061" drainMinSha="337184" drainMaxSha="337226" color="EX-orange" />
    <node name="NINJ2" row="802" minCol="59878" maxCol="204093" minColSha="67352" maxColSha="532016" drainMin="204062" drainMax="204093" drainMinSha="337227" drainMaxSha="337347" color="EX-dark-cyan" />
    <node name="CYB5R2" row="803" minCol="198072" maxCol="204102" minColSha="327593" maxColSha="538620" drainMin="204094" drainMax="204102" drainMinSha="337348" drainMaxSha="337385" color="EX-red" />
    <node name="GNAI1" row="804" minCol="193252" maxCol="204142" minColSha="314306" maxColSha="539089" drainMin="204103" drainMax="204142" drainMinSha="337386" drainMaxSha="337474" color="EX-dark-orange" />
    <node name="FGFR2" row="805" minCol="161554" maxCol="204182" minColSha="263823" maxColSha="520470" drainMin="204143" drainMax="204182" drainMinSha="337475" drainMaxSha="337593" color="EX-dark-gray-purple" />
    <node name="CHN2" row="806" minCol="192624" maxCol="204198" minColSha="313173" maxColSha="525961" drainMin="204183" drainMax="204198" drainMinSha="337594" drainMaxSha="337654" color="EX-cyan" />
    <node name="SLC31A2" row="807" minCol="110461" maxCol="204275" minColSha="153000" maxColSha="538094" drainMin="204199" drainMax="204275" drainMinSha="337655" drainMaxSha="337885" color="EX-yellow-orange" />
    <node name="CNP" row="808" minCol="163700" maxCol="204344" minColSha="268811" maxColSha="536418" drainMin="204276" drainMax="204344" drainMinSha="337886" drainMaxSha="338028" color="EX-pure-blue" />
    <node name="ANLN" row="809" minCol="116186" maxCol="204354" minColSha="163480" maxColSha="535479" drainMin="204345" drainMax="204354" drainMinSha="338029" drainMaxSha="338083" color="EX-dark-yellow-green" />
    <node name="C10orf90" row="810" minCol="192627" maxCol="204370" minColSha="313176" maxColSha="535600" drainMin="204355" drainMax="204370" drainMinSha="338084" drainMaxSha="338160" color="EX-dark-magenta" />
    <node name="FAM107B" row="811" minCol="198230" maxCol="204395" minColSha="327777" maxColSha="539171" drainMin="204371" drainMax="204395" drainMinSha="338161" drainMaxSha="338247" color="EX-dark-green" />
    <node name="SLC26A9" row="812" minCol="192628" maxCol="204417" minColSha="313177" maxColSha="536403" drainMin="204396" drainMax="204417" drainMinSha="338248" drainMaxSha="338315" color="EX-blue-magenta" />
    <node name="ZNF536" row="813" minCol="168567" maxCol="204464" minColSha="275858" maxColSha="528525" drainMin="204418" drainMax="204464" drainMinSha="338316" drainMaxSha="338425" color="EX-yellow-green" />
    <node name="CDH19" row="814" minCol="198082" maxCol="204469" minColSha="327603" maxColSha="479800" drainMin="204465" drainMax="204469" drainMinSha="338426" drainMaxSha="338460" color="EX-magenta" />
    <node name="CLDN11" row="815" minCol="134198" maxCol="204514" minColSha="214427" maxColSha="537972" drainMin="204470" drainMax="204514" drainMinSha="338461" drainMaxSha="338589" color="EX-green" />
    <node name="MAP7" row="816" minCol="192630" maxCol="204570" minColSha="313179" maxColSha="538876" drainMin="204515" drainMax="204570" drainMinSha="338590" drainMaxSha="338723" color="EX-yellow" />
    <node name="FAM38B" row="817" minCol="116073" maxCol="204579" minColSha="163202" maxColSha="532017" drainMin="204571" drainMax="204579" drainMinSha="338724" drainMaxSha="338767" color="EX-purple" />
    <node name="LIPE" row="818" minCol="192631" maxCol="204604" minColSha="313180" maxColSha="535537" drainMin="204580" drainMax="204604" drainMinSha="338768" drainMaxSha="338852" color="EX-dark-purple" />
    <node name="LRP2" row="819" minCol="197513" maxCol="204620" minColSha="326544" maxColSha="529289" drainMin="204605" drainMax="204620" drainMinSha="338853" drainMaxSha="338924" color="EX-dark-red" />
    <node name="KIAA1622" row="820" minCol="75253" maxCol="204656" minColSha="89604" maxColSha="538804" drainMin="204621" drainMax="204656" drainMinSha="338925" drainMaxSha="339083" color="EX-pale-green" />
    <node name="MUM1L1" row="821" minCol="169729" maxCol="204679" minColSha="277090" maxColSha="534358" drainMin="204657" drainMax="204679" drainMinSha="339084" drainMaxSha="339189" color="EX-pale-blue" />
    <node name="INPP5F" row="822" minCol="168928" maxCol="204682" minColSha="276241" maxColSha="511361" drainMin="204680" drainMax="204682" drainMinSha="339190" drainMaxSha="339255" color="EX-dark-tan" />
    <node name="GJB6" row="823" minCol="165103" maxCol="204704" minColSha="271243" maxColSha="538040" drainMin="204683" drainMax="204704" drainMinSha="339256" drainMaxSha="339353" color="EX-pale-blue-magenta" />
    <node name="RSPO2" row="824" minCol="170717" maxCol="204727" minColSha="278138" maxColSha="539071" drainMin="204705" drainMax="204727" drainMinSha="339354" drainMaxSha="339454" color="EX-pale-yellow orange" />
    <node name="IL8RB" row="825" minCol="326" maxCol="204820" minColSha="326" maxColSha="536366" drainMin="204728" drainMax="204820" drainMinSha="339455" drainMaxSha="339730" color="EX-medium-magenta" />
    <node name="CD70" row="826" minCol="327" maxCol="204869" minColSha="327" maxColSha="536133" drainMin="204821" drainMax="204869" drainMinSha="339731" drainMaxSha="339970" color="EX-pale-red" />
    <node name="MMP3" row="827" minCol="328" maxCol="204888" minColSha="328" maxColSha="538066" drainMin="204870" drainMax="204888" drainMinSha="339971" drainMaxSha="340099" color="EX-pale-cyan" />
    <node name="MMP1" row="828" minCol="329" maxCol="204920" minColSha="329" maxColSha="538067" drainMin="204889" drainMax="204920" drainMinSha="340100" drainMaxSha="340227" color="EX-pale-yellow-green" />
    <node name="CRABP2" row="829" minCol="330" maxCol="204948" minColSha="330" maxColSha="516927" drainMin="204921" drainMax="204948" drainMinSha="340228" drainMaxSha="340428" color="EX-pale-purple" />
    <node name="AKR1B10" row="830" minCol="331" maxCol="204976" minColSha="331" maxColSha="538976" drainMin="204949" drainMax="204976" drainMinSha="340429" drainMaxSha="340603" color="EX-pale-magenta" />
    <node name="RAB38" row="831" minCol="332" maxCol="205000" minColSha="332" maxColSha="537140" drainMin="204977" drainMax="205000" drainMinSha="340604" drainMaxSha="340762" color="EX-pale-red-orange" />
    <node name="GPR126" row="832" minCol="333" maxCol="205022" minColSha="333" maxColSha="524639" drainMin="205001" drainMax="205022" drainMinSha="340763" drainMaxSha="340923" color="EX-blue" />
    <node name="C6orf105" row="833" minCol="334" maxCol="205064" minColSha="334" maxColSha="528060" drainMin="205023" drainMax="205064" drainMinSha="340924" drainMaxSha="341130" color="EX-orange" />
    <node name="KYNU" row="834" minCol="335" maxCol="205164" minColSha="335" maxColSha="533484" drainMin="205065" drainMax="205164" drainMinSha="341131" drainMaxSha="341440" color="EX-dark-cyan" />
    <node name="SERPINA1" row="835" minCol="336" maxCol="205273" minColSha="336" maxColSha="533376" drainMin="205165" drainMax="205273" drainMinSha="341441" drainMaxSha="341816" color="EX-red" />
    <node name="GNA15" row="836" minCol="337" maxCol="205304" minColSha="337" maxColSha="531504" drainMin="205274" drainMax="205304" drainMinSha="341817" drainMaxSha="342017" color="EX-dark-orange" />
    <node name="DGAT2" row="837" minCol="338" maxCol="205316" minColSha="338" maxColSha="530535" drainMin="205305" drainMax="205316" drainMinSha="342018" drainMaxSha="342137" color="EX-dark-gray-purple" />
    <node name="ADPRH" row="838" minCol="339" maxCol="205401" minColSha="339" maxColSha="538109" drainMin="205317" drainMax="205401" drainMinSha="342138" drainMaxSha="342507" color="EX-cyan" />
    <node name="MYH7" row="839" minCol="340" maxCol="205516" minColSha="340" maxColSha="537023" drainMin="205402" drainMax="205516" drainMinSha="342508" drainMaxSha="342867" color="EX-yellow-orange" />
    <node name="CRB2" row="840" minCol="683" maxCol="205583" minColSha="683" maxColSha="536580" drainMin="205517" drainMax="205583" drainMinSha="342868" drainMaxSha="343121" color="EX-pure-blue" />
    <node name="JAKMIP2" row="841" minCol="1032" maxCol="205678" minColSha="1032" maxColSha="536724" drainMin="205584" drainMax="205678" drainMinSha="343122" drainMaxSha="343379" color="EX-dark-yellow-green" />
    <node name="GSG1L" row="842" minCol="341" maxCol="205738" minColSha="341" maxColSha="529395" drainMin="205679" drainMax="205738" drainMinSha="343380" drainMaxSha="343619" color="EX-dark-magenta" />
    <node name="ADCYAP1R1" row="843" minCol="342" maxCol="205817" minColSha="342" maxColSha="533896" drainMin="205739" drainMax="205817" drainMinSha="343620" drainMaxSha="344039" color="EX-dark-green" />
    <node name="FGF1" row="844" minCol="343" maxCol="206005" minColSha="343" maxColSha="538111" drainMin="205818" drainMax="206005" drainMinSha="344040" drainMaxSha="344587" color="EX-blue-magenta" />
    <node name="MFSD7" row="845" minCol="1036" maxCol="206099" minColSha="1036" maxColSha="538059" drainMin="206006" drainMax="206099" drainMinSha="344588" drainMaxSha="344915" color="EX-yellow-green" />
    <node name="TMEM176A" row="846" minCol="1037" maxCol="206159" minColSha="1037" maxColSha="536383" drainMin="206100" drainMax="206159" drainMinSha="344916" drainMaxSha="345124" color="EX-magenta" />
    <node name="NLRP11" row="847" minCol="344" maxCol="206201" minColSha="344" maxColSha="535141" drainMin="206160" drainMax="206201" drainMinSha="345125" drainMaxSha="345398" color="EX-green" />
    <node name="GFAP" row="848" minCol="345" maxCol="206295" minColSha="345" maxColSha="535872" drainMin="206202" drainMax="206295" drainMinSha="345399" drainMaxSha="345602" color="EX-yellow" />
    <node name="FAM107A" row="849" minCol="346" maxCol="206451" minColSha="346" maxColSha="537520" drainMin="206296" drainMax="206451" drainMinSha="345603" drainMaxSha="345925" color="EX-purple" />
    <node name="ECE2" row="850" minCol="347" maxCol="206484" minColSha="347" maxColSha="527937" drainMin="206452" drainMax="206484" drainMinSha="345926" drainMaxSha="346131" color="EX-dark-purple" />
    <node name="NOVA2" row="851" minCol="687" maxCol="206597" minColSha="687" maxColSha="536319" drainMin="206485" drainMax="206597" drainMinSha="346132" drainMaxSha="346542" color="EX-dark-red" />
    <node name="MAP6" row="852" minCol="1042" maxCol="206660" minColSha="1042" maxColSha="536384" drainMin="206598" drainMax="206660" drainMinSha="346543" drainMaxSha="346778" color="EX-pale-green" />
    <node name="SLC8A1" row="853" minCol="348" maxCol="206712" minColSha="348" maxColSha="527904" drainMin="206661" drainMax="206712" drainMinSha="346779" drainMaxSha="347017" color="EX-pale-blue" />
    <node name="OLFM2" row="854" minCol="349" maxCol="206769" minColSha="349" maxColSha="533820" drainMin="206713" drainMax="206769" drainMinSha="347018" drainMaxSha="347221" color="EX-dark-tan" />
    <node name="PPP2R2B" row="855" minCol="350" maxCol="206856" minColSha="350" maxColSha="529379" drainMin="206770" drainMax="206856" drainMinSha="347222" drainMaxSha="347540" color="EX-pale-blue-magenta" />
    <node name="LMOD1" row="856" minCol="1045" maxCol="206959" minColSha="1045" maxColSha="535915" drainMin="206857" drainMax="206959" drainMinSha="347541" drainMaxSha="347795" color="EX-pale-yellow orange" />
    <node name="C6orf134" row="857" minCol="351" maxCol="207115" minColSha="351" maxColSha="536275" drainMin="206960" drainMax="207115" drainMinSha="347796" drainMaxSha="348252" color="EX-medium-magenta" />
    <node name="SLC25A18" row="858" minCol="352" maxCol="207211" minColSha="352" maxColSha="534368" drainMin="207116" drainMax="207211" drainMinSha="348253" drainMaxSha="348485" color="EX-pale-red" />
    <node name="NPAS3" row="859" minCol="353" maxCol="207362" minColSha="353" maxColSha="538956" drainMin="207212" drainMax="207362" drainMinSha="348486" drainMaxSha="348986" color="EX-pale-cyan" />
    <node name="ATP13A4" row="860" minCol="354" maxCol="207491" minColSha="354" maxColSha="537378" drainMin="207363" drainMax="207491" drainMinSha="348987" drainMaxSha="349427" color="EX-pale-yellow-green" />
    <node name="ROBO2" row="861" minCol="355" maxCol="207564" minColSha="355" maxColSha="537166" drainMin="207492" drainMax="207564" drainMinSha="349428" drainMaxSha="349780" color="EX-pale-purple" />
    <node name="PCDH10" row="862" minCol="356" maxCol="207647" minColSha="356" maxColSha="533459" drainMin="207565" drainMax="207647" drainMinSha="349781" drainMaxSha="350144" color="EX-pale-magenta" />
    <node name="GDAP1" row="863" minCol="357" maxCol="207727" minColSha="357" maxColSha="530477" drainMin="207648" drainMax="207727" drainMinSha="350145" drainMaxSha="350435" color="EX-pale-red-orange" />
    <node name="CLCN4" row="864" minCol="358" maxCol="207951" minColSha="358" maxColSha="537846" drainMin="207728" drainMax="207951" drainMinSha="350436" drainMaxSha="351110" color="EX-blue" />
    <node name="HOXC12" row="865" minCol="359" maxCol="207970" minColSha="359" maxColSha="533578" drainMin="207952" drainMax="207970" drainMinSha="351111" drainMaxSha="351391" color="EX-orange" />
    <node name="MIA2" row="866" minCol="360" maxCol="207994" minColSha="360" maxColSha="522214" drainMin="207971" drainMax="207994" drainMinSha="351392" drainMaxSha="351771" color="EX-dark-cyan" />
    <node name="GAB1" row="867" minCol="693" maxCol="208074" minColSha="693" maxColSha="538683" drainMin="207995" drainMax="208074" drainMinSha="351772" drainMaxSha="352093" color="EX-red" />
    <node name="PTPRN" row="868" minCol="168568" maxCol="208093" minColSha="275859" maxColSha="537505" drainMin="208075" drainMax="208093" drainMinSha="352094" drainMaxSha="352186" color="EX-dark-orange" />
    <node name="OLFM1" row="869" minCol="167455" maxCol="208116" minColSha="274461" maxColSha="529422" drainMin="208094" drainMax="208116" drainMinSha="352187" drainMaxSha="352301" color="EX-dark-gray-purple" />
    <node name="C2" row="870" minCol="137283" maxCol="208162" minColSha="217849" maxColSha="535181" drainMin="208117" drainMax="208162" drainMinSha="352302" drainMaxSha="352420" color="EX-cyan" />
    <node name="IL4R" row="871" minCol="135192" maxCol="208241" minColSha="215514" maxColSha="538420" drainMin="208163" drainMax="208241" drainMinSha="352421" drainMaxSha="352598" color="EX-yellow-orange" />
    <node name="ARHGAP4" row="872" minCol="134737" maxCol="208276" minColSha="215024" maxColSha="538889" drainMin="208242" drainMax="208276" drainMinSha="352599" drainMaxSha="352714" color="EX-pure-blue" />
    <node name="IL21R" row="873" minCol="80686" maxCol="208316" minColSha="98468" maxColSha="534915" drainMin="208277" drainMax="208316" drainMinSha="352715" drainMaxSha="352841" color="EX-dark-yellow-green" />
    <node name="ARPC1B" row="874" minCol="135193" maxCol="208364" minColSha="215515" maxColSha="536834" drainMin="208317" drainMax="208364" drainMinSha="352842" drainMaxSha="352962" color="EX-dark-magenta" />
    <node name="C9orf116" row="875" minCol="154491" maxCol="208392" minColSha="249452" maxColSha="538599" drainMin="208365" drainMax="208392" drainMinSha="352963" drainMaxSha="353025" color="EX-dark-green" />
    <node name="SPA17" row="876" minCol="155272" maxCol="208416" minColSha="250520" maxColSha="538740" drainMin="208393" drainMax="208416" drainMinSha="353026" drainMaxSha="353071" color="EX-blue-magenta" />
    <node name="PIH1D2" row="877" minCol="152638" maxCol="208463" minColSha="245104" maxColSha="539057" drainMin="208417" drainMax="208463" drainMinSha="353072" drainMaxSha="353169" color="EX-yellow-green" />
    <node name="TTC30A" row="878" minCol="122251" maxCol="208496" minColSha="183358" maxColSha="537813" drainMin="208464" drainMax="208496" drainMinSha="353170" drainMaxSha="353238" color="EX-magenta" />
    <node name="AK1" row="879" minCol="154752" maxCol="208508" minColSha="249852" maxColSha="536243" drainMin="208497" drainMax="208508" drainMinSha="353239" drainMaxSha="353290" color="EX-green" />
    <node name="CCDC74B" row="880" minCol="155276" maxCol="208513" minColSha="250524" maxColSha="439111" drainMin="208509" drainMax="208513" drainMinSha="353291" drainMaxSha="353325" color="EX-yellow" />
    <node name="IQCG" row="881" minCol="73851" maxCol="208544" minColSha="87509" maxColSha="539012" drainMin="208514" drainMax="208544" drainMinSha="353326" drainMaxSha="353408" color="EX-purple" />
    <node name="C8orf34" row="882" minCol="154754" maxCol="208549" minColSha="249854" maxColSha="506549" drainMin="208545" drainMax="208549" drainMinSha="353409" drainMaxSha="353446" color="EX-dark-purple" />
    <node name="AGMAT" row="883" minCol="361" maxCol="208617" minColSha="361" maxColSha="538502" drainMin="208550" drainMax="208617" drainMinSha="353447" drainMaxSha="353831" color="EX-dark-red" />
    <node name="C21orf96" row="884" minCol="1056" maxCol="208634" minColSha="1056" maxColSha="538421" drainMin="208618" drainMax="208634" drainMinSha="353832" drainMaxSha="353993" color="EX-pale-green" />
    <node name="ASAM" row="885" minCol="1057" maxCol="208655" minColSha="1057" maxColSha="535834" drainMin="208635" drainMax="208655" drainMinSha="353994" drainMaxSha="354187" color="EX-pale-blue" />
    <node name="GABRE" row="886" minCol="362" maxCol="208682" minColSha="362" maxColSha="538014" drainMin="208656" drainMax="208682" drainMinSha="354188" drainMaxSha="354396" color="EX-dark-tan" />
    <node name="ZIC3" row="887" minCol="1059" maxCol="208704" minColSha="1059" maxColSha="535851" drainMin="208683" drainMax="208704" drainMinSha="354397" drainMaxSha="354564" color="EX-pale-blue-magenta" />
    <node name="NCF4" row="888" minCol="131198" maxCol="208754" minColSha="209901" maxColSha="536837" drainMin="208705" drainMax="208754" drainMinSha="354565" drainMaxSha="354787" color="EX-pale-yellow orange" />
    <node name="KLHL6" row="889" minCol="134540" maxCol="208781" minColSha="214811" maxColSha="535056" drainMin="208755" drainMax="208781" drainMinSha="354788" drainMaxSha="354928" color="EX-medium-magenta" />
    <node name="APOBEC3H" row="890" minCol="134002" maxCol="208813" minColSha="214191" maxColSha="479640" drainMin="208782" drainMax="208813" drainMinSha="354929" drainMaxSha="355043" color="EX-pale-red" />
    <node name="CARD6" row="891" minCol="134847" maxCol="208833" minColSha="215144" maxColSha="524306" drainMin="208814" drainMax="208833" drainMinSha="355044" drainMaxSha="355123" color="EX-pale-cyan" />
    <node name="TMEM173" row="892" minCol="134848" maxCol="208866" minColSha="215145" maxColSha="531563" drainMin="208834" drainMax="208866" drainMinSha="355124" drainMaxSha="355253" color="EX-pale-yellow-green" />
    <node name="HLA-DPB1" row="893" minCol="134541" maxCol="208889" minColSha="214812" maxColSha="531564" drainMin="208867" drainMax="208889" drainMinSha="355254" drainMaxSha="355378" color="EX-pale-purple" />
    <node name="NXF3" row="894" minCol="363" maxCol="208906" minColSha="363" maxColSha="534790" drainMin="208890" drainMax="208906" drainMinSha="355379" drainMaxSha="355641" color="EX-pale-magenta" />
    <node name="BFSP2" row="895" minCol="2152" maxCol="208921" minColSha="2153" maxColSha="534801" drainMin="208907" drainMax="208921" drainMinSha="355642" drainMaxSha="355793" color="EX-pale-red-orange" />
    <node name="SULT1C4" row="896" minCol="2153" maxCol="208932" minColSha="2154" maxColSha="525743" drainMin="208922" drainMax="208932" drainMinSha="355794" drainMaxSha="355929" color="EX-blue" />
    <node name="IL6R" row="897" minCol="131985" maxCol="208945" minColSha="211384" maxColSha="537074" drainMin="208933" drainMax="208945" drainMinSha="355930" drainMaxSha="356002" color="EX-orange" />
    <node name="SIGLEC8" row="898" minCol="4882" maxCol="209068" minColSha="4900" maxColSha="531098" drainMin="208946" drainMax="209068" drainMinSha="356003" drainMaxSha="356352" color="EX-dark-cyan" />
    <node name="FGF20" row="899" minCol="36599" maxCol="209155" minColSha="38915" maxColSha="534764" drainMin="209069" drainMax="209155" drainMinSha="356353" drainMaxSha="356627" color="EX-red" />
    <node name="P2RY13" row="900" minCol="8748" maxCol="209246" minColSha="8828" maxColSha="534765" drainMin="209156" drainMax="209246" drainMinSha="356628" drainMaxSha="356943" color="EX-dark-orange" />
    <node name="TLR10" row="901" minCol="15130" maxCol="209286" minColSha="15432" maxColSha="534314" drainMin="209247" drainMax="209286" drainMinSha="356944" drainMaxSha="357115" color="EX-dark-gray-purple" />
    <node name="GHRL" row="902" minCol="364" maxCol="209347" minColSha="364" maxColSha="531880" drainMin="209287" drainMax="209347" drainMinSha="357116" drainMaxSha="357313" color="EX-cyan" />
    <node name="KCNJ5" row="903" minCol="2155" maxCol="209390" minColSha="2156" maxColSha="526433" drainMin="209348" drainMax="209390" drainMinSha="357314" drainMaxSha="357542" color="EX-yellow-orange" />
    <node name="NPR3" row="904" minCol="365" maxCol="209406" minColSha="365" maxColSha="535326" drainMin="209391" drainMax="209406" drainMinSha="357543" drainMaxSha="357710" color="EX-pure-blue" />
    <node name="AQP6" row="905" minCol="14829" maxCol="209478" minColSha="15121" maxColSha="529380" drainMin="209407" drainMax="209478" drainMinSha="357711" drainMaxSha="357965" color="EX-dark-yellow-green" />
    <node name="NEK11" row="906" minCol="695" maxCol="209551" minColSha="695" maxColSha="537099" drainMin="209479" drainMax="209551" drainMinSha="357966" drainMaxSha="358263" color="EX-dark-magenta" />
    <node name="C1orf88" row="907" minCol="1062" maxCol="209694" minColSha="1062" maxColSha="538958" drainMin="209552" drainMax="209694" drainMinSha="358264" drainMaxSha="358674" color="EX-dark-green" />
    <node name="C9orf98" row="908" minCol="6708" maxCol="209722" minColSha="6750" maxColSha="532070" drainMin="209695" drainMax="209722" drainMinSha="358675" drainMaxSha="358832" color="EX-blue-magenta" />
    <node name="NME5" row="909" minCol="366" maxCol="209804" minColSha="366" maxColSha="538964" drainMin="209723" drainMax="209804" drainMinSha="358833" drainMaxSha="359127" color="EX-yellow-green" />
    <node name="FOLR1" row="910" minCol="1426" maxCol="209822" minColSha="1426" maxColSha="534802" drainMin="209805" drainMax="209822" drainMinSha="359128" drainMaxSha="359256" color="EX-magenta" />
    <node name="MB" row="911" minCol="1427" maxCol="209833" minColSha="1427" maxColSha="533699" drainMin="209823" drainMax="209833" drainMinSha="359257" drainMaxSha="359323" color="EX-green" />
    <node name="FAM26F" row="912" minCol="119018" maxCol="209894" minColSha="173192" maxColSha="518281" drainMin="209834" drainMax="209894" drainMinSha="359324" drainMaxSha="359472" color="EX-yellow" />
    <node name="CD48" row="913" minCol="135075" maxCol="209992" minColSha="215386" maxColSha="536847" drainMin="209895" drainMax="209992" drainMinSha="359473" drainMaxSha="359663" color="EX-purple" />
    <node name="IL15" row="914" minCol="141165" maxCol="210034" minColSha="222816" maxColSha="539168" drainMin="209993" drainMax="210034" drainMinSha="359664" drainMaxSha="359742" color="EX-dark-purple" />
    <node name="EMB" row="915" minCol="134660" maxCol="210078" minColSha="214938" maxColSha="508442" drainMin="210035" drainMax="210078" drainMinSha="359743" drainMaxSha="359871" color="EX-dark-red" />
    <node name="TNFAIP8" row="916" minCol="32791" maxCol="210180" minColSha="34602" maxColSha="538767" drainMin="210079" drainMax="210180" drainMinSha="359872" drainMaxSha="360062" color="EX-pale-green" />
    <node name="IL7R" row="917" minCol="137416" maxCol="210256" minColSha="217989" maxColSha="531807" drainMin="210181" drainMax="210256" drainMinSha="360063" drainMaxSha="360203" color="EX-pale-blue" />
    <node name="RNF149" row="918" minCol="136722" maxCol="210274" minColSha="217215" maxColSha="487932" drainMin="210257" drainMax="210274" drainMinSha="360204" drainMaxSha="360261" color="EX-dark-tan" />
    <node name="OBFC2A" row="919" minCol="136070" maxCol="210297" minColSha="216471" maxColSha="535995" drainMin="210275" drainMax="210297" drainMinSha="360262" drainMaxSha="360332" color="EX-pale-blue-magenta" />
    <node name="CCR2" row="920" minCol="31204" maxCol="210376" minColSha="32843" maxColSha="538999" drainMin="210298" drainMax="210376" drainMinSha="360333" drainMaxSha="360477" color="EX-pale-yellow orange" />
    <node name="RNASE6" row="921" minCol="116753" maxCol="210403" minColSha="165428" maxColSha="518277" drainMin="210377" drainMax="210403" drainMinSha="360478" drainMaxSha="360593" color="EX-medium-magenta" />
    <node name="VDR" row="922" minCol="137421" maxCol="210581" minColSha="217994" maxColSha="535788" drainMin="210404" drainMax="210581" drainMinSha="360594" drainMaxSha="360847" color="EX-pale-red" />
    <node name="PLAUR" row="923" minCol="136072" maxCol="210718" minColSha="216473" maxColSha="531657" drainMin="210582" drainMax="210718" drainMinSha="360848" drainMaxSha="361074" color="EX-pale-cyan" />
    <node name="CDCP1" row="924" minCol="137298" maxCol="210770" minColSha="217864" maxColSha="524310" drainMin="210719" drainMax="210770" drainMinSha="361075" drainMaxSha="361187" color="EX-pale-yellow-green" />
    <node name="CCL2" row="925" minCol="137299" maxCol="210851" minColSha="217865" maxColSha="538859" drainMin="210771" drainMax="210851" drainMinSha="361188" drainMaxSha="361326" color="EX-pale-purple" />
    <node name="ICAM1" row="926" minCol="145310" maxCol="210945" minColSha="228782" maxColSha="535587" drainMin="210852" drainMax="210945" drainMinSha="361327" drainMaxSha="361451" color="EX-pale-magenta" />
    <node name="BCL3" row="927" minCol="146242" maxCol="211033" minColSha="230007" maxColSha="535107" drainMin="210946" drainMax="211033" drainMinSha="361452" drainMaxSha="361550" color="EX-pale-red-orange" />
    <node name="CLCF1" row="928" minCol="146243" maxCol="211132" minColSha="230008" maxColSha="539177" drainMin="211034" drainMax="211132" drainMinSha="361551" drainMaxSha="361663" color="EX-blue" />
    <node name="SOCS3" row="929" minCol="138644" maxCol="211273" minColSha="219453" maxColSha="537197" drainMin="211133" drainMax="211273" drainMinSha="361664" drainMaxSha="361834" color="EX-orange" />
    <node name="CD44" row="930" minCol="145580" maxCol="211379" minColSha="229134" maxColSha="534153" drainMin="211274" drainMax="211379" drainMinSha="361835" drainMaxSha="361960" color="EX-dark-cyan" />
    <node name="PBEF1" row="931" minCol="144196" maxCol="211521" minColSha="227275" maxColSha="539110" drainMin="211380" drainMax="211521" drainMinSha="361961" drainMaxSha="362126" color="EX-red" />
    <node name="SOD2" row="932" minCol="144099" maxCol="211621" minColSha="227158" maxColSha="536330" drainMin="211522" drainMax="211621" drainMinSha="362127" drainMaxSha="362263" color="EX-dark-orange" />
    <node name="PTX3" row="933" minCol="210431" maxCol="211703" minColSha="360653" maxColSha="536544" drainMin="211622" drainMax="211703" drainMinSha="362264" drainMaxSha="362363" color="EX-dark-gray-purple" />
    <node name="PLAU" row="934" minCol="145313" maxCol="211736" minColSha="228785" maxColSha="529833" drainMin="211704" drainMax="211736" drainMinSha="362364" drainMaxSha="362422" color="EX-cyan" />
    <node name="FOSL2" row="935" minCol="210433" maxCol="211837" minColSha="360655" maxColSha="538617" drainMin="211737" drainMax="211837" drainMinSha="362423" drainMaxSha="362554" color="EX-yellow-orange" />
    <node name="TNFAIP3" row="936" minCol="137300" maxCol="211878" minColSha="217866" maxColSha="531665" drainMin="211838" drainMax="211878" drainMinSha="362555" drainMaxSha="362643" color="EX-pure-blue" />
    <node name="C1RL" row="937" minCol="147054" maxCol="211946" minColSha="231222" maxColSha="535493" drainMin="211879" drainMax="211946" drainMinSha="362644" drainMaxSha="362740" color="EX-dark-yellow-green" />
    <node name="C1S" row="938" minCol="139602" maxCol="212001" minColSha="220676" maxColSha="537945" drainMin="211947" drainMax="212001" drainMinSha="362741" drainMaxSha="362855" color="EX-dark-magenta" />
    <node name="CFI" row="939" minCol="145583" maxCol="212032" minColSha="229137" maxColSha="535789" drainMin="212002" drainMax="212032" drainMinSha="362856" drainMaxSha="362921" color="EX-dark-green" />
    <node name="TNFRSF1A" row="940" minCol="138645" maxCol="212090" minColSha="219454" maxColSha="535168" drainMin="212033" drainMax="212090" drainMinSha="362922" drainMaxSha="363016" color="EX-blue-magenta" />
    <node name="FER1L3" row="941" minCol="144102" maxCol="212165" minColSha="227161" maxColSha="539202" drainMin="212091" drainMax="212165" drainMinSha="363017" drainMaxSha="363131" color="EX-yellow-green" />
    <node name="BIRC3" row="942" minCol="144748" maxCol="212205" minColSha="228046" maxColSha="537557" drainMin="212166" drainMax="212205" drainMinSha="363132" drainMaxSha="363193" color="EX-magenta" />
    <node name="CXCL3" row="943" minCol="210658" maxCol="212242" minColSha="361014" maxColSha="539111" drainMin="212206" drainMax="212242" drainMinSha="363194" drainMaxSha="363253" color="EX-green" />
    <node name="CXCL2" row="944" minCol="210776" maxCol="212260" minColSha="361196" maxColSha="525137" drainMin="212243" drainMax="212260" drainMinSha="363254" drainMaxSha="363288" color="EX-yellow" />
    <node name="PI3" row="945" minCol="210906" maxCol="212299" minColSha="361412" maxColSha="535556" drainMin="212261" drainMax="212299" drainMinSha="363289" drainMaxSha="363342" color="EX-purple" />
    <node name="NFKBIZ" row="946" minCol="146250" maxCol="212312" minColSha="230015" maxColSha="524165" drainMin="212300" drainMax="212312" drainMinSha="363343" drainMaxSha="363380" color="EX-dark-purple" />
    <node name="TNFAIP2" row="947" minCol="145438" maxCol="212320" minColSha="228940" maxColSha="509158" drainMin="212313" drainMax="212320" drainMinSha="363381" drainMaxSha="363413" color="EX-dark-red" />
    <node name="CAST" row="948" minCol="146179" maxCol="212391" minColSha="229925" maxColSha="536608" drainMin="212321" drainMax="212391" drainMinSha="363414" drainMaxSha="363519" color="EX-pale-green" />
    <node name="ABCC3" row="949" minCol="147192" maxCol="212416" minColSha="231425" maxColSha="538917" drainMin="212392" drainMax="212416" drainMinSha="363520" drainMaxSha="363568" color="EX-pale-blue" />
    <node name="IL1RAPL1" row="950" minCol="86892" maxCol="212538" minColSha="108820" maxColSha="534606" drainMin="212417" drainMax="212538" drainMinSha="363569" drainMaxSha="363798" color="EX-dark-tan" />
    <node name="SNIP" row="951" minCol="106977" maxCol="212728" minColSha="146676" maxColSha="536560" drainMin="212539" drainMax="212728" drainMinSha="363799" drainMaxSha="364243" color="EX-pale-blue-magenta" />
    <node name="TPPP" row="952" minCol="40037" maxCol="212894" minColSha="42838" maxColSha="536424" drainMin="212729" drainMax="212894" drainMinSha="364244" drainMaxSha="364581" color="EX-pale-yellow orange" />
    <node name="ADARB2" row="953" minCol="106790" maxCol="212964" minColSha="146390" maxColSha="529537" drainMin="212895" drainMax="212964" drainMinSha="364582" drainMaxSha="364779" color="EX-medium-magenta" />
    <node name="CNTN2" row="954" minCol="1064" maxCol="213067" minColSha="1064" maxColSha="537429" drainMin="212965" drainMax="213067" drainMinSha="364780" drainMaxSha="365096" color="EX-pale-red" />
    <node name="SEPT4" row="955" minCol="103308" maxCol="213129" minColSha="140340" maxColSha="537973" drainMin="213068" drainMax="213129" drainMinSha="365097" drainMaxSha="365307" color="EX-pale-cyan" />
    <node name="TMEM151" row="956" minCol="15132" maxCol="213190" minColSha="15434" maxColSha="531178" drainMin="213130" drainMax="213190" drainMinSha="365308" drainMaxSha="365532" color="EX-pale-yellow-green" />
    <node name="TMEFF2" row="957" minCol="168573" maxCol="213291" minColSha="275864" maxColSha="534219" drainMin="213191" drainMax="213291" drainMinSha="365533" drainMaxSha="365740" color="EX-pale-purple" />
    <node name="REPS2" row="958" minCol="168233" maxCol="213362" minColSha="275497" maxColSha="538539" drainMin="213292" drainMax="213362" drainMinSha="365741" drainMaxSha="365895" color="EX-pale-magenta" />
    <node name="KLHL32" row="959" minCol="15133" maxCol="213541" minColSha="15435" maxColSha="537425" drainMin="213363" drainMax="213541" drainMinSha="365896" drainMaxSha="366290" color="EX-pale-red-orange" />
    <node name="TPO" row="960" minCol="2157" maxCol="213571" minColSha="2158" maxColSha="536289" drainMin="213542" drainMax="213571" drainMinSha="366291" drainMaxSha="366538" color="EX-blue" />
    <node name="MMRN1" row="961" minCol="696" maxCol="213685" minColSha="696" maxColSha="534351" drainMin="213572" drainMax="213685" drainMinSha="366539" drainMaxSha="366954" color="EX-orange" />
    <node name="FHL5" row="962" minCol="2159" maxCol="213781" minColSha="2160" maxColSha="533109" drainMin="213686" drainMax="213781" drainMinSha="366955" drainMaxSha="367251" color="EX-dark-cyan" />
    <node name="TCN1" row="963" minCol="367" maxCol="213800" minColSha="367" maxColSha="538973" drainMin="213782" drainMax="213800" drainMinSha="367252" drainMaxSha="367430" color="EX-red" />
    <node name="EREG" row="964" minCol="368" maxCol="213827" minColSha="368" maxColSha="538687" drainMin="213801" drainMax="213827" drainMinSha="367431" drainMaxSha="367642" color="EX-dark-orange" />
    <node name="INSL5" row="965" minCol="369" maxCol="213878" minColSha="369" maxColSha="537595" drainMin="213828" drainMax="213878" drainMinSha="367643" drainMaxSha="368090" color="EX-dark-gray-purple" />
    <node name="LGR5" row="966" minCol="370" maxCol="213888" minColSha="370" maxColSha="532079" drainMin="213879" drainMax="213888" drainMinSha="368091" drainMaxSha="368245" color="EX-cyan" />
    <node name="CCDC102B" row="967" minCol="1065" maxCol="213927" minColSha="1065" maxColSha="512975" drainMin="213889" drainMax="213927" drainMinSha="368246" drainMaxSha="368451" color="EX-yellow-orange" />
    <node name="CHMP4C" row="968" minCol="1430" maxCol="213938" minColSha="1430" maxColSha="534479" drainMin="213928" drainMax="213938" drainMinSha="368452" drainMaxSha="368601" color="EX-pure-blue" />
    <node name="WT1" row="969" minCol="1431" maxCol="213942" minColSha="1431" maxColSha="493683" drainMin="213939" drainMax="213942" drainMinSha="368602" drainMaxSha="368699" color="EX-dark-yellow-green" />
    <node name="TACSTD2" row="970" minCol="371" maxCol="213953" minColSha="371" maxColSha="520930" drainMin="213943" drainMax="213953" drainMinSha="368700" drainMaxSha="368880" color="EX-dark-magenta" />
    <node name="SH2D1A" row="971" minCol="1433" maxCol="213991" minColSha="1433" maxColSha="538049" drainMin="213954" drainMax="213991" drainMinSha="368881" drainMaxSha="369064" color="EX-dark-green" />
    <node name="CD3G" row="972" minCol="372" maxCol="214037" minColSha="372" maxColSha="538050" drainMin="213992" drainMax="214037" drainMinSha="369065" drainMaxSha="369239" color="EX-blue-magenta" />
    <node name="P2RY14" row="973" minCol="697" maxCol="214149" minColSha="697" maxColSha="535009" drainMin="214038" drainMax="214149" drainMinSha="369240" drainMaxSha="369578" color="EX-yellow-green" />
    <node name="MGC33657" row="974" minCol="153489" maxCol="214160" minColSha="247656" maxColSha="509734" drainMin="214150" drainMax="214160" drainMinSha="369579" drainMaxSha="369620" color="EX-magenta" />
    <node name="CCDC40" row="975" minCol="38980" maxCol="214187" minColSha="41632" maxColSha="523974" drainMin="214161" drainMax="214187" drainMinSha="369621" drainMaxSha="369789" color="EX-green" />
    <node name="KIAA1257" row="976" minCol="154641" maxCol="214194" minColSha="249664" maxColSha="535052" drainMin="214188" drainMax="214194" drainMinSha="369790" drainMaxSha="369832" color="EX-yellow" />
    <node name="CAPSL" row="977" minCol="154765" maxCol="214201" minColSha="249865" maxColSha="533066" drainMin="214195" drainMax="214201" drainMinSha="369833" drainMaxSha="369876" color="EX-purple" />
    <node name="EMCN" row="978" minCol="373" maxCol="214350" minColSha="373" maxColSha="534877" drainMin="214202" drainMax="214350" drainMinSha="369877" drainMaxSha="370335" color="EX-dark-purple" />
    <node name="COX4I2" row="979" minCol="698" maxCol="214428" minColSha="698" maxColSha="530958" drainMin="214351" drainMax="214428" drainMinSha="370336" drainMaxSha="370663" color="EX-dark-red" />
    <node name="EGFLAM" row="980" minCol="374" maxCol="214466" minColSha="374" maxColSha="525615" drainMin="214429" drainMax="214466" drainMinSha="370664" drainMaxSha="370856" color="EX-pale-green" />
    <node name="CMTM5" row="981" minCol="375" maxCol="214545" minColSha="375" maxColSha="536687" drainMin="214467" drainMax="214545" drainMinSha="370857" drainMaxSha="371161" color="EX-pale-blue" />
    <node name="VWF" row="982" minCol="376" maxCol="214627" minColSha="376" maxColSha="531039" drainMin="214546" drainMax="214627" drainMinSha="371162" drainMaxSha="371410" color="EX-dark-tan" />
    <node name="DLEC1" row="983" minCol="104976" maxCol="214760" minColSha="143139" maxColSha="538566" drainMin="214628" drainMax="214760" drainMinSha="371411" drainMaxSha="371657" color="EX-pale-blue-magenta" />
    <node name="GRIN3A" row="984" minCol="86714" maxCol="214793" minColSha="108521" maxColSha="535899" drainMin="214761" drainMax="214793" drainMinSha="371658" drainMaxSha="371805" color="EX-pale-yellow orange" />
    <node name="ZNF365" row="985" minCol="112953" maxCol="214820" minColSha="157195" maxColSha="538769" drainMin="214794" drainMax="214820" drainMinSha="371806" drainMaxSha="371911" color="EX-medium-magenta" />
    <node name="RTN1" row="986" minCol="164565" maxCol="214829" minColSha="270388" maxColSha="529519" drainMin="214821" drainMax="214829" drainMinSha="371912" drainMaxSha="371977" color="EX-pale-red" />
    <node name="KCNS1" row="987" minCol="164566" maxCol="214850" minColSha="270389" maxColSha="539047" drainMin="214830" drainMax="214850" drainMinSha="371978" drainMaxSha="372060" color="EX-pale-cyan" />
    <node name="ACCN1" row="988" minCol="112954" maxCol="214872" minColSha="157196" maxColSha="537205" drainMin="214851" drainMax="214872" drainMinSha="372061" drainMaxSha="372146" color="EX-pale-yellow-green" />
    <node name="CD69" row="989" minCol="82742" maxCol="214907" minColSha="101787" maxColSha="534149" drainMin="214873" drainMax="214907" drainMinSha="372147" drainMaxSha="372282" color="EX-pale-purple" />
    <node name="GPR160" row="990" minCol="24934" maxCol="214948" minColSha="25924" maxColSha="528083" drainMin="214908" drainMax="214948" drainMinSha="372283" drainMaxSha="372434" color="EX-pale-magenta" />
    <node name="LRMP" row="991" minCol="135207" maxCol="214976" minColSha="215529" maxColSha="530378" drainMin="214949" drainMax="214976" drainMinSha="372435" drainMaxSha="372543" color="EX-pale-red-orange" />
    <node name="FAM105A" row="992" minCol="131770" maxCol="215039" minColSha="211068" maxColSha="535631" drainMin="214977" drainMax="215039" drainMinSha="372544" drainMaxSha="372747" color="EX-blue" />
    <node name="FAM49B" row="993" minCol="135028" maxCol="215071" minColSha="215336" maxColSha="537047" drainMin="215040" drainMax="215071" drainMinSha="372748" drainMaxSha="372844" color="EX-orange" />
    <node name="HHEX" row="994" minCol="134987" maxCol="215085" minColSha="215293" maxColSha="479804" drainMin="215072" drainMax="215085" drainMinSha="372845" drainMaxSha="372945" color="EX-dark-cyan" />
    <node name="LIPA" row="995" minCol="135029" maxCol="215095" minColSha="215337" maxColSha="537915" drainMin="215086" drainMax="215095" drainMinSha="372946" drainMaxSha="372997" color="EX-red" />
    <node name="FES" row="996" minCol="134857" maxCol="215123" minColSha="215154" maxColSha="537824" drainMin="215096" drainMax="215123" drainMinSha="372998" drainMaxSha="373108" color="EX-dark-orange" />
    <node name="TCIRG1" row="997" minCol="137306" maxCol="215155" minColSha="217872" maxColSha="538616" drainMin="215124" drainMax="215155" drainMinSha="373109" drainMaxSha="373226" color="EX-dark-gray-purple" />
    <node name="MVP" row="998" minCol="136969" maxCol="215194" minColSha="217498" maxColSha="531213" drainMin="215156" drainMax="215194" drainMinSha="373227" drainMaxSha="373338" color="EX-cyan" />
    <node name="CD52" row="999" minCol="32946" maxCol="215238" minColSha="34785" maxColSha="537097" drainMin="215195" drainMax="215238" drainMinSha="373339" drainMaxSha="373444" color="EX-yellow-orange" />
    <node name="CCL5" row="1000" minCol="136077" maxCol="215285" minColSha="216478" maxColSha="524311" drainMin="215239" drainMax="215285" drainMinSha="373445" drainMaxSha="373548" color="EX-pure-blue" />
    <node name="Rgr" row="1001" minCol="137096" maxCol="215304" minColSha="217639" maxColSha="508444" drainMin="215286" drainMax="215304" drainMinSha="373549" drainMaxSha="373611" color="EX-dark-yellow-green" />
    <node name="XCL2" row="1002" minCol="119114" maxCol="215318" minColSha="173491" maxColSha="530932" drainMin="215305" drainMax="215318" drainMinSha="373612" drainMaxSha="373671" color="EX-dark-magenta" />
    <node name="FPRL1" row="1003" minCol="38673" maxCol="215437" minColSha="41290" maxColSha="535783" drainMin="215319" drainMax="215437" drainMinSha="373672" drainMaxSha="373924" color="EX-dark-green" />
    <node name="C5AR1" row="1004" minCol="131050" maxCol="215499" minColSha="209589" maxColSha="535510" drainMin="215438" drainMax="215499" drainMinSha="373925" drainMaxSha="374082" color="EX-blue-magenta" />
    <node name="FPRL2" row="1005" minCol="131051" maxCol="215550" minColSha="209590" maxColSha="533842" drainMin="215500" drainMax="215550" drainMinSha="374083" drainMaxSha="374261" color="EX-yellow-green" />
    <node name="FCGR2B" row="1006" minCol="139901" maxCol="215616" minColSha="221090" maxColSha="527343" drainMin="215551" drainMax="215616" drainMinSha="374262" drainMaxSha="374410" color="EX-magenta" />
    <node name="F13A1" row="1007" minCol="130209" maxCol="215685" minColSha="207531" maxColSha="524038" drainMin="215617" drainMax="215685" drainMinSha="374411" drainMaxSha="374564" color="EX-green" />
    <node name="LILRB2" row="1008" minCol="36846" maxCol="215724" minColSha="39189" maxColSha="516760" drainMin="215686" drainMax="215724" drainMinSha="374565" drainMaxSha="374699" color="EX-yellow" />
    <node name="CEACAM4" row="1009" minCol="131053" maxCol="215761" minColSha="209592" maxColSha="519237" drainMin="215725" drainMax="215761" drainMinSha="374700" drainMaxSha="374809" color="EX-purple" />
    <node name="AQP9" row="1010" minCol="118712" maxCol="215837" minColSha="171819" maxColSha="536781" drainMin="215762" drainMax="215837" drainMinSha="374810" drainMaxSha="374950" color="EX-dark-purple" />
    <node name="TREM1" row="1011" minCol="130242" maxCol="215915" minColSha="207643" maxColSha="535160" drainMin="215838" drainMax="215915" drainMinSha="374951" drainMaxSha="375093" color="EX-dark-red" />
    <node name="NOD2" row="1012" minCol="132131" maxCol="215939" minColSha="211618" maxColSha="539062" drainMin="215916" drainMax="215939" drainMinSha="375094" drainMaxSha="375215" color="EX-pale-green" />
    <node name="OSM" row="1013" minCol="130290" maxCol="215973" minColSha="207778" maxColSha="536367" drainMin="215940" drainMax="215973" drainMinSha="375216" drainMaxSha="375328" color="EX-pale-blue" />
    <node name="C3orf15" row="1014" minCol="37864" maxCol="216006" minColSha="40359" maxColSha="523643" drainMin="215974" drainMax="216006" drainMinSha="375329" drainMaxSha="375527" color="EX-dark-tan" />
    <node name="ARHGEF16" row="1015" minCol="377" maxCol="216039" minColSha="377" maxColSha="537728" drainMin="216007" drainMax="216039" drainMinSha="375528" drainMaxSha="375752" color="EX-pale-blue-magenta" />
    <node name="HPDL" row="1016" minCol="378" maxCol="216048" minColSha="378" maxColSha="533311" drainMin="216040" drainMax="216048" drainMinSha="375753" drainMaxSha="375969" color="EX-pale-yellow orange" />
    <node name="FXYD3" row="1017" minCol="701" maxCol="216057" minColSha="701" maxColSha="535369" drainMin="216049" drainMax="216057" drainMinSha="375970" drainMaxSha="376115" color="EX-medium-magenta" />
    <node name="KIAA1543" row="1018" minCol="379" maxCol="216088" minColSha="379" maxColSha="535649" drainMin="216058" drainMax="216088" drainMinSha="376116" drainMaxSha="376354" color="EX-pale-red" />
    <node name="SYNGR3" row="1019" minCol="380" maxCol="216124" minColSha="380" maxColSha="535650" drainMin="216089" drainMax="216124" drainMinSha="376355" drainMaxSha="376583" color="EX-pale-cyan" />
    <node name="HAR1A" row="1020" minCol="704" maxCol="216155" minColSha="704" maxColSha="534998" drainMin="216125" drainMax="216155" drainMinSha="376584" drainMaxSha="376750" color="EX-pale-yellow-green" />
    <node name="PLAC2" row="1021" minCol="381" maxCol="216180" minColSha="381" maxColSha="534500" drainMin="216156" drainMax="216180" drainMinSha="376751" drainMaxSha="376936" color="EX-pale-purple" />
    <node name="PVALB" row="1022" minCol="382" maxCol="216209" minColSha="382" maxColSha="536392" drainMin="216181" drainMax="216209" drainMinSha="376937" drainMaxSha="377136" color="EX-pale-magenta" />
    <node name="RBP4" row="1023" minCol="383" maxCol="216244" minColSha="383" maxColSha="536774" drainMin="216210" drainMax="216244" drainMinSha="377137" drainMaxSha="377379" color="EX-pale-red-orange" />
    <node name="FLJ33790" row="1024" minCol="384" maxCol="216269" minColSha="384" maxColSha="538695" drainMin="216245" drainMax="216269" drainMinSha="377380" drainMaxSha="377518" color="EX-blue" />
    <node name="ECEL1" row="1025" minCol="385" maxCol="216277" minColSha="385" maxColSha="528746" drainMin="216270" drainMax="216277" drainMinSha="377519" drainMaxSha="377661" color="EX-orange" />
    <node name="CRABP1" row="1026" minCol="386" maxCol="216287" minColSha="386" maxColSha="529366" drainMin="216278" drainMax="216287" drainMinSha="377662" drainMaxSha="377790" color="EX-dark-cyan" />
    <node name="AFF2" row="1027" minCol="160437" maxCol="216295" minColSha="260589" maxColSha="537898" drainMin="216288" drainMax="216295" drainMinSha="377791" drainMaxSha="377863" color="EX-red" />
    <node name="RFPL2" row="1028" minCol="161029" maxCol="216299" minColSha="262776" maxColSha="534359" drainMin="216296" drainMax="216299" drainMinSha="377864" drainMaxSha="377922" color="EX-dark-orange" />
    <node name="EPB41L3" row="1029" minCol="135380" maxCol="216325" minColSha="215717" maxColSha="535544" drainMin="216300" drainMax="216325" drainMinSha="377923" drainMaxSha="378015" color="EX-dark-gray-purple" />
    <node name="C13orf31" row="1030" minCol="198250" maxCol="216336" minColSha="327797" maxColSha="536528" drainMin="216326" drainMax="216336" drainMinSha="378016" drainMaxSha="378058" color="EX-cyan" />
    <node name="GRM7" row="1031" minCol="110926" maxCol="216385" minColSha="153774" maxColSha="535904" drainMin="216337" drainMax="216385" drainMinSha="378059" drainMaxSha="378201" color="EX-yellow-orange" />
    <node name="SSTR2" row="1032" minCol="387" maxCol="216425" minColSha="387" maxColSha="535117" drainMin="216386" drainMax="216425" drainMinSha="378202" drainMaxSha="378339" color="EX-pure-blue" />
    <node name="TBR1" row="1033" minCol="169215" maxCol="216433" minColSha="276543" maxColSha="528660" drainMin="216426" drainMax="216433" drainMinSha="378340" drainMaxSha="378408" color="EX-dark-yellow-green" />
    <node name="ASCL1" row="1034" minCol="388" maxCol="216546" minColSha="388" maxColSha="537545" drainMin="216434" drainMax="216546" drainMinSha="378409" drainMaxSha="378812" color="EX-dark-magenta" />
    <node name="NCAN" row="1035" minCol="1076" maxCol="216618" minColSha="1076" maxColSha="537869" drainMin="216547" drainMax="216618" drainMinSha="378813" drainMaxSha="379098" color="EX-dark-green" />
    <node name="AP3B2" row="1036" minCol="389" maxCol="216715" minColSha="389" maxColSha="531367" drainMin="216619" drainMax="216715" drainMinSha="379099" drainMaxSha="379488" color="EX-blue-magenta" />
    <node name="KCNC3" row="1037" minCol="2183" maxCol="216804" minColSha="2184" maxColSha="535047" drainMin="216716" drainMax="216804" drainMinSha="379489" drainMaxSha="379729" color="EX-yellow-green" />
    <node name="RUNDC3A" row="1038" minCol="4911" maxCol="216935" minColSha="4929" maxColSha="533209" drainMin="216805" drainMax="216935" drainMinSha="379730" drainMaxSha="380137" color="EX-magenta" />
    <node name="ATP6V1G2" row="1039" minCol="78049" maxCol="216995" minColSha="93908" maxColSha="535118" drainMin="216936" drainMax="216995" drainMinSha="380138" drainMaxSha="380321" color="EX-green" />
    <node name="OLFM3" row="1040" minCol="167692" maxCol="217000" minColSha="274750" maxColSha="528661" drainMin="216996" drainMax="217000" drainMinSha="380322" drainMaxSha="380428" color="EX-yellow" />
    <node name="C1orf115" row="1041" minCol="169493" maxCol="217032" minColSha="276838" maxColSha="535315" drainMin="217001" drainMax="217032" drainMinSha="380429" drainMaxSha="380535" color="EX-purple" />
    <node name="GFOD1" row="1042" minCol="165995" maxCol="217130" minColSha="272779" maxColSha="535929" drainMin="217033" drainMax="217130" drainMinSha="380536" drainMaxSha="380726" color="EX-dark-purple" />
    <node name="KIAA0284" row="1043" minCol="169740" maxCol="217173" minColSha="277101" maxColSha="537559" drainMin="217131" drainMax="217173" drainMinSha="380727" drainMaxSha="380814" color="EX-dark-red" />
    <node name="STXBP6" row="1044" minCol="116187" maxCol="217191" minColSha="163481" maxColSha="532985" drainMin="217174" drainMax="217191" drainMinSha="380815" drainMaxSha="380906" color="EX-pale-green" />
    <node name="ELOVL7" row="1045" minCol="192340" maxCol="217205" minColSha="312630" maxColSha="536822" drainMin="217192" drainMax="217205" drainMinSha="380907" drainMaxSha="380960" color="EX-pale-blue" />
    <node name="CDH8" row="1046" minCol="164708" maxCol="217237" minColSha="270630" maxColSha="538074" drainMin="217206" drainMax="217237" drainMinSha="380961" drainMaxSha="381095" color="EX-dark-tan" />
    <node name="DLG2" row="1047" minCol="390" maxCol="217346" minColSha="390" maxColSha="536401" drainMin="217238" drainMax="217346" drainMinSha="381096" drainMaxSha="381577" color="EX-pale-blue-magenta" />
    <node name="CPNE6" row="1048" minCol="164575" maxCol="217382" minColSha="270398" maxColSha="537998" drainMin="217347" drainMax="217382" drainMinSha="381578" drainMaxSha="381717" color="EX-pale-yellow orange" />
    <node name="CTNNA2" row="1049" minCol="1077" maxCol="217469" minColSha="1077" maxColSha="533717" drainMin="217383" drainMax="217469" drainMinSha="381718" drainMaxSha="381963" color="EX-medium-magenta" />
    <node name="PSD2" row="1050" minCol="391" maxCol="217652" minColSha="391" maxColSha="537508" drainMin="217470" drainMax="217652" drainMinSha="381964" drainMaxSha="382374" color="EX-pale-red" />
    <node name="SLC24A4" row="1051" minCol="392" maxCol="217828" minColSha="392" maxColSha="535916" drainMin="217653" drainMax="217828" drainMinSha="382375" drainMaxSha="382839" color="EX-pale-cyan" />
    <node name="SLC39A12" row="1052" minCol="393" maxCol="217976" minColSha="393" maxColSha="538060" drainMin="217829" drainMax="217976" drainMinSha="382840" drainMaxSha="383263" color="EX-pale-yellow-green" />
    <node name="LPPR4" row="1053" minCol="394" maxCol="218043" minColSha="394" maxColSha="534440" drainMin="217977" drainMax="218043" drainMinSha="383264" drainMaxSha="383462" color="EX-pale-purple" />
    <node name="MFAP3L" row="1054" minCol="395" maxCol="218115" minColSha="395" maxColSha="533257" drainMin="218044" drainMax="218115" drainMinSha="383463" drainMaxSha="383749" color="EX-pale-magenta" />
    <node name="TTYH2" row="1055" minCol="710" maxCol="218189" minColSha="710" maxColSha="537216" drainMin="218116" drainMax="218189" drainMinSha="383750" drainMaxSha="384018" color="EX-pale-red-orange" />
    <node name="SPP1" row="1056" minCol="132715" maxCol="218214" minColSha="212455" maxColSha="537940" drainMin="218190" drainMax="218214" drainMinSha="384019" drainMaxSha="384133" color="EX-blue" />
    <node name="SCPEP1" row="1057" minCol="132620" maxCol="218229" minColSha="212322" maxColSha="537941" drainMin="218215" drainMax="218229" drainMinSha="384134" drainMaxSha="384235" color="EX-orange" />
    <node name="CBLN1" row="1058" minCol="7411" maxCol="218264" minColSha="7466" maxColSha="538704" drainMin="218230" drainMax="218264" drainMinSha="384236" drainMaxSha="384400" color="EX-dark-cyan" />
    <node name="MARCH4" row="1059" minCol="164967" maxCol="218309" minColSha="271076" maxColSha="533059" drainMin="218265" drainMax="218309" drainMinSha="384401" drainMaxSha="384528" color="EX-red" />
    <node name="CDH22" row="1060" minCol="165574" maxCol="218349" minColSha="272253" maxColSha="521070" drainMin="218310" drainMax="218349" drainMinSha="384529" drainMaxSha="384699" color="EX-dark-orange" />
    <node name="PTPRT" row="1061" minCol="111120" maxCol="218371" minColSha="153991" maxColSha="537080" drainMin="218350" drainMax="218371" drainMinSha="384700" drainMaxSha="384771" color="EX-dark-gray-purple" />
    <node name="GRIA4" row="1062" minCol="2188" maxCol="218391" minColSha="2189" maxColSha="537189" drainMin="218372" drainMax="218391" drainMinSha="384772" drainMaxSha="384949" color="EX-cyan" />
    <node name="FAM130A2" row="1063" minCol="711" maxCol="218444" minColSha="711" maxColSha="533485" drainMin="218392" drainMax="218444" drainMinSha="384950" drainMaxSha="385257" color="EX-yellow-orange" />
    <node name="RBMY2FP" row="1064" minCol="1081" maxCol="218448" minColSha="1081" maxColSha="520931" drainMin="218445" drainMax="218448" drainMinSha="385258" drainMaxSha="385409" color="EX-pure-blue" />
    <node name="KLHDC1" row="1065" minCol="712" maxCol="218506" minColSha="712" maxColSha="538106" drainMin="218449" drainMax="218506" drainMinSha="385410" drainMaxSha="385651" color="EX-dark-yellow-green" />
    <node name="RELN" row="1066" minCol="3596" maxCol="218524" minColSha="3603" maxColSha="538526" drainMin="218507" drainMax="218524" drainMinSha="385652" drainMaxSha="385789" color="EX-dark-magenta" />
    <node name="CBFA2T3" row="1067" minCol="160568" maxCol="218531" minColSha="260916" maxColSha="525191" drainMin="218525" drainMax="218531" drainMinSha="385790" drainMaxSha="385853" color="EX-dark-green" />
    <node name="ZMYND12" row="1068" minCol="396" maxCol="218625" minColSha="396" maxColSha="538107" drainMin="218532" drainMax="218625" drainMinSha="385854" drainMaxSha="386213" color="EX-blue-magenta" />
    <node name="C12orf54" row="1069" minCol="397" maxCol="218678" minColSha="397" maxColSha="517811" drainMin="218626" drainMax="218678" drainMinSha="386214" drainMaxSha="386549" color="EX-yellow-green" />
    <node name="GRIK1" row="1070" minCol="1084" maxCol="218722" minColSha="1084" maxColSha="525671" drainMin="218679" drainMax="218722" drainMinSha="386550" drainMaxSha="386747" color="EX-magenta" />
    <node name="DTNA" row="1071" minCol="398" maxCol="218799" minColSha="398" maxColSha="532514" drainMin="218723" drainMax="218799" drainMinSha="386748" drainMaxSha="387110" color="EX-green" />
    <node name="RIN3" row="1072" minCol="135210" maxCol="218807" minColSha="215532" maxColSha="534027" drainMin="218800" drainMax="218807" drainMinSha="387111" drainMaxSha="387169" color="EX-yellow" />
    <node name="CEBPA" row="1073" minCol="135566" maxCol="218823" minColSha="215923" maxColSha="536626" drainMin="218808" drainMax="218823" drainMinSha="387170" drainMaxSha="387234" color="EX-purple" />
    <node name="SYNGR2" row="1074" minCol="135211" maxCol="218836" minColSha="215533" maxColSha="536838" drainMin="218824" drainMax="218836" drainMinSha="387235" drainMaxSha="387332" color="EX-dark-purple" />
    <node name="OLFML3" row="1075" minCol="134016" maxCol="218842" minColSha="214205" maxColSha="531565" drainMin="218837" drainMax="218842" drainMinSha="387333" drainMaxSha="387402" color="EX-dark-red" />
    <node name="UNC93B1" row="1076" minCol="136972" maxCol="218847" minColSha="217501" maxColSha="534025" drainMin="218843" drainMax="218847" drainMinSha="387403" drainMaxSha="387450" color="EX-pale-green" />
    <node name="CALCR" row="1077" minCol="3599" maxCol="218861" minColSha="3606" maxColSha="524651" drainMin="218848" drainMax="218861" drainMinSha="387451" drainMaxSha="387610" color="EX-pale-blue" />
    <node name="ALS2CR11" row="1078" minCol="2194" maxCol="218864" minColSha="2195" maxColSha="531829" drainMin="218862" drainMax="218864" drainMinSha="387611" drainMaxSha="387730" color="EX-dark-tan" />
    <node name="LAIR2" row="1079" minCol="399" maxCol="218870" minColSha="399" maxColSha="497084" drainMin="218865" drainMax="218870" drainMinSha="387731" drainMaxSha="387887" color="EX-pale-blue-magenta" />
    <node name="KCNMB4" row="1080" minCol="198254" maxCol="218874" minColSha="327801" maxColSha="537337" drainMin="218871" drainMax="218874" drainMinSha="387888" drainMaxSha="387925" color="EX-pale-yellow orange" />
    <node name="ARRDC2" row="1081" minCol="110485" maxCol="218882" minColSha="153024" maxColSha="538441" drainMin="218875" drainMax="218882" drainMinSha="387926" drainMaxSha="387973" color="EX-medium-magenta" />
    <node name="RASAL1" row="1082" minCol="59831" maxCol="218893" minColSha="67284" maxColSha="534845" drainMin="218883" drainMax="218893" drainMinSha="387974" drainMaxSha="388088" color="EX-pale-red" />
    <node name="GJB5" row="1083" minCol="171224" maxCol="218897" minColSha="278686" maxColSha="516829" drainMin="218894" drainMax="218897" drainMinSha="388089" drainMaxSha="388138" color="EX-pale-cyan" />
    <node name="CDH7" row="1084" minCol="160441" maxCol="218898" minColSha="260593" maxColSha="521868" drainMin="218898" drainMax="218898" drainMinSha="388139" drainMaxSha="388184" color="EX-pale-yellow-green" />
    <node name="DOK7" row="1085" minCol="1447" maxCol="218903" minColSha="1447" maxColSha="535618" drainMin="218899" drainMax="218903" drainMinSha="388185" drainMaxSha="388245" color="EX-pale-purple" />
    <node name="WNK4" row="1086" minCol="400" maxCol="218908" minColSha="400" maxColSha="537226" drainMin="218904" drainMax="218908" drainMinSha="388246" drainMaxSha="388348" color="EX-pale-magenta" />
    <node name="ATCAY" row="1087" minCol="2941" maxCol="219076" minColSha="2945" maxColSha="538722" drainMin="218909" drainMax="219076" drainMinSha="388349" drainMaxSha="388597" color="EX-pale-red-orange" />
    <node name="MYT1" row="1088" minCol="2942" maxCol="219220" minColSha="2946" maxColSha="537077" drainMin="219077" drainMax="219220" drainMinSha="388598" drainMaxSha="388782" color="EX-blue" />
    <node name="SHD" row="1089" minCol="113263" maxCol="219319" minColSha="157695" maxColSha="537346" drainMin="219221" drainMax="219319" drainMinSha="388783" drainMaxSha="388899" color="EX-orange" />
    <node name="DLL3" row="1090" minCol="113614" maxCol="219398" minColSha="158240" maxColSha="530583" drainMin="219320" drainMax="219398" drainMinSha="388900" drainMaxSha="388992" color="EX-dark-cyan" />
    <node name="ZDHHC22" row="1091" minCol="113264" maxCol="219478" minColSha="157696" maxColSha="535882" drainMin="219399" drainMax="219478" drainMinSha="388993" drainMaxSha="389109" color="EX-red" />
    <node name="FAM57B" row="1092" minCol="168590" maxCol="219573" minColSha="275881" maxColSha="538835" drainMin="219479" drainMax="219573" drainMinSha="389110" drainMaxSha="389254" color="EX-dark-orange" />
    <node name="GDAP1L1" row="1093" minCol="161968" maxCol="219618" minColSha="264560" maxColSha="535880" drainMin="219574" drainMax="219618" drainMinSha="389255" drainMaxSha="389347" color="EX-dark-gray-purple" />
    <node name="MAST1" row="1094" minCol="183322" maxCol="219663" minColSha="294271" maxColSha="539125" drainMin="219619" drainMax="219663" drainMinSha="389348" drainMaxSha="389432" color="EX-cyan" />
    <node name="DCX" row="1095" minCol="55064" maxCol="219776" minColSha="61117" maxColSha="537779" drainMin="219664" drainMax="219776" drainMinSha="389433" drainMaxSha="389589" color="EX-yellow-orange" />
    <node name="OPCML" row="1096" minCol="111480" maxCol="219866" minColSha="154564" maxColSha="534600" drainMin="219777" drainMax="219866" drainMinSha="389590" drainMaxSha="389773" color="EX-pure-blue" />
    <node name="CA10" row="1097" minCol="161705" maxCol="219919" minColSha="264104" maxColSha="537909" drainMin="219867" drainMax="219919" drainMinSha="389774" drainMaxSha="389906" color="EX-dark-yellow-green" />
    <node name="ELAVL4" row="1098" minCol="40048" maxCol="220037" minColSha="42849" maxColSha="532469" drainMin="219920" drainMax="220037" drainMinSha="389907" drainMaxSha="390196" color="EX-dark-magenta" />
    <node name="DSCAML1" row="1099" minCol="109508" maxCol="220184" minColSha="151421" maxColSha="536558" drainMin="220038" drainMax="220184" drainMinSha="390197" drainMaxSha="390478" color="EX-dark-green" />
    <node name="SLITRK1" row="1100" minCol="110001" maxCol="220262" minColSha="152257" maxColSha="535690" drainMin="220185" drainMax="220262" drainMinSha="390479" drainMaxSha="390654" color="EX-blue-magenta" />
    <node name="CNTNAP5" row="1101" minCol="71458" maxCol="220336" minColSha="83877" maxColSha="534451" drainMin="220263" drainMax="220336" drainMinSha="390655" drainMaxSha="390804" color="EX-yellow-green" />
    <node name="CLASP2" row="1102" minCol="78055" maxCol="220460" minColSha="93914" maxColSha="538102" drainMin="220337" drainMax="220460" drainMinSha="390805" drainMaxSha="391014" color="EX-magenta" />
    <node name="DNM3" row="1103" minCol="1449" maxCol="220594" minColSha="1449" maxColSha="538103" drainMin="220461" drainMax="220594" drainMinSha="391015" drainMaxSha="391405" color="EX-green" />
    <node name="PHACTR3" row="1104" minCol="1087" maxCol="220727" minColSha="1087" maxColSha="537954" drainMin="220595" drainMax="220727" drainMinSha="391406" drainMaxSha="391803" color="EX-yellow" />
    <node name="XKR4" row="1105" minCol="108050" maxCol="220765" minColSha="148691" maxColSha="537722" drainMin="220728" drainMax="220765" drainMinSha="391804" drainMaxSha="391909" color="EX-purple" />
    <node name="INSM2" row="1106" minCol="168598" maxCol="220780" minColSha="275889" maxColSha="537767" drainMin="220766" drainMax="220780" drainMinSha="391910" drainMaxSha="391984" color="EX-dark-purple" />
    <node name="NRXN1" row="1107" minCol="58006" maxCol="220878" minColSha="64891" maxColSha="536285" drainMin="220781" drainMax="220878" drainMinSha="391985" drainMaxSha="392215" color="EX-dark-red" />
    <node name="B3GALT2" row="1108" minCol="13131" maxCol="220958" minColSha="13352" maxColSha="537768" drainMin="220879" drainMax="220958" drainMinSha="392216" drainMaxSha="392493" color="EX-pale-green" />
    <node name="CADM2" row="1109" minCol="14846" maxCol="221062" minColSha="15138" maxColSha="538699" drainMin="220959" drainMax="221062" drainMinSha="392494" drainMaxSha="392895" color="EX-pale-blue" />
    <node name="CXorf1" row="1110" minCol="26750" maxCol="221136" minColSha="27926" maxColSha="537208" drainMin="221063" drainMax="221136" drainMinSha="392896" drainMaxSha="393139" color="EX-dark-tan" />
    <node name="KCND2" row="1111" minCol="10347" maxCol="221185" minColSha="10470" maxColSha="536291" drainMin="221137" drainMax="221185" drainMinSha="393140" drainMaxSha="393350" color="EX-pale-blue-magenta" />
    <node name="AKAP6" row="1112" minCol="2685" maxCol="221268" minColSha="2688" maxColSha="534712" drainMin="221186" drainMax="221268" drainMinSha="393351" drainMaxSha="393645" color="EX-pale-yellow orange" />
    <node name="NRSN1" row="1113" minCol="2196" maxCol="221323" minColSha="2197" maxColSha="533060" drainMin="221269" drainMax="221323" drainMinSha="393646" drainMaxSha="393865" color="EX-medium-magenta" />
    <node name="PLD5" row="1114" minCol="14847" maxCol="221342" minColSha="15139" maxColSha="538707" drainMin="221324" drainMax="221342" drainMinSha="393866" drainMaxSha="393980" color="EX-pale-red" />
    <node name="LRRN3" row="1115" minCol="1088" maxCol="221361" minColSha="1088" maxColSha="532050" drainMin="221343" drainMax="221361" drainMinSha="393981" drainMaxSha="394101" color="EX-pale-cyan" />
    <node name="KCNK10" row="1116" minCol="1451" maxCol="221396" minColSha="1451" maxColSha="537769" drainMin="221362" drainMax="221396" drainMinSha="394102" drainMaxSha="394312" color="EX-pale-yellow-green" />
    <node name="CACNB4" row="1117" minCol="2686" maxCol="221483" minColSha="2689" maxColSha="538535" drainMin="221397" drainMax="221483" drainMinSha="394313" drainMaxSha="394517" color="EX-pale-purple" />
    <node name="SLC8A3" row="1118" minCol="122604" maxCol="221519" minColSha="184389" maxColSha="535691" drainMin="221484" drainMax="221519" drainMinSha="394518" drainMaxSha="394613" color="EX-pale-magenta" />
    <node name="RP11-35N6.1" row="1119" minCol="113477" maxCol="221574" minColSha="158050" maxColSha="539052" drainMin="221520" drainMax="221574" drainMinSha="394614" drainMaxSha="394725" color="EX-pale-red-orange" />
    <node name="RAB3C" row="1120" minCol="188075" maxCol="221612" minColSha="303487" maxColSha="539088" drainMin="221575" drainMax="221612" drainMinSha="394726" drainMaxSha="394816" color="EX-blue" />
    <node name="WASF1" row="1121" minCol="187516" maxCol="221642" minColSha="302185" maxColSha="537723" drainMin="221613" drainMax="221642" drainMinSha="394817" drainMaxSha="394885" color="EX-orange" />
    <node name="FAM77C" row="1122" minCol="188673" maxCol="221696" minColSha="304955" maxColSha="539105" drainMin="221643" drainMax="221696" drainMinSha="394886" drainMaxSha="394969" color="EX-dark-cyan" />
    <node name="MTSS1" row="1123" minCol="196050" maxCol="221709" minColSha="321776" maxColSha="520101" drainMin="221697" drainMax="221709" drainMinSha="394970" drainMaxSha="395001" color="EX-red" />
    <node name="GPR17" row="1124" minCol="115848" maxCol="221742" minColSha="162616" maxColSha="531186" drainMin="221710" drainMax="221742" drainMinSha="395002" drainMaxSha="395074" color="EX-dark-orange" />
    <node name="RAB33A" row="1125" minCol="188913" maxCol="221795" minColSha="305517" maxColSha="539083" drainMin="221743" drainMax="221795" drainMinSha="395075" drainMaxSha="395175" color="EX-dark-gray-purple" />
    <node name="PTPRD" row="1126" minCol="1089" maxCol="221847" minColSha="1089" maxColSha="538693" drainMin="221796" drainMax="221847" drainMinSha="395176" drainMaxSha="395350" color="EX-cyan" />
    <node name="KIF19" row="1127" minCol="2687" maxCol="221867" minColSha="2690" maxColSha="522335" drainMin="221848" drainMax="221867" drainMinSha="395351" drainMaxSha="395450" color="EX-yellow-orange" />
    <node name="DIRAS2" row="1128" minCol="2197" maxCol="221911" minColSha="2198" maxColSha="531693" drainMin="221868" drainMax="221911" drainMinSha="395451" drainMaxSha="395608" color="EX-pure-blue" />
    <node name="TBX21" row="1129" minCol="401" maxCol="221941" minColSha="401" maxColSha="532008" drainMin="221912" drainMax="221941" drainMinSha="395609" drainMaxSha="395806" color="EX-dark-yellow-green" />
    <node name="F5" row="1130" minCol="402" maxCol="221953" minColSha="402" maxColSha="537718" drainMin="221942" drainMax="221953" drainMinSha="395807" drainMaxSha="395905" color="EX-dark-magenta" />
    <node name="KLHL4" row="1131" minCol="403" maxCol="221979" minColSha="403" maxColSha="535724" drainMin="221954" drainMax="221979" drainMinSha="395906" drainMaxSha="396076" color="EX-dark-green" />
    <node name="KIAA1407" row="1132" minCol="119661" maxCol="221998" minColSha="175281" maxColSha="516125" drainMin="221980" drainMax="221998" drainMinSha="396077" drainMaxSha="396148" color="EX-blue-magenta" />
    <node name="DKFZp666G057" row="1133" minCol="153670" maxCol="222004" minColSha="247925" maxColSha="536356" drainMin="221999" drainMax="222004" drainMinSha="396149" drainMaxSha="396189" color="EX-yellow-green" />
    <node name="NT5DC1" row="1134" minCol="116075" maxCol="222022" minColSha="163204" maxColSha="538847" drainMin="222005" drainMax="222022" drainMinSha="396190" drainMaxSha="396247" color="EX-magenta" />
    <node name="PLD1" row="1135" minCol="116076" maxCol="222029" minColSha="163205" maxColSha="537537" drainMin="222023" drainMax="222029" drainMinSha="396248" drainMaxSha="396286" color="EX-green" />
    <node name="UGT2A3" row="1136" minCol="39910" maxCol="222045" minColSha="42696" maxColSha="530765" drainMin="222030" drainMax="222045" drainMinSha="396287" drainMaxSha="396382" color="EX-yellow" />
    <node name="DSG3" row="1137" minCol="39809" maxCol="222055" minColSha="42585" maxColSha="532648" drainMin="222046" drainMax="222055" drainMinSha="396383" drainMaxSha="396457" color="EX-purple" />
    <node name="FGF5" row="1138" minCol="85213" maxCol="222072" minColSha="105939" maxColSha="537344" drainMin="222056" drainMax="222072" drainMinSha="396458" drainMaxSha="396503" color="EX-dark-purple" />
    <node name="AKR1D1" row="1139" minCol="117154" maxCol="222086" minColSha="166669" maxColSha="530766" drainMin="222073" drainMax="222086" drainMinSha="396504" drainMaxSha="396551" color="EX-dark-red" />
    <node name="SPRYD5" row="1140" minCol="87278" maxCol="222091" minColSha="109460" maxColSha="512058" drainMin="222087" drainMax="222091" drainMinSha="396552" drainMaxSha="396581" color="EX-pale-green" />
    <node name="DGKE" row="1141" minCol="125666" maxCol="222107" minColSha="195451" maxColSha="538579" drainMin="222092" drainMax="222107" drainMinSha="396582" drainMaxSha="396608" color="EX-pale-blue" />
    <node name="SLC5A8" row="1142" minCol="126621" maxCol="222117" minColSha="198974" maxColSha="533568" drainMin="222108" drainMax="222117" drainMinSha="396609" drainMaxSha="396634" color="EX-dark-tan" />
    <node name="CSF2" row="1143" minCol="29025" maxCol="222120" minColSha="30423" maxColSha="522202" drainMin="222118" drainMax="222120" drainMinSha="396635" drainMaxSha="396698" color="EX-pale-blue-magenta" />
    <node name="ITGB8" row="1144" minCol="6210" maxCol="222191" minColSha="6244" maxColSha="538519" drainMin="222121" drainMax="222191" drainMinSha="396699" drainMaxSha="396975" color="EX-pale-yellow orange" />
    <node name="KNDC1" row="1145" minCol="100267" maxCol="222320" minColSha="134590" maxColSha="535152" drainMin="222192" drainMax="222320" drainMinSha="396976" drainMaxSha="397225" color="EX-medium-magenta" />
    <node name="MGC39606" row="1146" minCol="105448" maxCol="222413" minColSha="143979" maxColSha="538757" drainMin="222321" drainMax="222413" drainMinSha="397226" drainMaxSha="397391" color="EX-pale-red" />
    <node name="EHD3" row="1147" minCol="110958" maxCol="222504" minColSha="153806" maxColSha="534063" drainMin="222414" drainMax="222504" drainMinSha="397392" drainMaxSha="397542" color="EX-pale-cyan" />
    <node name="EPB41L1" row="1148" minCol="163823" maxCol="222649" minColSha="268986" maxColSha="535416" drainMin="222505" drainMax="222649" drainMinSha="397543" drainMaxSha="397744" color="EX-pale-yellow-green" />
    <node name="CYFIP2" row="1149" minCol="164097" maxCol="222716" minColSha="269490" maxColSha="534746" drainMin="222650" drainMax="222716" drainMinSha="397745" drainMaxSha="397854" color="EX-pale-purple" />
    <node name="DUSP8" row="1150" minCol="165711" maxCol="222788" minColSha="272412" maxColSha="534039" drainMin="222717" drainMax="222788" drainMinSha="397855" drainMaxSha="397992" color="EX-pale-magenta" />
    <node name="UNC13A" row="1151" minCol="165712" maxCol="222849" minColSha="272413" maxColSha="535745" drainMin="222789" drainMax="222849" drainMinSha="397993" drainMaxSha="398141" color="EX-pale-red-orange" />
    <node name="RAB11FIP4" row="1152" minCol="165713" maxCol="222979" minColSha="272414" maxColSha="536569" drainMin="222850" drainMax="222979" drainMinSha="398142" drainMaxSha="398382" color="EX-blue" />
    <node name="CLIC5" row="1153" minCol="102769" maxCol="223102" minColSha="139601" maxColSha="537190" drainMin="222980" drainMax="223102" drainMinSha="398383" drainMaxSha="398613" color="EX-orange" />
    <node name="SLC25A27" row="1154" minCol="166365" maxCol="223194" minColSha="273182" maxColSha="537229" drainMin="223103" drainMax="223194" drainMinSha="398614" drainMaxSha="398750" color="EX-dark-cyan" />
    <node name="TSPYL4" row="1155" minCol="165715" maxCol="223274" minColSha="272416" maxColSha="536601" drainMin="223195" drainMax="223274" drainMinSha="398751" drainMaxSha="398863" color="EX-red" />
    <node name="STOX2" row="1156" minCol="119662" maxCol="223404" minColSha="175282" maxColSha="538774" drainMin="223275" drainMax="223404" drainMinSha="398864" drainMaxSha="399040" color="EX-dark-orange" />
    <node name="ABR" row="1157" minCol="165717" maxCol="223546" minColSha="272418" maxColSha="536334" drainMin="223405" drainMax="223546" drainMinSha="399041" drainMaxSha="399205" color="EX-dark-gray-purple" />
    <node name="HIPK2" row="1158" minCol="164099" maxCol="223660" minColSha="269492" maxColSha="536498" drainMin="223547" drainMax="223660" drainMinSha="399206" drainMaxSha="399329" color="EX-cyan" />
    <node name="ABLIM1" row="1159" minCol="166035" maxCol="223822" minColSha="272819" maxColSha="538884" drainMin="223661" drainMax="223822" drainMinSha="399330" drainMaxSha="399504" color="EX-yellow-orange" />
    <node name="ZDHHC11" row="1160" minCol="166036" maxCol="223899" minColSha="272820" maxColSha="538886" drainMin="223823" drainMax="223899" drainMinSha="399505" drainMaxSha="399599" color="EX-pure-blue" />
    <node name="CLCN6" row="1161" minCol="166037" maxCol="223959" minColSha="272821" maxColSha="532667" drainMin="223900" drainMax="223959" drainMinSha="399600" drainMaxSha="399674" color="EX-dark-yellow-green" />
    <node name="KBTBD11" row="1162" minCol="166038" maxCol="224035" minColSha="272822" maxColSha="536434" drainMin="223960" drainMax="224035" drainMinSha="399675" drainMaxSha="399766" color="EX-dark-magenta" />
    <node name="SCAMP5" row="1163" minCol="110786" maxCol="224086" minColSha="153535" maxColSha="538368" drainMin="224036" drainMax="224086" drainMinSha="399767" drainMaxSha="399954" color="EX-dark-green" />
    <node name="HIVEP2" row="1164" minCol="166040" maxCol="224141" minColSha="272824" maxColSha="535310" drainMin="224087" drainMax="224141" drainMinSha="399955" drainMaxSha="400037" color="EX-blue-magenta" />
    <node name="KCNC1" row="1165" minCol="164995" maxCol="224151" minColSha="271104" maxColSha="531695" drainMin="224142" drainMax="224151" drainMinSha="400038" drainMaxSha="400094" color="EX-yellow-green" />
    <node name="CECR6" row="1166" minCol="71375" maxCol="224201" minColSha="83746" maxColSha="536335" drainMin="224152" drainMax="224201" drainMinSha="400095" drainMaxSha="400254" color="EX-magenta" />
    <node name="CIT" row="1167" minCol="166043" maxCol="224274" minColSha="272827" maxColSha="537910" drainMin="224202" drainMax="224274" drainMinSha="400255" drainMaxSha="400346" color="EX-green" />
    <node name="LOC374920" row="1168" minCol="217052" maxCol="224352" minColSha="380640" maxColSha="536441" drainMin="224275" drainMax="224352" drainMinSha="400347" drainMaxSha="400436" color="EX-yellow" />
    <node name="TCF20" row="1169" minCol="217053" maxCol="224433" minColSha="380641" maxColSha="538587" drainMin="224353" drainMax="224433" drainMinSha="400437" drainMaxSha="400526" color="EX-purple" />
    <node name="FUNDC2" row="1170" minCol="217054" maxCol="224525" minColSha="380642" maxColSha="529022" drainMin="224434" drainMax="224525" drainMinSha="400527" drainMaxSha="400628" color="EX-dark-purple" />
    <node name="ZNF462" row="1171" minCol="222868" maxCol="224617" minColSha="398240" maxColSha="539156" drainMin="224526" drainMax="224617" drainMinSha="400629" drainMaxSha="400732" color="EX-dark-red" />
    <node name="SCRIB" row="1172" minCol="158793" maxCol="224730" minColSha="255692" maxColSha="534402" drainMin="224618" drainMax="224730" drainMinSha="400733" drainMaxSha="400861" color="EX-pale-green" />
    <node name="TRIM56" row="1173" minCol="215160" maxCol="224832" minColSha="373271" maxColSha="539158" drainMin="224731" drainMax="224832" drainMinSha="400862" drainMaxSha="400972" color="EX-pale-blue" />
    <node name="ZBED3" row="1174" minCol="223302" maxCol="224895" minColSha="398928" maxColSha="537918" drainMin="224833" drainMax="224895" drainMinSha="400973" drainMaxSha="401044" color="EX-dark-tan" />
    <node name="CGNL1" row="1175" minCol="222532" maxCol="224933" minColSha="397622" maxColSha="528508" drainMin="224896" drainMax="224933" drainMinSha="401045" drainMaxSha="401093" color="EX-pale-blue-magenta" />
    <node name="LOC202459" row="1176" minCol="217055" maxCol="225071" minColSha="380643" maxColSha="538380" drainMin="224934" drainMax="225071" drainMinSha="401094" drainMaxSha="401257" color="EX-pale-yellow orange" />
    <node name="COMMD10" row="1177" minCol="222870" maxCol="225209" minColSha="398242" maxColSha="539200" drainMin="225072" drainMax="225209" drainMinSha="401258" drainMaxSha="401415" color="EX-medium-magenta" />
    <node name="CEMP1" row="1178" minCol="222871" maxCol="225282" minColSha="398243" maxColSha="535948" drainMin="225210" drainMax="225282" drainMinSha="401416" drainMaxSha="401506" color="EX-pale-red" />
    <node name="LYPLA1" row="1179" minCol="217056" maxCol="225393" minColSha="380644" maxColSha="532148" drainMin="225283" drainMax="225393" drainMinSha="401507" drainMaxSha="401645" color="EX-pale-cyan" />
    <node name="C14orf142" row="1180" minCol="223426" maxCol="225478" minColSha="399085" maxColSha="537842" drainMin="225394" drainMax="225478" drainMinSha="401646" drainMaxSha="401750" color="EX-pale-yellow-green" />
    <node name="PXMP3" row="1181" minCol="223680" maxCol="225593" minColSha="399361" maxColSha="537843" drainMin="225479" drainMax="225593" drainMinSha="401751" drainMaxSha="401889" color="EX-pale-purple" />
    <node name="SAR1B" row="1182" minCol="224288" maxCol="225675" minColSha="400372" maxColSha="532226" drainMin="225594" drainMax="225675" drainMinSha="401890" drainMaxSha="401990" color="EX-pale-magenta" />
    <node name="CNIH" row="1183" minCol="223405" maxCol="225767" minColSha="399041" maxColSha="536036" drainMin="225676" drainMax="225767" drainMinSha="401991" drainMaxSha="402111" color="EX-pale-red-orange" />
    <node name="COMMD8" row="1184" minCol="224290" maxCol="225825" minColSha="400374" maxColSha="537649" drainMin="225768" drainMax="225825" drainMinSha="402112" drainMaxSha="402203" color="EX-blue" />
    <node name="CGRRF1" row="1185" minCol="224538" maxCol="225890" minColSha="400652" maxColSha="530443" drainMin="225826" drainMax="225890" drainMinSha="402204" drainMaxSha="402297" color="EX-orange" />
    <node name="C14orf129" row="1186" minCol="143037" maxCol="225979" minColSha="225736" maxColSha="537171" drainMin="225891" drainMax="225979" drainMinSha="402298" drainMaxSha="402422" color="EX-dark-cyan" />
    <node name="DCK" row="1187" minCol="142976" maxCol="226062" minColSha="225658" maxColSha="537398" drainMin="225980" drainMax="226062" drainMinSha="402423" drainMaxSha="402559" color="EX-red" />
    <node name="YAF2" row="1188" minCol="224971" maxCol="226109" minColSha="401154" maxColSha="526940" drainMin="226063" drainMax="226109" drainMinSha="402560" drainMaxSha="402618" color="EX-dark-orange" />
    <node name="CAPZA2" row="1189" minCol="142162" maxCol="226201" minColSha="224423" maxColSha="533414" drainMin="226110" drainMax="226201" drainMinSha="402619" drainMaxSha="402735" color="EX-dark-gray-purple" />
    <node name="UBE2Q2" row="1190" minCol="78360" maxCol="226315" minColSha="94351" maxColSha="535521" drainMin="226202" drainMax="226315" drainMinSha="402736" drainMaxSha="402864" color="EX-cyan" />
    <node name="ZNF684" row="1191" minCol="225318" maxCol="226390" minColSha="401563" maxColSha="534970" drainMin="226316" drainMax="226390" drainMinSha="402865" drainMaxSha="402945" color="EX-yellow-orange" />
    <node name="RNF138" row="1192" minCol="225294" maxCol="226493" minColSha="401521" maxColSha="527648" drainMin="226391" drainMax="226493" drainMinSha="402946" drainMaxSha="403063" color="EX-pure-blue" />
    <node name="VBP1" row="1193" minCol="225295" maxCol="226606" minColSha="401522" maxColSha="537692" drainMin="226494" drainMax="226606" drainMinSha="403064" drainMaxSha="403204" color="EX-dark-yellow-green" />
    <node name="NXT2" row="1194" minCol="217131" maxCol="226668" minColSha="380727" maxColSha="533806" drainMin="226607" drainMax="226668" drainMinSha="403205" drainMaxSha="403295" color="EX-dark-magenta" />
    <node name="CCDC126" row="1195" minCol="121811" maxCol="226744" minColSha="181850" maxColSha="537452" drainMin="226669" drainMax="226744" drainMinSha="403296" drainMaxSha="403407" color="EX-dark-green" />
    <node name="SCOC" row="1196" minCol="142163" maxCol="226815" minColSha="224424" maxColSha="535362" drainMin="226745" drainMax="226815" drainMinSha="403408" drainMaxSha="403528" color="EX-blue-magenta" />
    <node name="SLC35A5" row="1197" minCol="78060" maxCol="226876" minColSha="93919" maxColSha="535528" drainMin="226816" drainMax="226876" drainMinSha="403529" drainMaxSha="403624" color="EX-yellow-green" />
    <node name="SELT" row="1198" minCol="142164" maxCol="226921" minColSha="224425" maxColSha="535949" drainMin="226877" drainMax="226921" drainMinSha="403625" drainMaxSha="403730" color="EX-magenta" />
    <node name="ZNF140" row="1199" minCol="23651" maxCol="227005" minColSha="24523" maxColSha="535254" drainMin="226922" drainMax="227005" drainMinSha="403731" drainMaxSha="403861" color="EX-green" />
    <node name="RP11-11C5.2" row="1200" minCol="224541" maxCol="227052" minColSha="400655" maxColSha="533915" drainMin="227006" drainMax="227052" drainMinSha="403862" drainMaxSha="403930" color="EX-yellow" />
    <node name="DR1" row="1201" minCol="224945" maxCol="227090" minColSha="401109" maxColSha="537399" drainMin="227053" drainMax="227090" drainMinSha="403931" drainMaxSha="404003" color="EX-purple" />
    <node name="YEATS4" row="1202" minCol="224455" maxCol="227123" minColSha="400557" maxColSha="515168" drainMin="227091" drainMax="227123" drainMinSha="404004" drainMaxSha="404057" color="EX-dark-purple" />
    <node name="FBXO4" row="1203" minCol="217057" maxCol="227158" minColSha="380645" maxColSha="520305" drainMin="227124" drainMax="227158" drainMinSha="404058" drainMaxSha="404121" color="EX-dark-red" />
    <node name="IFT52" row="1204" minCol="217145" maxCol="227203" minColSha="380781" maxColSha="536895" drainMin="227159" drainMax="227203" drainMinSha="404122" drainMaxSha="404208" color="EX-pale-green" />
    <node name="FLJ20628" row="1205" minCol="122996" maxCol="227230" minColSha="185571" maxColSha="527865" drainMin="227204" drainMax="227230" drainMinSha="404209" drainMaxSha="404265" color="EX-pale-blue" />
    <node name="CCNC" row="1206" minCol="224746" maxCol="227273" minColSha="400885" maxColSha="537357" drainMin="227231" drainMax="227273" drainMinSha="404266" drainMaxSha="404355" color="EX-dark-tan" />
    <node name="hCG_1757335" row="1207" minCol="142165" maxCol="227303" minColSha="224426" maxColSha="538610" drainMin="227274" drainMax="227303" drainMinSha="404356" drainMaxSha="404428" color="EX-pale-blue-magenta" />
    <node name="MINPP1" row="1208" minCol="225303" maxCol="227318" minColSha="401530" maxColSha="537016" drainMin="227304" drainMax="227318" drainMinSha="404429" drainMaxSha="404470" color="EX-pale-yellow orange" />
    <node name="C15orf29" row="1209" minCol="224655" maxCol="227334" minColSha="400784" maxColSha="524485" drainMin="227319" drainMax="227334" drainMinSha="404471" drainMaxSha="404506" color="EX-medium-magenta" />
    <node name="COMMD2" row="1210" minCol="217058" maxCol="227378" minColSha="380646" maxColSha="539242" drainMin="227335" drainMax="227378" drainMinSha="404507" drainMaxSha="404591" color="EX-pale-red" />
    <node name="THEX1" row="1211" minCol="226132" maxCol="227397" minColSha="402651" maxColSha="535303" drainMin="227379" drainMax="227397" drainMinSha="404592" drainMaxSha="404647" color="EX-pale-cyan" />
    <node name="GIMAP8" row="1212" minCol="114445" maxCol="227430" minColSha="159644" maxColSha="535513" drainMin="227398" drainMax="227430" drainMinSha="404648" drainMaxSha="404780" color="EX-pale-yellow-green" />
    <node name="LOC130951" row="1213" minCol="106815" maxCol="227437" minColSha="146415" maxColSha="519419" drainMin="227431" drainMax="227437" drainMinSha="404781" drainMaxSha="404867" color="EX-pale-purple" />
    <node name="KIAA1274" row="1214" minCol="106666" maxCol="227454" minColSha="146171" maxColSha="531099" drainMin="227438" drainMax="227454" drainMinSha="404868" drainMaxSha="404963" color="EX-pale-magenta" />
    <node name="FLJ20581" row="1215" minCol="110285" maxCol="227463" minColSha="152742" maxColSha="530750" drainMin="227455" drainMax="227463" drainMinSha="404964" drainMaxSha="405009" color="EX-pale-red-orange" />
    <node name="ANK3" row="1216" minCol="172144" maxCol="227490" minColSha="279688" maxColSha="537487" drainMin="227464" drainMax="227490" drainMinSha="405010" drainMaxSha="405100" color="EX-blue" />
    <node name="SELL" row="1217" minCol="132474" maxCol="227513" minColSha="212151" maxColSha="537825" drainMin="227491" drainMax="227513" drainMinSha="405101" drainMaxSha="405200" color="EX-orange" />
    <node name="ANKRD22" row="1218" minCol="131220" maxCol="227520" minColSha="209923" maxColSha="499826" drainMin="227514" drainMax="227520" drainMinSha="405201" drainMaxSha="405301" color="EX-dark-cyan" />
    <node name="HPSE" row="1219" minCol="131999" maxCol="227524" minColSha="211398" maxColSha="532332" drainMin="227521" drainMax="227524" drainMinSha="405302" drainMaxSha="405369" color="EX-red" />
    <node name="CD180" row="1220" minCol="131853" maxCol="227529" minColSha="211219" maxColSha="537916" drainMin="227525" drainMax="227529" drainMinSha="405370" drainMaxSha="405425" color="EX-dark-orange" />
    <node name="RAB11FIP1" row="1221" minCol="4106" maxCol="227584" minColSha="4117" maxColSha="532754" drainMin="227530" drainMax="227584" drainMinSha="405426" drainMaxSha="405673" color="EX-dark-gray-purple" />
    <node name="EMR1" row="1222" minCol="404" maxCol="227598" minColSha="404" maxColSha="534916" drainMin="227585" drainMax="227598" drainMinSha="405674" drainMaxSha="405849" color="EX-cyan" />
    <node name="CASQ1" row="1223" minCol="405" maxCol="227644" minColSha="405" maxColSha="536688" drainMin="227599" drainMax="227644" drainMinSha="405850" drainMaxSha="406085" color="EX-yellow-orange" />
    <node name="C1QTNF5" row="1224" minCol="715" maxCol="227675" minColSha="715" maxColSha="538691" drainMin="227645" drainMax="227675" drainMinSha="406086" drainMaxSha="406260" color="EX-pure-blue" />
    <node name="SFTPC" row="1225" minCol="110487" maxCol="227698" minColSha="153026" maxColSha="533765" drainMin="227676" drainMax="227698" drainMinSha="406261" drainMaxSha="406390" color="EX-dark-yellow-green" />
    <node name="APOD" row="1226" minCol="107013" maxCol="227709" minColSha="146712" maxColSha="535983" drainMin="227699" drainMax="227709" drainMinSha="406391" drainMaxSha="406440" color="EX-dark-magenta" />
    <node name="CTA-246H3.1" row="1227" minCol="406" maxCol="227718" minColSha="406" maxColSha="515989" drainMin="227710" drainMax="227718" drainMinSha="406441" drainMaxSha="406529" color="EX-dark-green" />
    <node name="ANPEP" row="1228" minCol="407" maxCol="227747" minColSha="407" maxColSha="536764" drainMin="227719" drainMax="227747" drainMinSha="406530" drainMaxSha="406657" color="EX-blue-magenta" />
    <node name="TLR3" row="1229" minCol="134555" maxCol="227818" minColSha="214826" maxColSha="534150" drainMin="227748" drainMax="227818" drainMinSha="406658" drainMaxSha="406792" color="EX-yellow-green" />
    <node name="GIMAP2" row="1230" minCol="132000" maxCol="227883" minColSha="211399" maxColSha="539061" drainMin="227819" drainMax="227883" drainMinSha="406793" drainMaxSha="406950" color="EX-magenta" />
    <node name="PLSCR1" row="1231" minCol="143112" maxCol="227943" minColSha="225837" maxColSha="537044" drainMin="227884" drainMax="227943" drainMinSha="406951" drainMaxSha="407037" color="EX-green" />
    <node name="PARP9" row="1232" minCol="146651" maxCol="228036" minColSha="230653" maxColSha="535945" drainMin="227944" drainMax="228036" drainMinSha="407038" drainMaxSha="407143" color="EX-yellow" />
    <node name="STAT1" row="1233" minCol="227884" maxCol="228167" minColSha="406953" maxColSha="504482" drainMin="228037" drainMax="228167" drainMinSha="407144" drainMaxSha="407281" color="EX-purple" />
    <node name="RSAD2" row="1234" minCol="159532" maxCol="228317" minColSha="257283" maxColSha="533851" drainMin="228168" drainMax="228317" drainMinSha="407282" drainMaxSha="407445" color="EX-dark-purple" />
    <node name="IFIH1" row="1235" minCol="227752" maxCol="228422" minColSha="406673" maxColSha="516289" drainMin="228318" drainMax="228422" drainMinSha="407446" drainMaxSha="407567" color="EX-dark-red" />
    <node name="HERC6" row="1236" minCol="227947" maxCol="228532" minColSha="407043" maxColSha="476322" drainMin="228423" drainMax="228532" drainMinSha="407568" drainMaxSha="407695" color="EX-pale-green" />
    <node name="IFI44L" row="1237" minCol="227948" maxCol="228627" minColSha="407044" maxColSha="452139" drainMin="228533" drainMax="228627" drainMinSha="407696" drainMaxSha="407811" color="EX-pale-blue" />
    <node name="ISG15" row="1238" minCol="227899" maxCol="228715" minColSha="406989" maxColSha="512158" drainMin="228628" drainMax="228715" drainMinSha="407812" drainMaxSha="407925" color="EX-dark-tan" />
    <node name="MX1" row="1239" minCol="139450" maxCol="228816" minColSha="220483" maxColSha="526452" drainMin="228716" drainMax="228816" drainMinSha="407926" drainMaxSha="408061" color="EX-pale-blue-magenta" />
    <node name="IFI6" row="1240" minCol="227950" maxCol="228877" minColSha="407046" maxColSha="446367" drainMin="228817" drainMax="228877" drainMinSha="408062" drainMaxSha="408159" color="EX-pale-yellow orange" />
    <node name="IFIT1" row="1241" minCol="228044" maxCol="228931" minColSha="407153" maxColSha="512168" drainMin="228878" drainMax="228931" drainMinSha="408160" drainMaxSha="408246" color="EX-medium-magenta" />
    <node name="IFIT3" row="1242" minCol="228045" maxCol="228981" minColSha="407154" maxColSha="512161" drainMin="228932" drainMax="228981" drainMinSha="408247" drainMaxSha="408335" color="EX-pale-red" />
    <node name="OASL" row="1243" minCol="146652" maxCol="229050" minColSha="230654" maxColSha="512185" drainMin="228982" drainMax="229050" drainMinSha="408336" drainMaxSha="408454" color="EX-pale-cyan" />
    <node name="IFI44" row="1244" minCol="146653" maxCol="229109" minColSha="230655" maxColSha="512186" drainMin="229051" drainMax="229109" drainMinSha="408455" drainMaxSha="408563" color="EX-pale-yellow-green" />
    <node name="USP18" row="1245" minCol="228048" maxCol="229122" minColSha="407157" maxColSha="409691" drainMin="229110" drainMax="229122" drainMinSha="408564" drainMaxSha="408609" color="EX-pale-purple" />
    <node name="OAS1" row="1246" minCol="209954" maxCol="229187" minColSha="359594" maxColSha="496696" drainMin="229123" drainMax="229187" drainMinSha="408610" drainMaxSha="408743" color="EX-pale-magenta" />
    <node name="SP110" row="1247" minCol="133718" maxCol="229242" minColSha="213850" maxColSha="533846" drainMin="229188" drainMax="229242" drainMinSha="408744" drainMaxSha="408837" color="EX-pale-red-orange" />
    <node name="DDX58" row="1248" minCol="227973" maxCol="229257" minColSha="407070" maxColSha="490079" drainMin="229243" drainMax="229257" drainMinSha="408838" drainMaxSha="408907" color="EX-blue" />
    <node name="FLJ20035" row="1249" minCol="216081" maxCol="229305" minColSha="376342" maxColSha="536624" drainMin="229258" drainMax="229305" drainMinSha="408908" drainMaxSha="409005" color="EX-orange" />
    <node name="OAS3" row="1250" minCol="228053" maxCol="229333" minColSha="407162" maxColSha="410254" drainMin="229306" drainMax="229333" drainMinSha="409006" drainMaxSha="409086" color="EX-dark-cyan" />
    <node name="PARP12" row="1251" minCol="227999" maxCol="229350" minColSha="407104" maxColSha="529937" drainMin="229334" drainMax="229350" drainMinSha="409087" drainMaxSha="409162" color="EX-red" />
    <node name="HERC5" row="1252" minCol="228090" maxCol="229362" minColSha="407199" maxColSha="536622" drainMin="229351" drainMax="229362" drainMinSha="409163" drainMaxSha="409224" color="EX-dark-orange" />
    <node name="IFI27" row="1253" minCol="228186" maxCol="229366" minColSha="407305" maxColSha="512164" drainMin="229363" drainMax="229366" drainMinSha="409225" drainMaxSha="409265" color="EX-dark-gray-purple" />
    <node name="EPSTI1" row="1254" minCol="132001" maxCol="229401" minColSha="211400" maxColSha="533840" drainMin="229367" drainMax="229401" drainMinSha="409266" drainMaxSha="409387" color="EX-cyan" />
    <node name="RTP4" row="1255" minCol="139451" maxCol="229445" minColSha="220484" maxColSha="534678" drainMin="229402" drainMax="229445" drainMinSha="409388" drainMaxSha="409495" color="EX-yellow-orange" />
    <node name="IRF9" row="1256" minCol="227954" maxCol="229455" minColSha="407050" maxColSha="476274" drainMin="229446" drainMax="229455" drainMinSha="409496" drainMaxSha="409534" color="EX-pure-blue" />
    <node name="SAMD9" row="1257" minCol="122265" maxCol="229474" minColSha="183372" maxColSha="490081" drainMin="229456" drainMax="229474" drainMinSha="409535" drainMaxSha="409602" color="EX-dark-yellow-green" />
    <node name="DTX3L" row="1258" minCol="227768" maxCol="229505" minColSha="406690" maxColSha="535946" drainMin="229475" drainMax="229505" drainMinSha="409603" drainMaxSha="409680" color="EX-dark-magenta" />
    <node name="BST2" row="1259" minCol="148433" maxCol="229525" minColSha="233630" maxColSha="481394" drainMin="229506" drainMax="229525" drainMinSha="409681" drainMaxSha="409734" color="EX-dark-green" />
    <node name="SAMD9L" row="1260" minCol="147686" maxCol="229547" minColSha="232276" maxColSha="534679" drainMin="229526" drainMax="229547" drainMinSha="409735" drainMaxSha="409812" color="EX-blue-magenta" />
    <node name="BTN3A3" row="1261" minCol="227757" maxCol="229565" minColSha="406678" maxColSha="516295" drainMin="229548" drainMax="229565" drainMinSha="409813" drainMaxSha="409853" color="EX-yellow-green" />
    <node name="GBP1" row="1262" minCol="136979" maxCol="229615" minColSha="217508" maxColSha="535947" drainMin="229566" drainMax="229615" drainMinSha="409854" drainMaxSha="409953" color="EX-magenta" />
    <node name="ETV7" row="1263" minCol="103179" maxCol="229639" minColSha="140211" maxColSha="531547" drainMin="229616" drainMax="229639" drainMinSha="409954" drainMaxSha="410010" color="EX-green" />
    <node name="BATF2" row="1264" minCol="227979" maxCol="229673" minColSha="407076" maxColSha="516286" drainMin="229640" drainMax="229673" drainMinSha="410011" drainMaxSha="410103" color="EX-yellow" />
    <node name="CXCL10" row="1265" minCol="146657" maxCol="229695" minColSha="230659" maxColSha="537104" drainMin="229674" drainMax="229695" drainMinSha="410104" drainMaxSha="410180" color="EX-purple" />
    <node name="LAP3" row="1266" minCol="143114" maxCol="229699" minColSha="225839" maxColSha="482973" drainMin="229696" drainMax="229699" drainMinSha="410181" drainMaxSha="410211" color="EX-dark-purple" />
    <node name="XAF1" row="1267" minCol="228200" maxCol="229711" minColSha="407319" maxColSha="497100" drainMin="229700" drainMax="229711" drainMinSha="410212" drainMaxSha="410260" color="EX-dark-red" />
    <node name="DHX58" row="1268" minCol="228470" maxCol="229713" minColSha="407622" maxColSha="535700" drainMin="229712" drainMax="229713" drainMinSha="410261" drainMaxSha="410284" color="EX-pale-green" />
    <node name="IFITM1" row="1269" minCol="228067" maxCol="229716" minColSha="407176" maxColSha="526466" drainMin="229714" drainMax="229716" drainMinSha="410285" drainMaxSha="410299" color="EX-pale-blue" />
    <node name="NMI" row="1270" minCol="146658" maxCol="229730" minColSha="230660" maxColSha="518412" drainMin="229717" drainMax="229730" drainMinSha="410300" drainMaxSha="410354" color="EX-dark-tan" />
    <node name="GABRG1" row="1271" minCol="163556" maxCol="229830" minColSha="268230" maxColSha="537611" drainMin="229731" drainMax="229830" drainMinSha="410355" drainMaxSha="410587" color="EX-pale-blue-magenta" />
    <node name="KIAA0319" row="1272" minCol="153780" maxCol="229907" minColSha="248135" maxColSha="537799" drainMin="229831" drainMax="229907" drainMinSha="410588" drainMaxSha="410745" color="EX-pale-yellow orange" />
    <node name="CDKL2" row="1273" minCol="98975" maxCol="229973" minColSha="131564" maxColSha="538105" drainMin="229908" drainMax="229973" drainMinSha="410746" drainMaxSha="410932" color="EX-medium-magenta" />
    <node name="ANKS1B" row="1274" minCol="162537" maxCol="230019" minColSha="265708" maxColSha="537081" drainMin="229974" drainMax="230019" drainMinSha="410933" drainMaxSha="411115" color="EX-pale-red" />
    <node name="PPFIA2" row="1275" minCol="122810" maxCol="230069" minColSha="184997" maxColSha="536227" drainMin="230020" drainMax="230069" drainMinSha="411116" drainMaxSha="411244" color="EX-pale-cyan" />
    <node name="GRM1" row="1276" minCol="408" maxCol="230129" minColSha="408" maxColSha="536230" drainMin="230070" drainMax="230129" drainMinSha="411245" drainMaxSha="411441" color="EX-pale-yellow-green" />
    <node name="CCDC85A" row="1277" minCol="165001" maxCol="230168" minColSha="271110" maxColSha="537456" drainMin="230130" drainMax="230168" drainMinSha="411442" drainMaxSha="411538" color="EX-pale-purple" />
    <node name="DNAJC6" row="1278" minCol="162539" maxCol="230188" minColSha="265710" maxColSha="537724" drainMin="230169" drainMax="230188" drainMinSha="411539" drainMaxSha="411674" color="EX-pale-magenta" />
    <node name="CDR1" row="1279" minCol="129382" maxCol="230204" minColSha="205302" maxColSha="504948" drainMin="230189" drainMax="230204" drainMinSha="411675" drainMaxSha="411785" color="EX-pale-red-orange" />
    <node name="KCTD12" row="1280" minCol="133620" maxCol="230206" minColSha="213737" maxColSha="447595" drainMin="230205" drainMax="230206" drainMinSha="411786" drainMaxSha="411842" color="EX-blue" />
    <node name="APOB48R" row="1281" minCol="131000" maxCol="230217" minColSha="209524" maxColSha="496762" drainMin="230207" drainMax="230217" drainMinSha="411843" drainMaxSha="411927" color="EX-orange" />
    <node name="IL1B" row="1282" minCol="132134" maxCol="230234" minColSha="211621" maxColSha="535784" drainMin="230218" drainMax="230234" drainMinSha="411928" drainMaxSha="412007" color="EX-dark-cyan" />
    <node name="SIGLEC5" row="1283" minCol="104406" maxCol="230235" minColSha="142148" maxColSha="416446" drainMin="230235" drainMax="230235" drainMinSha="412008" drainMaxSha="412034" color="EX-red" />
    <node name="TMEM184B" row="1284" minCol="167856" maxCol="230289" minColSha="275000" maxColSha="535932" drainMin="230236" drainMax="230289" drainMinSha="412035" drainMaxSha="412116" color="EX-dark-orange" />
    <node name="RHOBTB2" row="1285" minCol="165728" maxCol="230324" minColSha="272429" maxColSha="532891" drainMin="230290" drainMax="230324" drainMinSha="412117" drainMaxSha="412187" color="EX-dark-gray-purple" />
    <node name="TCEAL3" row="1286" minCol="166049" maxCol="230377" minColSha="272833" maxColSha="535959" drainMin="230325" drainMax="230377" drainMinSha="412188" drainMaxSha="412260" color="EX-cyan" />
    <node name="LOC388524" row="1287" minCol="222882" maxCol="230419" minColSha="398254" maxColSha="536013" drainMin="230378" drainMax="230419" drainMinSha="412261" drainMaxSha="412326" color="EX-yellow-orange" />
    <node name="RPL9" row="1288" minCol="223842" maxCol="230483" minColSha="399540" maxColSha="527750" drainMin="230420" drainMax="230483" drainMinSha="412327" drainMaxSha="412420" color="EX-pure-blue" />
    <node name="RPL24" row="1289" minCol="224658" maxCol="230537" minColSha="400787" maxColSha="534716" drainMin="230484" drainMax="230537" drainMinSha="412421" drainMaxSha="412491" color="EX-dark-yellow-green" />
    <node name="RPS29" row="1290" minCol="225516" maxCol="230574" minColSha="401804" maxColSha="513748" drainMin="230538" drainMax="230574" drainMinSha="412492" drainMaxSha="412543" color="EX-dark-magenta" />
    <node name="COX7B" row="1291" minCol="223435" maxCol="230634" minColSha="399094" maxColSha="536639" drainMin="230575" drainMax="230634" drainMinSha="412544" drainMaxSha="412638" color="EX-dark-green" />
    <node name="MED31" row="1292" minCol="209923" maxCol="230702" minColSha="359532" maxColSha="536736" drainMin="230635" drainMax="230702" drainMinSha="412639" drainMaxSha="412761" color="EX-blue-magenta" />
    <node name="RPL39" row="1293" minCol="223688" maxCol="230731" minColSha="399369" maxColSha="529718" drainMin="230703" drainMax="230731" drainMinSha="412762" drainMaxSha="412815" color="EX-yellow-green" />
    <node name="hCG_2033311" row="1294" minCol="223572" maxCol="230757" minColSha="399240" maxColSha="534588" drainMin="230732" drainMax="230757" drainMinSha="412816" drainMaxSha="412864" color="EX-magenta" />
    <node name="HNRNPA2B1" row="1295" minCol="224301" maxCol="230828" minColSha="400385" maxColSha="536532" drainMin="230758" drainMax="230828" drainMinSha="412865" drainMaxSha="412952" color="EX-green" />
    <node name="ZNF146" row="1296" minCol="147941" maxCol="230867" minColSha="232739" maxColSha="536414" drainMin="230829" drainMax="230867" drainMinSha="412953" drainMaxSha="413004" color="EX-yellow" />
    <node name="KPNB1" row="1297" minCol="224753" maxCol="230913" minColSha="400892" maxColSha="534860" drainMin="230868" drainMax="230913" drainMinSha="413005" drainMaxSha="413061" color="EX-purple" />
    <node name="INPPL1" row="1298" minCol="224754" maxCol="230965" minColSha="400893" maxColSha="533862" drainMin="230914" drainMax="230965" drainMinSha="413062" drainMaxSha="413122" color="EX-dark-purple" />
    <node name="FUS" row="1299" minCol="230759" maxCol="231051" minColSha="412866" maxColSha="534211" drainMin="230966" drainMax="231051" drainMinSha="413123" drainMaxSha="413225" color="EX-dark-red" />
    <node name="KIF7" row="1300" minCol="230876" maxCol="231087" minColSha="413024" maxColSha="536701" drainMin="231052" drainMax="231087" drainMinSha="413226" drainMaxSha="413274" color="EX-pale-green" />
    <node name="STK19" row="1301" minCol="230760" maxCol="231107" minColSha="412867" maxColSha="526518" drainMin="231088" drainMax="231107" drainMinSha="413275" drainMaxSha="413302" color="EX-pale-blue" />
    <node name="RALGDS" row="1302" minCol="230331" maxCol="231140" minColSha="412214" maxColSha="534792" drainMin="231108" drainMax="231140" drainMinSha="413303" drainMaxSha="413352" color="EX-dark-tan" />
    <node name="HDGF2" row="1303" minCol="230871" maxCol="231177" minColSha="413008" maxColSha="536702" drainMin="231141" drainMax="231177" drainMinSha="413353" drainMaxSha="413410" color="EX-pale-blue-magenta" />
    <node name="EEF2" row="1304" minCol="230879" maxCol="231195" minColSha="413027" maxColSha="531484" drainMin="231178" drainMax="231195" drainMinSha="413411" drainMaxSha="413439" color="EX-pale-yellow orange" />
    <node name="C17orf61" row="1305" minCol="224303" maxCol="231223" minColSha="400387" maxColSha="536742" drainMin="231196" drainMax="231223" drainMinSha="413440" drainMaxSha="413491" color="EX-medium-magenta" />
    <node name="SLC39A7" row="1306" minCol="230778" maxCol="231233" minColSha="412901" maxColSha="529462" drainMin="231224" drainMax="231233" drainMinSha="413492" drainMaxSha="413507" color="EX-pale-red" />
    <node name="HNRPUL2" row="1307" minCol="223689" maxCol="231278" minColSha="399370" maxColSha="536443" drainMin="231234" drainMax="231278" drainMinSha="413508" drainMaxSha="413575" color="EX-pale-cyan" />
    <node name="QTRT1" row="1308" minCol="230971" maxCol="231310" minColSha="413132" maxColSha="530623" drainMin="231279" drainMax="231310" drainMinSha="413576" drainMaxSha="413621" color="EX-pale-yellow-green" />
    <node name="TMED9" row="1309" minCol="230933" maxCol="231339" minColSha="413090" maxColSha="531456" drainMin="231311" drainMax="231339" drainMinSha="413622" drainMaxSha="413666" color="EX-pale-purple" />
    <node name="PRKAG1" row="1310" minCol="230973" maxCol="231353" minColSha="413134" maxColSha="538612" drainMin="231340" drainMax="231353" drainMinSha="413667" drainMaxSha="413693" color="EX-pale-magenta" />
    <node name="MRPL54" row="1311" minCol="223690" maxCol="231387" minColSha="399371" maxColSha="536533" drainMin="231354" drainMax="231387" drainMinSha="413694" drainMaxSha="413756" color="EX-pale-red-orange" />
    <node name="RPL18A" row="1312" minCol="222883" maxCol="231428" minColSha="398255" maxColSha="536547" drainMin="231388" drainMax="231428" drainMinSha="413757" drainMaxSha="413850" color="EX-blue" />
    <node name="DOHH" row="1313" minCol="226694" maxCol="231459" minColSha="403345" maxColSha="535272" drainMin="231429" drainMax="231459" drainMinSha="413851" drainMaxSha="413909" color="EX-orange" />
    <node name="DAPK3" row="1314" minCol="230935" maxCol="231467" minColSha="413092" maxColSha="526512" drainMin="231460" drainMax="231467" drainMinSha="413910" drainMaxSha="413948" color="EX-dark-cyan" />
    <node name="HOMER3" row="1315" minCol="230976" maxCol="231473" minColSha="413137" maxColSha="498995" drainMin="231468" drainMax="231473" drainMinSha="413949" drainMaxSha="413967" color="EX-red" />
    <node name="TMBIM1" row="1316" minCol="208352" maxCol="231482" minColSha="352950" maxColSha="526539" drainMin="231474" drainMax="231482" drainMinSha="413968" drainMaxSha="413986" color="EX-dark-orange" />
    <node name="THBD" row="1317" minCol="136085" maxCol="231565" minColSha="216486" maxColSha="537859" drainMin="231483" drainMax="231565" drainMinSha="413987" drainMaxSha="414150" color="EX-dark-gray-purple" />
    <node name="CCL7" row="1318" minCol="144812" maxCol="231616" minColSha="228125" maxColSha="531010" drainMin="231566" drainMax="231616" drainMinSha="414151" drainMaxSha="414253" color="EX-cyan" />
    <node name="C19orf59" row="1319" minCol="143859" maxCol="231655" minColSha="226859" maxColSha="531011" drainMin="231617" drainMax="231655" drainMinSha="414254" drainMaxSha="414331" color="EX-yellow-orange" />
    <node name="IL1RN" row="1320" minCol="137433" maxCol="231693" minColSha="218006" maxColSha="533512" drainMin="231656" drainMax="231693" drainMinSha="414332" drainMaxSha="414402" color="EX-pure-blue" />
    <node name="TGFBI" row="1321" minCol="137434" maxCol="231729" minColSha="218007" maxColSha="536485" drainMin="231694" drainMax="231729" drainMinSha="414403" drainMaxSha="414488" color="EX-dark-yellow-green" />
    <node name="GCNT1" row="1322" minCol="137435" maxCol="231753" minColSha="218008" maxColSha="538879" drainMin="231730" drainMax="231753" drainMinSha="414489" drainMaxSha="414577" color="EX-dark-magenta" />
    <node name="CATSPER1" row="1323" minCol="137436" maxCol="231809" minColSha="218009" maxColSha="531961" drainMin="231754" drainMax="231809" drainMinSha="414578" drainMaxSha="414723" color="EX-dark-green" />
    <node name="S100A4" row="1324" minCol="143329" maxCol="231840" minColSha="226149" maxColSha="538513" drainMin="231810" drainMax="231840" drainMinSha="414724" drainMaxSha="414842" color="EX-blue-magenta" />
    <node name="RETN" row="1325" minCol="143511" maxCol="231845" minColSha="226393" maxColSha="519390" drainMin="231841" drainMax="231845" drainMinSha="414843" drainMaxSha="414879" color="EX-yellow-green" />
    <node name="IL6" row="1326" minCol="143330" maxCol="231862" minColSha="226150" maxColSha="524186" drainMin="231846" drainMax="231862" drainMinSha="414880" drainMaxSha="414959" color="EX-magenta" />
    <node name="SLC16A10" row="1327" minCol="144591" maxCol="231886" minColSha="227826" maxColSha="519404" drainMin="231863" drainMax="231886" drainMinSha="414960" drainMaxSha="415010" color="EX-green" />
    <node name="ADAM8" row="1328" minCol="144592" maxCol="231932" minColSha="227827" maxColSha="526564" drainMin="231887" drainMax="231932" drainMinSha="415011" drainMaxSha="415105" color="EX-yellow" />
    <node name="ADFP" row="1329" minCol="144667" maxCol="231958" minColSha="227938" maxColSha="526374" drainMin="231933" drainMax="231958" drainMinSha="415106" drainMaxSha="415148" color="EX-purple" />
    <node name="C15orf48" row="1330" minCol="143286" maxCol="231981" minColSha="226100" maxColSha="536481" drainMin="231959" drainMax="231981" drainMinSha="415149" drainMaxSha="415220" color="EX-dark-purple" />
    <node name="ERO1L" row="1331" minCol="211280" maxCol="232064" minColSha="361843" maxColSha="526565" drainMin="231982" drainMax="232064" drainMinSha="415221" drainMaxSha="415314" color="EX-dark-red" />
    <node name="ADM" row="1332" minCol="231889" maxCol="232152" minColSha="415028" maxColSha="532550" drainMin="232065" drainMax="232152" drainMinSha="415315" drainMaxSha="415410" color="EX-pale-green" />
    <node name="VEGFA" row="1333" minCol="231890" maxCol="232239" minColSha="415029" maxColSha="538506" drainMin="232153" drainMax="232239" drainMinSha="415411" drainMaxSha="415510" color="EX-pale-blue" />
    <node name="PDK1" row="1334" minCol="231660" maxCol="232290" minColSha="414341" maxColSha="530617" drainMin="232240" drainMax="232290" drainMinSha="415511" drainMaxSha="415574" color="EX-dark-tan" />
    <node name="HIG2" row="1335" minCol="231892" maxCol="232333" minColSha="415031" maxColSha="532631" drainMin="232291" drainMax="232333" drainMinSha="415575" drainMaxSha="415636" color="EX-pale-blue-magenta" />
    <node name="CA9" row="1336" minCol="211752" maxCol="232374" minColSha="362447" maxColSha="528984" drainMin="232334" drainMax="232374" drainMinSha="415637" drainMaxSha="415699" color="EX-pale-yellow orange" />
    <node name="ANGPTL4" row="1337" minCol="211252" maxCol="232417" minColSha="361813" maxColSha="526393" drainMin="232375" drainMax="232417" drainMinSha="415700" drainMaxSha="415775" color="EX-medium-magenta" />
    <node name="BNIP3" row="1338" minCol="231895" maxCol="232432" minColSha="415034" maxColSha="495146" drainMin="232418" drainMax="232432" drainMinSha="415776" drainMaxSha="415808" color="EX-pale-red" />
    <node name="GBE1" row="1339" minCol="231867" maxCol="232449" minColSha="414979" maxColSha="487075" drainMin="232433" drainMax="232449" drainMinSha="415809" drainMaxSha="415842" color="EX-pale-cyan" />
    <node name="STC2" row="1340" minCol="231990" maxCol="232458" minColSha="415235" maxColSha="416251" drainMin="232450" drainMax="232458" drainMinSha="415843" drainMaxSha="415860" color="EX-pale-yellow-green" />
    <node name="P4HA1" row="1341" minCol="231896" maxCol="232466" minColSha="415035" maxColSha="479709" drainMin="232459" drainMax="232466" drainMinSha="415861" drainMaxSha="415883" color="EX-pale-purple" />
    <node name="INSIG2" row="1342" minCol="231868" maxCol="232484" minColSha="414980" maxColSha="535290" drainMin="232467" drainMax="232484" drainMinSha="415884" drainMaxSha="415932" color="EX-pale-magenta" />
    <node name="NDRG1" row="1343" minCol="231898" maxCol="232511" minColSha="415037" maxColSha="536904" drainMin="232485" drainMax="232511" drainMinSha="415933" drainMaxSha="415975" color="EX-pale-red-orange" />
    <node name="LDHA" row="1344" minCol="231899" maxCol="232539" minColSha="415038" maxColSha="531847" drainMin="232512" drainMax="232539" drainMinSha="415976" drainMaxSha="416036" color="EX-blue" />
    <node name="SLC2A1" row="1345" minCol="232012" maxCol="232553" minColSha="415257" maxColSha="535552" drainMin="232540" drainMax="232553" drainMinSha="416037" drainMaxSha="416071" color="EX-orange" />
    <node name="C3orf28" row="1346" minCol="232075" maxCol="232561" minColSha="415327" maxColSha="519462" drainMin="232554" drainMax="232561" drainMinSha="416072" drainMaxSha="416093" color="EX-dark-cyan" />
    <node name="SPAG4" row="1347" minCol="97445" maxCol="232592" minColSha="128473" maxColSha="534798" drainMin="232562" drainMax="232592" drainMinSha="416094" drainMaxSha="416145" color="EX-red" />
    <node name="PLOD2" row="1348" minCol="212351" maxCol="232597" minColSha="363479" maxColSha="539221" drainMin="232593" drainMax="232597" drainMinSha="416146" drainMaxSha="416173" color="EX-dark-orange" />
    <node name="SLC2A3" row="1349" minCol="130355" maxCol="232621" minColSha="207943" maxColSha="534966" drainMin="232598" drainMax="232621" drainMinSha="416174" drainMaxSha="416226" color="EX-dark-gray-purple" />
    <node name="ENO2" row="1350" minCol="196462" maxCol="232628" minColSha="322774" maxColSha="535866" drainMin="232622" drainMax="232628" drainMinSha="416227" drainMaxSha="416247" color="EX-cyan" />
    <node name="ATP6V0D2" row="1351" minCol="231998" maxCol="232633" minColSha="415243" maxColSha="524791" drainMin="232629" drainMax="232633" drainMinSha="416248" drainMaxSha="416266" color="EX-yellow-orange" />
    <node name="AK3L1" row="1352" minCol="232122" maxCol="232634" minColSha="415378" maxColSha="519474" drainMin="232634" drainMax="232634" drainMinSha="416267" drainMaxSha="416272" color="EX-pure-blue" />
    <node name="FAM139A" row="1353" minCol="232013" maxCol="232642" minColSha="415258" maxColSha="526570" drainMin="232635" drainMax="232642" drainMinSha="416273" drainMaxSha="416307" color="EX-dark-yellow-green" />
    <node name="C1orf113" row="1354" minCol="211754" maxCol="232643" minColSha="362449" maxColSha="416342" drainMin="232643" drainMax="232643" drainMinSha="416308" drainMaxSha="416322" color="EX-dark-magenta" />
    <node name="CHRDL2" row="1355" minCol="231914" maxCol="232651" minColSha="415061" maxColSha="539276" drainMin="232644" drainMax="232651" drainMinSha="416323" drainMaxSha="416347" color="EX-dark-green" />
    <node name="TNFRSF10C" row="1356" minCol="107197" maxCol="232686" minColSha="147001" maxColSha="538028" drainMin="232652" drainMax="232686" drainMinSha="416348" drainMaxSha="416473" color="EX-blue-magenta" />
    <node name="KCNE3" row="1357" minCol="78061" maxCol="232750" minColSha="93920" maxColSha="536783" drainMin="232687" drainMax="232750" drainMinSha="416474" drainMaxSha="416643" color="EX-yellow-green" />
    <node name="CD93" row="1358" minCol="38692" maxCol="232853" minColSha="41309" maxColSha="538716" drainMin="232751" drainMax="232853" drainMinSha="416644" drainMaxSha="416805" color="EX-magenta" />
    <node name="ENPEP" row="1359" minCol="42757" maxCol="232982" minColSha="46014" maxColSha="538993" drainMin="232854" drainMax="232982" drainMinSha="416806" drainMaxSha="416994" color="EX-green" />
    <node name="RNF152" row="1360" minCol="25933" maxCol="233090" minColSha="27033" maxColSha="537404" drainMin="232983" drainMax="233090" drainMinSha="416995" drainMaxSha="417144" color="EX-yellow" />
    <node name="FLT1" row="1361" minCol="120793" maxCol="233191" minColSha="179058" maxColSha="534295" drainMin="233091" drainMax="233191" drainMinSha="417145" drainMaxSha="417280" color="EX-purple" />
    <node name="LRRC32" row="1362" minCol="107201" maxCol="233287" minColSha="147005" maxColSha="534296" drainMin="233192" drainMax="233287" drainMinSha="417281" drainMaxSha="417419" color="EX-dark-purple" />
    <node name="CCDC3" row="1363" minCol="120992" maxCol="233332" minColSha="179684" maxColSha="517873" drainMin="233288" drainMax="233332" drainMinSha="417420" drainMaxSha="417486" color="EX-dark-red" />
    <node name="FLJ39822" row="1364" minCol="120993" maxCol="233377" minColSha="179685" maxColSha="517874" drainMin="233333" drainMax="233377" drainMinSha="417487" drainMaxSha="417560" color="EX-pale-green" />
    <node name="NOX4" row="1365" minCol="120994" maxCol="233448" minColSha="179686" maxColSha="530956" drainMin="233378" drainMax="233448" drainMinSha="417561" drainMaxSha="417661" color="EX-pale-blue" />
    <node name="COL4A1" row="1366" minCol="120995" maxCol="233558" minColSha="179687" maxColSha="537816" drainMin="233449" drainMax="233558" drainMinSha="417662" drainMaxSha="417813" color="EX-dark-tan" />
    <node name="CD248" row="1367" minCol="204571" maxCol="233649" minColSha="338724" maxColSha="537817" drainMin="233559" drainMax="233649" drainMinSha="417814" drainMaxSha="417944" color="EX-pale-blue-magenta" />
    <node name="ITGA1" row="1368" minCol="204572" maxCol="233726" minColSha="338725" maxColSha="535089" drainMin="233650" drainMax="233726" drainMinSha="417945" drainMaxSha="418066" color="EX-pale-yellow orange" />
    <node name="PRR16" row="1369" minCol="232759" maxCol="233747" minColSha="416662" maxColSha="524403" drainMin="233727" drainMax="233747" drainMinSha="418067" drainMaxSha="418099" color="EX-medium-magenta" />
    <node name="HTR1F" row="1370" minCol="232864" maxCol="233764" minColSha="416825" maxColSha="524404" drainMin="233748" drainMax="233764" drainMinSha="418100" drainMaxSha="418138" color="EX-pale-red" />
    <node name="NID2" row="1371" minCol="232865" maxCol="233813" minColSha="416826" maxColSha="536690" drainMin="233765" drainMax="233813" drainMinSha="418139" drainMaxSha="418224" color="EX-pale-cyan" />
    <node name="MYO1B" row="1372" minCol="232760" maxCol="233835" minColSha="416663" maxColSha="534191" drainMin="233814" drainMax="233835" drainMinSha="418225" drainMaxSha="418285" color="EX-pale-yellow-green" />
    <node name="DCLK3" row="1373" minCol="232761" maxCol="233840" minColSha="416664" maxColSha="536694" drainMin="233836" drainMax="233840" drainMinSha="418286" drainMaxSha="418311" color="EX-pale-purple" />
    <node name="LAMC3" row="1374" minCol="121044" maxCol="233882" minColSha="179793" maxColSha="537589" drainMin="233841" drainMax="233882" drainMinSha="418312" drainMaxSha="418402" color="EX-pale-magenta" />
    <node name="TRPC6" row="1375" minCol="106028" maxCol="233904" minColSha="145029" maxColSha="537470" drainMin="233883" drainMax="233904" drainMinSha="418403" drainMaxSha="418477" color="EX-pale-red-orange" />
    <node name="PXDNL" row="1376" minCol="106670" maxCol="233915" minColSha="146175" maxColSha="512269" drainMin="233905" drainMax="233915" drainMinSha="418478" drainMaxSha="418530" color="EX-blue" />
    <node name="EDNRA" row="1377" minCol="106385" maxCol="233932" minColSha="145605" maxColSha="523932" drainMin="233916" drainMax="233932" drainMinSha="418531" drainMaxSha="418585" color="EX-orange" />
    <node name="PCDH12" row="1378" minCol="1454" maxCol="233988" minColSha="1454" maxColSha="531040" drainMin="233933" drainMax="233988" drainMinSha="418586" drainMaxSha="418750" color="EX-dark-cyan" />
    <node name="C6orf189" row="1379" minCol="106673" maxCol="234031" minColSha="146178" maxColSha="534621" drainMin="233989" drainMax="234031" drainMinSha="418751" drainMaxSha="418861" color="EX-red" />
    <node name="PPEF1" row="1380" minCol="232874" maxCol="234037" minColSha="416835" maxColSha="518954" drainMin="234032" drainMax="234037" drainMinSha="418862" drainMaxSha="418883" color="EX-dark-orange" />
    <node name="C16orf30" row="1381" minCol="121050" maxCol="234088" minColSha="179799" maxColSha="534882" drainMin="234038" drainMax="234088" drainMinSha="418884" drainMaxSha="418970" color="EX-dark-gray-purple" />
    <node name="C20orf160" row="1382" minCol="106030" maxCol="234153" minColSha="145031" maxColSha="523710" drainMin="234089" drainMax="234153" drainMinSha="418971" drainMaxSha="419074" color="EX-cyan" />
    <node name="MMP25" row="1383" minCol="106675" maxCol="234203" minColSha="146180" maxColSha="482542" drainMin="234154" drainMax="234203" drainMinSha="419075" drainMaxSha="419154" color="EX-yellow-orange" />
    <node name="DPEP1" row="1384" minCol="106676" maxCol="234235" minColSha="146181" maxColSha="523587" drainMin="234204" drainMax="234235" drainMinSha="419155" drainMaxSha="419201" color="EX-pure-blue" />
    <node name="LXN" row="1385" minCol="106677" maxCol="234265" minColSha="146182" maxColSha="539001" drainMin="234236" drainMax="234265" drainMinSha="419202" drainMaxSha="419271" color="EX-dark-yellow-green" />
    <node name="LRRC36" row="1386" minCol="106678" maxCol="234284" minColSha="146183" maxColSha="538732" drainMin="234266" drainMax="234284" drainMinSha="419272" drainMaxSha="419306" color="EX-dark-magenta" />
    <node name="MYLK2" row="1387" minCol="121350" maxCol="234301" minColSha="180556" maxColSha="420006" drainMin="234285" drainMax="234301" drainMinSha="419307" drainMaxSha="419347" color="EX-dark-green" />
    <node name="CETP" row="1388" minCol="151405" maxCol="234314" minColSha="240093" maxColSha="523724" drainMin="234302" drainMax="234314" drainMinSha="419348" drainMaxSha="419380" color="EX-blue-magenta" />
    <node name="ITM2A" row="1389" minCol="151406" maxCol="234342" minColSha="240094" maxColSha="538818" drainMin="234315" drainMax="234342" drainMinSha="419381" drainMaxSha="419424" color="EX-yellow-green" />
    <node name="ABCG2" row="1390" minCol="121351" maxCol="234377" minColSha="180557" maxColSha="531476" drainMin="234343" drainMax="234377" drainMinSha="419425" drainMaxSha="419485" color="EX-magenta" />
    <node name="C1orf64" row="1391" minCol="234007" maxCol="234412" minColSha="418813" maxColSha="534620" drainMin="234378" drainMax="234412" drainMinSha="419486" drainMaxSha="419550" color="EX-green" />
    <node name="FAM124B" row="1392" minCol="234108" maxCol="234378" minColSha="419010" maxColSha="419564" drainMinSha="419551" drainMaxSha="419564" color="EX-yellow" />
    <node name="MMP28" row="1393" minCol="106679" maxCol="234419" minColSha="146184" maxColSha="537950" drainMin="234413" drainMax="234419" drainMinSha="419565" drainMaxSha="419585" color="EX-purple" />
    <node name="RGS5" row="1394" minCol="233348" maxCol="234432" minColSha="417509" maxColSha="523712" drainMin="234420" drainMax="234432" drainMinSha="419586" drainMaxSha="419624" color="EX-dark-purple" />
    <node name="GPER" row="1395" minCol="101222" maxCol="234450" minColSha="136529" maxColSha="533935" drainMin="234433" drainMax="234450" drainMinSha="419625" drainMaxSha="419682" color="EX-dark-red" />
    <node name="CYYR1" row="1396" minCol="121353" maxCol="234458" minColSha="180559" maxColSha="533936" drainMin="234451" drainMax="234458" drainMinSha="419683" drainMaxSha="419724" color="EX-pale-green" />
    <node name="ABCB1" row="1397" minCol="106202" maxCol="234490" minColSha="145312" maxColSha="537547" drainMin="234459" drainMax="234490" drainMinSha="419725" drainMaxSha="419796" color="EX-pale-blue" />
    <node name="PTPRB" row="1398" minCol="106388" maxCol="234528" minColSha="145608" maxColSha="538442" drainMin="234491" drainMax="234528" drainMinSha="419797" drainMaxSha="419869" color="EX-dark-tan" />
    <node name="FOXF2" row="1399" minCol="233263" maxCol="234534" minColSha="417386" maxColSha="539104" drainMin="234529" drainMax="234534" drainMinSha="419870" drainMaxSha="419899" color="EX-pale-blue-magenta" />
    <node name="TNFRSF4" row="1400" minCol="1455" maxCol="234557" minColSha="1455" maxColSha="533136" drainMin="234535" drainMax="234557" drainMinSha="419900" drainMaxSha="420027" color="EX-pale-yellow orange" />
    <node name="FAM20A" row="1401" minCol="135949" maxCol="234581" minColSha="216341" maxColSha="538860" drainMin="234558" drainMax="234581" drainMinSha="420028" drainMaxSha="420146" color="EX-medium-magenta" />
    <node name="TPPP3" row="1402" minCol="129274" maxCol="234602" minColSha="205179" maxColSha="532624" drainMin="234582" drainMax="234602" drainMinSha="420147" drainMaxSha="420212" color="EX-pale-red" />
    <node name="C10orf107" row="1403" minCol="128159" maxCol="234610" minColSha="202739" maxColSha="529924" drainMin="234603" drainMax="234610" drainMinSha="420213" drainMaxSha="420282" color="EX-pale-cyan" />
    <node name="RTDR1" row="1404" minCol="9192" maxCol="234622" minColSha="9284" maxColSha="536244" drainMin="234611" drainMax="234622" drainMinSha="420283" drainMaxSha="420369" color="EX-pale-yellow-green" />
    <node name="TMEM17" row="1405" minCol="103181" maxCol="234645" minColSha="140213" maxColSha="539013" drainMin="234623" drainMax="234645" drainMinSha="420370" drainMaxSha="420443" color="EX-pale-purple" />
    <node name="KLHDC9" row="1406" minCol="103182" maxCol="234655" minColSha="140214" maxColSha="539018" drainMin="234646" drainMax="234655" drainMinSha="420444" drainMaxSha="420486" color="EX-pale-magenta" />
    <node name="C9orf50" row="1407" minCol="10352" maxCol="234659" minColSha="10475" maxColSha="521016" drainMin="234656" drainMax="234659" drainMinSha="420487" drainMaxSha="420519" color="EX-pale-red-orange" />
    <node name="TMEM136" row="1408" minCol="224307" maxCol="234668" minColSha="400391" maxColSha="523646" drainMin="234660" drainMax="234668" drainMinSha="420520" drainMaxSha="420554" color="EX-blue" />
    <node name="LRRC7" row="1409" minCol="171228" maxCol="234674" minColSha="278690" maxColSha="508739" drainMin="234669" drainMax="234674" drainMinSha="420555" drainMaxSha="420614" color="EX-orange" />
    <node name="SUSD5" row="1410" minCol="172147" maxCol="234683" minColSha="279691" maxColSha="527108" drainMin="234675" drainMax="234683" drainMinSha="420615" drainMaxSha="420675" color="EX-dark-cyan" />
    <node name="ENC1" row="1411" minCol="170052" maxCol="234685" minColSha="277428" maxColSha="518327" drainMin="234684" drainMax="234685" drainMinSha="420676" drainMaxSha="420720" color="EX-red" />
    <node name="ARPP-21" row="1412" minCol="168052" maxCol="234710" minColSha="275286" maxColSha="529324" drainMin="234686" drainMax="234710" drainMinSha="420721" drainMaxSha="420844" color="EX-dark-orange" />
    <node name="NAP1L3" row="1413" minCol="164824" maxCol="234754" minColSha="270800" maxColSha="537506" drainMin="234711" drainMax="234754" drainMinSha="420845" drainMaxSha="420975" color="EX-dark-gray-purple" />
    <node name="ATRNL1" row="1414" minCol="166382" maxCol="234788" minColSha="273199" maxColSha="538006" drainMin="234755" drainMax="234788" drainMinSha="420976" drainMaxSha="421079" color="EX-cyan" />
    <node name="CACNA2D3" row="1415" minCol="166917" maxCol="234822" minColSha="273825" maxColSha="539101" drainMin="234789" drainMax="234822" drainMinSha="421080" drainMaxSha="421189" color="EX-yellow-orange" />
    <node name="DBC1" row="1416" minCol="166383" maxCol="234850" minColSha="273200" maxColSha="537036" drainMin="234823" drainMax="234850" drainMinSha="421190" drainMaxSha="421308" color="EX-pure-blue" />
    <node name="NAP1L2" row="1417" minCol="165003" maxCol="234873" minColSha="271112" maxColSha="537525" drainMin="234851" drainMax="234873" drainMinSha="421309" drainMaxSha="421391" color="EX-dark-yellow-green" />
    <node name="SORBS1" row="1418" minCol="716" maxCol="234916" minColSha="716" maxColSha="529720" drainMin="234874" drainMax="234916" drainMinSha="421392" drainMaxSha="421585" color="EX-dark-magenta" />
    <node name="KIAA0644" row="1419" minCol="1093" maxCol="234959" minColSha="1093" maxColSha="536430" drainMin="234917" drainMax="234959" drainMinSha="421586" drainMaxSha="421719" color="EX-dark-green" />
    <node name="CENTD1" row="1420" minCol="1094" maxCol="235023" minColSha="1094" maxColSha="535304" drainMin="234960" drainMax="235023" drainMinSha="421720" drainMaxSha="421907" color="EX-blue-magenta" />
    <node name="NR3C2" row="1421" minCol="409" maxCol="235119" minColSha="409" maxColSha="537024" drainMin="235024" drainMax="235119" drainMinSha="421908" drainMaxSha="422226" color="EX-yellow-green" />
    <node name="CEBPD" row="1422" minCol="145601" maxCol="235168" minColSha="229155" maxColSha="537201" drainMin="235120" drainMax="235168" drainMinSha="422227" drainMaxSha="422322" color="EX-magenta" />
    <node name="HRH1" row="1423" minCol="144120" maxCol="235209" minColSha="227179" maxColSha="536078" drainMin="235169" drainMax="235209" drainMinSha="422323" drainMaxSha="422393" color="EX-green" />
    <node name="ANXA1" row="1424" minCol="210454" maxCol="235236" minColSha="360676" maxColSha="536790" drainMin="235210" drainMax="235236" drainMinSha="422394" drainMaxSha="422439" color="EX-yellow" />
    <node name="WWTR1" row="1425" minCol="146262" maxCol="235278" minColSha="230027" maxColSha="532360" drainMin="235237" drainMax="235278" drainMinSha="422440" drainMaxSha="422511" color="EX-purple" />
    <node name="ANXA2" row="1426" minCol="146263" maxCol="235354" minColSha="230028" maxColSha="537198" drainMin="235279" drainMax="235354" drainMinSha="422512" drainMaxSha="422629" color="EX-dark-purple" />
    <node name="TIMP1" row="1427" minCol="146264" maxCol="235435" minColSha="230029" maxColSha="539153" drainMin="235355" drainMax="235435" drainMinSha="422630" drainMaxSha="422747" color="EX-dark-red" />
    <node name="PYGL" row="1428" minCol="210458" maxCol="235446" minColSha="360680" maxColSha="534737" drainMin="235436" drainMax="235446" drainMinSha="422748" drainMaxSha="422780" color="EX-pale-green" />
    <node name="ACTN1" row="1429" minCol="210743" maxCol="235475" minColSha="361134" maxColSha="539273" drainMin="235447" drainMax="235475" drainMinSha="422781" drainMaxSha="422842" color="EX-pale-blue" />
    <node name="TNC" row="1430" minCol="211295" maxCol="235490" minColSha="361861" maxColSha="539203" drainMin="235476" drainMax="235490" drainMinSha="422843" drainMaxSha="422871" color="EX-dark-tan" />
    <node name="CSDA" row="1431" minCol="210863" maxCol="235497" minColSha="361340" maxColSha="534742" drainMin="235491" drainMax="235497" drainMinSha="422872" drainMaxSha="422900" color="EX-pale-blue-magenta" />
    <node name="SPOCD1" row="1432" minCol="147202" maxCol="235521" minColSha="231435" maxColSha="538768" drainMin="235498" drainMax="235521" drainMinSha="422901" drainMaxSha="422962" color="EX-pale-yellow orange" />
    <node name="TNNI3" row="1433" minCol="410" maxCol="235529" minColSha="410" maxColSha="538979" drainMin="235522" drainMax="235529" drainMinSha="422963" drainMaxSha="423093" color="EX-medium-magenta" />
    <node name="PLEKHG1" row="1434" minCol="411" maxCol="235554" minColSha="411" maxColSha="538697" drainMin="235530" drainMax="235554" drainMinSha="423094" drainMaxSha="423220" color="EX-pale-red" />
    <node name="ARNT2" row="1435" minCol="110967" maxCol="235668" minColSha="153815" maxColSha="537364" drainMin="235555" drainMax="235668" drainMinSha="423221" drainMaxSha="423405" color="EX-pale-cyan" />
    <node name="NDRG4" row="1436" minCol="16201" maxCol="235753" minColSha="16550" maxColSha="537347" drainMin="235669" drainMax="235753" drainMinSha="423406" drainMaxSha="423619" color="EX-pale-yellow-green" />
    <node name="CHST1" row="1437" minCol="81316" maxCol="235796" minColSha="99475" maxColSha="521111" drainMin="235754" drainMax="235796" drainMinSha="423620" drainMaxSha="423741" color="EX-pale-purple" />
    <node name="LGI4" row="1438" minCol="110970" maxCol="235833" minColSha="153818" maxColSha="537510" drainMin="235797" drainMax="235833" drainMinSha="423742" drainMaxSha="423846" color="EX-pale-magenta" />
    <node name="MAP1A" row="1439" minCol="105365" maxCol="235871" minColSha="143838" maxColSha="521245" drainMin="235834" drainMax="235871" drainMinSha="423847" drainMaxSha="423938" color="EX-pale-red-orange" />
    <node name="APBA2" row="1440" minCol="81666" maxCol="235918" minColSha="100057" maxColSha="534694" drainMin="235872" drainMax="235918" drainMinSha="423939" drainMaxSha="424069" color="EX-blue" />
    <node name="TMEM59L" row="1441" minCol="16202" maxCol="235977" minColSha="16551" maxColSha="537881" drainMin="235919" drainMax="235977" drainMinSha="424070" drainMaxSha="424233" color="EX-orange" />
    <node name="BAI2" row="1442" minCol="23082" maxCol="236009" minColSha="23899" maxColSha="538444" drainMin="235978" drainMax="236009" drainMinSha="424234" drainMaxSha="424317" color="EX-dark-cyan" />
    <node name="SNPH" row="1443" minCol="165013" maxCol="236041" minColSha="271122" maxColSha="533300" drainMin="236010" drainMax="236041" drainMinSha="424318" drainMaxSha="424387" color="EX-red" />
    <node name="NTSR2" row="1444" minCol="97609" maxCol="236157" minColSha="128728" maxColSha="535122" drainMin="236042" drainMax="236157" drainMinSha="424388" drainMaxSha="424615" color="EX-dark-orange" />
    <node name="CPNE5" row="1445" minCol="16203" maxCol="236184" minColSha="16552" maxColSha="531416" drainMin="236158" drainMax="236184" drainMinSha="424616" drainMaxSha="424696" color="EX-dark-gray-purple" />
    <node name="GNG7" row="1446" minCol="81320" maxCol="236232" minColSha="99479" maxColSha="538760" drainMin="236185" drainMax="236232" drainMinSha="424697" drainMaxSha="424788" color="EX-cyan" />
    <node name="NACAD" row="1447" minCol="718" maxCol="236273" minColSha="718" maxColSha="535345" drainMin="236233" drainMax="236273" drainMinSha="424789" drainMaxSha="424955" color="EX-yellow-orange" />
    <node name="MAPK8IP1" row="1448" minCol="4109" maxCol="236313" minColSha="4120" maxColSha="535346" drainMin="236274" drainMax="236313" drainMinSha="424956" drainMaxSha="425134" color="EX-pure-blue" />
    <node name="CORO2B" row="1449" minCol="5381" maxCol="236338" minColSha="5405" maxColSha="535148" drainMin="236314" drainMax="236338" drainMinSha="425135" drainMaxSha="425194" color="EX-dark-yellow-green" />
    <node name="NDUFA4L2" row="1450" minCol="233004" maxCol="236345" minColSha="417024" maxColSha="530626" drainMin="236339" drainMax="236345" drainMinSha="425195" drainMaxSha="425216" color="EX-dark-magenta" />
    <node name="LOC283152" row="1451" minCol="154783" maxCol="236350" minColSha="249883" maxColSha="537333" drainMin="236346" drainMax="236350" drainMinSha="425217" drainMaxSha="425256" color="EX-dark-green" />
    <node name="MEIG1" row="1452" minCol="154784" maxCol="236354" minColSha="249884" maxColSha="533835" drainMin="236351" drainMax="236354" drainMinSha="425257" drainMaxSha="425293" color="EX-blue-magenta" />
    <node name="MLF1" row="1453" minCol="155208" maxCol="236362" minColSha="250437" maxColSha="534036" drainMin="236355" drainMax="236362" drainMinSha="425294" drainMaxSha="425338" color="EX-yellow-green" />
    <node name="CRIPAK" row="1454" minCol="222552" maxCol="236508" minColSha="397642" maxColSha="538607" drainMin="236363" drainMax="236508" drainMinSha="425339" drainMaxSha="425513" color="EX-magenta" />
    <node name="LOC23117" row="1455" minCol="223695" maxCol="236805" minColSha="399376" maxColSha="535714" drainMin="236509" drainMax="236805" drainMinSha="425514" drainMaxSha="425832" color="EX-green" />
    <node name="LOC285908" row="1456" minCol="224557" maxCol="237031" minColSha="400671" maxColSha="535715" drainMin="236806" drainMax="237031" drainMinSha="425833" drainMaxSha="426076" color="EX-yellow" />
    <node name="MGC16384" row="1457" minCol="225652" maxCol="237246" minColSha="401964" maxColSha="537968" drainMin="237032" drainMax="237246" drainMinSha="426077" drainMaxSha="426305" color="EX-purple" />
    <node name="RPL23AP13" row="1458" minCol="221462" maxCol="237400" minColSha="394491" maxColSha="539115" drainMin="237247" drainMax="237400" drainMinSha="426306" drainMaxSha="426475" color="EX-dark-purple" />
    <node name="KIAA0754" row="1459" minCol="221463" maxCol="237552" minColSha="394492" maxColSha="528962" drainMin="237401" drainMax="237552" drainMinSha="426476" drainMaxSha="426646" color="EX-dark-red" />
    <node name="FLJ10213" row="1460" minCol="236368" maxCol="237689" minColSha="425345" maxColSha="529902" drainMin="237553" drainMax="237689" drainMinSha="426647" drainMaxSha="426805" color="EX-pale-green" />
    <node name="HERC2P2" row="1461" minCol="236398" maxCol="237851" minColSha="425377" maxColSha="530606" drainMin="237690" drainMax="237851" drainMinSha="426806" drainMaxSha="426991" color="EX-pale-blue" />
    <node name="TBC1D3P2" row="1462" minCol="236369" maxCol="237995" minColSha="425346" maxColSha="534459" drainMin="237852" drainMax="237995" drainMinSha="426992" drainMaxSha="427163" color="EX-dark-tan" />
    <node name="AHSA2" row="1463" minCol="225265" maxCol="238146" minColSha="401489" maxColSha="537925" drainMin="237996" drainMax="238146" drainMinSha="427164" drainMaxSha="427350" color="EX-pale-blue-magenta" />
    <node name="PILRB" row="1464" minCol="225266" maxCol="238338" minColSha="401490" maxColSha="536636" drainMin="238147" drainMax="238338" drainMinSha="427351" drainMaxSha="427587" color="EX-pale-yellow orange" />
    <node name="CCDC84" row="1465" minCol="157582" maxCol="238526" minColSha="253532" maxColSha="536552" drainMin="238339" drainMax="238526" drainMinSha="427588" drainMaxSha="427820" color="EX-medium-magenta" />
    <node name="SEC31B" row="1466" minCol="223187" maxCol="238697" minColSha="398742" maxColSha="530643" drainMin="238527" drainMax="238697" drainMinSha="427821" drainMaxSha="428039" color="EX-pale-red" />
    <node name="WSB1" row="1467" minCol="236520" maxCol="238789" minColSha="425526" maxColSha="530370" drainMin="238698" drainMax="238789" drainMinSha="428040" drainMaxSha="428173" color="EX-pale-cyan" />
    <node name="ZNF692" row="1468" minCol="236373" maxCol="238911" minColSha="425350" maxColSha="535653" drainMin="238790" drainMax="238911" drainMinSha="428174" drainMaxSha="428344" color="EX-pale-yellow-green" />
    <node name="LOC440295" row="1469" minCol="236374" maxCol="239007" minColSha="425351" maxColSha="523691" drainMin="238912" drainMax="239007" drainMinSha="428345" drainMaxSha="428502" color="EX-pale-purple" />
    <node name="LOC653319" row="1470" minCol="236375" maxCol="239084" minColSha="425352" maxColSha="525506" drainMin="239008" drainMax="239084" drainMinSha="428503" drainMaxSha="428631" color="EX-pale-magenta" />
    <node name="GCN5L2" row="1471" minCol="223188" maxCol="239175" minColSha="398743" maxColSha="537340" drainMin="239085" drainMax="239175" drainMinSha="428632" drainMaxSha="428784" color="EX-pale-red-orange" />
    <node name="GNRH1" row="1472" minCol="236525" maxCol="239228" minColSha="425531" maxColSha="525507" drainMin="239176" drainMax="239228" drainMinSha="428785" drainMaxSha="428879" color="EX-blue" />
    <node name="MYH3" row="1473" minCol="225270" maxCol="239300" minColSha="401494" maxColSha="531073" drainMin="239229" drainMax="239300" drainMinSha="428880" drainMaxSha="429010" color="EX-orange" />
    <node name="AMY2A" row="1474" minCol="223124" maxCol="239380" minColSha="398678" maxColSha="537155" drainMin="239301" drainMax="239380" drainMinSha="429011" drainMaxSha="429149" color="EX-dark-cyan" />
    <node name="TARBP1" row="1475" minCol="223189" maxCol="239423" minColSha="398744" maxColSha="523703" drainMin="239381" drainMax="239423" drainMinSha="429150" drainMaxSha="429246" color="EX-red" />
    <node name="GOLGA8A" row="1476" minCol="236529" maxCol="239459" minColSha="425535" maxColSha="486806" drainMin="239424" drainMax="239459" drainMinSha="429247" drainMaxSha="429342" color="EX-dark-orange" />
    <node name="CTGLF5" row="1477" minCol="225653" maxCol="239570" minColSha="401965" maxColSha="534461" drainMin="239460" drainMax="239570" drainMinSha="429343" drainMaxSha="429538" color="EX-dark-gray-purple" />
    <node name="CATSPER2" row="1478" minCol="182862" maxCol="239648" minColSha="293474" maxColSha="537926" drainMin="239571" drainMax="239648" drainMinSha="429539" drainMaxSha="429705" color="EX-cyan" />
    <node name="CCDC14" row="1479" minCol="236532" maxCol="239684" minColSha="425538" maxColSha="535407" drainMin="239649" drainMax="239684" drainMinSha="429706" drainMaxSha="429784" color="EX-yellow-orange" />
    <node name="TRO" row="1480" minCol="236533" maxCol="239708" minColSha="425539" maxColSha="490466" drainMin="239685" drainMax="239708" drainMinSha="429785" drainMaxSha="429850" color="EX-pure-blue" />
    <node name="TMEM137" row="1481" minCol="126850" maxCol="239805" minColSha="199950" maxColSha="526731" drainMin="239709" drainMax="239805" drainMinSha="429851" drainMaxSha="430028" color="EX-dark-yellow-green" />
    <node name="IMAA" row="1482" minCol="236380" maxCol="239860" minColSha="425357" maxColSha="529903" drainMin="239806" drainMax="239860" drainMinSha="430029" drainMaxSha="430132" color="EX-dark-magenta" />
    <node name="DGCR8" row="1483" minCol="226909" maxCol="239931" minColSha="403707" maxColSha="535285" drainMin="239861" drainMax="239931" drainMinSha="430133" drainMaxSha="430278" color="EX-dark-green" />
    <node name="RBM6" row="1484" minCol="224668" maxCol="239972" minColSha="400797" maxColSha="522644" drainMin="239932" drainMax="239972" drainMinSha="430279" drainMaxSha="430406" color="EX-blue-magenta" />
    <node name="LOC442582" row="1485" minCol="236538" maxCol="239984" minColSha="425544" maxColSha="515186" drainMin="239973" drainMax="239984" drainMinSha="430407" drainMaxSha="430457" color="EX-yellow-green" />
    <node name="MGEA5" row="1486" minCol="217068" maxCol="240046" minColSha="380656" maxColSha="537488" drainMin="239985" drainMax="240046" drainMinSha="430458" drainMaxSha="430592" color="EX-magenta" />
    <node name="SFRS18" row="1487" minCol="223127" maxCol="240129" minColSha="398681" maxColSha="539114" drainMin="240047" drainMax="240129" drainMinSha="430593" drainMaxSha="430785" color="EX-green" />
    <node name="TTC21A" row="1488" minCol="154141" maxCol="240208" minColSha="248727" maxColSha="537535" drainMin="240130" drainMax="240208" drainMinSha="430786" drainMaxSha="430965" color="EX-yellow" />
    <node name="NRBP2" row="1489" minCol="157584" maxCol="240238" minColSha="253534" maxColSha="537819" drainMin="240209" drainMax="240238" drainMinSha="430966" drainMaxSha="431071" color="EX-purple" />
    <node name="SNRPN" row="1490" minCol="236384" maxCol="240255" minColSha="425361" maxColSha="517989" drainMin="240239" drainMax="240255" drainMinSha="431072" drainMaxSha="431134" color="EX-dark-purple" />
    <node name="FLJ39653" row="1491" minCol="223129" maxCol="240281" minColSha="398683" maxColSha="526681" drainMin="240256" drainMax="240281" drainMinSha="431135" drainMaxSha="431206" color="EX-dark-red" />
    <node name="NEIL1" row="1492" minCol="225273" maxCol="240316" minColSha="401497" maxColSha="539160" drainMin="240282" drainMax="240316" drainMinSha="431207" drainMaxSha="431306" color="EX-pale-green" />
    <node name="TNFRSF25" row="1493" minCol="225274" maxCol="240340" minColSha="401498" maxColSha="536637" drainMin="240317" drainMax="240340" drainMinSha="431307" drainMaxSha="431389" color="EX-pale-blue" />
    <node name="BMS1P5" row="1494" minCol="236547" maxCol="240352" minColSha="425553" maxColSha="534462" drainMin="240341" drainMax="240352" drainMinSha="431390" drainMaxSha="431464" color="EX-dark-tan" />
    <node name="DKFZp566H0824" row="1495" minCol="225365" maxCol="240365" minColSha="401615" maxColSha="518012" drainMin="240353" drainMax="240365" drainMinSha="431465" drainMaxSha="431527" color="EX-pale-blue-magenta" />
    <node name="FLJ25006" row="1496" minCol="236385" maxCol="240393" minColSha="425362" maxColSha="537242" drainMin="240366" drainMax="240393" drainMinSha="431528" drainMaxSha="431621" color="EX-pale-yellow orange" />
    <node name="KIAA1618" row="1497" minCol="224812" maxCol="240436" minColSha="400952" maxColSha="525774" drainMin="240394" drainMax="240436" drainMinSha="431622" drainMaxSha="431716" color="EX-medium-magenta" />
    <node name="ATG16L2" row="1498" minCol="194305" maxCol="240462" minColSha="317560" maxColSha="537342" drainMin="240437" drainMax="240462" drainMinSha="431717" drainMaxSha="431840" color="EX-pale-red" />
    <node name="STARD9" row="1499" minCol="222893" maxCol="240491" minColSha="398265" maxColSha="532669" drainMin="240463" drainMax="240491" drainMinSha="431841" drainMaxSha="431967" color="EX-pale-cyan" />
    <node name="ARHGEF10" row="1500" minCol="224627" maxCol="240503" minColSha="400745" maxColSha="497873" drainMin="240492" drainMax="240503" drainMinSha="431968" drainMaxSha="432039" color="EX-pale-yellow-green" />
    <node name="ITIH4" row="1501" minCol="158075" maxCol="240514" minColSha="254310" maxColSha="538910" drainMin="240504" drainMax="240514" drainMinSha="432040" drainMaxSha="432098" color="EX-pale-purple" />
    <node name="LOC644285" row="1502" minCol="221464" maxCol="240556" minColSha="394493" maxColSha="535751" drainMin="240515" drainMax="240556" drainMinSha="432099" drainMaxSha="432198" color="EX-pale-magenta" />
    <node name="LOC91431" row="1503" minCol="236555" maxCol="240596" minColSha="425561" maxColSha="535971" drainMin="240557" drainMax="240596" drainMinSha="432199" drainMaxSha="432288" color="EX-pale-red-orange" />
    <node name="MALAT1" row="1504" minCol="223696" maxCol="240650" minColSha="399377" maxColSha="539116" drainMin="240597" drainMax="240650" drainMinSha="432289" drainMaxSha="432449" color="EX-blue" />
    <node name="MST1" row="1505" minCol="99627" maxCol="240670" minColSha="132978" maxColSha="523696" drainMin="240651" drainMax="240670" drainMinSha="432450" drainMaxSha="432534" color="EX-orange" />
    <node name="ANKRD36" row="1506" minCol="236489" maxCol="240688" minColSha="425492" maxColSha="537368" drainMin="240671" drainMax="240688" drainMinSha="432535" drainMaxSha="432608" color="EX-dark-cyan" />
    <node name="GUSBL1" row="1507" minCol="236629" maxCol="240694" minColSha="425638" maxColSha="539234" drainMin="240689" drainMax="240694" drainMinSha="432609" drainMaxSha="432643" color="EX-red" />
    <node name="TAS2R10" row="1508" minCol="236559" maxCol="240697" minColSha="425565" maxColSha="511042" drainMin="240695" drainMax="240697" drainMinSha="432644" drainMaxSha="432670" color="EX-dark-orange" />
    <node name="C20orf74" row="1509" minCol="222553" maxCol="240727" minColSha="397643" maxColSha="537366" drainMin="240698" drainMax="240727" drainMinSha="432671" drainMaxSha="432731" color="EX-dark-gray-purple" />
    <node name="MCM3APAS" row="1510" minCol="75574" maxCol="240741" minColSha="90122" maxColSha="536800" drainMin="240728" drainMax="240741" drainMinSha="432732" drainMaxSha="432796" color="EX-cyan" />
    <node name="ZNF789" row="1511" minCol="236630" maxCol="240749" minColSha="425639" maxColSha="506477" drainMin="240742" drainMax="240749" drainMinSha="432797" drainMaxSha="432838" color="EX-yellow-orange" />
    <node name="ACRC" row="1512" minCol="236561" maxCol="240758" minColSha="425567" maxColSha="529156" drainMin="240750" drainMax="240758" drainMinSha="432839" drainMaxSha="432876" color="EX-pure-blue" />
    <node name="ZMAT1" row="1513" minCol="96994" maxCol="240842" minColSha="127625" maxColSha="535718" drainMin="240759" drainMax="240842" drainMinSha="432877" drainMaxSha="433074" color="EX-dark-yellow-green" />
    <node name="SLC26A10" row="1514" minCol="236563" maxCol="240845" minColSha="425569" maxColSha="529157" drainMin="240843" drainMax="240845" drainMinSha="433075" drainMaxSha="433131" color="EX-dark-magenta" />
    <node name="LOC440350" row="1515" minCol="236391" maxCol="240849" minColSha="425368" maxColSha="486428" drainMin="240846" drainMax="240849" drainMinSha="433132" drainMaxSha="433204" color="EX-dark-green" />
    <node name="COL16A1" row="1516" minCol="236565" maxCol="240846" minColSha="425571" maxColSha="433230" drainMinSha="433205" drainMaxSha="433230" color="EX-blue-magenta" />
    <node name="ANKRD10" row="1517" minCol="236566" maxCol="240855" minColSha="425572" maxColSha="536416" drainMin="240850" drainMax="240855" drainMinSha="433231" drainMaxSha="433265" color="EX-yellow-green" />
    <node name="HCRP1" row="1518" minCol="126739" maxCol="240862" minColSha="199669" maxColSha="530221" drainMin="240856" drainMax="240862" drainMinSha="433266" drainMaxSha="433314" color="EX-magenta" />
    <node name="PRRT2" row="1519" minCol="194306" maxCol="240880" minColSha="317561" maxColSha="534229" drainMin="240863" drainMax="240880" drainMinSha="433315" drainMaxSha="433393" color="EX-green" />
    <node name="ZNF695" row="1520" minCol="412" maxCol="240887" minColSha="412" maxColSha="534767" drainMin="240881" drainMax="240887" drainMinSha="433394" drainMaxSha="433550" color="EX-yellow" />
    <node name="CAMKV" row="1521" minCol="116841" maxCol="240914" minColSha="165671" maxColSha="527958" drainMin="240888" drainMax="240914" drainMinSha="433551" drainMaxSha="433706" color="EX-purple" />
    <node name="RIMS3" row="1522" minCol="168360" maxCol="240926" minColSha="275627" maxColSha="530525" drainMin="240915" drainMax="240926" drainMinSha="433707" drainMaxSha="433779" color="EX-dark-purple" />
    <node name="FGF9" row="1523" minCol="171474" maxCol="240941" minColSha="278957" maxColSha="532315" drainMin="240927" drainMax="240941" drainMinSha="433780" drainMaxSha="433836" color="EX-dark-red" />
    <node name="ALPK1" row="1524" minCol="134875" maxCol="240964" minColSha="215172" maxColSha="534994" drainMin="240942" drainMax="240964" drainMinSha="433837" drainMaxSha="433951" color="EX-pale-green" />
    <node name="COL8A2" row="1525" minCol="135580" maxCol="240971" minColSha="215937" maxColSha="531672" drainMin="240965" drainMax="240971" drainMinSha="433952" drainMaxSha="434013" color="EX-pale-blue" />
    <node name="TRIM22" row="1526" minCol="32071" maxCol="240987" minColSha="33799" maxColSha="521296" drainMin="240972" drainMax="240987" drainMinSha="434014" drainMaxSha="434150" color="EX-dark-tan" />
    <node name="OR51E1" row="1527" minCol="10183" maxCol="241003" minColSha="10299" maxColSha="539021" drainMin="240988" drainMax="241003" drainMinSha="434151" drainMaxSha="434247" color="EX-pale-blue-magenta" />
    <node name="ANGPT2" row="1528" minCol="35773" maxCol="241014" minColSha="37981" maxColSha="523542" drainMin="241004" drainMax="241014" drainMinSha="434248" drainMaxSha="434320" color="EX-pale-yellow orange" />
    <node name="PLVAP" row="1529" minCol="1456" maxCol="241025" minColSha="1456" maxColSha="530961" drainMin="241015" drainMax="241025" drainMinSha="434321" drainMaxSha="434437" color="EX-medium-magenta" />
    <node name="ZNF471" row="1530" minCol="1096" maxCol="241098" minColSha="1096" maxColSha="538965" drainMin="241026" drainMax="241098" drainMinSha="434438" drainMaxSha="434702" color="EX-pale-red" />
    <node name="C1orf114" row="1531" minCol="104480" maxCol="241106" minColSha="142273" maxColSha="522622" drainMin="241099" drainMax="241106" drainMinSha="434703" drainMaxSha="434769" color="EX-pale-cyan" />
    <node name="CYB5R4" row="1532" minCol="140035" maxCol="241157" minColSha="221250" maxColSha="537359" drainMin="241107" drainMax="241157" drainMinSha="434770" drainMaxSha="434903" color="EX-pale-yellow-green" />
    <node name="HOM-TES-103" row="1533" minCol="217069" maxCol="241201" minColSha="380657" maxColSha="531225" drainMin="241158" drainMax="241201" drainMinSha="434904" drainMaxSha="434991" color="EX-pale-purple" />
    <node name="C6orf129" row="1534" minCol="217148" maxCol="241244" minColSha="380784" maxColSha="537351" drainMin="241202" drainMax="241244" drainMinSha="434992" drainMaxSha="435053" color="EX-pale-magenta" />
    <node name="MACF1" row="1535" minCol="207293" maxCol="241333" minColSha="348858" maxColSha="535514" drainMin="241245" drainMax="241333" drainMinSha="435054" drainMaxSha="435187" color="EX-pale-red-orange" />
    <node name="MTF1" row="1536" minCol="222557" maxCol="241416" minColSha="397647" maxColSha="539193" drainMin="241334" drainMax="241416" drainMinSha="435188" drainMaxSha="435293" color="EX-blue" />
    <node name="C17orf45" row="1537" minCol="222558" maxCol="241439" minColSha="397648" maxColSha="532661" drainMin="241417" drainMax="241439" drainMinSha="435294" drainMaxSha="435331" color="EX-orange" />
    <node name="CEP290" row="1538" minCol="231246" maxCol="241500" minColSha="413543" maxColSha="536924" drainMin="241440" drainMax="241500" drainMinSha="435332" drainMaxSha="435405" color="EX-dark-cyan" />
    <node name="RBAK" row="1539" minCol="231234" maxCol="241542" minColSha="413508" maxColSha="536925" drainMin="241501" drainMax="241542" drainMinSha="435406" drainMaxSha="435453" color="EX-red" />
    <node name="ZNF800" row="1540" minCol="231235" maxCol="241593" minColSha="413509" maxColSha="536923" drainMin="241543" drainMax="241593" drainMinSha="435454" drainMaxSha="435515" color="EX-dark-orange" />
    <node name="FLJ13305" row="1541" minCol="241101" maxCol="241612" minColSha="434762" maxColSha="529438" drainMin="241594" drainMax="241612" drainMinSha="435516" drainMaxSha="435541" color="EX-dark-gray-purple" />
    <node name="TCF7L1" row="1542" minCol="241362" maxCol="241625" minColSha="435234" maxColSha="510076" drainMin="241613" drainMax="241625" drainMinSha="435542" drainMaxSha="435563" color="EX-cyan" />
    <node name="RGPD4" row="1543" minCol="100091" maxCol="241672" minColSha="134093" maxColSha="534525" drainMin="241626" drainMax="241672" drainMinSha="435564" drainMaxSha="435631" color="EX-yellow-orange" />
    <node name="C20orf94" row="1544" minCol="221985" maxCol="241694" minColSha="396112" maxColSha="525532" drainMin="241673" drainMax="241694" drainMinSha="435632" drainMaxSha="435677" color="EX-pure-blue" />
    <node name="REST" row="1545" minCol="241444" maxCol="241709" minColSha="435339" maxColSha="538452" drainMin="241695" drainMax="241709" drainMinSha="435678" drainMaxSha="435708" color="EX-dark-yellow-green" />
    <node name="CBX1" row="1546" minCol="241337" maxCol="241715" minColSha="435193" maxColSha="491341" drainMin="241710" drainMax="241715" drainMinSha="435709" drainMaxSha="435725" color="EX-dark-magenta" />
    <node name="TBL1Y" row="1547" minCol="240712" maxCol="241729" minColSha="432696" maxColSha="536613" drainMin="241716" drainMax="241729" drainMinSha="435726" drainMaxSha="435754" color="EX-dark-green" />
    <node name="KIAA1109" row="1548" minCol="73228" maxCol="241846" minColSha="86543" maxColSha="538753" drainMin="241730" drainMax="241846" drainMinSha="435755" drainMaxSha="435959" color="EX-blue-magenta" />
    <node name="KIF3A" row="1549" minCol="96998" maxCol="241906" minColSha="127629" maxColSha="537457" drainMin="241847" drainMax="241906" drainMinSha="435960" drainMaxSha="436077" color="EX-yellow-green" />
    <node name="ZNF660" row="1550" minCol="119669" maxCol="241923" minColSha="175289" maxColSha="537367" drainMin="241907" drainMax="241923" drainMinSha="436078" drainMaxSha="436114" color="EX-magenta" />
    <node name="LOC375748" row="1551" minCol="239540" maxCol="241907" minColSha="429491" maxColSha="436125" drainMinSha="436115" drainMaxSha="436125" color="EX-green" />
    <node name="EPB49" row="1552" minCol="165745" maxCol="241943" minColSha="272446" maxColSha="533117" drainMin="241924" drainMax="241943" drainMinSha="436126" drainMaxSha="436223" color="EX-yellow" />
    <node name="RGS7" row="1553" minCol="165021" maxCol="241969" minColSha="271130" maxColSha="534750" drainMin="241944" drainMax="241969" drainMinSha="436224" drainMaxSha="436352" color="EX-purple" />
    <node name="KCNA4" row="1554" minCol="111520" maxCol="241982" minColSha="154604" maxColSha="526340" drainMin="241970" drainMax="241982" drainMinSha="436353" drainMaxSha="436442" color="EX-dark-purple" />
    <node name="KIAA0574" row="1555" minCol="165748" maxCol="241996" minColSha="272449" maxColSha="534389" drainMin="241983" drainMax="241996" drainMinSha="436443" drainMaxSha="436500" color="EX-dark-red" />
    <node name="BZRAP1" row="1556" minCol="165023" maxCol="242023" minColSha="271132" maxColSha="535157" drainMin="241997" drainMax="242023" drainMinSha="436501" drainMaxSha="436615" color="EX-pale-green" />
    <node name="FEZF2" row="1557" minCol="165750" maxCol="242031" minColSha="272451" maxColSha="536570" drainMin="242024" drainMax="242031" drainMinSha="436616" drainMaxSha="436680" color="EX-pale-blue" />
    <node name="GABRA2" row="1558" minCol="166398" maxCol="242044" minColSha="273215" maxColSha="532946" drainMin="242032" drainMax="242044" drainMinSha="436681" drainMaxSha="436768" color="EX-dark-tan" />
    <node name="PLLP" row="1559" minCol="198912" maxCol="242048" minColSha="328528" maxColSha="539126" drainMin="242045" drainMax="242048" drainMinSha="436769" drainMaxSha="436806" color="EX-pale-blue-magenta" />
    <node name="TMPRSS2" row="1560" minCol="1457" maxCol="242050" minColSha="1457" maxColSha="480782" drainMin="242049" drainMax="242050" drainMinSha="436807" drainMaxSha="436920" color="EX-pale-yellow orange" />
    <node name="IGFBPL1" row="1561" minCol="2210" maxCol="242053" minColSha="2211" maxColSha="518135" drainMin="242051" drainMax="242053" drainMinSha="436921" drainMaxSha="437038" color="EX-medium-magenta" />
    <node name="ZNF488" row="1562" minCol="116189" maxCol="242078" minColSha="163483" maxColSha="537035" drainMin="242054" drainMax="242078" drainMinSha="437039" drainMaxSha="437123" color="EX-pale-red" />
    <node name="SOX10" row="1563" minCol="413" maxCol="242108" minColSha="413" maxColSha="538984" drainMin="242079" drainMax="242108" drainMinSha="437124" drainMaxSha="437244" color="EX-pale-cyan" />
    <node name="ERBB3" row="1564" minCol="414" maxCol="242115" minColSha="414" maxColSha="529228" drainMin="242109" drainMax="242115" drainMinSha="437245" drainMaxSha="437302" color="EX-pale-yellow-green" />
    <node name="C1orf67" row="1565" minCol="415" maxCol="242128" minColSha="415" maxColSha="531842" drainMin="242116" drainMax="242128" drainMinSha="437303" drainMaxSha="437452" color="EX-pale-purple" />
    <node name="GLIS3" row="1566" minCol="1098" maxCol="242151" minColSha="1098" maxColSha="536518" drainMin="242129" drainMax="242151" drainMinSha="437453" drainMaxSha="437580" color="EX-pale-magenta" />
    <node name="OLIG2" row="1567" minCol="2945" maxCol="242246" minColSha="2949" maxColSha="536281" drainMin="242152" drainMax="242246" drainMinSha="437581" drainMaxSha="437856" color="EX-pale-red-orange" />
    <node name="WSCD1" row="1568" minCol="416" maxCol="242332" minColSha="416" maxColSha="538098" drainMin="242247" drainMax="242332" drainMinSha="437857" drainMaxSha="438084" color="EX-blue" />
    <node name="LOC389073" row="1569" minCol="417" maxCol="242383" minColSha="417" maxColSha="538422" drainMin="242333" drainMax="242383" drainMinSha="438085" drainMaxSha="438293" color="EX-orange" />
    <node name="SLC35F1" row="1570" minCol="1099" maxCol="242434" minColSha="1099" maxColSha="537932" drainMin="242384" drainMax="242434" drainMinSha="438294" drainMaxSha="438499" color="EX-dark-cyan" />
    <node name="CDGAP" row="1571" minCol="721" maxCol="242460" minColSha="721" maxColSha="531144" drainMin="242435" drainMax="242460" drainMinSha="438500" drainMaxSha="438685" color="EX-red" />
    <node name="LGALS12" row="1572" minCol="418" maxCol="242473" minColSha="418" maxColSha="538977" drainMin="242461" drainMax="242473" drainMinSha="438686" drainMaxSha="438849" color="EX-dark-orange" />
    <node name="LOC387856" row="1573" minCol="2216" maxCol="242488" minColSha="2217" maxColSha="536454" drainMin="242474" drainMax="242488" drainMinSha="438850" drainMaxSha="439000" color="EX-dark-gray-purple" />
    <node name="SLC47A2" row="1574" minCol="150914" maxCol="242501" minColSha="238928" maxColSha="534328" drainMin="242489" drainMax="242501" drainMinSha="439001" drainMaxSha="439061" color="EX-cyan" />
    <node name="MGC3771" row="1575" minCol="152590" maxCol="242522" minColSha="244961" maxColSha="539058" drainMin="242502" drainMax="242522" drainMinSha="439062" drainMaxSha="439135" color="EX-yellow-orange" />
    <node name="FAM81A" row="1576" minCol="166399" maxCol="242528" minColSha="273216" maxColSha="532449" drainMin="242523" drainMax="242528" drainMinSha="439136" drainMaxSha="439197" color="EX-pure-blue" />
    <node name="SLC4A10" row="1577" minCol="166400" maxCol="242537" minColSha="273217" maxColSha="532959" drainMin="242529" drainMax="242537" drainMinSha="439198" drainMaxSha="439288" color="EX-dark-yellow-green" />
    <node name="AMPD3" row="1578" minCol="134877" maxCol="242544" minColSha="215174" maxColSha="534934" drainMin="242538" drainMax="242544" drainMinSha="439289" drainMaxSha="439404" color="EX-dark-magenta" />
    <node name="SLC37A2" row="1579" minCol="137102" maxCol="242545" minColSha="217645" maxColSha="515745" drainMin="242545" drainMax="242545" drainMinSha="439405" drainMaxSha="439477" color="EX-dark-green" />
    <node name="MLKL" row="1580" minCol="134027" maxCol="242549" minColSha="214216" maxColSha="515159" drainMin="242546" drainMax="242549" drainMinSha="439478" drainMaxSha="439563" color="EX-blue-magenta" />
    <node name="P2RY6" row="1581" minCol="134665" maxCol="242551" minColSha="214943" maxColSha="480950" drainMin="242550" drainMax="242551" drainMinSha="439564" drainMaxSha="439625" color="EX-yellow-green" />
    <node name="ACSL1" row="1582" minCol="135386" maxCol="242563" minColSha="215723" maxColSha="537071" drainMin="242552" drainMax="242563" drainMinSha="439626" drainMaxSha="439714" color="EX-magenta" />
    <node name="RELB" row="1583" minCol="138932" maxCol="242567" minColSha="219814" maxColSha="518436" drainMin="242564" drainMax="242567" drainMinSha="439715" drainMaxSha="439754" color="EX-green" />
    <node name="HMGA2" row="1584" minCol="419" maxCol="242583" minColSha="419" maxColSha="538983" drainMin="242568" drainMax="242583" drainMinSha="439755" drainMaxSha="439879" color="EX-yellow" />
    <node name="CNGA3" row="1585" minCol="1101" maxCol="242607" minColSha="1101" maxColSha="533083" drainMin="242584" drainMax="242607" drainMinSha="439880" drainMaxSha="439976" color="EX-purple" />
    <node name="KCNMB1" row="1586" minCol="420" maxCol="242640" minColSha="420" maxColSha="533326" drainMin="242608" drainMax="242640" drainMinSha="439977" drainMaxSha="440153" color="EX-dark-purple" />
    <node name="DKFZP586H2123" row="1587" minCol="1103" maxCol="242666" minColSha="1103" maxColSha="538431" drainMin="242641" drainMax="242666" drainMinSha="440154" drainMaxSha="440263" color="EX-dark-red" />
    <node name="CCDC103" row="1588" minCol="103195" maxCol="242703" minColSha="140227" maxColSha="534279" drainMin="242667" drainMax="242703" drainMinSha="440264" drainMaxSha="440355" color="EX-pale-green" />
    <node name="COX7A1" row="1589" minCol="81673" maxCol="242736" minColSha="100064" maxColSha="533328" drainMin="242704" drainMax="242736" drainMinSha="440356" drainMaxSha="440449" color="EX-pale-blue" />
    <node name="HBB" row="1590" minCol="126899" maxCol="242762" minColSha="200097" maxColSha="532250" drainMin="242737" drainMax="242762" drainMinSha="440450" drainMaxSha="440529" color="EX-dark-tan" />
    <node name="CLDN5" row="1591" minCol="120838" maxCol="242782" minColSha="179131" maxColSha="521033" drainMin="242763" drainMax="242782" drainMinSha="440530" drainMaxSha="440620" color="EX-pale-blue-magenta" />
    <node name="CSF1R" row="1592" minCol="126901" maxCol="242812" minColSha="200099" maxColSha="503053" drainMin="242783" drainMax="242812" drainMinSha="440621" drainMaxSha="440695" color="EX-pale-yellow orange" />
    <node name="CRYAB" row="1593" minCol="128331" maxCol="242827" minColSha="203029" maxColSha="503049" drainMin="242813" drainMax="242827" drainMinSha="440696" drainMaxSha="440739" color="EX-medium-magenta" />
    <node name="C1orf61" row="1594" minCol="108674" maxCol="242840" minColSha="149926" maxColSha="534562" drainMin="242828" drainMax="242840" drainMinSha="440740" drainMaxSha="440795" color="EX-pale-red" />
    <node name="MLC1" row="1595" minCol="81921" maxCol="242859" minColSha="100405" maxColSha="537521" drainMin="242841" drainMax="242859" drainMinSha="440796" drainMaxSha="440858" color="EX-pale-cyan" />
    <node name="FXYD6" row="1596" minCol="112274" maxCol="242879" minColSha="155984" maxColSha="527849" drainMin="242860" drainMax="242879" drainMinSha="440859" drainMaxSha="440897" color="EX-pale-yellow-green" />
    <node name="BCAN" row="1597" minCol="4116" maxCol="242933" minColSha="4127" maxColSha="530576" drainMin="242880" drainMax="242933" drainMinSha="440898" drainMaxSha="441110" color="EX-pale-purple" />
    <node name="LOC388419" row="1598" minCol="39003" maxCol="242958" minColSha="41655" maxColSha="537876" drainMin="242934" drainMax="242958" drainMinSha="441111" drainMaxSha="441202" color="EX-pale-magenta" />
    <node name="CLEC4E" row="1599" minCol="1104" maxCol="242995" minColSha="1104" maxColSha="528202" drainMin="242959" drainMax="242995" drainMinSha="441203" drainMaxSha="441371" color="EX-pale-red-orange" />
    <node name="SOX8" row="1600" minCol="112277" maxCol="243024" minColSha="155987" maxColSha="527850" drainMin="242996" drainMax="243024" drainMinSha="441372" drainMaxSha="441429" color="EX-blue" />
    <node name="COL20A1" row="1601" minCol="112278" maxCol="243046" minColSha="155988" maxColSha="531171" drainMin="243025" drainMax="243046" drainMinSha="441430" drainMaxSha="441475" color="EX-orange" />
    <node name="OLIG1" row="1602" minCol="112279" maxCol="243077" minColSha="155989" maxColSha="536323" drainMin="243047" drainMax="243077" drainMinSha="441476" drainMaxSha="441557" color="EX-dark-cyan" />
    <node name="DSCAM" row="1603" minCol="112280" maxCol="243082" minColSha="155990" maxColSha="524323" drainMin="243078" drainMax="243082" drainMinSha="441558" drainMaxSha="441577" color="EX-red" />
    <node name="NXPH1" row="1604" minCol="109526" maxCol="243107" minColSha="151439" maxColSha="537810" drainMin="243083" drainMax="243107" drainMinSha="441578" drainMaxSha="441653" color="EX-dark-orange" />
    <node name="SEZ6L" row="1605" minCol="107924" maxCol="243132" minColSha="148493" maxColSha="537877" drainMin="243108" drainMax="243132" drainMinSha="441654" drainMaxSha="441727" color="EX-dark-gray-purple" />
    <node name="NPPA" row="1606" minCol="421" maxCol="243148" minColSha="421" maxColSha="529411" drainMin="243133" drainMax="243148" drainMinSha="441728" drainMaxSha="441809" color="EX-cyan" />
    <node name="NKX2-2" row="1607" minCol="2947" maxCol="243164" minColSha="2951" maxColSha="533766" drainMin="243149" drainMax="243164" drainMinSha="441810" drainMaxSha="441866" color="EX-yellow-orange" />
    <node name="ECM2" row="1608" minCol="68768" maxCol="243195" minColSha="79859" maxColSha="539005" drainMin="243165" drainMax="243195" drainMinSha="441867" drainMaxSha="441995" color="EX-pure-blue" />
    <node name="CRTAM" row="1609" minCol="422" maxCol="243258" minColSha="422" maxColSha="528776" drainMin="243196" drainMax="243258" drainMinSha="441996" drainMaxSha="442212" color="EX-dark-yellow-green" />
    <node name="KLRB1" row="1610" minCol="36867" maxCol="243330" minColSha="39210" maxColSha="533946" drainMin="243259" drainMax="243330" drainMinSha="442213" drainMaxSha="442417" color="EX-dark-magenta" />
    <node name="GPR171" row="1611" minCol="38701" maxCol="243352" minColSha="41318" maxColSha="537614" drainMin="243331" drainMax="243352" drainMinSha="442418" drainMaxSha="442476" color="EX-dark-green" />
    <node name="GZMH" row="1612" minCol="131224" maxCol="243396" minColSha="209927" maxColSha="516740" drainMin="243353" drainMax="243396" drainMinSha="442477" drainMaxSha="442577" color="EX-blue-magenta" />
    <node name="CD27" row="1613" minCol="132997" maxCol="243435" minColSha="212886" maxColSha="537615" drainMin="243397" drainMax="243435" drainMinSha="442578" drainMaxSha="442653" color="EX-yellow-green" />
    <node name="NKG7" row="1614" minCol="131381" maxCol="243463" minColSha="210237" maxColSha="532684" drainMin="243436" drainMax="243463" drainMinSha="442654" drainMaxSha="442751" color="EX-magenta" />
    <node name="EDG6" row="1615" minCol="129823" maxCol="243481" minColSha="206330" maxColSha="532242" drainMin="243464" drainMax="243481" drainMinSha="442752" drainMaxSha="442837" color="EX-green" />
    <node name="ZNF683" row="1616" minCol="131440" maxCol="243496" minColSha="210365" maxColSha="499145" drainMin="243482" drainMax="243496" drainMinSha="442838" drainMaxSha="442890" color="EX-yellow" />
    <node name="VSTM3" row="1617" minCol="131382" maxCol="243505" minColSha="210238" maxColSha="532011" drainMin="243497" drainMax="243505" drainMinSha="442891" drainMaxSha="442922" color="EX-purple" />
    <node name="GZMB" row="1618" minCol="132565" maxCol="243512" minColSha="212262" maxColSha="536595" drainMin="243506" drainMax="243512" drainMinSha="442923" drainMaxSha="442957" color="EX-dark-purple" />
    <node name="CXCL9" row="1619" minCol="133000" maxCol="243525" minColSha="212889" maxColSha="504486" drainMin="243513" drainMax="243525" drainMinSha="442958" drainMaxSha="442998" color="EX-dark-red" />
    <node name="FOLR2" row="1620" minCol="15159" maxCol="243562" minColSha="15461" maxColSha="538524" drainMin="243526" drainMax="243562" drainMinSha="442999" drainMaxSha="443187" color="EX-pale-green" />
    <node name="GGTA1" row="1621" minCol="423" maxCol="243627" minColSha="423" maxColSha="535918" drainMin="243563" drainMax="243627" drainMinSha="443188" drainMaxSha="443557" color="EX-pale-blue" />
    <node name="GPR18" row="1622" minCol="131862" maxCol="243515" minColSha="211228" maxColSha="443576" drainMinSha="443558" drainMaxSha="443576" color="EX-dark-tan" />
    <node name="DCLK2" row="1623" minCol="3620" maxCol="243672" minColSha="3627" maxColSha="537217" drainMin="243628" drainMax="243672" drainMinSha="443577" drainMaxSha="443760" color="EX-pale-blue-magenta" />
    <node name="SGEF" row="1624" minCol="723" maxCol="243723" minColSha="723" maxColSha="537959" drainMin="243673" drainMax="243723" drainMinSha="443761" drainMaxSha="443964" color="EX-pale-yellow orange" />
    <node name="IL2RA" row="1625" minCol="145020" maxCol="243739" minColSha="228398" maxColSha="515823" drainMin="243724" drainMax="243739" drainMinSha="443965" drainMaxSha="444019" color="EX-medium-magenta" />
    <node name="LYVE1" row="1626" minCol="149667" maxCol="243758" minColSha="236259" maxColSha="531332" drainMin="243740" drainMax="243758" drainMinSha="444020" drainMaxSha="444069" color="EX-pale-red" />
    <node name="CCL18" row="1627" minCol="149427" maxCol="243770" minColSha="235773" maxColSha="515791" drainMin="243759" drainMax="243770" drainMinSha="444070" drainMaxSha="444102" color="EX-pale-cyan" />
    <node name="MARCO" row="1628" minCol="14859" maxCol="243779" minColSha="15151" maxColSha="534769" drainMin="243771" drainMax="243779" drainMinSha="444103" drainMaxSha="444178" color="EX-pale-yellow-green" />
    <node name="CD72" row="1629" minCol="131637" maxCol="243785" minColSha="210789" maxColSha="533844" drainMin="243780" drainMax="243785" drainMinSha="444179" drainMaxSha="444215" color="EX-pale-purple" />
    <node name="OLFML2B" row="1630" minCol="130302" maxCol="243794" minColSha="207790" maxColSha="534195" drainMin="243786" drainMax="243794" drainMinSha="444216" drainMaxSha="444267" color="EX-pale-magenta" />
    <node name="SLAMF7" row="1631" minCol="16212" maxCol="243810" minColSha="16561" maxColSha="537445" drainMin="243795" drainMax="243810" drainMinSha="444268" drainMaxSha="444319" color="EX-pale-red-orange" />
    <node name="CXCR3" row="1632" minCol="31232" maxCol="243825" minColSha="32871" maxColSha="534917" drainMin="243811" drainMax="243825" drainMinSha="444320" drainMaxSha="444408" color="EX-blue" />
    <node name="CD247" row="1633" minCol="119119" maxCol="243827" minColSha="173496" maxColSha="487846" drainMin="243826" drainMax="243827" drainMinSha="444409" drainMaxSha="444430" color="EX-orange" />
    <node name="CROCCL1" row="1634" minCol="236569" maxCol="243829" minColSha="425575" maxColSha="536711" drainMin="243828" drainMax="243829" drainMinSha="444431" drainMaxSha="444467" color="EX-dark-cyan" />
    <node name="NPY" row="1635" minCol="169068" maxCol="243832" minColSha="276383" maxColSha="513163" drainMin="243830" drainMax="243832" drainMinSha="444468" drainMaxSha="444549" color="EX-red" />
    <node name="EFHA2" row="1636" minCol="174190" maxCol="243843" minColSha="281991" maxColSha="537004" drainMin="243833" drainMax="243843" drainMinSha="444550" drainMaxSha="444599" color="EX-dark-orange" />
    <node name="MGAT5B" row="1637" minCol="169504" maxCol="243845" minColSha="276849" maxColSha="518328" drainMin="243844" drainMax="243845" drainMinSha="444600" drainMaxSha="444642" color="EX-dark-gray-purple" />
    <node name="ODZ2" row="1638" minCol="171241" maxCol="243846" minColSha="278703" maxColSha="503748" drainMin="243846" drainMax="243846" drainMinSha="444643" drainMaxSha="444679" color="EX-cyan" />
    <node name="TMIE" row="1639" minCol="6757" maxCol="243879" minColSha="6799" maxColSha="530591" drainMin="243847" drainMax="243879" drainMinSha="444680" drainMaxSha="444866" color="EX-yellow-orange" />
    <node name="STK36" row="1640" minCol="153790" maxCol="243928" minColSha="248145" maxColSha="536728" drainMin="243880" drainMax="243928" drainMinSha="444867" drainMaxSha="445012" color="EX-pure-blue" />
    <node name="TNAP" row="1641" minCol="71983" maxCol="243942" minColSha="84689" maxColSha="537383" drainMin="243929" drainMax="243942" drainMinSha="445013" drainMaxSha="445057" color="EX-dark-yellow-green" />
    <node name="B2M" row="1642" minCol="142251" maxCol="243957" minColSha="224556" maxColSha="536641" drainMin="243943" drainMax="243957" drainMinSha="445058" drainMaxSha="445115" color="EX-dark-magenta" />
    <node name="APOBEC3G" row="1643" minCol="137971" maxCol="243984" minColSha="218666" maxColSha="533877" drainMin="243958" drainMax="243984" drainMinSha="445116" drainMaxSha="445201" color="EX-dark-green" />
    <node name="MR1" row="1644" minCol="141119" maxCol="244016" minColSha="222757" maxColSha="537651" drainMin="243985" drainMax="244016" drainMinSha="445202" drainMaxSha="445286" color="EX-blue-magenta" />
    <node name="VAMP5" row="1645" minCol="143867" maxCol="244064" minColSha="226867" maxColSha="536444" drainMin="244017" drainMax="244064" drainMinSha="445287" drainMaxSha="445373" color="EX-yellow-green" />
    <node name="TRIM6-TRIM34" row="1646" minCol="127510" maxCol="244074" minColSha="201463" maxColSha="537417" drainMin="244065" drainMax="244074" drainMinSha="445374" drainMaxSha="445436" color="EX-magenta" />
    <node name="ZYG11A" row="1647" minCol="724" maxCol="244075" minColSha="724" maxColSha="445617" drainMin="244075" drainMax="244075" drainMinSha="445437" drainMaxSha="445557" color="EX-green" />
    <node name="NCR1" row="1648" minCol="16214" maxCol="244078" minColSha="16563" maxColSha="499399" drainMin="244076" drainMax="244078" drainMinSha="445558" drainMaxSha="445620" color="EX-yellow" />
    <node name="GGTLA1" row="1649" minCol="4939" maxCol="244099" minColSha="4957" maxColSha="538508" drainMin="244079" drainMax="244099" drainMinSha="445621" drainMaxSha="445774" color="EX-purple" />
    <node name="LAMA2" row="1650" minCol="424" maxCol="244122" minColSha="424" maxColSha="538966" drainMin="244100" drainMax="244122" drainMinSha="445775" drainMaxSha="445976" color="EX-dark-purple" />
    <node name="C1orf101" row="1651" minCol="88250" maxCol="244138" minColSha="111028" maxColSha="523921" drainMin="244123" drainMax="244138" drainMinSha="445977" drainMaxSha="446022" color="EX-dark-red" />
    <node name="FLJ25791" row="1652" minCol="46289" maxCol="244164" minColSha="50196" maxColSha="539022" drainMin="244139" drainMax="244164" drainMinSha="446023" drainMaxSha="446096" color="EX-pale-green" />
    <node name="BCDO2" row="1653" minCol="129293" maxCol="244171" minColSha="205198" maxColSha="525263" drainMin="244165" drainMax="244171" drainMinSha="446097" drainMaxSha="446132" color="EX-pale-blue" />
    <node name="GRM8" row="1654" minCol="725" maxCol="244175" minColSha="725" maxColSha="517876" drainMin="244172" drainMax="244175" drainMinSha="446133" drainMaxSha="446190" color="EX-dark-tan" />
    <node name="STAT4" row="1655" minCol="148171" maxCol="244176" minColSha="233115" maxColSha="487936" drainMin="244176" drainMax="244176" drainMinSha="446191" drainMaxSha="446226" color="EX-pale-blue-magenta" />
    <node name="UNC13C" row="1656" minCol="125520" maxCol="244178" minColSha="195107" maxColSha="528578" drainMin="244177" drainMax="244178" drainMinSha="446227" drainMaxSha="446278" color="EX-pale-yellow orange" />
    <node name="PRKCQ" row="1657" minCol="192675" maxCol="244179" minColSha="313224" maxColSha="478247" drainMin="244179" drainMax="244179" drainMinSha="446279" drainMaxSha="446304" color="EX-medium-magenta" />
    <node name="IFIT2" row="1658" minCol="209218" maxCol="244188" minColSha="356876" maxColSha="535276" drainMin="244180" drainMax="244188" drainMinSha="446305" drainMaxSha="446345" color="EX-pale-red" />
    <node name="IFI35" row="1659" minCol="145610" maxCol="244201" minColSha="229164" maxColSha="536851" drainMin="244189" drainMax="244201" drainMinSha="446346" drainMaxSha="446395" color="EX-pale-cyan" />
    <node name="LRRC50" row="1660" minCol="154968" maxCol="244202" minColSha="250107" maxColSha="451581" drainMin="244202" drainMax="244202" drainMinSha="446396" drainMaxSha="446418" color="EX-pale-yellow-green" />
    <node name="C1orf63" row="1661" minCol="236571" maxCol="244208" minColSha="425577" maxColSha="497160" drainMin="244203" drainMax="244208" drainMinSha="446419" drainMaxSha="446446" color="EX-pale-purple" />
    <node name="ZNF83" row="1662" minCol="236572" maxCol="244215" minColSha="425578" maxColSha="539231" drainMin="244209" drainMax="244215" drainMinSha="446447" drainMaxSha="446471" color="EX-pale-magenta" />
    <node name="MAG1" row="1663" minCol="1459" maxCol="244223" minColSha="1459" maxColSha="532177" drainMin="244216" drainMax="244223" drainMinSha="446472" drainMaxSha="446556" color="EX-pale-red-orange" />
    <node name="NUP62CL" row="1664" minCol="1460" maxCol="244232" minColSha="1460" maxColSha="532167" drainMin="244224" drainMax="244232" drainMinSha="446557" drainMaxSha="446648" color="EX-blue" />
    <node name="TNFSF13B" row="1665" minCol="132568" maxCol="244239" minColSha="212265" maxColSha="492397" drainMin="244233" drainMax="244239" drainMinSha="446649" drainMaxSha="446741" color="EX-orange" />
    <node name="CPVL" row="1666" minCol="135226" maxCol="244244" minColSha="215548" maxColSha="521240" drainMin="244240" drainMax="244244" drainMinSha="446742" drainMaxSha="446798" color="EX-dark-cyan" />
    <node name="MGST2" row="1667" minCol="135954" maxCol="244263" minColSha="216346" maxColSha="536632" drainMin="244245" drainMax="244263" drainMinSha="446799" drainMaxSha="446858" color="EX-red" />
    <node name="RARRES3" row="1668" minCol="133731" maxCol="244281" minColSha="213863" maxColSha="537419" drainMin="244264" drainMax="244281" drainMinSha="446859" drainMaxSha="446936" color="EX-dark-orange" />
    <node name="CLEC9A" row="1669" minCol="102788" maxCol="244288" minColSha="139620" maxColSha="521663" drainMin="244282" drainMax="244288" drainMinSha="446937" drainMaxSha="447004" color="EX-dark-gray-purple" />
    <node name="NAPSA" row="1670" minCol="100904" maxCol="244290" minColSha="135965" maxColSha="496472" drainMin="244289" drainMax="244290" drainMinSha="447005" drainMaxSha="447081" color="EX-cyan" />
    <node name="PLEKHG3" row="1671" minCol="166070" maxCol="244322" minColSha="272854" maxColSha="537911" drainMin="244291" drainMax="244322" drainMinSha="447082" drainMaxSha="447145" color="EX-yellow-orange" />
    <node name="SASH1" row="1672" minCol="166071" maxCol="244356" minColSha="272855" maxColSha="535562" drainMin="244323" drainMax="244356" drainMinSha="447146" drainMaxSha="447208" color="EX-pure-blue" />
    <node name="PLK3" row="1673" minCol="136995" maxCol="244366" minColSha="217524" maxColSha="535173" drainMin="244357" drainMax="244366" drainMinSha="447209" drainMaxSha="447281" color="EX-dark-yellow-green" />
    <node name="DSCR6" row="1674" minCol="1461" maxCol="244368" minColSha="1461" maxColSha="500023" drainMin="244367" drainMax="244368" drainMinSha="447282" drainMaxSha="447400" color="EX-dark-magenta" />
    <node name="SCNN1B" row="1675" minCol="2951" maxCol="244368" minColSha="2955" maxColSha="447445" drainMinSha="447401" drainMaxSha="447445" color="EX-dark-green" />
    <node name="IFNGR1" row="1676" minCol="137708" maxCol="244385" minColSha="218351" maxColSha="534676" drainMin="244369" drainMax="244385" drainMinSha="447446" drainMaxSha="447509" color="EX-blue-magenta" />
    <node name="CLEC4A" row="1677" minCol="132840" maxCol="244395" minColSha="212592" maxColSha="518285" drainMin="244386" drainMax="244395" drainMinSha="447510" drainMaxSha="447587" color="EX-yellow-green" />
    <node name="TPK1" row="1678" minCol="134628" maxCol="244400" minColSha="214904" maxColSha="510140" drainMin="244396" drainMax="244400" drainMinSha="447588" drainMaxSha="447629" color="EX-magenta" />
    <node name="ZNRF2" row="1679" minCol="134666" maxCol="244406" minColSha="214944" maxColSha="536703" drainMin="244401" drainMax="244406" drainMinSha="447630" drainMaxSha="447693" color="EX-green" />
    <node name="CD302" row="1680" minCol="132012" maxCol="244420" minColSha="211411" maxColSha="537806" drainMin="244407" drainMax="244420" drainMinSha="447694" drainMaxSha="447786" color="EX-yellow" />
    <node name="P2RY5" row="1681" minCol="135086" maxCol="244427" minColSha="215397" maxColSha="527352" drainMin="244421" drainMax="244427" drainMinSha="447787" drainMaxSha="447839" color="EX-purple" />
    <node name="GUCY1A2" row="1682" minCol="1462" maxCol="244434" minColSha="1462" maxColSha="532053" drainMin="244428" drainMax="244434" drainMinSha="447840" drainMaxSha="447927" color="EX-dark-purple" />
    <node name="ASPN" row="1683" minCol="1463" maxCol="244445" minColSha="1463" maxColSha="536785" drainMin="244435" drainMax="244445" drainMinSha="447928" drainMaxSha="448031" color="EX-dark-red" />
    <node name="DBX2" row="1684" minCol="4118" maxCol="244474" minColSha="4129" maxColSha="536877" drainMin="244446" drainMax="244474" drainMinSha="448032" drainMaxSha="448217" color="EX-pale-green" />
    <node name="PCDH17" row="1685" minCol="6229" maxCol="244497" minColSha="6263" maxColSha="533462" drainMin="244475" drainMax="244497" drainMinSha="448218" drainMaxSha="448377" color="EX-pale-blue" />
    <node name="LIF" row="1686" minCol="210926" maxCol="244511" minColSha="361432" maxColSha="539112" drainMin="244498" drainMax="244511" drainMinSha="448378" drainMaxSha="448430" color="EX-dark-tan" />
    <node name="SERPINE1" row="1687" minCol="210462" maxCol="244531" minColSha="360684" maxColSha="537475" drainMin="244512" drainMax="244531" drainMinSha="448431" drainMaxSha="448483" color="EX-pale-blue-magenta" />
    <node name="DYNC1I1" row="1688" minCol="168177" maxCol="244553" minColSha="275430" maxColSha="539082" drainMin="244532" drainMax="244553" drainMinSha="448484" drainMaxSha="448594" color="EX-pale-yellow orange" />
    <node name="IL8" row="1689" minCol="196789" maxCol="244578" minColSha="324343" maxColSha="536545" drainMin="244554" drainMax="244578" drainMinSha="448595" drainMaxSha="448687" color="EX-medium-magenta" />
    <node name="SLC16A3" row="1690" minCol="149306" maxCol="244607" minColSha="235530" maxColSha="539243" drainMin="244579" drainMax="244607" drainMinSha="448688" drainMaxSha="448767" color="EX-pale-red" />
    <node name="LOX" row="1691" minCol="210464" maxCol="244642" minColSha="360686" maxColSha="531848" drainMin="244608" drainMax="244642" drainMinSha="448768" drainMaxSha="448870" color="EX-pale-cyan" />
    <node name="PTGS2" row="1692" minCol="211384" maxCol="244647" minColSha="361967" maxColSha="533511" drainMin="244643" drainMax="244647" drainMinSha="448871" drainMaxSha="448894" color="EX-pale-yellow-green" />
    <node name="UPP2" row="1693" minCol="2698" maxCol="244660" minColSha="2701" maxColSha="534429" drainMin="244648" drainMax="244660" drainMinSha="448895" drainMaxSha="449005" color="EX-pale-purple" />
    <node name="PEBP4" row="1694" minCol="102321" maxCol="244693" minColSha="138804" maxColSha="537492" drainMin="244661" drainMax="244693" drainMinSha="449006" drainMaxSha="449141" color="EX-pale-magenta" />
    <node name="DPH3" row="1695" minCol="143047" maxCol="244719" minColSha="225746" maxColSha="537562" drainMin="244694" drainMax="244719" drainMinSha="449142" drainMaxSha="449211" color="EX-pale-red-orange" />
    <node name="FKSG2" row="1696" minCol="143011" maxCol="244731" minColSha="225702" maxColSha="536536" drainMin="244720" drainMax="244731" drainMinSha="449212" drainMaxSha="449264" color="EX-blue" />
    <node name="KCNB1" row="1697" minCol="114195" maxCol="244782" minColSha="159154" maxColSha="537942" drainMin="244732" drainMax="244782" drainMinSha="449265" drainMaxSha="449406" color="EX-orange" />
    <node name="STXBP5L" row="1698" minCol="165754" maxCol="244798" minColSha="272455" maxColSha="537838" drainMin="244783" drainMax="244798" drainMinSha="449407" drainMaxSha="449466" color="EX-dark-cyan" />
    <node name="ARHGEF4" row="1699" minCol="110994" maxCol="244832" minColSha="153842" maxColSha="536073" drainMin="244799" drainMax="244832" drainMinSha="449467" drainMaxSha="449542" color="EX-red" />
    <node name="PAQR6" row="1700" minCol="164119" maxCol="244889" minColSha="269512" maxColSha="536561" drainMin="244833" drainMax="244889" drainMinSha="449543" drainMaxSha="449677" color="EX-dark-orange" />
    <node name="C10orf38" row="1701" minCol="164120" maxCol="244961" minColSha="269513" maxColSha="537612" drainMin="244890" drainMax="244961" drainMinSha="449678" drainMaxSha="449821" color="EX-dark-gray-purple" />
    <node name="LONRF2" row="1702" minCol="110995" maxCol="244990" minColSha="153843" maxColSha="534390" drainMin="244962" drainMax="244990" drainMinSha="449822" drainMaxSha="449898" color="EX-cyan" />
    <node name="PGBD5" row="1703" minCol="165759" maxCol="245000" minColSha="272460" maxColSha="537082" drainMin="244991" drainMax="245000" drainMinSha="449899" drainMaxSha="449951" color="EX-yellow-orange" />
    <node name="TUB" row="1704" minCol="119671" maxCol="245034" minColSha="175291" maxColSha="537707" drainMin="245001" drainMax="245034" drainMinSha="449952" drainMaxSha="450036" color="EX-pure-blue" />
    <node name="LRRC4" row="1705" minCol="111529" maxCol="245073" minColSha="154613" maxColSha="538798" drainMin="245035" drainMax="245073" drainMinSha="450037" drainMaxSha="450147" color="EX-dark-yellow-green" />
    <node name="C7orf51" row="1706" minCol="425" maxCol="245079" minColSha="425" maxColSha="536425" drainMin="245074" drainMax="245079" drainMinSha="450148" drainMaxSha="450331" color="EX-dark-magenta" />
    <node name="CBLN4" row="1707" minCol="168982" maxCol="245080" minColSha="276295" maxColSha="492904" drainMin="245080" drainMax="245080" drainMinSha="450332" drainMaxSha="450377" color="EX-dark-green" />
    <node name="ZNF540" row="1708" minCol="119672" maxCol="245089" minColSha="175292" maxColSha="538780" drainMin="245081" drainMax="245089" drainMinSha="450378" drainMaxSha="450432" color="EX-blue-magenta" />
    <node name="ART5" row="1709" minCol="1465" maxCol="245090" minColSha="1465" maxColSha="450539" drainMin="245090" drainMax="245090" drainMinSha="450433" drainMaxSha="450506" color="EX-yellow-green" />
    <node name="KCNG1" row="1710" minCol="1466" maxCol="245090" minColSha="1466" maxColSha="450539" drainMinSha="450507" drainMaxSha="450539" color="EX-magenta" />
    <node name="C15orf5" row="1711" minCol="236573" maxCol="245096" minColSha="425579" maxColSha="522008" drainMin="245091" drainMax="245096" drainMinSha="450540" drainMaxSha="450575" color="EX-green" />
    <node name="DOCK11" row="1712" minCol="236574" maxCol="245105" minColSha="425580" maxColSha="525428" drainMin="245097" drainMax="245105" drainMinSha="450576" drainMaxSha="450616" color="EX-yellow" />
    <node name="C1orf217" row="1713" minCol="236745" maxCol="245108" minColSha="425769" maxColSha="526773" drainMin="245106" drainMax="245108" drainMinSha="450617" drainMaxSha="450639" color="EX-purple" />
    <node name="KCNJ3" row="1714" minCol="168458" maxCol="245117" minColSha="275729" maxColSha="532986" drainMin="245109" drainMax="245117" drainMinSha="450640" drainMaxSha="450716" color="EX-dark-purple" />
    <node name="PLCXD3" row="1715" minCol="168459" maxCol="245135" minColSha="275730" maxColSha="537230" drainMin="245118" drainMax="245135" drainMinSha="450717" drainMaxSha="450795" color="EX-dark-red" />
    <node name="EPN3" row="1716" minCol="7737" maxCol="245141" minColSha="7797" maxColSha="522534" drainMin="245136" drainMax="245141" drainMinSha="450796" drainMaxSha="450912" color="EX-pale-green" />
    <node name="SOSTDC1" row="1717" minCol="75261" maxCol="245144" minColSha="89612" maxColSha="522535" drainMin="245142" drainMax="245144" drainMinSha="450913" drainMaxSha="450942" color="EX-pale-blue" />
    <node name="OCA2" row="1718" minCol="8800" maxCol="245149" minColSha="8880" maxColSha="537553" drainMin="245145" drainMax="245149" drainMinSha="450943" drainMaxSha="450999" color="EX-dark-tan" />
    <node name="CYP2E1" row="1719" minCol="10354" maxCol="245154" minColSha="10477" maxColSha="526366" drainMin="245150" drainMax="245154" drainMinSha="451000" drainMaxSha="451035" color="EX-pale-blue-magenta" />
    <node name="KCNK12" row="1720" minCol="8801" maxCol="245162" minColSha="8881" maxColSha="533312" drainMin="245155" drainMax="245162" drainMinSha="451036" drainMaxSha="451093" color="EX-pale-yellow orange" />
    <node name="LTB" row="1721" minCol="136307" maxCol="245169" minColSha="216744" maxColSha="487920" drainMin="245163" drainMax="245169" drainMinSha="451094" drainMaxSha="451165" color="EX-medium-magenta" />
    <node name="C14orf45" row="1722" minCol="152659" maxCol="245179" minColSha="245125" maxColSha="538580" drainMin="245170" drainMax="245179" drainMinSha="451166" drainMaxSha="451217" color="EX-pale-red" />
    <node name="TMEM67" row="1723" minCol="75196" maxCol="245201" minColSha="89526" maxColSha="537531" drainMin="245180" drainMax="245201" drainMinSha="451218" drainMaxSha="451278" color="EX-pale-cyan" />
    <node name="KIAA0895" row="1724" minCol="152533" maxCol="245221" minColSha="244839" maxColSha="537453" drainMin="245202" drainMax="245221" drainMinSha="451279" drainMaxSha="451321" color="EX-pale-yellow-green" />
    <node name="PIP3-E" row="1725" minCol="151056" maxCol="245226" minColSha="239285" maxColSha="528859" drainMin="245222" drainMax="245226" drainMinSha="451322" drainMaxSha="451405" color="EX-pale-purple" />
    <node name="ACTL6B" row="1726" minCol="168460" maxCol="245233" minColSha="275731" maxColSha="532981" drainMin="245227" drainMax="245233" drainMinSha="451406" drainMaxSha="451528" color="EX-pale-magenta" />
    <node name="SCN3B" row="1727" minCol="41965" maxCol="245238" minColSha="45091" maxColSha="533786" drainMin="245234" drainMax="245238" drainMinSha="451529" drainMaxSha="451578" color="EX-pale-red-orange" />
    <node name="KIAA1529" row="1728" minCol="236493" maxCol="244202" minColSha="425496" maxColSha="451598" drainMinSha="451579" drainMaxSha="451598" color="EX-blue" />
    <node name="KBTBD3" row="1729" minCol="426" maxCol="245306" minColSha="426" maxColSha="535922" drainMin="245239" drainMax="245306" drainMinSha="451599" drainMaxSha="451864" color="EX-orange" />
    <node name="RAPGEF4" row="1730" minCol="106221" maxCol="245347" minColSha="145331" maxColSha="534066" drainMin="245307" drainMax="245347" drainMinSha="451865" drainMaxSha="452008" color="EX-dark-cyan" />
    <node name="CAMTA1" row="1731" minCol="109531" maxCol="245369" minColSha="151444" maxColSha="530921" drainMin="245348" drainMax="245369" drainMinSha="452009" drainMaxSha="452135" color="EX-red" />
    <node name="GBP4" row="1732" minCol="228072" maxCol="245373" minColSha="407181" maxColSha="490139" drainMin="245370" drainMax="245373" drainMinSha="452136" drainMaxSha="452162" color="EX-dark-orange" />
    <node name="VSX1" row="1733" minCol="81780" maxCol="245425" minColSha="100205" maxColSha="534369" drainMin="245374" drainMax="245425" drainMinSha="452163" drainMaxSha="452341" color="EX-dark-gray-purple" />
    <node name="PCAF" row="1734" minCol="2700" maxCol="245451" minColSha="2703" maxColSha="538062" drainMin="245426" drainMax="245451" drainMinSha="452342" drainMaxSha="452480" color="EX-cyan" />
    <node name="ACSL6" row="1735" minCol="37898" maxCol="245505" minColSha="40393" maxColSha="538369" drainMin="245452" drainMax="245505" drainMinSha="452481" drainMaxSha="452666" color="EX-yellow-orange" />
    <node name="ADHFE1" row="1736" minCol="12558" maxCol="245537" minColSha="12751" maxColSha="532523" drainMin="245506" drainMax="245537" drainMinSha="452667" drainMaxSha="452814" color="EX-pure-blue" />
    <node name="HVCN1" row="1737" minCol="1109" maxCol="245579" minColSha="1109" maxColSha="538967" drainMin="245538" drainMax="245579" drainMinSha="452815" drainMaxSha="453003" color="EX-dark-yellow-green" />
    <node name="PCYT1B" row="1738" minCol="728" maxCol="245617" minColSha="728" maxColSha="532460" drainMin="245580" drainMax="245617" drainMinSha="453004" drainMaxSha="453197" color="EX-dark-magenta" />
    <node name="ABCD2" row="1739" minCol="12559" maxCol="245635" minColSha="12752" maxColSha="537894" drainMin="245618" drainMax="245635" drainMinSha="453198" drainMaxSha="453298" color="EX-dark-green" />
    <node name="DLL1" row="1740" minCol="112191" maxCol="245658" minColSha="155867" maxColSha="537345" drainMin="245636" drainMax="245658" drainMinSha="453299" drainMaxSha="453347" color="EX-blue-magenta" />
    <node name="MARCKSL1" row="1741" minCol="207008" maxCol="245685" minColSha="347978" maxColSha="535577" drainMin="245659" drainMax="245685" drainMinSha="453348" drainMaxSha="453392" color="EX-yellow-green" />
    <node name="CELSR3" row="1742" minCol="196396" maxCol="245701" minColSha="322514" maxColSha="531379" drainMin="245686" drainMax="245701" drainMinSha="453393" drainMaxSha="453426" color="EX-magenta" />
    <node name="HES5" row="1743" minCol="104996" maxCol="245715" minColSha="143159" maxColSha="537542" drainMin="245702" drainMax="245715" drainMinSha="453427" drainMaxSha="453484" color="EX-green" />
    <node name="DGKB" row="1744" minCol="103812" maxCol="245737" minColSha="141137" maxColSha="532032" drainMin="245716" drainMax="245737" drainMinSha="453485" drainMaxSha="453544" color="EX-yellow" />
    <node name="GNG4" row="1745" minCol="212363" maxCol="245798" minColSha="363491" maxColSha="527062" drainMin="245738" drainMax="245798" drainMinSha="453545" drainMaxSha="453624" color="EX-purple" />
    <node name="HN1" row="1746" minCol="219292" maxCol="245895" minColSha="388872" maxColSha="536351" drainMin="245799" drainMax="245895" drainMinSha="453625" drainMaxSha="453727" color="EX-dark-purple" />
    <node name="HMGB2" row="1747" minCol="245823" maxCol="246011" minColSha="453651" maxColSha="525902" drainMin="245896" drainMax="246011" drainMinSha="453728" drainMaxSha="453844" color="EX-dark-red" />
    <node name="CHEK1" row="1748" minCol="245824" maxCol="246321" minColSha="453652" maxColSha="538841" drainMin="246012" drainMax="246321" drainMinSha="453845" drainMaxSha="454158" color="EX-pale-green" />
    <node name="TYMS" row="1749" minCol="245755" maxCol="246612" minColSha="453566" maxColSha="534637" drainMin="246322" drainMax="246612" drainMinSha="454159" drainMaxSha="454459" color="EX-pale-blue" />
    <node name="STIL" row="1750" minCol="197445" maxCol="246947" minColSha="326393" maxColSha="526955" drainMin="246613" drainMax="246947" drainMinSha="454460" drainMaxSha="454807" color="EX-dark-tan" />
    <node name="MELK" row="1751" minCol="197446" maxCol="247289" minColSha="326394" maxColSha="527651" drainMin="246948" drainMax="247289" drainMinSha="454808" drainMaxSha="455171" color="EX-pale-blue-magenta" />
    <node name="DSN1" row="1752" minCol="197447" maxCol="247522" minColSha="326395" maxColSha="537354" drainMin="247290" drainMax="247522" drainMinSha="455172" drainMaxSha="455422" color="EX-pale-yellow orange" />
    <node name="PCNA" row="1753" minCol="197448" maxCol="247752" minColSha="326396" maxColSha="531278" drainMin="247523" drainMax="247752" drainMinSha="455423" drainMaxSha="455676" color="EX-medium-magenta" />
    <node name="RFC4" row="1754" minCol="197449" maxCol="248030" minColSha="326397" maxColSha="526972" drainMin="247753" drainMax="248030" drainMinSha="455677" drainMaxSha="455985" color="EX-pale-red" />
    <node name="RAD51" row="1755" minCol="245828" maxCol="248348" minColSha="453656" maxColSha="534323" drainMin="248031" drainMax="248348" drainMinSha="455986" drainMaxSha="456335" color="EX-pale-cyan" />
    <node name="CHAF1B" row="1756" minCol="245900" maxCol="248543" minColSha="453732" maxColSha="532530" drainMin="248349" drainMax="248543" drainMinSha="456336" drainMaxSha="456568" color="EX-pale-yellow-green" />
    <node name="CDC7" row="1757" minCol="197450" maxCol="248711" minColSha="326398" maxColSha="536475" drainMin="248544" drainMax="248711" drainMinSha="456569" drainMaxSha="456778" color="EX-pale-purple" />
    <node name="CKAP2L" row="1758" minCol="197451" maxCol="248967" minColSha="326399" maxColSha="534094" drainMin="248712" drainMax="248967" drainMinSha="456779" drainMaxSha="457070" color="EX-pale-magenta" />
    <node name="CENPH" row="1759" minCol="245758" maxCol="249251" minColSha="453569" maxColSha="536251" drainMin="248968" drainMax="249251" drainMinSha="457071" drainMaxSha="457411" color="EX-pale-red-orange" />
    <node name="CDC6" row="1760" minCol="109267" maxCol="249568" minColSha="150954" maxColSha="532531" drainMin="249252" drainMax="249568" drainMinSha="457412" drainMaxSha="457793" color="EX-blue" />
    <node name="C11orf82" row="1761" minCol="197453" maxCol="249844" minColSha="326401" maxColSha="525941" drainMin="249569" drainMax="249844" drainMinSha="457794" drainMaxSha="458131" color="EX-orange" />
    <node name="UBE2T" row="1762" minCol="109268" maxCol="250129" minColSha="150955" maxColSha="538003" drainMin="249845" drainMax="250129" drainMinSha="458132" drainMaxSha="458494" color="EX-dark-cyan" />
    <node name="FAM64A" row="1763" minCol="245760" maxCol="250352" minColSha="453571" maxColSha="537476" drainMin="250130" drainMax="250352" drainMinSha="458495" drainMaxSha="458778" color="EX-red" />
    <node name="RRM2" row="1764" minCol="245803" maxCol="250628" minColSha="453629" maxColSha="532532" drainMin="250353" drainMax="250628" drainMinSha="458779" drainMaxSha="459125" color="EX-dark-orange" />
    <node name="TRIP13" row="1765" minCol="109091" maxCol="250892" minColSha="150612" maxColSha="528958" drainMin="250629" drainMax="250892" drainMinSha="459126" drainMaxSha="459475" color="EX-dark-gray-purple" />
    <node name="CASC5" row="1766" minCol="245837" maxCol="251075" minColSha="453665" maxColSha="537386" drainMin="250893" drainMax="251075" drainMinSha="459476" drainMaxSha="459722" color="EX-cyan" />
    <node name="ASPM" row="1767" minCol="109270" maxCol="251302" minColSha="150957" maxColSha="537826" drainMin="251076" drainMax="251302" drainMinSha="459723" drainMaxSha="460031" color="EX-yellow-orange" />
    <node name="CEP55" row="1768" minCol="242006" maxCol="251446" minColSha="436592" maxColSha="534324" drainMin="251303" drainMax="251446" drainMinSha="460032" drainMaxSha="460243" color="EX-pure-blue" />
    <node name="MND1" row="1769" minCol="245805" maxCol="251620" minColSha="453631" maxColSha="513104" drainMin="251447" drainMax="251620" drainMinSha="460244" drainMaxSha="460518" color="EX-dark-yellow-green" />
    <node name="FAM83D" row="1770" minCol="223801" maxCol="251759" minColSha="399483" maxColSha="511690" drainMin="251621" drainMax="251759" drainMinSha="460519" drainMaxSha="460747" color="EX-dark-magenta" />
    <node name="GINS2" row="1771" minCol="197456" maxCol="252031" minColSha="326404" maxColSha="537919" drainMin="251760" drainMax="252031" drainMinSha="460748" drainMaxSha="461125" color="EX-dark-green" />
    <node name="ORC6L" row="1772" minCol="109175" maxCol="252287" minColSha="150778" maxColSha="538736" drainMin="252032" drainMax="252287" drainMinSha="461126" drainMaxSha="461500" color="EX-blue-magenta" />
    <node name="EZH2" row="1773" minCol="245905" maxCol="252413" minColSha="453737" maxColSha="535842" drainMin="252288" drainMax="252413" drainMinSha="461501" drainMaxSha="461704" color="EX-yellow-green" />
    <node name="HMGB3" row="1774" minCol="245763" maxCol="252481" minColSha="453574" maxColSha="538630" drainMin="252414" drainMax="252481" drainMinSha="461705" drainMaxSha="461810" color="EX-magenta" />
    <node name="CDC45L" row="1775" minCol="222255" maxCol="252716" minColSha="397129" maxColSha="536352" drainMin="252482" drainMax="252716" drainMinSha="461811" drainMaxSha="462161" color="EX-green" />
    <node name="CDCA7" row="1776" minCol="245739" maxCol="252813" minColSha="453547" maxColSha="526975" drainMin="252717" drainMax="252813" drainMinSha="462162" drainMaxSha="462355" color="EX-yellow" />
    <node name="GSG2" row="1777" minCol="109176" maxCol="252958" minColSha="150779" maxColSha="525943" drainMin="252814" drainMax="252958" drainMinSha="462356" drainMaxSha="462605" color="EX-purple" />
    <node name="GINS1" row="1778" minCol="197459" maxCol="253053" minColSha="326407" maxColSha="524794" drainMin="252959" drainMax="253053" drainMinSha="462606" drainMaxSha="462786" color="EX-dark-purple" />
    <node name="BRIP1" row="1779" minCol="246036" maxCol="253119" minColSha="453869" maxColSha="524795" drainMin="253054" drainMax="253119" drainMinSha="462787" drainMaxSha="462912" color="EX-dark-red" />
    <node name="KNTC1" row="1780" minCol="197460" maxCol="253222" minColSha="326408" maxColSha="537066" drainMin="253120" drainMax="253222" drainMinSha="462913" drainMaxSha="463106" color="EX-pale-green" />
    <node name="WDR51A" row="1781" minCol="109273" maxCol="253396" minColSha="150960" maxColSha="536353" drainMin="253223" drainMax="253396" drainMinSha="463107" drainMaxSha="463392" color="EX-pale-blue" />
    <node name="SMC2" row="1782" minCol="245948" maxCol="253460" minColSha="453781" maxColSha="537716" drainMin="253397" drainMax="253460" drainMinSha="463393" drainMaxSha="463528" color="EX-dark-tan" />
    <node name="TK1" row="1783" minCol="109274" maxCol="253591" minColSha="150961" maxColSha="525210" drainMin="253461" drainMax="253591" drainMinSha="463529" drainMaxSha="463766" color="EX-pale-blue-magenta" />
    <node name="MYBL2" row="1784" minCol="114386" maxCol="253711" minColSha="159575" maxColSha="537796" drainMin="253592" drainMax="253711" drainMinSha="463767" drainMaxSha="463974" color="EX-pale-yellow orange" />
    <node name="TACC3" row="1785" minCol="227496" maxCol="253791" minColSha="405163" maxColSha="534096" drainMin="253712" drainMax="253791" drainMinSha="463975" drainMaxSha="464107" color="EX-medium-magenta" />
    <node name="KIAA0101" row="1786" minCol="164191" maxCol="253926" minColSha="269627" maxColSha="533008" drainMin="253792" drainMax="253926" drainMinSha="464108" drainMaxSha="464373" color="EX-pale-red" />
    <node name="RFC3" row="1787" minCol="227042" maxCol="254044" minColSha="403918" maxColSha="529750" drainMin="253927" drainMax="254044" drainMinSha="464374" drainMaxSha="464590" color="EX-pale-cyan" />
    <node name="RACGAP1P" row="1788" minCol="230977" maxCol="254135" minColSha="413138" maxColSha="534179" drainMin="254045" drainMax="254135" drainMinSha="464591" drainMaxSha="464771" color="EX-pale-yellow-green" />
    <node name="MCM2" row="1789" minCol="245852" maxCol="254230" minColSha="453680" maxColSha="536222" drainMin="254136" drainMax="254230" drainMinSha="464772" drainMaxSha="464967" color="EX-pale-purple" />
    <node name="MCM4" row="1790" minCol="245908" maxCol="254284" minColSha="453740" maxColSha="536670" drainMin="254231" drainMax="254284" drainMinSha="464968" drainMaxSha="465076" color="EX-pale-magenta" />
    <node name="LMNB1" row="1791" minCol="245909" maxCol="254315" minColSha="453741" maxColSha="519881" drainMin="254285" drainMax="254315" drainMinSha="465077" drainMaxSha="465153" color="EX-pale-red-orange" />
    <node name="RNASEH2A" row="1792" minCol="245853" maxCol="254443" minColSha="453681" maxColSha="536839" drainMin="254316" drainMax="254443" drainMinSha="465154" drainMaxSha="465414" color="EX-blue" />
    <node name="SHCBP1" row="1793" minCol="197461" maxCol="254542" minColSha="326409" maxColSha="538627" drainMin="254444" drainMax="254542" drainMinSha="465415" drainMaxSha="465662" color="EX-orange" />
    <node name="ARHGAP11A" row="1794" minCol="109275" maxCol="254657" minColSha="150962" maxColSha="537388" drainMin="254543" drainMax="254657" drainMinSha="465663" drainMaxSha="465940" color="EX-dark-cyan" />
    <node name="C1orf135" row="1795" minCol="109177" maxCol="254743" minColSha="150780" maxColSha="538784" drainMin="254658" drainMax="254743" drainMinSha="465941" drainMaxSha="466158" color="EX-red" />
    <node name="KIFC1" row="1796" minCol="108906" maxCol="254852" minColSha="150266" maxColSha="536224" drainMin="254744" drainMax="254852" drainMinSha="466159" drainMaxSha="466438" color="EX-dark-orange" />
    <node name="C16orf59" row="1797" minCol="245768" maxCol="254939" minColSha="453579" maxColSha="535602" drainMin="254853" drainMax="254939" drainMinSha="466439" drainMaxSha="466681" color="EX-dark-gray-purple" />
    <node name="FANCA" row="1798" minCol="239669" maxCol="255006" minColSha="429763" maxColSha="535603" drainMin="254940" drainMax="255006" drainMinSha="466682" drainMaxSha="466865" color="EX-cyan" />
    <node name="CKAP2" row="1799" minCol="227043" maxCol="255065" minColSha="403919" maxColSha="527670" drainMin="255007" drainMax="255065" drainMinSha="466866" drainMaxSha="467009" color="EX-yellow-orange" />
    <node name="PLEKHK1" row="1800" minCol="227044" maxCol="255174" minColSha="403920" maxColSha="536476" drainMin="255066" drainMax="255174" drainMinSha="467010" drainMaxSha="467267" color="EX-pure-blue" />
    <node name="ORC1L" row="1801" minCol="108907" maxCol="255280" minColSha="150267" maxColSha="537349" drainMin="255175" drainMax="255280" drainMinSha="467268" drainMaxSha="467543" color="EX-dark-yellow-green" />
    <node name="NCAPH" row="1802" minCol="12560" maxCol="255394" minColSha="12753" maxColSha="536086" drainMin="255281" drainMax="255394" drainMinSha="467544" drainMaxSha="467886" color="EX-dark-magenta" />
    <node name="MCM8" row="1803" minCol="240581" maxCol="255432" minColSha="432263" maxColSha="516719" drainMin="255395" drainMax="255432" drainMinSha="467887" drainMaxSha="468045" color="EX-dark-green" />
    <node name="C15orf42" row="1804" minCol="109181" maxCol="255474" minColSha="150784" maxColSha="535973" drainMin="255433" drainMax="255474" drainMinSha="468046" drainMaxSha="468224" color="EX-blue-magenta" />
    <node name="GTSE1" row="1805" minCol="109281" maxCol="255521" minColSha="150968" maxColSha="537350" drainMin="255475" drainMax="255521" drainMinSha="468225" drainMaxSha="468420" color="EX-yellow-green" />
    <node name="CDT1" row="1806" minCol="109093" maxCol="255572" minColSha="150614" maxColSha="539043" drainMin="255522" drainMax="255572" drainMinSha="468421" drainMaxSha="468613" color="EX-magenta" />
    <node name="C6orf173" row="1807" minCol="241164" maxCol="255656" minColSha="434946" maxColSha="536350" drainMin="255573" drainMax="255656" drainMinSha="468614" drainMaxSha="468823" color="EX-green" />
    <node name="CENPN" row="1808" minCol="197465" maxCol="255778" minColSha="326413" maxColSha="534639" drainMin="255657" drainMax="255778" drainMinSha="468824" drainMaxSha="469125" color="EX-yellow" />
    <node name="DEPDC1" row="1809" minCol="197466" maxCol="255884" minColSha="326414" maxColSha="537831" drainMin="255779" drainMax="255884" drainMinSha="469126" drainMaxSha="469399" color="EX-purple" />
    <node name="CENPK" row="1810" minCol="222578" maxCol="256004" minColSha="397668" maxColSha="534640" drainMin="255885" drainMax="256004" drainMinSha="469400" drainMaxSha="469703" color="EX-dark-purple" />
    <node name="CDKN3" row="1811" minCol="241209" maxCol="256097" minColSha="435017" maxColSha="534641" drainMin="256005" drainMax="256097" drainMinSha="469704" drainMaxSha="469946" color="EX-dark-red" />
    <node name="POLE2" row="1812" minCol="222256" maxCol="256198" minColSha="397130" maxColSha="537832" drainMin="256098" drainMax="256198" drainMinSha="469947" drainMaxSha="470211" color="EX-pale-green" />
    <node name="RAD51AP1" row="1813" minCol="222257" maxCol="256294" minColSha="397131" maxColSha="529753" drainMin="256199" drainMax="256294" drainMinSha="470212" drainMaxSha="470518" color="EX-pale-blue" />
    <node name="C5orf34" row="1814" minCol="226352" maxCol="256370" minColSha="402905" maxColSha="537963" drainMin="256295" drainMax="256370" drainMinSha="470519" drainMaxSha="470798" color="EX-dark-tan" />
    <node name="DBF4" row="1815" minCol="197467" maxCol="256433" minColSha="326415" maxColSha="538848" drainMin="256371" drainMax="256433" drainMinSha="470799" drainMaxSha="471029" color="EX-pale-blue-magenta" />
    <node name="C12orf48" row="1816" minCol="215162" maxCol="256536" minColSha="373273" maxColSha="530652" drainMin="256434" drainMax="256536" drainMinSha="471030" drainMaxSha="471358" color="EX-pale-yellow orange" />
    <node name="PPIL5" row="1817" minCol="221989" maxCol="256635" minColSha="396116" maxColSha="537833" drainMin="256537" drainMax="256635" drainMinSha="471359" drainMaxSha="471636" color="EX-medium-magenta" />
    <node name="CKS2" row="1818" minCol="197468" maxCol="256708" minColSha="326416" maxColSha="533010" drainMin="256636" drainMax="256708" drainMinSha="471637" drainMaxSha="471863" color="EX-pale-red" />
    <node name="C16orf75" row="1819" minCol="245748" maxCol="256730" minColSha="453558" maxColSha="490566" drainMin="256709" drainMax="256730" drainMinSha="471864" drainMaxSha="472026" color="EX-pale-cyan" />
    <node name="WDHD1" row="1820" minCol="245871" maxCol="256752" minColSha="453699" maxColSha="538843" drainMin="256731" drainMax="256752" drainMinSha="472027" drainMaxSha="472211" color="EX-pale-yellow-green" />
    <node name="PRIM1" row="1821" minCol="114394" maxCol="256785" minColSha="159583" maxColSha="501058" drainMin="256753" drainMax="256785" drainMinSha="472212" drainMaxSha="472402" color="EX-pale-purple" />
    <node name="CCDC5" row="1822" minCol="222584" maxCol="256831" minColSha="397674" maxColSha="534778" drainMin="256786" drainMax="256831" drainMinSha="472403" drainMaxSha="472587" color="EX-pale-magenta" />
    <node name="GGH" row="1823" minCol="223542" maxCol="256873" minColSha="399201" maxColSha="534779" drainMin="256832" drainMax="256873" drainMinSha="472588" drainMaxSha="472808" color="EX-pale-red-orange" />
    <node name="WDR76" row="1824" minCol="213114" maxCol="256892" minColSha="365278" maxColSha="535078" drainMin="256874" drainMax="256892" drainMinSha="472809" drainMaxSha="472984" color="EX-blue" />
    <node name="CCDC138" row="1825" minCol="217080" maxCol="256917" minColSha="380668" maxColSha="538646" drainMin="256893" drainMax="256917" drainMinSha="472985" drainMaxSha="473128" color="EX-orange" />
    <node name="FANCG" row="1826" minCol="245987" maxCol="256928" minColSha="453820" maxColSha="520443" drainMin="256918" drainMax="256928" drainMinSha="473129" drainMaxSha="473213" color="EX-dark-cyan" />
    <node name="MCM10" row="1827" minCol="12561" maxCol="256997" minColSha="12754" maxColSha="537827" drainMin="256929" drainMax="256997" drainMinSha="473214" drainMaxSha="473590" color="EX-red" />
    <node name="CENPM" row="1828" minCol="166089" maxCol="257029" minColSha="272873" maxColSha="532451" drainMin="256998" drainMax="257029" drainMinSha="473591" drainMaxSha="473830" color="EX-dark-orange" />
    <node name="C15orf21" row="1829" minCol="245990" maxCol="257041" minColSha="453823" maxColSha="538926" drainMin="257030" drainMax="257041" drainMinSha="473831" drainMaxSha="473925" color="EX-dark-gray-purple" />
    <node name="CCNE2" row="1830" minCol="246060" maxCol="257052" minColSha="453893" maxColSha="539222" drainMin="257042" drainMax="257052" drainMinSha="473926" drainMaxSha="474041" color="EX-cyan" />
    <node name="FLJ39660" row="1831" minCol="240561" maxCol="257059" minColSha="432230" maxColSha="524799" drainMin="257053" drainMax="257059" drainMinSha="474042" drainMaxSha="474109" color="EX-yellow-orange" />
    <node name="LOC81691" row="1832" minCol="245749" maxCol="257066" minColSha="453559" maxColSha="526980" drainMin="257060" drainMax="257066" drainMinSha="474110" drainMaxSha="474179" color="EX-pure-blue" />
    <node name="ZNF300" row="1833" minCol="219185" maxCol="257104" minColSha="388747" maxColSha="536477" drainMin="257067" drainMax="257104" drainMinSha="474180" drainMaxSha="474311" color="EX-dark-yellow-green" />
    <node name="DNA2L" row="1834" minCol="138509" maxCol="257121" minColSha="219293" maxColSha="537966" drainMin="257105" drainMax="257121" drainMinSha="474312" drainMaxSha="474460" color="EX-dark-magenta" />
    <node name="CDCA4" row="1835" minCol="222586" maxCol="257170" minColSha="397676" maxColSha="537527" drainMin="257122" drainMax="257170" drainMinSha="474461" drainMaxSha="474629" color="EX-dark-green" />
    <node name="SORL1" row="1836" minCol="136308" maxCol="257221" minColSha="216745" maxColSha="528492" drainMin="257171" drainMax="257221" drainMinSha="474630" drainMaxSha="474748" color="EX-blue-magenta" />
    <node name="HMMR" row="1837" minCol="8979" maxCol="257253" minColSha="9065" maxColSha="537493" drainMin="257222" drainMax="257253" drainMinSha="474749" drainMaxSha="475014" color="EX-yellow-green" />
    <node name="SLC20A2" row="1838" minCol="140946" maxCol="257282" minColSha="222525" maxColSha="534030" drainMin="257254" drainMax="257282" drainMinSha="475015" drainMaxSha="475100" color="EX-magenta" />
    <node name="NCAPG2" row="1839" minCol="230761" maxCol="257303" minColSha="412868" maxColSha="536673" drainMin="257283" drainMax="257303" drainMinSha="475101" drainMaxSha="475228" color="EX-green" />
    <node name="CCDC18" row="1840" minCol="245994" maxCol="257308" minColSha="453827" maxColSha="537061" drainMin="257304" drainMax="257308" drainMinSha="475229" drainMaxSha="475287" color="EX-yellow" />
    <node name="UBE2S" row="1841" minCol="242538" maxCol="257330" minColSha="439308" maxColSha="530120" drainMin="257309" drainMax="257330" drainMinSha="475288" drainMaxSha="475380" color="EX-purple" />
    <node name="MAD2L2" row="1842" minCol="224228" maxCol="257343" minColSha="400300" maxColSha="538927" drainMin="257331" drainMax="257343" drainMinSha="475381" drainMaxSha="475436" color="EX-dark-purple" />
    <node name="PAFAH1B3" row="1843" minCol="241221" maxCol="257349" minColSha="435029" maxColSha="536609" drainMin="257344" drainMax="257349" drainMinSha="475437" drainMaxSha="475472" color="EX-dark-red" />
    <node name="RAD18" row="1844" minCol="246248" maxCol="257351" minColSha="454084" maxColSha="532118" drainMin="257350" drainMax="257351" drainMinSha="475473" drainMaxSha="475504" color="EX-pale-green" />
    <node name="KDELC1" row="1845" minCol="223955" maxCol="257355" minColSha="399669" maxColSha="527327" drainMin="257352" drainMax="257355" drainMinSha="475505" drainMaxSha="475543" color="EX-pale-blue" />
    <node name="SPOCK2" row="1846" minCol="223810" maxCol="257360" minColSha="399492" maxColSha="538934" drainMin="257356" drainMax="257360" drainMinSha="475544" drainMaxSha="475580" color="EX-dark-tan" />
    <node name="CHRNA5" row="1847" minCol="246160" maxCol="257362" minColSha="453994" maxColSha="537147" drainMin="257361" drainMax="257362" drainMinSha="475581" drainMaxSha="475606" color="EX-pale-blue-magenta" />
    <node name="CDK2" row="1848" minCol="246453" maxCol="257372" minColSha="454294" maxColSha="539223" drainMin="257363" drainMax="257372" drainMinSha="475607" drainMaxSha="475651" color="EX-pale-yellow orange" />
    <node name="POLQ" row="1849" minCol="1110" maxCol="257409" minColSha="1110" maxColSha="537852" drainMin="257373" drainMax="257409" drainMinSha="475652" drainMaxSha="475968" color="EX-medium-magenta" />
    <node name="MYB" row="1850" minCol="427" maxCol="257441" minColSha="427" maxColSha="538975" drainMin="257410" drainMax="257441" drainMinSha="475969" drainMaxSha="476145" color="EX-pale-red" />
    <node name="TMEM38B" row="1851" minCol="217081" maxCol="257467" minColSha="380669" maxColSha="535291" drainMin="257442" drainMax="257467" drainMinSha="476146" drainMaxSha="476206" color="EX-pale-cyan" />
    <node name="CD58" row="1852" minCol="224950" maxCol="257484" minColSha="401114" maxColSha="538489" drainMin="257468" drainMax="257484" drainMinSha="476207" drainMaxSha="476261" color="EX-pale-yellow-green" />
    <node name="TAP1" row="1853" minCol="227983" maxCol="257497" minColSha="407080" maxColSha="516293" drainMin="257485" drainMax="257497" drainMinSha="476262" drainMaxSha="476295" color="EX-pale-purple" />
    <node name="HLA-B" row="1854" minCol="135227" maxCol="257506" minColSha="215549" maxColSha="516294" drainMin="257498" drainMax="257506" drainMinSha="476296" drainMaxSha="476334" color="EX-pale-magenta" />
    <node name="STEAP3" row="1855" minCol="146271" maxCol="257517" minColSha="230036" maxColSha="538837" drainMin="257507" drainMax="257517" drainMinSha="476335" drainMaxSha="476376" color="EX-pale-red-orange" />
    <node name="METRNL" row="1856" minCol="210419" maxCol="257522" minColSha="360618" maxColSha="534732" drainMin="257518" drainMax="257522" drainMinSha="476377" drainMaxSha="476409" color="EX-blue" />
    <node name="KCTD4" row="1857" minCol="161607" maxCol="257538" minColSha="263876" maxColSha="526058" drainMin="257523" drainMax="257538" drainMinSha="476410" drainMaxSha="476578" color="EX-orange" />
    <node name="ANKRD43" row="1858" minCol="129851" maxCol="257548" minColSha="206370" maxColSha="538573" drainMin="257539" drainMax="257548" drainMinSha="476579" drainMaxSha="476651" color="EX-dark-cyan" />
    <node name="GRID1" row="1859" minCol="14527" maxCol="257571" minColSha="14808" maxColSha="533767" drainMin="257549" drainMax="257571" drainMinSha="476652" drainMaxSha="476771" color="EX-red" />
    <node name="LRRC4C" row="1860" minCol="14528" maxCol="257581" minColSha="14809" maxColSha="536272" drainMin="257572" drainMax="257581" drainMinSha="476772" drainMaxSha="476855" color="EX-dark-orange" />
    <node name="SLITRK3" row="1861" minCol="37032" maxCol="257586" minColSha="39400" maxColSha="524898" drainMin="257582" drainMax="257586" drainMinSha="476856" drainMaxSha="476945" color="EX-dark-gray-purple" />
    <node name="SIGLEC11" row="1862" minCol="3623" maxCol="257594" minColSha="3630" maxColSha="522111" drainMin="257587" drainMax="257594" drainMinSha="476946" drainMaxSha="477081" color="EX-cyan" />
    <node name="NYD-SP21" row="1863" minCol="14868" maxCol="257601" minColSha="15160" maxColSha="528786" drainMin="257595" drainMax="257601" drainMinSha="477082" drainMaxSha="477220" color="EX-yellow-orange" />
    <node name="FMO3" row="1864" minCol="15166" maxCol="257607" minColSha="15468" maxColSha="533110" drainMin="257602" drainMax="257607" drainMinSha="477221" drainMaxSha="477277" color="EX-pure-blue" />
    <node name="GIMAP7" row="1865" minCol="36877" maxCol="257614" minColSha="39220" maxColSha="528193" drainMin="257608" drainMax="257614" drainMinSha="477278" drainMaxSha="477400" color="EX-dark-yellow-green" />
    <node name="GPR124" row="1866" minCol="217082" maxCol="257633" minColSha="380670" maxColSha="533537" drainMin="257615" drainMax="257633" drainMinSha="477401" drainMaxSha="477439" color="EX-dark-magenta" />
    <node name="TMEM16A" row="1867" minCol="232771" maxCol="257636" minColSha="416674" maxColSha="505375" drainMin="257634" drainMax="257636" drainMinSha="477440" drainMaxSha="477463" color="EX-dark-green" />
    <node name="FN1" row="1868" minCol="231546" maxCol="257677" minColSha="414131" maxColSha="533145" drainMin="257637" drainMax="257677" drainMinSha="477464" drainMaxSha="477521" color="EX-blue-magenta" />
    <node name="LAMB1" row="1869" minCol="212137" maxCol="257733" minColSha="363103" maxColSha="539244" drainMin="257678" drainMax="257733" drainMinSha="477522" drainMaxSha="477597" color="EX-yellow-green" />
    <node name="ADAM12" row="1870" minCol="211018" maxCol="257768" minColSha="361535" maxColSha="535090" drainMin="257734" drainMax="257768" drainMinSha="477598" drainMaxSha="477660" color="EX-magenta" />
    <node name="COL1A1" row="1871" minCol="149671" maxCol="257835" minColSha="236263" maxColSha="539173" drainMin="257769" drainMax="257835" drainMinSha="477661" drainMaxSha="477763" color="EX-green" />
    <node name="COL1A2" row="1872" minCol="210467" maxCol="257858" minColSha="360689" maxColSha="531334" drainMin="257836" drainMax="257858" drainMinSha="477764" drainMaxSha="477803" color="EX-yellow" />
    <node name="COL12A1" row="1873" minCol="233783" maxCol="257877" minColSha="418174" maxColSha="534197" drainMin="257859" drainMax="257877" drainMinSha="477804" drainMaxSha="477835" color="EX-purple" />
    <node name="PCOLCE" row="1874" minCol="227740" maxCol="257891" minColSha="406650" maxColSha="539106" drainMin="257878" drainMax="257891" drainMinSha="477836" drainMaxSha="477862" color="EX-dark-purple" />
    <node name="COL6A2" row="1875" minCol="227728" maxCol="257910" minColSha="406615" maxColSha="531977" drainMin="257892" drainMax="257910" drainMinSha="477863" drainMaxSha="477888" color="EX-dark-red" />
    <node name="LUM" row="1876" minCol="20062" maxCol="257932" minColSha="20633" maxColSha="537441" drainMin="257911" drainMax="257932" drainMinSha="477889" drainMaxSha="477922" color="EX-pale-green" />
    <node name="COL5A1" row="1877" minCol="210468" maxCol="257961" minColSha="360690" maxColSha="539265" drainMin="257933" drainMax="257961" drainMinSha="477923" drainMaxSha="477983" color="EX-pale-blue" />
    <node name="COL18A1" row="1878" minCol="208230" maxCol="257977" minColSha="352587" maxColSha="538373" drainMin="257962" drainMax="257977" drainMinSha="477984" drainMaxSha="478024" color="EX-dark-tan" />
    <node name="LOXL2" row="1879" minCol="211781" maxCol="257987" minColSha="362486" maxColSha="533519" drainMin="257978" drainMax="257987" drainMinSha="478025" drainMaxSha="478053" color="EX-pale-blue-magenta" />
    <node name="FAP" row="1880" minCol="257685" maxCol="257990" minColSha="477533" maxColSha="533147" drainMin="257988" drainMax="257990" drainMinSha="478054" drainMaxSha="478062" color="EX-pale-yellow orange" />
    <node name="GLT8D2" row="1881" minCol="257786" maxCol="257994" minColSha="477685" maxColSha="527039" drainMin="257991" drainMax="257994" drainMinSha="478063" drainMaxSha="478071" color="EX-medium-magenta" />
    <node name="COL10A1" row="1882" minCol="257787" maxCol="257995" minColSha="477686" maxColSha="527040" drainMin="257995" drainMax="257995" drainMinSha="478072" drainMaxSha="478075" color="EX-pale-red" />
    <node name="ITGA5" row="1883" minCol="146272" maxCol="258017" minColSha="230037" maxColSha="537473" drainMin="257996" drainMax="258017" drainMinSha="478076" drainMaxSha="478146" color="EX-pale-cyan" />
    <node name="OGN" row="1884" minCol="257788" maxCol="258031" minColSha="477687" maxColSha="532649" drainMin="258018" drainMax="258031" drainMinSha="478147" drainMaxSha="478163" color="EX-pale-yellow-green" />
    <node name="STRA6" row="1885" minCol="123400" maxCol="258034" minColSha="186628" maxColSha="538765" drainMin="258032" drainMax="258034" drainMinSha="478164" drainMaxSha="478171" color="EX-pale-purple" />
    <node name="CNTNAP2" row="1886" minCol="116077" maxCol="258039" minColSha="163206" maxColSha="537489" drainMin="258035" drainMax="258039" drainMinSha="478172" drainMaxSha="478252" color="EX-pale-magenta" />
    <node name="ANK1" row="1887" minCol="10355" maxCol="258048" minColSha="10478" maxColSha="531394" drainMin="258040" drainMax="258048" drainMinSha="478253" drainMaxSha="478312" color="EX-pale-red-orange" />
    <node name="ARHGEF10L" row="1888" minCol="159901" maxCol="258099" minColSha="258179" maxColSha="539140" drainMin="258049" drainMax="258099" drainMinSha="478313" drainMaxSha="478405" color="EX-blue" />
    <node name="ZFHX2" row="1889" minCol="166093" maxCol="258132" minColSha="272877" maxColSha="535158" drainMin="258100" drainMax="258132" drainMinSha="478406" drainMaxSha="478491" color="EX-orange" />
    <node name="KIAA0649" row="1890" minCol="166094" maxCol="258160" minColSha="272878" maxColSha="537365" drainMin="258133" drainMax="258160" drainMinSha="478492" drainMaxSha="478554" color="EX-dark-cyan" />
    <node name="TOP2B" row="1891" minCol="219677" maxCol="258207" minColSha="389457" maxColSha="534127" drainMin="258161" drainMax="258207" drainMinSha="478555" drainMaxSha="478629" color="EX-red" />
    <node name="CHD7" row="1892" minCol="219186" maxCol="258285" minColSha="388748" maxColSha="535770" drainMin="258208" drainMax="258285" drainMinSha="478630" drainMaxSha="478740" color="EX-dark-orange" />
    <node name="KIAA1549" row="1893" minCol="160070" maxCol="258357" minColSha="258616" maxColSha="537702" drainMin="258286" drainMax="258357" drainMinSha="478741" drainMaxSha="478845" color="EX-dark-gray-purple" />
    <node name="RNF165" row="1894" minCol="195171" maxCol="258394" minColSha="320336" maxColSha="537936" drainMin="258358" drainMax="258394" drainMinSha="478846" drainMaxSha="478937" color="EX-cyan" />
    <node name="SATB1" row="1895" minCol="166095" maxCol="258436" minColSha="272879" maxColSha="537839" drainMin="258395" drainMax="258436" drainMinSha="478938" drainMaxSha="479064" color="EX-yellow-orange" />
    <node name="GLCCI1" row="1896" minCol="219190" maxCol="258469" minColSha="388752" maxColSha="537566" drainMin="258437" drainMax="258469" drainMinSha="479065" drainMaxSha="479121" color="EX-pure-blue" />
    <node name="MEX3A" row="1897" minCol="146745" maxCol="258521" minColSha="230783" maxColSha="537567" drainMin="258470" drainMax="258521" drainMinSha="479122" drainMaxSha="479234" color="EX-dark-yellow-green" />
    <node name="SOX11" row="1898" minCol="219191" maxCol="258535" minColSha="388753" maxColSha="523796" drainMin="258522" drainMax="258535" drainMinSha="479235" drainMaxSha="479282" color="EX-dark-magenta" />
    <node name="C1orf106" row="1899" minCol="219300" maxCol="258541" minColSha="388880" maxColSha="537148" drainMin="258536" drainMax="258541" drainMinSha="479283" drainMaxSha="479315" color="EX-dark-green" />
    <node name="HOXD3" row="1900" minCol="219114" maxCol="258550" minColSha="388643" maxColSha="539164" drainMin="258542" drainMax="258550" drainMinSha="479316" drainMaxSha="479332" color="EX-blue-magenta" />
    <node name="TOX3" row="1901" minCol="196067" maxCol="258562" minColSha="321793" maxColSha="535844" drainMin="258551" drainMax="258562" drainMinSha="479333" drainMaxSha="479364" color="EX-yellow-green" />
    <node name="MEX3B" row="1902" minCol="196068" maxCol="258584" minColSha="321794" maxColSha="539162" drainMin="258563" drainMax="258584" drainMinSha="479365" drainMaxSha="479424" color="EX-magenta" />
    <node name="DPYSL4" row="1903" minCol="219051" maxCol="258588" minColSha="388572" maxColSha="531380" drainMin="258585" drainMax="258588" drainMinSha="479425" drainMaxSha="479447" color="EX-green" />
    <node name="MAGI1" row="1904" minCol="119676" maxCol="258618" minColSha="175296" maxColSha="538778" drainMin="258589" drainMax="258618" drainMinSha="479448" drainMaxSha="479552" color="EX-yellow" />
    <node name="CXXC4" row="1905" minCol="216474" maxCol="258634" minColSha="378565" maxColSha="530481" drainMin="258619" drainMax="258634" drainMinSha="479553" drainMaxSha="479589" color="EX-purple" />
    <node name="TNFSF10" row="1906" minCol="135228" maxCol="258637" minColSha="215550" maxColSha="518398" drainMin="258635" drainMax="258637" drainMinSha="479590" drainMaxSha="479651" color="EX-dark-purple" />
    <node name="C6orf57" row="1907" minCol="223544" maxCol="258645" minColSha="399203" maxColSha="523683" drainMin="258638" drainMax="258645" drainMinSha="479652" drainMaxSha="479698" color="EX-dark-red" />
    <node name="TMEM45A" row="1908" minCol="232215" maxCol="258647" minColSha="415484" maxColSha="519485" drainMin="258646" drainMax="258647" drainMinSha="479699" drainMaxSha="479710" color="EX-pale-green" />
    <node name="EVI2A" row="1909" minCol="116531" maxCol="258662" minColSha="164698" maxColSha="537539" drainMin="258648" drainMax="258662" drainMinSha="479711" drainMaxSha="479851" color="EX-pale-blue" />
    <node name="DNAJC12" row="1910" minCol="174195" maxCol="258670" minColSha="281996" maxColSha="538628" drainMin="258663" drainMax="258670" drainMinSha="479852" drainMaxSha="479904" color="EX-dark-tan" />
    <node name="IL1R1" row="1911" minCol="144864" maxCol="258680" minColSha="228190" maxColSha="531336" drainMin="258671" drainMax="258680" drainMinSha="479905" drainMaxSha="479937" color="EX-pale-blue-magenta" />
    <node name="GUCY1A3" row="1912" minCol="105890" maxCol="258689" minColSha="144779" maxColSha="526420" drainMin="258681" drainMax="258689" drainMinSha="479938" drainMaxSha="479985" color="EX-pale-yellow orange" />
    <node name="JAKMIP1" row="1913" minCol="168298" maxCol="258728" minColSha="275562" maxColSha="539081" drainMin="258690" drainMax="258728" drainMinSha="479986" drainMaxSha="480156" color="EX-medium-magenta" />
    <node name="DSC3" row="1914" minCol="222040" maxCol="258729" minColSha="396341" maxColSha="520330" drainMin="258729" drainMax="258729" drainMinSha="480157" drainMaxSha="480170" color="EX-pale-red" />
    <node name="FBXO2" row="1915" minCol="160573" maxCol="258736" minColSha="260921" maxColSha="527959" drainMin="258730" drainMax="258736" drainMinSha="480171" drainMaxSha="480233" color="EX-pale-cyan" />
    <node name="CLMN" row="1916" minCol="198708" maxCol="258743" minColSha="328304" maxColSha="537338" drainMin="258737" drainMax="258743" drainMinSha="480234" drainMaxSha="480262" color="EX-pale-yellow-green" />
    <node name="TP53INP2" row="1917" minCol="198114" maxCol="258749" minColSha="327635" maxColSha="534929" drainMin="258744" drainMax="258749" drainMinSha="480263" drainMaxSha="480297" color="EX-pale-purple" />
    <node name="ABCA2" row="1918" minCol="164128" maxCol="258760" minColSha="269521" maxColSha="536320" drainMin="258750" drainMax="258760" drainMinSha="480298" drainMaxSha="480354" color="EX-pale-magenta" />
    <node name="APLP1" row="1919" minCol="105457" maxCol="258767" minColSha="143988" maxColSha="539036" drainMin="258761" drainMax="258767" drainMinSha="480355" drainMaxSha="480453" color="EX-pale-red-orange" />
    <node name="CHI3L2" row="1920" minCol="144130" maxCol="258794" minColSha="227189" maxColSha="538936" drainMin="258768" drainMax="258794" drainMinSha="480454" drainMaxSha="480516" color="EX-blue" />
    <node name="CFB" row="1921" minCol="145471" maxCol="258802" minColSha="228973" maxColSha="538528" drainMin="258795" drainMax="258802" drainMinSha="480517" drainMaxSha="480559" color="EX-orange" />
    <node name="BMP4" row="1922" minCol="1112" maxCol="258806" minColSha="1112" maxColSha="505734" drainMin="258803" drainMax="258806" drainMinSha="480560" drainMaxSha="480644" color="EX-dark-cyan" />
    <node name="GSDML" row="1923" minCol="428" maxCol="258839" minColSha="428" maxColSha="538972" drainMin="258807" drainMax="258839" drainMinSha="480645" drainMaxSha="480823" color="EX-red" />
    <node name="ZNF627" row="1924" minCol="222923" maxCol="258860" minColSha="398295" maxColSha="539192" drainMin="258840" drainMax="258860" drainMinSha="480824" drainMaxSha="480887" color="EX-dark-orange" />
    <node name="C20orf196" row="1925" minCol="217085" maxCol="258876" minColSha="380673" maxColSha="536974" drainMin="258861" drainMax="258876" drainMinSha="480888" drainMaxSha="480945" color="EX-dark-gray-purple" />
    <node name="CRYBB1" row="1926" minCol="132352" maxCol="258886" minColSha="211950" maxColSha="535954" drainMin="258877" drainMax="258886" drainMinSha="480946" drainMaxSha="481026" color="EX-cyan" />
    <node name="B3GALNT1" row="1927" minCol="208465" maxCol="258900" minColSha="353172" maxColSha="538476" drainMin="258887" drainMax="258900" drainMinSha="481027" drainMaxSha="481070" color="EX-yellow-orange" />
    <node name="TMEM50B" row="1928" minCol="225010" maxCol="258910" minColSha="401193" maxColSha="535287" drainMin="258901" drainMax="258910" drainMinSha="481071" drainMaxSha="481127" color="EX-pure-blue" />
    <node name="FMNL1" row="1929" minCol="135779" maxCol="258911" minColSha="216155" maxColSha="534185" drainMin="258911" drainMax="258911" drainMinSha="481128" drainMaxSha="481162" color="EX-dark-yellow-green" />
    <node name="TSGA10" row="1930" minCol="1114" maxCol="258924" minColSha="1114" maxColSha="529562" drainMin="258912" drainMax="258924" drainMinSha="481163" drainMaxSha="481263" color="EX-dark-magenta" />
    <node name="FMO4" row="1931" minCol="1115" maxCol="258933" minColSha="1115" maxColSha="532617" drainMin="258925" drainMax="258933" drainMinSha="481264" drainMaxSha="481357" color="EX-dark-green" />
[truncated: 85,094,959 more chars]
