# Supplementary material for: Combing the hairball with BioFabric: a new approach for visualization of large networks
Source: BMC Bioinformatics. 2012 Oct 27;13:275. doi: 10.1186/1471-2105-13-275 (PMC3574047; doi:10.1186/1471-2105-13-275)
Supplement: Additional file 3 — File Format: ZIP archive containing three BioFabric.bif (XML format) files. Title of Data: Random Networks for Case Study IV. Description of Data: These are the three random networks shown in Case Study IV. Unzip the file and extract the three files (er1060.bif, er1010.bif, ba2K.bif), each can then be loaded into BioFabric. [file 1471-2105-13-275-S3.zip › ba2K.bif]

<BioFabric>
  <colors>
    <colorSet usage="nodes">
      <color color="EX-dark-red" r="200" g="80" b="80" />
      <color color="EX-yellow" r="255" g="255" b="0" />
      <color color="EX-pale-red-orange" r="255" g="223" b="197" />
      <color color="EX-pale-blue" r="146" g="255" b="255" />
      <color color="EX-pale-cyan" r="197" g="255" b="255" />
      <color color="EX-yellow-orange" r="255" g="219" b="0" />
      <color color="EX-dark-purple" r="110" g="80" b="200" />
      <color color="EX-dark-tan" r="237" g="190" b="119" />
      <color color="EX-blue-magenta" r="220" g="0" b="255" />
      <color color="EX-pale-magenta" r="255" g="197" b="255" />
      <color color="EX-yellow-green" r="220" g="255" b="0" />
      <color color="EX-dark-magenta" r="146" g="0" b="183" />
      <color color="EX-orange" r="255" g="147" b="0" />
      <color color="EX-pale-red" r="255" g="146" b="219" />
      <color color="EX-blue" r="0" g="217" b="255" />
      <color color="EX-purple" r="146" g="73" b="255" />
      <color color="EX-dark-green" r="56" g="183" b="0" />
      <color color="EX-pale-yellow orange" r="255" g="250" b="146" />
      <color color="EX-dark-yellow-green" r="164" g="183" b="0" />
      <color color="EX-red" r="255" g="0" b="0" />
      <color color="EX-pale-blue-magenta" r="209" g="146" b="255" />
      <color color="EX-pure-blue" r="1" g="0" b="255" />
      <color color="EX-dark-gray-purple" r="0" g="36" b="183" />
      <color color="EX-magenta" r="255" g="0" b="255" />
      <color color="EX-medium-magenta" r="237" g="119" b="237" />
      <color color="EX-pale-yellow-green" r="255" g="255" b="197" />
      <color color="EX-dark-cyan" r="0" g="144" b="183" />
      <color color="EX-green" r="1" g="255" b="0" />
      <color color="EX-dark-orange" r="183" g="132" b="0" />
      <color color="EX-pale-green" r="190" g="255" b="146" />
      <color color="EX-pale-purple" r="213" g="236" b="255" />
      <color color="EX-cyan" r="0" g="255" b="255" />
    </colorSet>
    <colorSet usage="links">
      <color color="EX-dark-red" r="98" g="39" b="39" />
      <color color="EX-yellow" r="178" g="142" b="0" />
      <color color="EX-pale-red-orange" r="161" g="109" b="97" />
      <color color="EX-pale-blue" r="71" g="128" b="143" />
      <color color="EX-pale-cyan" r="97" g="161" b="127" />
      <color color="EX-yellow-orange" r="178" g="107" b="0" />
      <color color="EX-dark-purple" r="54" g="39" b="98" />
      <color color="EX-dark-tan" r="116" g="93" b="58" />
      <color color="EX-blue-magenta" r="108" g="0" b="178" />
      <color color="EX-pale-magenta" r="148" g="97" b="161" />
      <color color="EX-yellow-green" r="108" g="178" b="0" />
      <color color="EX-dark-magenta" r="71" g="0" b="90" />
      <color color="EX-orange" r="178" g="72" b="0" />
      <color color="EX-pale-red" r="143" g="71" b="107" />
      <color color="EX-blue" r="0" g="106" b="178" />
      <color color="EX-purple" r="71" g="36" b="178" />
      <color color="EX-dark-green" r="27" g="90" b="0" />
      <color color="EX-pale-yellow orange" r="143" g="122" b="71" />
      <color color="EX-dark-yellow-green" r="80" g="90" b="0" />
      <color color="EX-red" r="178" g="0" b="0" />
      <color color="EX-pale-blue-magenta" r="102" g="71" b="143" />
      <color color="EX-pure-blue" r="1" g="0" b="178" />
      <color color="EX-dark-gray-purple" r="0" g="17" b="90" />
      <color color="EX-magenta" r="178" g="0" b="178" />
      <color color="EX-medium-magenta" r="116" g="58" b="116" />
      <color color="EX-pale-yellow-green" r="155" g="161" b="97" />
      <color color="EX-dark-cyan" r="0" g="71" b="90" />
      <color color="EX-green" r="1" g="178" b="0" />
      <color color="EX-dark-orange" r="90" g="64" b="0" />
      <color color="EX-pale-green" r="93" g="143" b="71" />
      <color color="EX-pale-purple" r="104" g="115" b="161" />
      <color color="EX-cyan" r="0" g="178" b="178" />
    </colorSet>
  </colors>
  <displayOptions />
  <nodes>
    <node name="0" row="0" minCol="0" maxCol="680" minColSha="0" maxColSha="12530" drainMin="0" drainMax="680" drainMinSha="0" drainMaxSha="680" color="EX-blue" />
    <node name="4" row="1" minCol="0" maxCol="1360" minColSha="0" maxColSha="17011" drainMin="681" drainMax="1360" drainMinSha="681" drainMaxSha="1361" color="EX-orange" />
    <node name="1" row="2" minCol="1" maxCol="1991" minColSha="1" maxColSha="19490" drainMin="1361" drainMax="1991" drainMinSha="1362" drainMaxSha="1994" color="EX-dark-cyan" />
    <node name="2" row="3" minCol="2" maxCol="2615" minColSha="2" maxColSha="21017" drainMin="1992" drainMax="2615" drainMinSha="1995" drainMaxSha="2621" color="EX-red" />
    <node name="3" row="4" minCol="3" maxCol="3172" minColSha="3" maxColSha="22082" drainMin="2616" drainMax="3172" drainMinSha="2622" drainMaxSha="3182" color="EX-dark-orange" />
    <node name="5" row="5" minCol="4" maxCol="3652" minColSha="4" maxColSha="22722" drainMin="3173" drainMax="3652" drainMinSha="3183" drainMaxSha="3667" color="EX-dark-gray-purple" />
    <node name="8" row="6" minCol="5" maxCol="4044" minColSha="5" maxColSha="23047" drainMin="3653" drainMax="4044" drainMinSha="3668" drainMaxSha="4064" color="EX-cyan" />
    <node name="12" row="7" minCol="6" maxCol="4385" minColSha="6" maxColSha="23164" drainMin="4045" drainMax="4385" drainMinSha="4065" drainMaxSha="4409" color="EX-yellow-orange" />
    <node name="15" row="8" minCol="7" maxCol="4702" minColSha="7" maxColSha="23351" drainMin="4386" drainMax="4702" drainMinSha="4410" drainMaxSha="4730" color="EX-pure-blue" />
    <node name="20" row="9" minCol="8" maxCol="4961" minColSha="8" maxColSha="23543" drainMin="4703" drainMax="4961" drainMinSha="4731" drainMaxSha="4995" color="EX-dark-yellow-green" />
    <node name="9" row="10" minCol="9" maxCol="5218" minColSha="9" maxColSha="23637" drainMin="4962" drainMax="5218" drainMinSha="4996" drainMaxSha="5259" color="EX-dark-magenta" />
    <node name="11" row="11" minCol="10" maxCol="5475" minColSha="10" maxColSha="23683" drainMin="5219" drainMax="5475" drainMinSha="5260" drainMaxSha="5522" color="EX-dark-green" />
    <node name="6" row="12" minCol="11" maxCol="5653" minColSha="11" maxColSha="23740" drainMin="5476" drainMax="5653" drainMinSha="5523" drainMaxSha="5707" color="EX-blue-magenta" />
    <node name="16" row="13" minCol="12" maxCol="5798" minColSha="12" maxColSha="23769" drainMin="5654" drainMax="5798" drainMinSha="5708" drainMaxSha="5858" color="EX-yellow-green" />
    <node name="10" row="14" minCol="13" maxCol="5932" minColSha="13" maxColSha="23787" drainMin="5799" drainMax="5932" drainMinSha="5859" drainMaxSha="5999" color="EX-magenta" />
    <node name="27" row="15" minCol="14" maxCol="6035" minColSha="14" maxColSha="23799" drainMin="5933" drainMax="6035" drainMinSha="6000" drainMaxSha="6108" color="EX-green" />
    <node name="7" row="16" minCol="15" maxCol="6124" minColSha="15" maxColSha="23814" drainMin="6036" drainMax="6124" drainMinSha="6109" drainMaxSha="6205" color="EX-yellow" />
    <node name="14" row="17" minCol="16" maxCol="6209" minColSha="16" maxColSha="23829" drainMin="6125" drainMax="6209" drainMinSha="6206" drainMaxSha="6296" color="EX-purple" />
    <node name="31" row="18" minCol="17" maxCol="6293" minColSha="17" maxColSha="23841" drainMin="6210" drainMax="6293" drainMinSha="6297" drainMaxSha="6385" color="EX-dark-purple" />
    <node name="29" row="19" minCol="18" maxCol="6375" minColSha="18" maxColSha="23822" drainMin="6294" drainMax="6375" drainMinSha="6386" drainMaxSha="6472" color="EX-dark-red" />
    <node name="45" row="20" minCol="19" maxCol="6452" minColSha="19" maxColSha="23847" drainMin="6376" drainMax="6452" drainMinSha="6473" drainMaxSha="6555" color="EX-pale-green" />
    <node name="77" row="21" minCol="20" maxCol="6530" minColSha="20" maxColSha="23855" drainMin="6453" drainMax="6530" drainMinSha="6556" drainMaxSha="6638" color="EX-pale-blue" />
    <node name="13" row="22" minCol="21" maxCol="6600" minColSha="21" maxColSha="23867" drainMin="6531" drainMax="6600" drainMinSha="6639" drainMaxSha="6714" color="EX-dark-tan" />
    <node name="65" row="23" minCol="22" maxCol="6668" minColSha="22" maxColSha="23873" drainMin="6601" drainMax="6668" drainMinSha="6715" drainMaxSha="6788" color="EX-pale-blue-magenta" />
    <node name="117" row="24" minCol="23" maxCol="6732" minColSha="23" maxColSha="23881" drainMin="6669" drainMax="6732" drainMinSha="6789" drainMaxSha="6855" color="EX-pale-yellow orange" />
    <node name="55" row="25" minCol="24" maxCol="6790" minColSha="24" maxColSha="23887" drainMin="6733" drainMax="6790" drainMinSha="6856" drainMaxSha="6919" color="EX-medium-magenta" />
    <node name="26" row="26" minCol="25" maxCol="6832" minColSha="25" maxColSha="23830" drainMin="6791" drainMax="6832" drainMinSha="6920" drainMaxSha="6967" color="EX-pale-red" />
    <node name="22" row="27" minCol="26" maxCol="6870" minColSha="26" maxColSha="23849" drainMin="6833" drainMax="6870" drainMinSha="6968" drainMaxSha="7011" color="EX-pale-cyan" />
    <node name="46" row="28" minCol="27" maxCol="6907" minColSha="27" maxColSha="23574" drainMin="6871" drainMax="6907" drainMinSha="7012" drainMaxSha="7054" color="EX-pale-yellow-green" />
    <node name="21" row="29" minCol="28" maxCol="6942" minColSha="28" maxColSha="23653" drainMin="6908" drainMax="6942" drainMinSha="7055" drainMaxSha="7095" color="EX-pale-purple" />
    <node name="134" row="30" minCol="29" maxCol="6979" minColSha="29" maxColSha="23831" drainMin="6943" drainMax="6979" drainMinSha="7096" drainMaxSha="7135" color="EX-pale-magenta" />
    <node name="148" row="31" minCol="30" maxCol="7015" minColSha="30" maxColSha="23856" drainMin="6980" drainMax="7015" drainMinSha="7136" drainMaxSha="7175" color="EX-pale-red-orange" />
    <node name="82" row="32" minCol="31" maxCol="7046" minColSha="31" maxColSha="23897" drainMin="7016" drainMax="7046" drainMinSha="7176" drainMaxSha="7212" color="EX-blue" />
    <node name="89" row="33" minCol="32" maxCol="7078" minColSha="32" maxColSha="23904" drainMin="7047" drainMax="7078" drainMinSha="7213" drainMaxSha="7249" color="EX-orange" />
    <node name="69" row="34" minCol="33" maxCol="7108" minColSha="33" maxColSha="23807" drainMin="7079" drainMax="7108" drainMinSha="7250" drainMaxSha="7285" color="EX-dark-cyan" />
    <node name="43" row="35" minCol="34" maxCol="7137" minColSha="34" maxColSha="23622" drainMin="7109" drainMax="7137" drainMinSha="7286" drainMaxSha="7320" color="EX-red" />
    <node name="252" row="36" minCol="35" maxCol="7164" minColSha="35" maxColSha="23691" drainMin="7138" drainMax="7164" drainMinSha="7321" drainMaxSha="7353" color="EX-dark-orange" />
    <node name="50" row="37" minCol="36" maxCol="7190" minColSha="36" maxColSha="23888" drainMin="7165" drainMax="7190" drainMinSha="7354" drainMaxSha="7385" color="EX-dark-gray-purple" />
    <node name="153" row="38" minCol="37" maxCol="7216" minColSha="37" maxColSha="23850" drainMin="7191" drainMax="7216" drainMinSha="7386" drainMaxSha="7416" color="EX-cyan" />
    <node name="166" row="39" minCol="38" maxCol="7242" minColSha="38" maxColSha="23898" drainMin="7217" drainMax="7242" drainMinSha="7417" drainMaxSha="7447" color="EX-yellow-orange" />
    <node name="119" row="40" minCol="39" maxCol="7267" minColSha="39" maxColSha="22702" drainMin="7243" drainMax="7267" drainMinSha="7448" drainMaxSha="7477" color="EX-pure-blue" />
    <node name="300" row="41" minCol="40" maxCol="7291" minColSha="40" maxColSha="23832" drainMin="7268" drainMax="7291" drainMinSha="7478" drainMaxSha="7506" color="EX-dark-yellow-green" />
    <node name="57" row="42" minCol="41" maxCol="7315" minColSha="41" maxColSha="23644" drainMin="7292" drainMax="7315" drainMinSha="7507" drainMaxSha="7535" color="EX-dark-magenta" />
    <node name="71" row="43" minCol="42" maxCol="7337" minColSha="42" maxColSha="23456" drainMin="7316" drainMax="7337" drainMinSha="7536" drainMaxSha="7563" color="EX-dark-green" />
    <node name="126" row="44" minCol="43" maxCol="7359" minColSha="43" maxColSha="23910" drainMin="7338" drainMax="7359" drainMinSha="7564" drainMaxSha="7590" color="EX-blue-magenta" />
    <node name="236" row="45" minCol="44" maxCol="7379" minColSha="44" maxColSha="23491" drainMin="7360" drainMax="7379" drainMinSha="7591" drainMaxSha="7616" color="EX-yellow-green" />
    <node name="125" row="46" minCol="45" maxCol="7399" minColSha="45" maxColSha="22893" drainMin="7380" drainMax="7399" drainMinSha="7617" drainMaxSha="7640" color="EX-magenta" />
    <node name="17" row="47" minCol="46" maxCol="7417" minColSha="46" maxColSha="23899" drainMin="7400" drainMax="7417" drainMinSha="7641" drainMaxSha="7664" color="EX-green" />
    <node name="73" row="48" minCol="47" maxCol="7435" minColSha="47" maxColSha="23397" drainMin="7418" drainMax="7435" drainMinSha="7665" drainMaxSha="7688" color="EX-yellow" />
    <node name="80" row="49" minCol="48" maxCol="7454" minColSha="48" maxColSha="23348" drainMin="7436" drainMax="7454" drainMinSha="7689" drainMaxSha="7712" color="EX-purple" />
    <node name="139" row="50" minCol="49" maxCol="7472" minColSha="49" maxColSha="23215" drainMin="7455" drainMax="7472" drainMinSha="7713" drainMaxSha="7735" color="EX-dark-purple" />
    <node name="220" row="51" minCol="50" maxCol="7490" minColSha="50" maxColSha="23583" drainMin="7473" drainMax="7490" drainMinSha="7736" drainMaxSha="7758" color="EX-dark-red" />
    <node name="88" row="52" minCol="51" maxCol="7507" minColSha="51" maxColSha="23667" drainMin="7491" drainMax="7507" drainMinSha="7759" drainMaxSha="7781" color="EX-pale-green" />
    <node name="192" row="53" minCol="52" maxCol="7524" minColSha="52" maxColSha="22275" drainMin="7508" drainMax="7524" drainMinSha="7782" drainMaxSha="7803" color="EX-pale-blue" />
    <node name="288" row="54" minCol="53" maxCol="7541" minColSha="53" maxColSha="20829" drainMin="7525" drainMax="7541" drainMinSha="7804" drainMaxSha="7825" color="EX-dark-tan" />
    <node name="319" row="55" minCol="54" maxCol="7559" minColSha="54" maxColSha="23776" drainMin="7542" drainMax="7559" drainMinSha="7826" drainMaxSha="7847" color="EX-pale-blue-magenta" />
    <node name="86" row="56" minCol="55" maxCol="7574" minColSha="55" maxColSha="23534" drainMin="7560" drainMax="7574" drainMinSha="7848" drainMaxSha="7868" color="EX-pale-yellow orange" />
    <node name="149" row="57" minCol="56" maxCol="7588" minColSha="56" maxColSha="23772" drainMin="7575" drainMax="7588" drainMinSha="7869" drainMaxSha="7888" color="EX-medium-magenta" />
    <node name="91" row="58" minCol="57" maxCol="7601" minColSha="57" maxColSha="22788" drainMin="7589" drainMax="7601" drainMinSha="7889" drainMaxSha="7908" color="EX-pale-red" />
    <node name="95" row="59" minCol="58" maxCol="7616" minColSha="58" maxColSha="23113" drainMin="7602" drainMax="7616" drainMinSha="7909" drainMaxSha="7928" color="EX-pale-cyan" />
    <node name="282" row="60" minCol="59" maxCol="7630" minColSha="59" maxColSha="23077" drainMin="7617" drainMax="7630" drainMinSha="7929" drainMaxSha="7947" color="EX-pale-yellow-green" />
    <node name="60" row="61" minCol="60" maxCol="7643" minColSha="60" maxColSha="20449" drainMin="7631" drainMax="7643" drainMinSha="7948" drainMaxSha="7966" color="EX-pale-purple" />
    <node name="75" row="62" minCol="61" maxCol="7656" minColSha="61" maxColSha="23757" drainMin="7644" drainMax="7656" drainMinSha="7967" drainMaxSha="7985" color="EX-pale-magenta" />
    <node name="83" row="63" minCol="62" maxCol="7669" minColSha="62" maxColSha="23777" drainMin="7657" drainMax="7669" drainMinSha="7986" drainMaxSha="8004" color="EX-pale-red-orange" />
    <node name="78" row="64" minCol="63" maxCol="7682" minColSha="63" maxColSha="22858" drainMin="7670" drainMax="7682" drainMinSha="8005" drainMaxSha="8022" color="EX-blue" />
    <node name="157" row="65" minCol="64" maxCol="7694" minColSha="64" maxColSha="23882" drainMin="7683" drainMax="7694" drainMinSha="8023" drainMaxSha="8039" color="EX-orange" />
    <node name="714" row="66" minCol="65" maxCol="7705" minColSha="65" maxColSha="21387" drainMin="7695" drainMax="7705" drainMinSha="8040" drainMaxSha="8056" color="EX-dark-cyan" />
    <node name="146" row="67" minCol="66" maxCol="7718" minColSha="66" maxColSha="23718" drainMin="7706" drainMax="7718" drainMinSha="8057" drainMaxSha="8072" color="EX-red" />
    <node name="93" row="68" minCol="67" maxCol="7730" minColSha="67" maxColSha="22965" drainMin="7719" drainMax="7730" drainMinSha="8073" drainMaxSha="8088" color="EX-dark-orange" />
    <node name="98" row="69" minCol="68" maxCol="7741" minColSha="68" maxColSha="22001" drainMin="7731" drainMax="7741" drainMinSha="8089" drainMaxSha="8104" color="EX-dark-gray-purple" />
    <node name="132" row="70" minCol="69" maxCol="7753" minColSha="69" maxColSha="23704" drainMin="7742" drainMax="7753" drainMinSha="8105" drainMaxSha="8119" color="EX-cyan" />
    <node name="180" row="71" minCol="70" maxCol="7764" minColSha="70" maxColSha="23038" drainMin="7754" drainMax="7764" drainMinSha="8120" drainMaxSha="8134" color="EX-yellow-orange" />
    <node name="228" row="72" minCol="71" maxCol="7773" minColSha="71" maxColSha="23196" drainMin="7765" drainMax="7773" drainMinSha="8135" drainMaxSha="8149" color="EX-pure-blue" />
    <node name="262" row="73" minCol="72" maxCol="7785" minColSha="72" maxColSha="23851" drainMin="7774" drainMax="7785" drainMinSha="8150" drainMaxSha="8164" color="EX-dark-yellow-green" />
    <node name="30" row="74" minCol="73" maxCol="7794" minColSha="73" maxColSha="23222" drainMin="7786" drainMax="7794" drainMinSha="8165" drainMaxSha="8179" color="EX-dark-magenta" />
    <node name="44" row="75" minCol="74" maxCol="7803" minColSha="74" maxColSha="22595" drainMin="7795" drainMax="7803" drainMinSha="8180" drainMaxSha="8194" color="EX-dark-green" />
    <node name="583" row="76" minCol="75" maxCol="7814" minColSha="75" maxColSha="23783" drainMin="7804" drainMax="7814" drainMinSha="8195" drainMaxSha="8209" color="EX-blue-magenta" />
    <node name="915" row="77" minCol="76" maxCol="7827" minColSha="76" maxColSha="22211" drainMin="7815" drainMax="7827" drainMinSha="8210" drainMaxSha="8224" color="EX-yellow-green" />
    <node name="175" row="78" minCol="77" maxCol="7835" minColSha="77" maxColSha="22167" drainMin="7828" drainMax="7835" drainMinSha="8225" drainMaxSha="8238" color="EX-magenta" />
    <node name="24" row="79" minCol="78" maxCol="7843" minColSha="78" maxColSha="23883" drainMin="7836" drainMax="7843" drainMinSha="8239" drainMaxSha="8252" color="EX-green" />
    <node name="245" row="80" minCol="79" maxCol="7852" minColSha="79" maxColSha="23160" drainMin="7844" drainMax="7852" drainMinSha="8253" drainMaxSha="8266" color="EX-yellow" />
    <node name="135" row="81" minCol="80" maxCol="7859" minColSha="80" maxColSha="20949" drainMin="7853" drainMax="7859" drainMinSha="8267" drainMaxSha="8279" color="EX-purple" />
    <node name="138" row="82" minCol="81" maxCol="7866" minColSha="81" maxColSha="22521" drainMin="7860" drainMax="7866" drainMinSha="8280" drainMaxSha="8292" color="EX-dark-purple" />
    <node name="164" row="83" minCol="82" maxCol="7874" minColSha="82" maxColSha="23900" drainMin="7867" drainMax="7874" drainMinSha="8293" drainMaxSha="8305" color="EX-dark-red" />
    <node name="191" row="84" minCol="83" maxCol="7883" minColSha="83" maxColSha="23917" drainMin="7875" drainMax="7883" drainMinSha="8306" drainMaxSha="8318" color="EX-pale-green" />
    <node name="242" row="85" minCol="84" maxCol="7891" minColSha="84" maxColSha="23527" drainMin="7884" drainMax="7891" drainMinSha="8319" drainMaxSha="8331" color="EX-pale-blue" />
    <node name="271" row="86" minCol="85" maxCol="7899" minColSha="85" maxColSha="23645" drainMin="7892" drainMax="7899" drainMinSha="8332" drainMaxSha="8344" color="EX-dark-tan" />
    <node name="318" row="87" minCol="86" maxCol="7908" minColSha="86" maxColSha="22490" drainMin="7900" drainMax="7908" drainMinSha="8345" drainMaxSha="8357" color="EX-pale-blue-magenta" />
    <node name="478" row="88" minCol="87" maxCol="7916" minColSha="87" maxColSha="22706" drainMin="7909" drainMax="7916" drainMinSha="8358" drainMaxSha="8370" color="EX-pale-yellow orange" />
    <node name="561" row="89" minCol="88" maxCol="7925" minColSha="88" maxColSha="23815" drainMin="7917" drainMax="7925" drainMinSha="8371" drainMaxSha="8383" color="EX-medium-magenta" />
    <node name="748" row="90" minCol="89" maxCol="7933" minColSha="89" maxColSha="22449" drainMin="7926" drainMax="7933" drainMinSha="8384" drainMaxSha="8396" color="EX-pale-red" />
    <node name="796" row="91" minCol="90" maxCol="7942" minColSha="90" maxColSha="23911" drainMin="7934" drainMax="7942" drainMinSha="8397" drainMaxSha="8409" color="EX-pale-cyan" />
    <node name="961" row="92" minCol="91" maxCol="7950" minColSha="91" maxColSha="23816" drainMin="7943" drainMax="7950" drainMinSha="8410" drainMaxSha="8422" color="EX-pale-yellow-green" />
    <node name="1076" row="93" minCol="92" maxCol="7957" minColSha="92" maxColSha="23287" drainMin="7951" drainMax="7957" drainMinSha="8423" drainMaxSha="8434" color="EX-pale-purple" />
    <node name="147" row="94" minCol="93" maxCol="7962" minColSha="93" maxColSha="22776" drainMin="7958" drainMax="7962" drainMinSha="8435" drainMaxSha="8446" color="EX-pale-magenta" />
    <node name="158" row="95" minCol="94" maxCol="7967" minColSha="94" maxColSha="21840" drainMin="7963" drainMax="7967" drainMinSha="8447" drainMaxSha="8458" color="EX-pale-red-orange" />
    <node name="178" row="96" minCol="95" maxCol="7974" minColSha="95" maxColSha="23823" drainMin="7968" drainMax="7974" drainMinSha="8459" drainMaxSha="8470" color="EX-blue" />
    <node name="183" row="97" minCol="96" maxCol="7980" minColSha="96" maxColSha="23923" drainMin="7975" drainMax="7980" drainMinSha="8471" drainMaxSha="8482" color="EX-orange" />
    <node name="217" row="98" minCol="97" maxCol="7987" minColSha="97" maxColSha="23748" drainMin="7981" drainMax="7987" drainMinSha="8483" drainMaxSha="8494" color="EX-dark-cyan" />
    <node name="383" row="99" minCol="98" maxCol="7993" minColSha="98" maxColSha="23466" drainMin="7988" drainMax="7993" drainMinSha="8495" drainMaxSha="8506" color="EX-red" />
    <node name="498" row="100" minCol="99" maxCol="8000" minColSha="99" maxColSha="21019" drainMin="7994" drainMax="8000" drainMinSha="8507" drainMaxSha="8518" color="EX-dark-orange" />
    <node name="584" row="101" minCol="100" maxCol="8006" minColSha="100" maxColSha="21209" drainMin="8001" drainMax="8006" drainMinSha="8519" drainMaxSha="8530" color="EX-dark-gray-purple" />
    <node name="633" row="102" minCol="101" maxCol="8014" minColSha="101" maxColSha="23884" drainMin="8007" drainMax="8014" drainMinSha="8531" drainMaxSha="8542" color="EX-cyan" />
    <node name="678" row="103" minCol="102" maxCol="8022" minColSha="102" maxColSha="23795" drainMin="8015" drainMax="8022" drainMinSha="8543" drainMaxSha="8554" color="EX-yellow-orange" />
    <node name="966" row="104" minCol="103" maxCol="8031" minColSha="103" maxColSha="23485" drainMin="8023" drainMax="8031" drainMinSha="8555" drainMaxSha="8566" color="EX-pure-blue" />
    <node name="109" row="105" minCol="104" maxCol="8036" minColSha="104" maxColSha="22365" drainMin="8032" drainMax="8036" drainMinSha="8567" drainMaxSha="8577" color="EX-dark-yellow-green" />
    <node name="1129" row="106" minCol="105" maxCol="8043" minColSha="105" maxColSha="22366" drainMin="8037" drainMax="8043" drainMinSha="8578" drainMaxSha="8588" color="EX-dark-magenta" />
    <node name="1302" row="107" minCol="106" maxCol="8051" minColSha="106" maxColSha="23325" drainMin="8044" drainMax="8051" drainMinSha="8589" drainMaxSha="8599" color="EX-dark-green" />
    <node name="143" row="108" minCol="107" maxCol="8058" minColSha="107" maxColSha="23933" drainMin="8052" drainMax="8058" drainMinSha="8600" drainMaxSha="8610" color="EX-blue-magenta" />
    <node name="171" row="109" minCol="108" maxCol="8063" minColSha="108" maxColSha="22799" drainMin="8059" drainMax="8063" drainMinSha="8611" drainMaxSha="8621" color="EX-yellow-green" />
    <node name="173" row="110" minCol="109" maxCol="8068" minColSha="109" maxColSha="23723" drainMin="8064" drainMax="8068" drainMinSha="8622" drainMaxSha="8632" color="EX-magenta" />
    <node name="201" row="111" minCol="110" maxCol="8074" minColSha="110" maxColSha="23673" drainMin="8069" drainMax="8074" drainMinSha="8633" drainMaxSha="8643" color="EX-green" />
    <node name="291" row="112" minCol="111" maxCol="8079" minColSha="111" maxColSha="22532" drainMin="8075" drainMax="8079" drainMinSha="8644" drainMaxSha="8654" color="EX-yellow" />
    <node name="341" row="113" minCol="112" maxCol="8084" minColSha="112" maxColSha="20587" drainMin="8080" drainMax="8084" drainMinSha="8655" drainMaxSha="8665" color="EX-purple" />
    <node name="405" row="114" minCol="113" maxCol="8089" minColSha="113" maxColSha="22329" drainMin="8085" drainMax="8089" drainMinSha="8666" drainMaxSha="8676" color="EX-dark-purple" />
    <node name="457" row="115" minCol="114" maxCol="8094" minColSha="114" maxColSha="23646" drainMin="8090" drainMax="8094" drainMinSha="8677" drainMaxSha="8687" color="EX-dark-red" />
    <node name="631" row="116" minCol="115" maxCol="8099" minColSha="115" maxColSha="23905" drainMin="8095" drainMax="8099" drainMinSha="8688" drainMaxSha="8698" color="EX-pale-green" />
    <node name="719" row="117" minCol="116" maxCol="8107" minColSha="116" maxColSha="22984" drainMin="8100" drainMax="8107" drainMinSha="8699" drainMaxSha="8709" color="EX-pale-blue" />
    <node name="738" row="118" minCol="117" maxCol="8113" minColSha="117" maxColSha="20563" drainMin="8108" drainMax="8113" drainMinSha="8710" drainMaxSha="8720" color="EX-dark-tan" />
    <node name="764" row="119" minCol="118" maxCol="8121" minColSha="118" maxColSha="19470" drainMin="8114" drainMax="8121" drainMinSha="8721" drainMaxSha="8731" color="EX-pale-blue-magenta" />
    <node name="104" row="120" minCol="119" maxCol="8125" minColSha="119" maxColSha="22908" drainMin="8122" drainMax="8125" drainMinSha="8732" drainMaxSha="8741" color="EX-pale-yellow orange" />
    <node name="1447" row="121" minCol="120" maxCol="8132" minColSha="120" maxColSha="20607" drainMin="8126" drainMax="8132" drainMinSha="8742" drainMaxSha="8751" color="EX-medium-magenta" />
    <node name="174" row="122" minCol="121" maxCol="8136" minColSha="121" maxColSha="21244" drainMin="8133" drainMax="8136" drainMinSha="8752" drainMaxSha="8761" color="EX-pale-red" />
    <node name="184" row="123" minCol="122" maxCol="8141" minColSha="122" maxColSha="22677" drainMin="8137" drainMax="8141" drainMinSha="8762" drainMaxSha="8771" color="EX-pale-cyan" />
    <node name="206" row="124" minCol="123" maxCol="8146" minColSha="123" maxColSha="22391" drainMin="8142" drainMax="8146" drainMinSha="8772" drainMaxSha="8781" color="EX-pale-yellow-green" />
    <node name="249" row="125" minCol="124" maxCol="8151" minColSha="124" maxColSha="23706" drainMin="8147" drainMax="8151" drainMinSha="8782" drainMaxSha="8791" color="EX-pale-purple" />
    <node name="283" row="126" minCol="125" maxCol="8158" minColSha="125" maxColSha="23889" drainMin="8152" drainMax="8158" drainMinSha="8792" drainMaxSha="8801" color="EX-pale-magenta" />
    <node name="286" row="127" minCol="126" maxCol="8162" minColSha="126" maxColSha="20413" drainMin="8159" drainMax="8162" drainMinSha="8802" drainMaxSha="8811" color="EX-pale-red-orange" />
    <node name="289" row="128" minCol="127" maxCol="8167" minColSha="127" maxColSha="23912" drainMin="8163" drainMax="8167" drainMinSha="8812" drainMaxSha="8821" color="EX-blue" />
    <node name="315" row="129" minCol="128" maxCol="8172" minColSha="128" maxColSha="23091" drainMin="8168" drainMax="8172" drainMinSha="8822" drainMaxSha="8831" color="EX-orange" />
    <node name="382" row="130" minCol="129" maxCol="8176" minColSha="129" maxColSha="23939" drainMin="8173" drainMax="8176" drainMinSha="8832" drainMaxSha="8841" color="EX-dark-cyan" />
    <node name="384" row="131" minCol="130" maxCol="8182" minColSha="130" maxColSha="21701" drainMin="8177" drainMax="8182" drainMinSha="8842" drainMaxSha="8851" color="EX-red" />
    <node name="409" row="132" minCol="131" maxCol="8186" minColSha="131" maxColSha="19320" drainMin="8183" drainMax="8186" drainMinSha="8852" drainMaxSha="8861" color="EX-dark-orange" />
    <node name="411" row="133" minCol="132" maxCol="8193" minColSha="132" maxColSha="23719" drainMin="8187" drainMax="8193" drainMinSha="8862" drainMaxSha="8871" color="EX-dark-gray-purple" />
    <node name="468" row="134" minCol="133" maxCol="8200" minColSha="133" maxColSha="22557" drainMin="8194" drainMax="8200" drainMinSha="8872" drainMaxSha="8881" color="EX-cyan" />
    <node name="504" row="135" minCol="134" maxCol="8205" minColSha="134" maxColSha="23934" drainMin="8201" drainMax="8205" drainMinSha="8882" drainMaxSha="8891" color="EX-yellow-orange" />
    <node name="541" row="136" minCol="135" maxCol="8210" minColSha="135" maxColSha="19247" drainMin="8206" drainMax="8210" drainMinSha="8892" drainMaxSha="8901" color="EX-pure-blue" />
    <node name="557" row="137" minCol="136" maxCol="8214" minColSha="136" maxColSha="22725" drainMin="8211" drainMax="8214" drainMinSha="8902" drainMaxSha="8911" color="EX-dark-yellow-green" />
    <node name="635" row="138" minCol="137" maxCol="8221" minColSha="137" maxColSha="23361" drainMin="8215" drainMax="8221" drainMinSha="8912" drainMaxSha="8921" color="EX-dark-magenta" />
    <node name="641" row="139" minCol="138" maxCol="8225" minColSha="138" maxColSha="21964" drainMin="8222" drainMax="8225" drainMinSha="8922" drainMaxSha="8931" color="EX-dark-green" />
    <node name="67" row="140" minCol="139" maxCol="8229" minColSha="139" maxColSha="23413" drainMin="8226" drainMax="8229" drainMinSha="8932" drainMaxSha="8941" color="EX-blue-magenta" />
    <node name="688" row="141" minCol="140" maxCol="8235" minColSha="140" maxColSha="22929" drainMin="8230" drainMax="8235" drainMinSha="8942" drainMaxSha="8951" color="EX-yellow-green" />
    <node name="733" row="142" minCol="141" maxCol="8243" minColSha="141" maxColSha="22605" drainMin="8236" drainMax="8243" drainMinSha="8952" drainMaxSha="8961" color="EX-magenta" />
    <node name="810" row="143" minCol="142" maxCol="8250" minColSha="142" maxColSha="23449" drainMin="8244" drainMax="8250" drainMinSha="8962" drainMaxSha="8971" color="EX-green" />
    <node name="1017" row="144" minCol="143" maxCol="8257" minColSha="143" maxColSha="23647" drainMin="8251" drainMax="8257" drainMinSha="8972" drainMaxSha="8980" color="EX-yellow" />
    <node name="1050" row="145" minCol="144" maxCol="8263" minColSha="144" maxColSha="21496" drainMin="8258" drainMax="8263" drainMinSha="8981" drainMaxSha="8989" color="EX-purple" />
    <node name="1055" row="146" minCol="145" maxCol="8267" minColSha="145" maxColSha="18647" drainMin="8264" drainMax="8267" drainMinSha="8990" drainMaxSha="8998" color="EX-dark-purple" />
    <node name="1056" row="147" minCol="146" maxCol="8271" minColSha="146" maxColSha="20051" drainMin="8268" drainMax="8271" drainMinSha="8999" drainMaxSha="9007" color="EX-dark-red" />
    <node name="1120" row="148" minCol="147" maxCol="8274" minColSha="147" maxColSha="16185" drainMin="8272" drainMax="8274" drainMinSha="9008" drainMaxSha="9016" color="EX-pale-green" />
    <node name="113" row="149" minCol="148" maxCol="8278" minColSha="148" maxColSha="23376" drainMin="8275" drainMax="8278" drainMinSha="9017" drainMaxSha="9025" color="EX-pale-blue" />
    <node name="1147" row="150" minCol="149" maxCol="8282" minColSha="149" maxColSha="21792" drainMin="8279" drainMax="8282" drainMinSha="9026" drainMaxSha="9034" color="EX-dark-tan" />
    <node name="1151" row="151" minCol="150" maxCol="8287" minColSha="150" maxColSha="22610" drainMin="8283" drainMax="8287" drainMinSha="9035" drainMaxSha="9043" color="EX-pale-blue-magenta" />
    <node name="167" row="152" minCol="151" maxCol="8290" minColSha="151" maxColSha="22420" drainMin="8288" drainMax="8290" drainMinSha="9044" drainMaxSha="9052" color="EX-pale-yellow orange" />
    <node name="194" row="153" minCol="152" maxCol="8294" minColSha="152" maxColSha="22683" drainMin="8291" drainMax="8294" drainMinSha="9053" drainMaxSha="9061" color="EX-medium-magenta" />
    <node name="209" row="154" minCol="153" maxCol="8298" minColSha="153" maxColSha="23890" drainMin="8295" drainMax="8298" drainMinSha="9062" drainMaxSha="9070" color="EX-pale-red" />
    <node name="216" row="155" minCol="154" maxCol="8301" minColSha="154" maxColSha="17881" drainMin="8299" drainMax="8301" drainMinSha="9071" drainMaxSha="9079" color="EX-pale-cyan" />
    <node name="226" row="156" minCol="155" maxCol="8305" minColSha="155" maxColSha="23486" drainMin="8302" drainMax="8305" drainMinSha="9080" drainMaxSha="9088" color="EX-pale-yellow-green" />
    <node name="23" row="157" minCol="156" maxCol="8309" minColSha="156" maxColSha="22947" drainMin="8306" drainMax="8309" drainMinSha="9089" drainMaxSha="9097" color="EX-pale-purple" />
    <node name="264" row="158" minCol="157" maxCol="8315" minColSha="157" maxColSha="23913" drainMin="8310" drainMax="8315" drainMinSha="9098" drainMaxSha="9106" color="EX-pale-magenta" />
    <node name="307" row="159" minCol="158" maxCol="8318" minColSha="158" maxColSha="22709" drainMin="8316" drainMax="8318" drainMinSha="9107" drainMaxSha="9115" color="EX-pale-red-orange" />
    <node name="323" row="160" minCol="159" maxCol="8322" minColSha="159" maxColSha="19869" drainMin="8319" drainMax="8322" drainMinSha="9116" drainMaxSha="9124" color="EX-blue" />
    <node name="348" row="161" minCol="160" maxCol="8327" minColSha="160" maxColSha="22093" drainMin="8323" drainMax="8327" drainMinSha="9125" drainMaxSha="9133" color="EX-orange" />
    <node name="366" row="162" minCol="161" maxCol="8332" minColSha="161" maxColSha="23648" drainMin="8328" drainMax="8332" drainMinSha="9134" drainMaxSha="9142" color="EX-dark-cyan" />
    <node name="464" row="163" minCol="162" maxCol="8336" minColSha="162" maxColSha="20455" drainMin="8333" drainMax="8336" drainMinSha="9143" drainMaxSha="9151" color="EX-red" />
    <node name="479" row="164" minCol="163" maxCol="8341" minColSha="163" maxColSha="20804" drainMin="8337" drainMax="8341" drainMinSha="9152" drainMaxSha="9160" color="EX-dark-orange" />
    <node name="489" row="165" minCol="164" maxCol="8345" minColSha="164" maxColSha="23276" drainMin="8342" drainMax="8345" drainMinSha="9161" drainMaxSha="9169" color="EX-dark-gray-purple" />
    <node name="546" row="166" minCol="165" maxCol="8349" minColSha="165" maxColSha="23634" drainMin="8346" drainMax="8349" drainMinSha="9170" drainMaxSha="9178" color="EX-cyan" />
    <node name="680" row="167" minCol="166" maxCol="8352" minColSha="166" maxColSha="21972" drainMin="8350" drainMax="8352" drainMinSha="9179" drainMaxSha="9187" color="EX-yellow-orange" />
    <node name="728" row="168" minCol="167" maxCol="8355" minColSha="167" maxColSha="23039" drainMin="8353" drainMax="8355" drainMinSha="9188" drainMaxSha="9196" color="EX-pure-blue" />
    <node name="754" row="169" minCol="168" maxCol="8358" minColSha="168" maxColSha="20522" drainMin="8356" drainMax="8358" drainMinSha="9197" drainMaxSha="9205" color="EX-dark-yellow-green" />
    <node name="756" row="170" minCol="169" maxCol="8363" minColSha="169" maxColSha="19998" drainMin="8359" drainMax="8363" drainMinSha="9206" drainMaxSha="9214" color="EX-dark-magenta" />
    <node name="789" row="171" minCol="170" maxCol="8370" minColSha="170" maxColSha="22996" drainMin="8364" drainMax="8370" drainMinSha="9215" drainMaxSha="9223" color="EX-dark-green" />
    <node name="798" row="172" minCol="171" maxCol="8375" minColSha="171" maxColSha="23668" drainMin="8371" drainMax="8375" drainMinSha="9224" drainMaxSha="9232" color="EX-blue-magenta" />
    <node name="816" row="173" minCol="172" maxCol="8380" minColSha="172" maxColSha="23685" drainMin="8376" drainMax="8380" drainMinSha="9233" drainMaxSha="9241" color="EX-yellow-green" />
    <node name="863" row="174" minCol="173" maxCol="8386" minColSha="173" maxColSha="19663" drainMin="8381" drainMax="8386" drainMinSha="9242" drainMaxSha="9250" color="EX-magenta" />
    <node name="951" row="175" minCol="174" maxCol="8391" minColSha="174" maxColSha="23946" drainMin="8387" drainMax="8391" drainMinSha="9251" drainMaxSha="9259" color="EX-green" />
    <node name="1004" row="176" minCol="175" maxCol="8394" minColSha="175" maxColSha="12747" drainMin="8392" drainMax="8394" drainMinSha="9260" drainMaxSha="9267" color="EX-yellow" />
    <node name="1008" row="177" minCol="176" maxCol="8396" minColSha="176" maxColSha="23627" drainMin="8395" drainMax="8396" drainMinSha="9268" drainMaxSha="9275" color="EX-purple" />
    <node name="1010" row="178" minCol="177" maxCol="8400" minColSha="177" maxColSha="21851" drainMin="8397" drainMax="8400" drainMinSha="9276" drainMaxSha="9283" color="EX-dark-purple" />
    <node name="1068" row="179" minCol="178" maxCol="8404" minColSha="178" maxColSha="23891" drainMin="8401" drainMax="8404" drainMinSha="9284" drainMaxSha="9291" color="EX-dark-red" />
    <node name="1073" row="180" minCol="179" maxCol="8409" minColSha="179" maxColSha="16629" drainMin="8405" drainMax="8409" drainMinSha="9292" drainMaxSha="9299" color="EX-pale-green" />
    <node name="1135" row="181" minCol="180" maxCol="8413" minColSha="180" maxColSha="13327" drainMin="8410" drainMax="8413" drainMinSha="9300" drainMaxSha="9307" color="EX-pale-blue" />
    <node name="1136" row="182" minCol="181" maxCol="8416" minColSha="181" maxColSha="23857" drainMin="8414" drainMax="8416" drainMinSha="9308" drainMaxSha="9315" color="EX-dark-tan" />
    <node name="1154" row="183" minCol="182" maxCol="8419" minColSha="182" maxColSha="23609" drainMin="8417" drainMax="8419" drainMinSha="9316" drainMaxSha="9323" color="EX-pale-blue-magenta" />
    <node name="1208" row="184" minCol="183" maxCol="8424" minColSha="183" maxColSha="23552" drainMin="8420" drainMax="8424" drainMinSha="9324" drainMaxSha="9331" color="EX-pale-yellow orange" />
    <node name="1216" row="185" minCol="184" maxCol="8429" minColSha="184" maxColSha="19615" drainMin="8425" drainMax="8429" drainMinSha="9332" drainMaxSha="9339" color="EX-medium-magenta" />
    <node name="1249" row="186" minCol="185" maxCol="8432" minColSha="185" maxColSha="19918" drainMin="8430" drainMax="8432" drainMinSha="9340" drainMaxSha="9347" color="EX-pale-red" />
    <node name="1282" row="187" minCol="186" maxCol="8436" minColSha="186" maxColSha="23405" drainMin="8433" drainMax="8436" drainMinSha="9348" drainMaxSha="9355" color="EX-pale-cyan" />
    <node name="1392" row="188" minCol="187" maxCol="8439" minColSha="187" maxColSha="21870" drainMin="8437" drainMax="8439" drainMinSha="9356" drainMaxSha="9363" color="EX-pale-yellow-green" />
    <node name="179" row="189" minCol="188" maxCol="8442" minColSha="188" maxColSha="21881" drainMin="8440" drainMax="8442" drainMinSha="9364" drainMaxSha="9371" color="EX-pale-purple" />
    <node name="188" row="190" minCol="189" maxCol="8444" minColSha="189" maxColSha="22222" drainMin="8443" drainMax="8444" drainMinSha="9372" drainMaxSha="9379" color="EX-pale-magenta" />
    <node name="190" row="191" minCol="190" maxCol="8448" minColSha="190" maxColSha="23758" drainMin="8445" drainMax="8448" drainMinSha="9380" drainMaxSha="9387" color="EX-pale-red-orange" />
    <node name="211" row="192" minCol="191" maxCol="8450" minColSha="191" maxColSha="20743" drainMin="8449" drainMax="8450" drainMinSha="9388" drainMaxSha="9395" color="EX-blue" />
    <node name="254" row="193" minCol="192" maxCol="8454" minColSha="192" maxColSha="18551" drainMin="8451" drainMax="8454" drainMinSha="9396" drainMaxSha="9403" color="EX-orange" />
    <node name="261" row="194" minCol="193" maxCol="8456" minColSha="193" maxColSha="23635" drainMin="8455" drainMax="8456" drainMinSha="9404" drainMaxSha="9411" color="EX-dark-cyan" />
    <node name="274" row="195" minCol="194" maxCol="8461" minColSha="194" maxColSha="17034" drainMin="8457" drainMax="8461" drainMinSha="9412" drainMaxSha="9419" color="EX-red" />
    <node name="277" row="196" minCol="195" maxCol="8466" minColSha="195" maxColSha="22269" drainMin="8462" drainMax="8466" drainMinSha="9420" drainMaxSha="9427" color="EX-dark-orange" />
    <node name="28" row="197" minCol="196" maxCol="8468" minColSha="196" maxColSha="16893" drainMin="8467" drainMax="8468" drainMinSha="9428" drainMaxSha="9435" color="EX-dark-gray-purple" />
    <node name="287" row="198" minCol="197" maxCol="8473" minColSha="197" maxColSha="23389" drainMin="8469" drainMax="8473" drainMinSha="9436" drainMaxSha="9443" color="EX-cyan" />
    <node name="293" row="199" minCol="198" maxCol="8476" minColSha="198" maxColSha="21292" drainMin="8474" drainMax="8476" drainMinSha="9444" drainMaxSha="9451" color="EX-yellow-orange" />
    <node name="308" row="200" minCol="199" maxCol="8479" minColSha="199" maxColSha="20403" drainMin="8477" drainMax="8479" drainMinSha="9452" drainMaxSha="9459" color="EX-pure-blue" />
    <node name="312" row="201" minCol="200" maxCol="8481" minColSha="200" maxColSha="23474" drainMin="8480" drainMax="8481" drainMinSha="9460" drainMaxSha="9467" color="EX-dark-yellow-green" />
    <node name="365" row="202" minCol="201" maxCol="8483" minColSha="201" maxColSha="16738" drainMin="8482" drainMax="8483" drainMinSha="9468" drainMaxSha="9475" color="EX-dark-magenta" />
    <node name="389" row="203" minCol="202" maxCol="8486" minColSha="202" maxColSha="21641" drainMin="8484" drainMax="8486" drainMinSha="9476" drainMaxSha="9483" color="EX-dark-green" />
    <node name="445" row="204" minCol="203" maxCol="8490" minColSha="203" maxColSha="22689" drainMin="8487" drainMax="8490" drainMinSha="9484" drainMaxSha="9491" color="EX-blue-magenta" />
    <node name="463" row="205" minCol="204" maxCol="8493" minColSha="204" maxColSha="17420" drainMin="8491" drainMax="8493" drainMinSha="9492" drainMaxSha="9499" color="EX-yellow-green" />
    <node name="470" row="206" minCol="205" maxCol="8496" minColSha="205" maxColSha="21978" drainMin="8494" drainMax="8496" drainMinSha="9500" drainMaxSha="9507" color="EX-magenta" />
    <node name="471" row="207" minCol="206" maxCol="8502" minColSha="206" maxColSha="22094" drainMin="8497" drainMax="8502" drainMinSha="9508" drainMaxSha="9515" color="EX-green" />
    <node name="475" row="208" minCol="207" maxCol="8505" minColSha="207" maxColSha="21960" drainMin="8503" drainMax="8505" drainMinSha="9516" drainMaxSha="9523" color="EX-yellow" />
    <node name="484" row="209" minCol="208" maxCol="8509" minColSha="208" maxColSha="20788" drainMin="8506" drainMax="8509" drainMinSha="9524" drainMaxSha="9531" color="EX-purple" />
    <node name="520" row="210" minCol="209" maxCol="8511" minColSha="209" maxColSha="22499" drainMin="8510" drainMax="8511" drainMinSha="9532" drainMaxSha="9539" color="EX-dark-purple" />
    <node name="526" row="211" minCol="210" maxCol="8514" minColSha="210" maxColSha="22732" drainMin="8512" drainMax="8514" drainMinSha="9540" drainMaxSha="9547" color="EX-dark-red" />
    <node name="565" row="212" minCol="211" maxCol="8516" minColSha="211" maxColSha="23842" drainMin="8515" drainMax="8516" drainMinSha="9548" drainMaxSha="9555" color="EX-pale-green" />
    <node name="575" row="213" minCol="212" maxCol="8520" minColSha="212" maxColSha="23759" drainMin="8517" drainMax="8520" drainMinSha="9556" drainMaxSha="9563" color="EX-pale-blue" />
    <node name="576" row="214" minCol="213" maxCol="8524" minColSha="213" maxColSha="23575" drainMin="8521" drainMax="8524" drainMinSha="9564" drainMaxSha="9571" color="EX-dark-tan" />
    <node name="611" row="215" minCol="214" maxCol="8529" minColSha="214" maxColSha="21954" drainMin="8525" drainMax="8529" drainMinSha="9572" drainMaxSha="9579" color="EX-pale-blue-magenta" />
    <node name="64" row="216" minCol="215" maxCol="8531" minColSha="215" maxColSha="21767" drainMin="8530" drainMax="8531" drainMinSha="9580" drainMaxSha="9587" color="EX-pale-yellow orange" />
    <node name="640" row="217" minCol="216" maxCol="8533" minColSha="216" maxColSha="22912" drainMin="8532" drainMax="8533" drainMinSha="9588" drainMaxSha="9595" color="EX-medium-magenta" />
    <node name="660" row="218" minCol="217" maxCol="8536" minColSha="217" maxColSha="21888" drainMin="8534" drainMax="8536" drainMinSha="9596" drainMaxSha="9603" color="EX-pale-red" />
    <node name="689" row="219" minCol="218" maxCol="8539" minColSha="218" maxColSha="20546" drainMin="8537" drainMax="8539" drainMinSha="9604" drainMaxSha="9611" color="EX-pale-cyan" />
    <node name="713" row="220" minCol="219" maxCol="8542" minColSha="219" maxColSha="21732" drainMin="8540" drainMax="8542" drainMinSha="9612" drainMaxSha="9619" color="EX-pale-yellow-green" />
    <node name="718" row="221" minCol="220" maxCol="8546" minColSha="220" maxColSha="17700" drainMin="8543" drainMax="8546" drainMinSha="9620" drainMaxSha="9627" color="EX-pale-purple" />
    <node name="721" row="222" minCol="221" maxCol="8549" minColSha="221" maxColSha="19878" drainMin="8547" drainMax="8549" drainMinSha="9628" drainMaxSha="9635" color="EX-pale-magenta" />
    <node name="724" row="223" minCol="222" maxCol="8553" minColSha="222" maxColSha="21221" drainMin="8550" drainMax="8553" drainMinSha="9636" drainMaxSha="9643" color="EX-pale-red-orange" />
    <node name="791" row="224" minCol="223" maxCol="8556" minColSha="223" maxColSha="22128" drainMin="8554" drainMax="8556" drainMinSha="9644" drainMaxSha="9651" color="EX-blue" />
    <node name="803" row="225" minCol="224" maxCol="8559" minColSha="224" maxColSha="22540" drainMin="8557" drainMax="8559" drainMinSha="9652" drainMaxSha="9659" color="EX-orange" />
    <node name="859" row="226" minCol="225" maxCol="8562" minColSha="225" maxColSha="21882" drainMin="8560" drainMax="8562" drainMinSha="9660" drainMaxSha="9667" color="EX-dark-cyan" />
    <node name="866" row="227" minCol="226" maxCol="8565" minColSha="226" maxColSha="23414" drainMin="8563" drainMax="8565" drainMinSha="9668" drainMaxSha="9675" color="EX-red" />
    <node name="883" row="228" minCol="227" maxCol="8567" minColSha="227" maxColSha="23502" drainMin="8566" drainMax="8567" drainMinSha="9676" drainMaxSha="9683" color="EX-dark-orange" />
    <node name="900" row="229" minCol="228" maxCol="8570" minColSha="228" maxColSha="17035" drainMin="8568" drainMax="8570" drainMinSha="9684" drainMaxSha="9691" color="EX-dark-gray-purple" />
    <node name="908" row="230" minCol="229" maxCol="8573" minColSha="229" maxColSha="22037" drainMin="8571" drainMax="8573" drainMinSha="9692" drainMaxSha="9699" color="EX-cyan" />
    <node name="925" row="231" minCol="230" maxCol="8577" minColSha="230" maxColSha="22095" drainMin="8574" drainMax="8577" drainMinSha="9700" drainMaxSha="9707" color="EX-yellow-orange" />
    <node name="973" row="232" minCol="231" maxCol="8579" minColSha="231" maxColSha="21965" drainMin="8578" drainMax="8579" drainMinSha="9708" drainMaxSha="9715" color="EX-pure-blue" />
    <node name="1000" row="233" minCol="232" maxCol="8582" minColSha="232" maxColSha="17862" drainMin="8580" drainMax="8582" drainMinSha="9716" drainMaxSha="9722" color="EX-dark-yellow-green" />
    <node name="1001" row="234" minCol="233" maxCol="8585" minColSha="233" maxColSha="23173" drainMin="8583" drainMax="8585" drainMinSha="9723" drainMaxSha="9729" color="EX-dark-magenta" />
    <node name="1003" row="235" minCol="234" maxCol="8586" minColSha="234" maxColSha="18659" drainMin="8586" drainMax="8586" drainMinSha="9730" drainMaxSha="9736" color="EX-dark-green" />
    <node name="1013" row="236" minCol="235" maxCol="8590" minColSha="235" maxColSha="23390" drainMin="8587" drainMax="8590" drainMinSha="9737" drainMaxSha="9743" color="EX-blue-magenta" />
    <node name="1061" row="237" minCol="236" maxCol="8592" minColSha="236" maxColSha="16096" drainMin="8591" drainMax="8592" drainMinSha="9744" drainMaxSha="9750" color="EX-yellow-green" />
    <node name="1072" row="238" minCol="237" maxCol="8594" minColSha="237" maxColSha="18343" drainMin="8593" drainMax="8594" drainMinSha="9751" drainMaxSha="9757" color="EX-magenta" />
    <node name="1084" row="239" minCol="238" maxCol="8596" minColSha="238" maxColSha="23553" drainMin="8595" drainMax="8596" drainMinSha="9758" drainMaxSha="9764" color="EX-green" />
    <node name="1086" row="240" minCol="239" maxCol="8599" minColSha="239" maxColSha="23852" drainMin="8597" drainMax="8599" drainMinSha="9765" drainMaxSha="9771" color="EX-yellow" />
    <node name="1098" row="241" minCol="240" maxCol="8602" minColSha="240" maxColSha="21445" drainMin="8600" drainMax="8602" drainMinSha="9772" drainMaxSha="9778" color="EX-purple" />
    <node name="1104" row="242" minCol="241" maxCol="8605" minColSha="241" maxColSha="14078" drainMin="8603" drainMax="8605" drainMinSha="9779" drainMaxSha="9785" color="EX-dark-purple" />
    <node name="1106" row="243" minCol="242" maxCol="8608" minColSha="242" maxColSha="20468" drainMin="8606" drainMax="8608" drainMinSha="9786" drainMaxSha="9792" color="EX-dark-red" />
    <node name="1121" row="244" minCol="243" maxCol="8611" minColSha="243" maxColSha="18828" drainMin="8609" drainMax="8611" drainMinSha="9793" drainMaxSha="9799" color="EX-pale-green" />
    <node name="1137" row="245" minCol="244" maxCol="8613" minColSha="244" maxColSha="13727" drainMin="8612" drainMax="8613" drainMinSha="9800" drainMaxSha="9806" color="EX-pale-blue" />
    <node name="1140" row="246" minCol="245" maxCol="8616" minColSha="245" maxColSha="15642" drainMin="8614" drainMax="8616" drainMinSha="9807" drainMaxSha="9813" color="EX-dark-tan" />
    <node name="1179" row="247" minCol="246" maxCol="8620" minColSha="246" maxColSha="23584" drainMin="8617" drainMax="8620" drainMinSha="9814" drainMaxSha="9820" color="EX-pale-blue-magenta" />
    <node name="1182" row="248" minCol="247" maxCol="8623" minColSha="247" maxColSha="14230" drainMin="8621" drainMax="8623" drainMinSha="9821" drainMaxSha="9827" color="EX-pale-yellow orange" />
    <node name="1189" row="249" minCol="248" maxCol="8624" minColSha="248" maxColSha="23935" drainMin="8624" drainMax="8624" drainMinSha="9828" drainMaxSha="9834" color="EX-medium-magenta" />
    <node name="1194" row="250" minCol="249" maxCol="8628" minColSha="249" maxColSha="23072" drainMin="8625" drainMax="8628" drainMinSha="9835" drainMaxSha="9841" color="EX-pale-red" />
    <node name="1197" row="251" minCol="250" maxCol="8632" minColSha="250" maxColSha="17037" drainMin="8629" drainMax="8632" drainMinSha="9842" drainMaxSha="9848" color="EX-pale-cyan" />
    <node name="1199" row="252" minCol="251" maxCol="8636" minColSha="251" maxColSha="23008" drainMin="8633" drainMax="8636" drainMinSha="9849" drainMaxSha="9855" color="EX-pale-yellow-green" />
    <node name="1217" row="253" minCol="252" maxCol="8638" minColSha="252" maxColSha="22635" drainMin="8637" drainMax="8638" drainMinSha="9856" drainMaxSha="9862" color="EX-pale-purple" />
    <node name="1229" row="254" minCol="253" maxCol="8640" minColSha="253" maxColSha="18029" drainMin="8639" drainMax="8640" drainMinSha="9863" drainMaxSha="9869" color="EX-pale-magenta" />
    <node name="1231" row="255" minCol="254" maxCol="8644" minColSha="254" maxColSha="17819" drainMin="8641" drainMax="8644" drainMinSha="9870" drainMaxSha="9876" color="EX-pale-red-orange" />
    <node name="1235" row="256" minCol="255" maxCol="8648" minColSha="255" maxColSha="21097" drainMin="8645" drainMax="8648" drainMinSha="9877" drainMaxSha="9883" color="EX-blue" />
    <node name="1241" row="257" minCol="256" maxCol="8651" minColSha="256" maxColSha="21117" drainMin="8649" drainMax="8651" drainMinSha="9884" drainMaxSha="9890" color="EX-orange" />
    <node name="1255" row="258" minCol="257" maxCol="8653" minColSha="257" maxColSha="19505" drainMin="8652" drainMax="8653" drainMinSha="9891" drainMaxSha="9897" color="EX-dark-cyan" />
    <node name="1258" row="259" minCol="258" maxCol="8655" minColSha="258" maxColSha="15305" drainMin="8654" drainMax="8655" drainMinSha="9898" drainMaxSha="9904" color="EX-red" />
    <node name="1260" row="260" minCol="259" maxCol="8658" minColSha="259" maxColSha="21979" drainMin="8656" drainMax="8658" drainMinSha="9905" drainMaxSha="9911" color="EX-dark-orange" />
    <node name="1263" row="261" minCol="260" maxCol="8659" minColSha="260" maxColSha="14973" drainMin="8659" drainMax="8659" drainMinSha="9912" drainMaxSha="9918" color="EX-dark-gray-purple" />
    <node name="1270" row="262" minCol="261" maxCol="8662" minColSha="261" maxColSha="22636" drainMin="8660" drainMax="8662" drainMinSha="9919" drainMaxSha="9925" color="EX-cyan" />
    <node name="1297" row="263" minCol="262" maxCol="8664" minColSha="262" maxColSha="14094" drainMin="8663" drainMax="8664" drainMinSha="9926" drainMaxSha="9932" color="EX-yellow-orange" />
    <node name="1300" row="264" minCol="263" maxCol="8667" minColSha="263" maxColSha="23205" drainMin="8665" drainMax="8667" drainMinSha="9933" drainMaxSha="9939" color="EX-pure-blue" />
    <node name="1341" row="265" minCol="264" maxCol="8669" minColSha="264" maxColSha="16630" drainMin="8668" drainMax="8669" drainMinSha="9940" drainMaxSha="9946" color="EX-dark-yellow-green" />
    <node name="1353" row="266" minCol="265" maxCol="8672" minColSha="265" maxColSha="23078" drainMin="8670" drainMax="8672" drainMinSha="9947" drainMaxSha="9953" color="EX-dark-magenta" />
    <node name="1396" row="267" minCol="266" maxCol="8673" minColSha="266" maxColSha="22618" drainMin="8673" drainMax="8673" drainMinSha="9954" drainMaxSha="9960" color="EX-dark-green" />
    <node name="1397" row="268" minCol="267" maxCol="8674" minColSha="267" maxColSha="16151" drainMin="8674" drainMax="8674" drainMinSha="9961" drainMaxSha="9967" color="EX-blue-magenta" />
    <node name="1409" row="269" minCol="268" maxCol="8677" minColSha="268" maxColSha="16299" drainMin="8675" drainMax="8677" drainMinSha="9968" drainMaxSha="9974" color="EX-yellow-green" />
    <node name="1410" row="270" minCol="269" maxCol="8680" minColSha="269" maxColSha="15753" drainMin="8678" drainMax="8680" drainMinSha="9975" drainMaxSha="9981" color="EX-magenta" />
    <node name="1413" row="271" minCol="270" maxCol="8683" minColSha="270" maxColSha="15445" drainMin="8681" drainMax="8683" drainMinSha="9982" drainMaxSha="9988" color="EX-green" />
    <node name="1427" row="272" minCol="271" maxCol="8685" minColSha="271" maxColSha="16319" drainMin="8684" drainMax="8685" drainMinSha="9989" drainMaxSha="9995" color="EX-yellow" />
    <node name="1433" row="273" minCol="272" maxCol="8688" minColSha="272" maxColSha="22196" drainMin="8686" drainMax="8688" drainMinSha="9996" drainMaxSha="10002" color="EX-purple" />
    <node name="1442" row="274" minCol="273" maxCol="8689" minColSha="273" maxColSha="11483" drainMin="8689" drainMax="8689" drainMinSha="10003" drainMaxSha="10009" color="EX-dark-purple" />
    <node name="1448" row="275" minCol="274" maxCol="8692" minColSha="274" maxColSha="17958" drainMin="8690" drainMax="8692" drainMinSha="10010" drainMaxSha="10016" color="EX-dark-red" />
    <node name="1477" row="276" minCol="275" maxCol="8696" minColSha="275" maxColSha="20557" drainMin="8693" drainMax="8696" drainMinSha="10017" drainMaxSha="10023" color="EX-pale-green" />
    <node name="1485" row="277" minCol="276" maxCol="8698" minColSha="276" maxColSha="21874" drainMin="8697" drainMax="8698" drainMinSha="10024" drainMaxSha="10030" color="EX-pale-blue" />
    <node name="1488" row="278" minCol="277" maxCol="8700" minColSha="277" maxColSha="14170" drainMin="8699" drainMax="8700" drainMinSha="10031" drainMaxSha="10037" color="EX-dark-tan" />
    <node name="1497" row="279" minCol="278" maxCol="8702" minColSha="278" maxColSha="12927" drainMin="8701" drainMax="8702" drainMinSha="10038" drainMaxSha="10044" color="EX-pale-blue-magenta" />
    <node name="1502" row="280" minCol="279" maxCol="8705" minColSha="279" maxColSha="21435" drainMin="8703" drainMax="8705" drainMinSha="10045" drainMaxSha="10051" color="EX-pale-yellow orange" />
    <node name="1520" row="281" minCol="280" maxCol="8710" minColSha="280" maxColSha="23479" drainMin="8706" drainMax="8710" drainMinSha="10052" drainMaxSha="10058" color="EX-medium-magenta" />
    <node name="1527" row="282" minCol="281" maxCol="8713" minColSha="281" maxColSha="22197" drainMin="8711" drainMax="8713" drainMinSha="10059" drainMaxSha="10065" color="EX-pale-red" />
    <node name="1560" row="283" minCol="282" maxCol="8717" minColSha="282" maxColSha="22033" drainMin="8714" drainMax="8717" drainMinSha="10066" drainMaxSha="10072" color="EX-pale-cyan" />
    <node name="1570" row="284" minCol="283" maxCol="8721" minColSha="283" maxColSha="16558" drainMin="8718" drainMax="8721" drainMinSha="10073" drainMaxSha="10079" color="EX-pale-yellow-green" />
    <node name="1571" row="285" minCol="284" maxCol="8723" minColSha="284" maxColSha="20658" drainMin="8722" drainMax="8723" drainMinSha="10080" drainMaxSha="10086" color="EX-pale-purple" />
    <node name="1576" row="286" minCol="285" maxCol="8726" minColSha="285" maxColSha="16439" drainMin="8724" drainMax="8726" drainMinSha="10087" drainMaxSha="10093" color="EX-pale-magenta" />
    <node name="1618" row="287" minCol="286" maxCol="8729" minColSha="286" maxColSha="16636" drainMin="8727" drainMax="8729" drainMinSha="10094" drainMaxSha="10100" color="EX-pale-red-orange" />
    <node name="1633" row="288" minCol="287" maxCol="8731" minColSha="287" maxColSha="22977" drainMin="8730" drainMax="8731" drainMinSha="10101" drainMaxSha="10107" color="EX-blue" />
    <node name="1642" row="289" minCol="288" maxCol="8735" minColSha="288" maxColSha="23317" drainMin="8732" drainMax="8735" drainMinSha="10108" drainMaxSha="10114" color="EX-orange" />
    <node name="1659" row="290" minCol="289" maxCol="8737" minColSha="289" maxColSha="12843" drainMin="8736" drainMax="8737" drainMinSha="10115" drainMaxSha="10121" color="EX-dark-cyan" />
    <node name="1672" row="291" minCol="290" maxCol="8739" minColSha="290" maxColSha="23736" drainMin="8738" drainMax="8739" drainMinSha="10122" drainMaxSha="10128" color="EX-red" />
    <node name="1680" row="292" minCol="291" maxCol="8743" minColSha="291" maxColSha="20630" drainMin="8740" drainMax="8743" drainMinSha="10129" drainMaxSha="10135" color="EX-dark-orange" />
    <node name="1706" row="293" minCol="292" maxCol="8746" minColSha="292" maxColSha="14536" drainMin="8744" drainMax="8746" drainMinSha="10136" drainMaxSha="10142" color="EX-dark-gray-purple" />
    <node name="1749" row="294" minCol="293" maxCol="8747" minColSha="293" maxColSha="20708" drainMin="8747" drainMax="8747" drainMinSha="10143" drainMaxSha="10149" color="EX-cyan" />
    <node name="1777" row="295" minCol="294" maxCol="8750" minColSha="294" maxColSha="21988" drainMin="8748" drainMax="8750" drainMinSha="10150" drainMaxSha="10156" color="EX-yellow-orange" />
    <node name="1782" row="296" minCol="295" maxCol="8751" minColSha="295" maxColSha="20722" drainMin="8751" drainMax="8751" drainMinSha="10157" drainMaxSha="10163" color="EX-pure-blue" />
    <node name="1794" row="297" minCol="296" maxCol="8754" minColSha="296" maxColSha="22027" drainMin="8752" drainMax="8754" drainMinSha="10164" drainMaxSha="10170" color="EX-dark-yellow-green" />
    <node name="1826" row="298" minCol="297" maxCol="8757" minColSha="297" maxColSha="19200" drainMin="8755" drainMax="8757" drainMinSha="10171" drainMaxSha="10177" color="EX-dark-magenta" />
    <node name="1841" row="299" minCol="298" maxCol="8760" minColSha="298" maxColSha="19249" drainMin="8758" drainMax="8760" drainMinSha="10178" drainMaxSha="10184" color="EX-dark-green" />
    <node name="1845" row="300" minCol="299" maxCol="8763" minColSha="299" maxColSha="23136" drainMin="8761" drainMax="8763" drainMinSha="10185" drainMaxSha="10191" color="EX-blue-magenta" />
    <node name="1850" row="301" minCol="300" maxCol="8765" minColSha="300" maxColSha="23737" drainMin="8764" drainMax="8765" drainMinSha="10192" drainMaxSha="10198" color="EX-yellow-green" />
    <node name="1863" row="302" minCol="301" maxCol="8767" minColSha="301" maxColSha="19153" drainMin="8766" drainMax="8767" drainMinSha="10199" drainMaxSha="10205" color="EX-magenta" />
    <node name="187" row="303" minCol="302" maxCol="8517" minColSha="302" maxColSha="10212" drainMinSha="10206" drainMaxSha="10212" color="EX-green" />
    <node name="1876" row="304" minCol="303" maxCol="8770" minColSha="303" maxColSha="23216" drainMin="8768" drainMax="8770" drainMinSha="10213" drainMaxSha="10219" color="EX-yellow" />
    <node name="1900" row="305" minCol="304" maxCol="8775" minColSha="304" maxColSha="23326" drainMin="8771" drainMax="8775" drainMinSha="10220" drainMaxSha="10226" color="EX-purple" />
    <node name="227" row="306" minCol="305" maxCol="8778" minColSha="305" maxColSha="22295" drainMin="8776" drainMax="8778" drainMinSha="10227" drainMaxSha="10233" color="EX-dark-purple" />
    <node name="233" row="307" minCol="306" maxCol="8780" minColSha="306" maxColSha="21135" drainMin="8779" drainMax="8780" drainMinSha="10234" drainMaxSha="10240" color="EX-dark-red" />
    <node name="337" row="308" minCol="307" maxCol="8782" minColSha="307" maxColSha="22733" drainMin="8781" drainMax="8782" drainMinSha="10241" drainMaxSha="10247" color="EX-pale-green" />
    <node name="349" row="309" minCol="308" maxCol="8784" minColSha="308" maxColSha="18413" drainMin="8783" drainMax="8784" drainMinSha="10248" drainMaxSha="10254" color="EX-pale-blue" />
    <node name="373" row="310" minCol="309" maxCol="8785" minColSha="309" maxColSha="15910" drainMin="8785" drainMax="8785" drainMinSha="10255" drainMaxSha="10261" color="EX-dark-tan" />
    <node name="385" row="311" minCol="310" maxCol="8787" minColSha="310" maxColSha="14362" drainMin="8786" drainMax="8787" drainMinSha="10262" drainMaxSha="10268" color="EX-pale-blue-magenta" />
    <node name="388" row="312" minCol="311" maxCol="8789" minColSha="311" maxColSha="18966" drainMin="8788" drainMax="8789" drainMinSha="10269" drainMaxSha="10275" color="EX-pale-yellow orange" />
    <node name="404" row="313" minCol="312" maxCol="8791" minColSha="312" maxColSha="23197" drainMin="8790" drainMax="8791" drainMinSha="10276" drainMaxSha="10282" color="EX-medium-magenta" />
    <node name="418" row="314" minCol="313" maxCol="8792" minColSha="313" maxColSha="10741" drainMin="8792" drainMax="8792" drainMinSha="10283" drainMaxSha="10289" color="EX-pale-red" />
    <node name="430" row="315" minCol="314" maxCol="8794" minColSha="314" maxColSha="19078" drainMin="8793" drainMax="8794" drainMinSha="10290" drainMaxSha="10296" color="EX-pale-cyan" />
    <node name="438" row="316" minCol="315" maxCol="8796" minColSha="315" maxColSha="20889" drainMin="8795" drainMax="8796" drainMinSha="10297" drainMaxSha="10303" color="EX-pale-yellow-green" />
    <node name="449" row="317" minCol="316" maxCol="8800" minColSha="316" maxColSha="23040" drainMin="8797" drainMax="8800" drainMinSha="10304" drainMaxSha="10310" color="EX-pale-purple" />
    <node name="451" row="318" minCol="317" maxCol="8802" minColSha="317" maxColSha="21984" drainMin="8801" drainMax="8802" drainMinSha="10311" drainMaxSha="10317" color="EX-pale-magenta" />
    <node name="454" row="319" minCol="318" maxCol="8804" minColSha="318" maxColSha="22837" drainMin="8803" drainMax="8804" drainMinSha="10318" drainMaxSha="10324" color="EX-pale-red-orange" />
    <node name="465" row="320" minCol="319" maxCol="8806" minColSha="319" maxColSha="18280" drainMin="8805" drainMax="8806" drainMinSha="10325" drainMaxSha="10331" color="EX-blue" />
    <node name="474" row="321" minCol="320" maxCol="8807" minColSha="320" maxColSha="16529" drainMin="8807" drainMax="8807" drainMinSha="10332" drainMaxSha="10338" color="EX-orange" />
    <node name="493" row="322" minCol="321" maxCol="8809" minColSha="321" maxColSha="20349" drainMin="8808" drainMax="8809" drainMinSha="10339" drainMaxSha="10345" color="EX-dark-cyan" />
    <node name="495" row="323" minCol="322" maxCol="8814" minColSha="322" maxColSha="21167" drainMin="8810" drainMax="8814" drainMinSha="10346" drainMaxSha="10352" color="EX-red" />
    <node name="509" row="324" minCol="323" maxCol="8697" minColSha="323" maxColSha="10359" drainMinSha="10353" drainMaxSha="10359" color="EX-dark-orange" />
    <node name="525" row="325" minCol="324" maxCol="8818" minColSha="324" maxColSha="21181" drainMin="8815" drainMax="8818" drainMinSha="10360" drainMaxSha="10366" color="EX-dark-gray-purple" />
    <node name="545" row="326" minCol="325" maxCol="8820" minColSha="325" maxColSha="13169" drainMin="8819" drainMax="8820" drainMinSha="10367" drainMaxSha="10373" color="EX-cyan" />
    <node name="552" row="327" minCol="326" maxCol="8823" minColSha="326" maxColSha="23246" drainMin="8821" drainMax="8823" drainMinSha="10374" drainMaxSha="10380" color="EX-yellow-orange" />
    <node name="585" row="328" minCol="327" maxCol="8826" minColSha="327" maxColSha="21168" drainMin="8824" drainMax="8826" drainMinSha="10381" drainMaxSha="10387" color="EX-pure-blue" />
    <node name="595" row="329" minCol="328" maxCol="8830" minColSha="328" maxColSha="14363" drainMin="8827" drainMax="8830" drainMinSha="10388" drainMaxSha="10394" color="EX-dark-yellow-green" />
    <node name="599" row="330" minCol="329" maxCol="8832" minColSha="329" maxColSha="23674" drainMin="8831" drainMax="8832" drainMinSha="10395" drainMaxSha="10401" color="EX-dark-magenta" />
    <node name="612" row="331" minCol="330" maxCol="8833" minColSha="330" maxColSha="13698" drainMin="8833" drainMax="8833" drainMinSha="10402" drainMaxSha="10408" color="EX-dark-green" />
    <node name="622" row="332" minCol="331" maxCol="8839" minColSha="331" maxColSha="22735" drainMin="8834" drainMax="8839" drainMinSha="10409" drainMaxSha="10415" color="EX-blue-magenta" />
    <node name="626" row="333" minCol="332" maxCol="8843" minColSha="332" maxColSha="17042" drainMin="8840" drainMax="8843" drainMinSha="10416" drainMaxSha="10422" color="EX-yellow-green" />
    <node name="629" row="334" minCol="333" maxCol="8845" minColSha="333" maxColSha="23784" drainMin="8844" drainMax="8845" drainMinSha="10423" drainMaxSha="10429" color="EX-magenta" />
    <node name="634" row="335" minCol="334" maxCol="8849" minColSha="334" maxColSha="22736" drainMin="8846" drainMax="8849" drainMinSha="10430" drainMaxSha="10436" color="EX-green" />
    <node name="646" row="336" minCol="335" maxCol="8851" minColSha="335" maxColSha="23796" drainMin="8850" drainMax="8851" drainMinSha="10437" drainMaxSha="10443" color="EX-yellow" />
    <node name="670" row="337" minCol="336" maxCol="8855" minColSha="336" maxColSha="23431" drainMin="8852" drainMax="8855" drainMinSha="10444" drainMaxSha="10450" color="EX-purple" />
    <node name="687" row="338" minCol="337" maxCol="8857" minColSha="337" maxColSha="22898" drainMin="8856" drainMax="8857" drainMinSha="10451" drainMaxSha="10457" color="EX-dark-purple" />
    <node name="707" row="339" minCol="338" maxCol="8858" minColSha="338" maxColSha="12408" drainMin="8858" drainMax="8858" drainMinSha="10458" drainMaxSha="10464" color="EX-dark-red" />
    <node name="730" row="340" minCol="339" maxCol="8732" minColSha="339" maxColSha="10471" drainMinSha="10465" drainMaxSha="10471" color="EX-pale-green" />
    <node name="741" row="341" minCol="340" maxCol="8862" minColSha="340" maxColSha="23450" drainMin="8859" drainMax="8862" drainMinSha="10472" drainMaxSha="10478" color="EX-pale-blue" />
    <node name="743" row="342" minCol="341" maxCol="8864" minColSha="341" maxColSha="21210" drainMin="8863" drainMax="8864" drainMinSha="10479" drainMaxSha="10485" color="EX-dark-tan" />
    <node name="750" row="343" minCol="342" maxCol="8866" minColSha="342" maxColSha="21404" drainMin="8865" drainMax="8866" drainMinSha="10486" drainMaxSha="10492" color="EX-pale-blue-magenta" />
    <node name="774" row="344" minCol="343" maxCol="8868" minColSha="343" maxColSha="22345" drainMin="8867" drainMax="8868" drainMinSha="10493" drainMaxSha="10499" color="EX-pale-yellow orange" />
    <node name="777" row="345" minCol="344" maxCol="8871" minColSha="344" maxColSha="13470" drainMin="8869" drainMax="8871" drainMinSha="10500" drainMaxSha="10506" color="EX-medium-magenta" />
    <node name="785" row="346" minCol="345" maxCol="8873" minColSha="345" maxColSha="19919" drainMin="8872" drainMax="8873" drainMinSha="10507" drainMaxSha="10513" color="EX-pale-red" />
    <node name="801" row="347" minCol="346" maxCol="8876" minColSha="346" maxColSha="19812" drainMin="8874" drainMax="8876" drainMinSha="10514" drainMaxSha="10520" color="EX-pale-cyan" />
    <node name="802" row="348" minCol="347" maxCol="8878" minColSha="347" maxColSha="22551" drainMin="8877" drainMax="8878" drainMinSha="10521" drainMaxSha="10527" color="EX-pale-yellow-green" />
    <node name="804" row="349" minCol="348" maxCol="8881" minColSha="348" maxColSha="17723" drainMin="8879" drainMax="8881" drainMinSha="10528" drainMaxSha="10534" color="EX-pale-purple" />
    <node name="877" row="350" minCol="349" maxCol="8884" minColSha="349" maxColSha="20565" drainMin="8882" drainMax="8884" drainMinSha="10535" drainMaxSha="10541" color="EX-pale-magenta" />
    <node name="880" row="351" minCol="350" maxCol="8887" minColSha="350" maxColSha="14831" drainMin="8885" drainMax="8887" drainMinSha="10542" drainMaxSha="10548" color="EX-pale-red-orange" />
    <node name="931" row="352" minCol="351" maxCol="8890" minColSha="351" maxColSha="23858" drainMin="8888" drainMax="8890" drainMinSha="10549" drainMaxSha="10555" color="EX-blue" />
    <node name="943" row="353" minCol="352" maxCol="8892" minColSha="352" maxColSha="21538" drainMin="8891" drainMax="8892" drainMinSha="10556" drainMaxSha="10562" color="EX-orange" />
    <node name="953" row="354" minCol="353" maxCol="8894" minColSha="353" maxColSha="20457" drainMin="8893" drainMax="8894" drainMinSha="10563" drainMaxSha="10569" color="EX-dark-cyan" />
    <node name="957" row="355" minCol="354" maxCol="8896" minColSha="354" maxColSha="21222" drainMin="8895" drainMax="8896" drainMinSha="10570" drainMaxSha="10576" color="EX-red" />
    <node name="967" row="356" minCol="355" maxCol="8897" minColSha="355" maxColSha="23424" drainMin="8897" drainMax="8897" drainMinSha="10577" drainMaxSha="10583" color="EX-dark-orange" />
    <node name="991" row="357" minCol="356" maxCol="8900" minColSha="356" maxColSha="23425" drainMin="8898" drainMax="8900" drainMinSha="10584" drainMaxSha="10590" color="EX-dark-gray-purple" />
    <node name="994" row="358" minCol="357" maxCol="8903" minColSha="357" maxColSha="23863" drainMin="8901" drainMax="8903" drainMinSha="10591" drainMaxSha="10597" color="EX-cyan" />
    <node name="1011" row="359" minCol="358" maxCol="8905" minColSha="358" maxColSha="13057" drainMin="8904" drainMax="8905" drainMinSha="10598" drainMaxSha="10603" color="EX-yellow-orange" />
    <node name="1014" row="360" minCol="359" maxCol="8906" minColSha="359" maxColSha="12553" drainMin="8906" drainMax="8906" drainMinSha="10604" drainMaxSha="10609" color="EX-pure-blue" />
    <node name="1021" row="361" minCol="360" maxCol="7456" minColSha="360" maxColSha="10615" drainMinSha="10610" drainMaxSha="10615" color="EX-dark-yellow-green" />
    <node name="103" row="362" minCol="361" maxCol="8907" minColSha="361" maxColSha="12554" drainMin="8907" drainMax="8907" drainMinSha="10616" drainMaxSha="10621" color="EX-dark-magenta" />
    <node name="1031" row="363" minCol="362" maxCol="8908" minColSha="362" maxColSha="21034" drainMin="8908" drainMax="8908" drainMinSha="10622" drainMaxSha="10627" color="EX-dark-green" />
    <node name="1032" row="364" minCol="363" maxCol="8910" minColSha="363" maxColSha="12930" drainMin="8909" drainMax="8910" drainMinSha="10628" drainMaxSha="10633" color="EX-blue-magenta" />
    <node name="1033" row="365" minCol="364" maxCol="8912" minColSha="364" maxColSha="13960" drainMin="8911" drainMax="8912" drainMinSha="10634" drainMaxSha="10639" color="EX-yellow-green" />
    <node name="1034" row="366" minCol="365" maxCol="8916" minColSha="365" maxColSha="21118" drainMin="8913" drainMax="8916" drainMinSha="10640" drainMaxSha="10645" color="EX-magenta" />
    <node name="1035" row="367" minCol="366" maxCol="8918" minColSha="366" maxColSha="22778" drainMin="8917" drainMax="8918" drainMinSha="10646" drainMaxSha="10651" color="EX-green" />
    <node name="1036" row="368" minCol="367" maxCol="8921" minColSha="367" maxColSha="22097" drainMin="8919" drainMax="8921" drainMinSha="10652" drainMaxSha="10657" color="EX-yellow" />
    <node name="1038" row="369" minCol="368" maxCol="8923" minColSha="368" maxColSha="15180" drainMin="8922" drainMax="8923" drainMinSha="10658" drainMaxSha="10663" color="EX-purple" />
    <node name="1057" row="370" minCol="369" maxCol="8924" minColSha="369" maxColSha="14156" drainMin="8924" drainMax="8924" drainMinSha="10664" drainMaxSha="10669" color="EX-dark-purple" />
    <node name="1058" row="371" minCol="370" maxCol="8926" minColSha="370" maxColSha="14126" drainMin="8925" drainMax="8926" drainMinSha="10670" drainMaxSha="10675" color="EX-dark-red" />
    <node name="1066" row="372" minCol="371" maxCol="8927" minColSha="371" maxColSha="17560" drainMin="8927" drainMax="8927" drainMinSha="10676" drainMaxSha="10681" color="EX-pale-green" />
    <node name="1075" row="373" minCol="372" maxCol="8929" minColSha="372" maxColSha="17272" drainMin="8928" drainMax="8929" drainMinSha="10682" drainMaxSha="10687" color="EX-pale-blue" />
    <node name="1080" row="374" minCol="373" maxCol="8930" minColSha="373" maxColSha="13547" drainMin="8930" drainMax="8930" drainMinSha="10688" drainMaxSha="10693" color="EX-dark-tan" />
    <node name="1082" row="375" minCol="374" maxCol="8933" minColSha="374" maxColSha="19791" drainMin="8931" drainMax="8933" drainMinSha="10694" drainMaxSha="10699" color="EX-pale-blue-magenta" />
    <node name="1085" row="376" minCol="375" maxCol="8936" minColSha="375" maxColSha="17273" drainMin="8934" drainMax="8936" drainMinSha="10700" drainMaxSha="10705" color="EX-pale-yellow orange" />
    <node name="1097" row="377" minCol="376" maxCol="8937" minColSha="376" maxColSha="12931" drainMin="8937" drainMax="8937" drainMinSha="10706" drainMaxSha="10711" color="EX-medium-magenta" />
    <node name="1099" row="378" minCol="377" maxCol="8939" minColSha="377" maxColSha="18199" drainMin="8938" drainMax="8939" drainMinSha="10712" drainMaxSha="10717" color="EX-pale-red" />
    <node name="1116" row="379" minCol="378" maxCol="8940" minColSha="378" maxColSha="17528" drainMin="8940" drainMax="8940" drainMinSha="10718" drainMaxSha="10723" color="EX-pale-cyan" />
    <node name="1132" row="380" minCol="379" maxCol="8941" minColSha="379" maxColSha="21072" drainMin="8941" drainMax="8941" drainMinSha="10724" drainMaxSha="10729" color="EX-pale-yellow-green" />
    <node name="1148" row="381" minCol="380" maxCol="8942" minColSha="380" maxColSha="17874" drainMin="8942" drainMax="8942" drainMinSha="10730" drainMaxSha="10735" color="EX-pale-purple" />
    <node name="1150" row="382" minCol="381" maxCol="8792" minColSha="381" maxColSha="10741" drainMinSha="10736" drainMaxSha="10741" color="EX-pale-magenta" />
    <node name="1152" row="383" minCol="382" maxCol="8945" minColSha="382" maxColSha="22826" drainMin="8943" drainMax="8945" drainMinSha="10742" drainMaxSha="10747" color="EX-pale-red-orange" />
    <node name="1156" row="384" minCol="383" maxCol="8946" minColSha="383" maxColSha="17840" drainMin="8946" drainMax="8946" drainMinSha="10748" drainMaxSha="10753" color="EX-blue" />
    <node name="1158" row="385" minCol="384" maxCol="8948" minColSha="384" maxColSha="13862" drainMin="8947" drainMax="8948" drainMinSha="10754" drainMaxSha="10759" color="EX-orange" />
    <node name="1160" row="386" minCol="385" maxCol="8949" minColSha="385" maxColSha="20090" drainMin="8949" drainMax="8949" drainMinSha="10760" drainMaxSha="10765" color="EX-dark-cyan" />
    <node name="1168" row="387" minCol="386" maxCol="8451" minColSha="386" maxColSha="10771" drainMinSha="10766" drainMaxSha="10771" color="EX-red" />
    <node name="1172" row="388" minCol="387" maxCol="8950" minColSha="387" maxColSha="12932" drainMin="8950" drainMax="8950" drainMinSha="10772" drainMaxSha="10777" color="EX-dark-orange" />
    <node name="1177" row="389" minCol="388" maxCol="8952" minColSha="388" maxColSha="17510" drainMin="8951" drainMax="8952" drainMinSha="10778" drainMaxSha="10783" color="EX-dark-gray-purple" />
    <node name="1178" row="390" minCol="389" maxCol="7671" minColSha="389" maxColSha="10789" drainMinSha="10784" drainMaxSha="10789" color="EX-cyan" />
    <node name="1181" row="391" minCol="390" maxCol="8955" minColSha="390" maxColSha="17746" drainMin="8953" drainMax="8955" drainMinSha="10790" drainMaxSha="10795" color="EX-yellow-orange" />
    <node name="1188" row="392" minCol="391" maxCol="8956" minColSha="391" maxColSha="17046" drainMin="8956" drainMax="8956" drainMinSha="10796" drainMaxSha="10801" color="EX-pure-blue" />
    <node name="1195" row="393" minCol="392" maxCol="8958" minColSha="392" maxColSha="17435" drainMin="8957" drainMax="8958" drainMinSha="10802" drainMaxSha="10807" color="EX-dark-yellow-green" />
    <node name="1198" row="394" minCol="393" maxCol="7458" minColSha="393" maxColSha="10813" drainMinSha="10808" drainMaxSha="10813" color="EX-dark-magenta" />
    <node name="120" row="395" minCol="394" maxCol="8959" minColSha="394" maxColSha="19508" drainMin="8959" drainMax="8959" drainMinSha="10814" drainMaxSha="10819" color="EX-dark-green" />
    <node name="1201" row="396" minCol="395" maxCol="8960" minColSha="395" maxColSha="13548" drainMin="8960" drainMax="8960" drainMinSha="10820" drainMaxSha="10825" color="EX-blue-magenta" />
    <node name="1204" row="397" minCol="396" maxCol="8963" minColSha="396" maxColSha="23377" drainMin="8961" drainMax="8963" drainMinSha="10826" drainMaxSha="10831" color="EX-yellow-green" />
    <node name="1226" row="398" minCol="397" maxCol="8966" minColSha="397" maxColSha="21312" drainMin="8964" drainMax="8966" drainMinSha="10832" drainMaxSha="10837" color="EX-magenta" />
    <node name="1230" row="399" minCol="398" maxCol="8967" minColSha="398" maxColSha="17959" drainMin="8967" drainMax="8967" drainMinSha="10838" drainMaxSha="10843" color="EX-green" />
    <node name="1238" row="400" minCol="399" maxCol="8969" minColSha="399" maxColSha="22801" drainMin="8968" drainMax="8969" drainMinSha="10844" drainMaxSha="10849" color="EX-yellow" />
    <node name="1239" row="401" minCol="400" maxCol="8971" minColSha="400" maxColSha="22212" drainMin="8970" drainMax="8971" drainMinSha="10850" drainMaxSha="10855" color="EX-purple" />
    <node name="1245" row="402" minCol="401" maxCol="8972" minColSha="401" maxColSha="13843" drainMin="8972" drainMax="8972" drainMinSha="10856" drainMaxSha="10861" color="EX-dark-purple" />
    <node name="1256" row="403" minCol="402" maxCol="5263" minColSha="402" maxColSha="10867" drainMinSha="10862" drainMaxSha="10867" color="EX-dark-red" />
    <node name="1261" row="404" minCol="403" maxCol="8973" minColSha="403" maxColSha="17710" drainMin="8973" drainMax="8973" drainMinSha="10868" drainMaxSha="10873" color="EX-pale-green" />
    <node name="1267" row="405" minCol="404" maxCol="8976" minColSha="404" maxColSha="21329" drainMin="8974" drainMax="8976" drainMinSha="10874" drainMaxSha="10879" color="EX-pale-blue" />
    <node name="1274" row="406" minCol="405" maxCol="8977" minColSha="405" maxColSha="23568" drainMin="8977" drainMax="8977" drainMinSha="10880" drainMaxSha="10885" color="EX-dark-tan" />
    <node name="1275" row="407" minCol="406" maxCol="8978" minColSha="406" maxColSha="13549" drainMin="8978" drainMax="8978" drainMinSha="10886" drainMaxSha="10891" color="EX-pale-blue-magenta" />
    <node name="1277" row="408" minCol="407" maxCol="8979" minColSha="407" maxColSha="21446" drainMin="8979" drainMax="8979" drainMinSha="10892" drainMaxSha="10897" color="EX-pale-yellow orange" />
    <node name="1284" row="409" minCol="408" maxCol="8980" minColSha="408" maxColSha="18251" drainMin="8980" drainMax="8980" drainMinSha="10898" drainMaxSha="10903" color="EX-medium-magenta" />
    <node name="1286" row="410" minCol="409" maxCol="8981" minColSha="409" maxColSha="17529" drainMin="8981" drainMax="8981" drainMinSha="10904" drainMaxSha="10909" color="EX-pale-red" />
    <node name="1289" row="411" minCol="410" maxCol="7383" minColSha="410" maxColSha="10915" drainMinSha="10910" drainMaxSha="10915" color="EX-pale-cyan" />
    <node name="1298" row="412" minCol="411" maxCol="8983" minColSha="411" maxColSha="17223" drainMin="8982" drainMax="8983" drainMinSha="10916" drainMaxSha="10921" color="EX-pale-yellow-green" />
    <node name="1299" row="413" minCol="412" maxCol="8984" minColSha="412" maxColSha="17048" drainMin="8984" drainMax="8984" drainMinSha="10922" drainMaxSha="10927" color="EX-pale-purple" />
    <node name="1305" row="414" minCol="413" maxCol="8987" minColSha="413" maxColSha="22318" drainMin="8985" drainMax="8987" drainMinSha="10928" drainMaxSha="10933" color="EX-pale-magenta" />
    <node name="1310" row="415" minCol="414" maxCol="8990" minColSha="414" maxColSha="20105" drainMin="8988" drainMax="8990" drainMinSha="10934" drainMaxSha="10939" color="EX-pale-red-orange" />
    <node name="1319" row="416" minCol="415" maxCol="8993" minColSha="415" maxColSha="21211" drainMin="8991" drainMax="8993" drainMinSha="10940" drainMaxSha="10945" color="EX-blue" />
    <node name="1323" row="417" minCol="416" maxCol="8994" minColSha="416" maxColSha="14297" drainMin="8994" drainMax="8994" drainMinSha="10946" drainMaxSha="10951" color="EX-orange" />
    <node name="1329" row="418" minCol="417" maxCol="8996" minColSha="417" maxColSha="22838" drainMin="8995" drainMax="8996" drainMinSha="10952" drainMaxSha="10957" color="EX-dark-cyan" />
    <node name="1330" row="419" minCol="418" maxCol="8211" minColSha="418" maxColSha="10963" drainMinSha="10958" drainMaxSha="10963" color="EX-red" />
    <node name="1334" row="420" minCol="419" maxCol="8998" minColSha="419" maxColSha="19594" drainMin="8997" drainMax="8998" drainMinSha="10964" drainMaxSha="10969" color="EX-dark-orange" />
    <node name="1337" row="421" minCol="420" maxCol="9001" minColSha="420" maxColSha="17274" drainMin="8999" drainMax="9001" drainMinSha="10970" drainMaxSha="10975" color="EX-dark-gray-purple" />
    <node name="1339" row="422" minCol="421" maxCol="9002" minColSha="421" maxColSha="13060" drainMin="9002" drainMax="9002" drainMinSha="10976" drainMaxSha="10981" color="EX-cyan" />
    <node name="1340" row="423" minCol="422" maxCol="9003" minColSha="422" maxColSha="14687" drainMin="9003" drainMax="9003" drainMinSha="10982" drainMaxSha="10987" color="EX-yellow-orange" />
    <node name="1348" row="424" minCol="423" maxCol="8393" minColSha="423" maxColSha="10993" drainMinSha="10988" drainMaxSha="10993" color="EX-pure-blue" />
    <node name="1357" row="425" minCol="424" maxCol="9005" minColSha="424" maxColSha="22213" drainMin="9004" drainMax="9005" drainMinSha="10994" drainMaxSha="10999" color="EX-dark-yellow-green" />
    <node name="1360" row="426" minCol="425" maxCol="9008" minColSha="425" maxColSha="14113" drainMin="9006" drainMax="9008" drainMinSha="11000" drainMaxSha="11005" color="EX-dark-magenta" />
    <node name="1365" row="427" minCol="426" maxCol="9009" minColSha="426" maxColSha="14114" drainMin="9009" drainMax="9009" drainMinSha="11006" drainMaxSha="11011" color="EX-dark-green" />
    <node name="1367" row="428" minCol="427" maxCol="9010" minColSha="427" maxColSha="12759" drainMin="9010" drainMax="9010" drainMinSha="11012" drainMaxSha="11017" color="EX-blue-magenta" />
    <node name="1369" row="429" minCol="428" maxCol="9011" minColSha="428" maxColSha="14231" drainMin="9011" drainMax="9011" drainMinSha="11018" drainMaxSha="11023" color="EX-yellow-green" />
    <node name="1370" row="430" minCol="429" maxCol="9015" minColSha="429" maxColSha="15289" drainMin="9012" drainMax="9015" drainMinSha="11024" drainMaxSha="11029" color="EX-magenta" />
    <node name="1375" row="431" minCol="430" maxCol="9019" minColSha="430" maxColSha="17617" drainMin="9016" drainMax="9019" drainMinSha="11030" drainMaxSha="11035" color="EX-green" />
    <node name="1383" row="432" minCol="431" maxCol="9023" minColSha="431" maxColSha="22129" drainMin="9020" drainMax="9023" drainMinSha="11036" drainMaxSha="11041" color="EX-yellow" />
    <node name="1385" row="433" minCol="432" maxCol="9026" minColSha="432" maxColSha="18049" drainMin="9024" drainMax="9026" drainMinSha="11042" drainMaxSha="11047" color="EX-purple" />
    <node name="1387" row="434" minCol="433" maxCol="9027" minColSha="433" maxColSha="18128" drainMin="9027" drainMax="9027" drainMinSha="11048" drainMaxSha="11053" color="EX-dark-purple" />
    <node name="1389" row="435" minCol="434" maxCol="9030" minColSha="434" maxColSha="19900" drainMin="9028" drainMax="9030" drainMinSha="11054" drainMaxSha="11059" color="EX-dark-red" />
    <node name="1390" row="436" minCol="435" maxCol="9031" minColSha="435" maxColSha="17685" drainMin="9031" drainMax="9031" drainMinSha="11060" drainMaxSha="11065" color="EX-pale-green" />
    <node name="1393" row="437" minCol="436" maxCol="9034" minColSha="436" maxColSha="20058" drainMin="9032" drainMax="9034" drainMinSha="11066" drainMaxSha="11071" color="EX-pale-blue" />
    <node name="1399" row="438" minCol="437" maxCol="9035" minColSha="437" maxColSha="13903" drainMin="9035" drainMax="9035" drainMinSha="11072" drainMaxSha="11077" color="EX-dark-tan" />
    <node name="1402" row="439" minCol="438" maxCol="7775" minColSha="438" maxColSha="11083" drainMinSha="11078" drainMaxSha="11083" color="EX-pale-blue-magenta" />
    <node name="1407" row="440" minCol="439" maxCol="9036" minColSha="439" maxColSha="17592" drainMin="9036" drainMax="9036" drainMinSha="11084" drainMaxSha="11089" color="EX-pale-yellow orange" />
    <node name="1412" row="441" minCol="440" maxCol="8547" minColSha="440" maxColSha="11095" drainMinSha="11090" drainMaxSha="11095" color="EX-medium-magenta" />
    <node name="1417" row="442" minCol="441" maxCol="9037" minColSha="441" maxColSha="19792" drainMin="9037" drainMax="9037" drainMinSha="11096" drainMaxSha="11101" color="EX-pale-red" />
    <node name="1423" row="443" minCol="442" maxCol="9038" minColSha="442" maxColSha="14298" drainMin="9038" drainMax="9038" drainMinSha="11102" drainMaxSha="11107" color="EX-pale-cyan" />
    <node name="1426" row="444" minCol="443" maxCol="9041" minColSha="443" maxColSha="14469" drainMin="9039" drainMax="9041" drainMinSha="11108" drainMaxSha="11113" color="EX-pale-yellow-green" />
    <node name="1428" row="445" minCol="444" maxCol="9043" minColSha="444" maxColSha="19825" drainMin="9042" drainMax="9043" drainMinSha="11114" drainMaxSha="11119" color="EX-pale-purple" />
    <node name="1429" row="446" minCol="445" maxCol="9045" minColSha="445" maxColSha="21035" drainMin="9044" drainMax="9045" drainMinSha="11120" drainMaxSha="11125" color="EX-pale-magenta" />
    <node name="1443" row="447" minCol="446" maxCol="8223" minColSha="446" maxColSha="11131" drainMinSha="11126" drainMaxSha="11131" color="EX-pale-red-orange" />
    <node name="1444" row="448" minCol="447" maxCol="9047" minColSha="447" maxColSha="12933" drainMin="9046" drainMax="9047" drainMinSha="11132" drainMaxSha="11137" color="EX-blue" />
    <node name="1453" row="449" minCol="448" maxCol="9048" minColSha="448" maxColSha="13615" drainMin="9048" drainMax="9048" drainMinSha="11138" drainMaxSha="11143" color="EX-orange" />
    <node name="1458" row="450" minCol="449" maxCol="9049" minColSha="449" maxColSha="20268" drainMin="9049" drainMax="9049" drainMinSha="11144" drainMaxSha="11149" color="EX-dark-cyan" />
    <node name="1468" row="451" minCol="450" maxCol="9050" minColSha="450" maxColSha="14171" drainMin="9050" drainMax="9050" drainMinSha="11150" drainMaxSha="11155" color="EX-red" />
    <node name="1472" row="452" minCol="451" maxCol="9052" minColSha="451" maxColSha="18030" drainMin="9051" drainMax="9052" drainMinSha="11156" drainMaxSha="11161" color="EX-dark-orange" />
    <node name="1475" row="453" minCol="452" maxCol="9055" minColSha="452" maxColSha="17051" drainMin="9053" drainMax="9055" drainMinSha="11162" drainMaxSha="11167" color="EX-dark-gray-purple" />
    <node name="1489" row="454" minCol="453" maxCol="9056" minColSha="453" maxColSha="17052" drainMin="9056" drainMax="9056" drainMinSha="11168" drainMaxSha="11173" color="EX-cyan" />
    <node name="1503" row="455" minCol="454" maxCol="9059" minColSha="454" maxColSha="19510" drainMin="9057" drainMax="9059" drainMinSha="11174" drainMaxSha="11179" color="EX-yellow-orange" />
    <node name="1505" row="456" minCol="455" maxCol="9061" minColSha="455" maxColSha="23569" drainMin="9060" drainMax="9061" drainMinSha="11180" drainMaxSha="11185" color="EX-pure-blue" />
    <node name="1509" row="457" minCol="456" maxCol="9065" minColSha="456" maxColSha="17224" drainMin="9062" drainMax="9065" drainMinSha="11186" drainMaxSha="11191" color="EX-dark-yellow-green" />
    <node name="151" row="458" minCol="457" maxCol="9067" minColSha="457" maxColSha="12762" drainMin="9066" drainMax="9067" drainMinSha="11192" drainMaxSha="11197" color="EX-dark-magenta" />
    <node name="1510" row="459" minCol="458" maxCol="9068" minColSha="458" maxColSha="14713" drainMin="9068" drainMax="9068" drainMinSha="11198" drainMaxSha="11203" color="EX-dark-green" />
    <node name="1512" row="460" minCol="459" maxCol="9070" minColSha="459" maxColSha="21119" drainMin="9069" drainMax="9070" drainMinSha="11204" drainMaxSha="11209" color="EX-blue-magenta" />
    <node name="1514" row="461" minCol="460" maxCol="9071" minColSha="460" maxColSha="14768" drainMin="9071" drainMax="9071" drainMinSha="11210" drainMaxSha="11215" color="EX-yellow-green" />
    <node name="1522" row="462" minCol="461" maxCol="9073" minColSha="461" maxColSha="17660" drainMin="9072" drainMax="9073" drainMinSha="11216" drainMaxSha="11221" color="EX-magenta" />
    <node name="1529" row="463" minCol="462" maxCol="9075" minColSha="462" maxColSha="14895" drainMin="9074" drainMax="9075" drainMinSha="11222" drainMaxSha="11227" color="EX-green" />
    <node name="1533" row="464" minCol="463" maxCol="9078" minColSha="463" maxColSha="21073" drainMin="9076" drainMax="9078" drainMinSha="11228" drainMaxSha="11233" color="EX-yellow" />
    <node name="1537" row="465" minCol="464" maxCol="9079" minColSha="464" maxColSha="17225" drainMin="9079" drainMax="9079" drainMinSha="11234" drainMaxSha="11239" color="EX-purple" />
    <node name="1543" row="466" minCol="465" maxCol="9080" minColSha="465" maxColSha="13904" drainMin="9080" drainMax="9080" drainMinSha="11240" drainMaxSha="11245" color="EX-dark-purple" />
    <node name="1544" row="467" minCol="466" maxCol="9082" minColSha="466" maxColSha="19836" drainMin="9081" drainMax="9082" drainMinSha="11246" drainMaxSha="11251" color="EX-dark-red" />
    <node name="1547" row="468" minCol="467" maxCol="9085" minColSha="467" maxColSha="19857" drainMin="9083" drainMax="9085" drainMinSha="11252" drainMaxSha="11257" color="EX-pale-green" />
    <node name="1552" row="469" minCol="468" maxCol="9086" minColSha="468" maxColSha="14214" drainMin="9086" drainMax="9086" drainMinSha="11258" drainMaxSha="11263" color="EX-pale-blue" />
    <node name="1554" row="470" minCol="469" maxCol="9088" minColSha="469" maxColSha="17456" drainMin="9087" drainMax="9088" drainMinSha="11264" drainMaxSha="11269" color="EX-dark-tan" />
    <node name="1557" row="471" minCol="470" maxCol="9089" minColSha="470" maxColSha="15250" drainMin="9089" drainMax="9089" drainMinSha="11270" drainMaxSha="11275" color="EX-pale-blue-magenta" />
    <node name="1563" row="472" minCol="471" maxCol="9090" minColSha="471" maxColSha="14435" drainMin="9090" drainMax="9090" drainMinSha="11276" drainMaxSha="11281" color="EX-pale-yellow orange" />
    <node name="1564" row="473" minCol="472" maxCol="9092" minColSha="472" maxColSha="14044" drainMin="9091" drainMax="9092" drainMinSha="11282" drainMaxSha="11287" color="EX-medium-magenta" />
    <node name="1565" row="474" minCol="473" maxCol="9095" minColSha="473" maxColSha="15401" drainMin="9093" drainMax="9095" drainMinSha="11288" drainMaxSha="11293" color="EX-pale-red" />
    <node name="1567" row="475" minCol="474" maxCol="9097" minColSha="474" maxColSha="17436" drainMin="9096" drainMax="9097" drainMinSha="11294" drainMaxSha="11299" color="EX-pale-cyan" />
    <node name="1573" row="476" minCol="475" maxCol="6135" minColSha="475" maxColSha="11305" drainMinSha="11300" drainMaxSha="11305" color="EX-pale-yellow-green" />
    <node name="1578" row="477" minCol="476" maxCol="9099" minColSha="476" maxColSha="20336" drainMin="9098" drainMax="9099" drainMinSha="11306" drainMaxSha="11311" color="EX-pale-purple" />
    <node name="1579" row="478" minCol="477" maxCol="9101" minColSha="477" maxColSha="18224" drainMin="9100" drainMax="9101" drainMinSha="11312" drainMaxSha="11317" color="EX-pale-magenta" />
    <node name="1580" row="479" minCol="478" maxCol="9104" minColSha="478" maxColSha="17672" drainMin="9102" drainMax="9104" drainMinSha="11318" drainMaxSha="11323" color="EX-pale-red-orange" />
    <node name="1582" row="480" minCol="479" maxCol="9107" minColSha="479" maxColSha="21460" drainMin="9105" drainMax="9107" drainMinSha="11324" drainMaxSha="11329" color="EX-blue" />
    <node name="1591" row="481" minCol="480" maxCol="9110" minColSha="480" maxColSha="14985" drainMin="9108" drainMax="9110" drainMinSha="11330" drainMaxSha="11335" color="EX-orange" />
    <node name="1594" row="482" minCol="481" maxCol="9112" minColSha="481" maxColSha="19784" drainMin="9111" drainMax="9112" drainMinSha="11336" drainMaxSha="11341" color="EX-dark-cyan" />
    <node name="1596" row="483" minCol="482" maxCol="9114" minColSha="482" maxColSha="15571" drainMin="9113" drainMax="9114" drainMinSha="11342" drainMaxSha="11347" color="EX-red" />
    <node name="1597" row="484" minCol="483" maxCol="9116" minColSha="483" maxColSha="17354" drainMin="9115" drainMax="9116" drainMinSha="11348" drainMaxSha="11353" color="EX-dark-orange" />
    <node name="1599" row="485" minCol="484" maxCol="9118" minColSha="484" maxColSha="19637" drainMin="9117" drainMax="9118" drainMinSha="11354" drainMaxSha="11359" color="EX-dark-gray-purple" />
    <node name="1614" row="486" minCol="485" maxCol="8827" minColSha="485" maxColSha="11365" drainMinSha="11360" drainMaxSha="11365" color="EX-cyan" />
    <node name="1619" row="487" minCol="486" maxCol="9119" minColSha="486" maxColSha="12659" drainMin="9119" drainMax="9119" drainMinSha="11366" drainMaxSha="11371" color="EX-yellow-orange" />
    <node name="1621" row="488" minCol="487" maxCol="9120" minColSha="487" maxColSha="19595" drainMin="9120" drainMax="9120" drainMinSha="11372" drainMaxSha="11377" color="EX-pure-blue" />
    <node name="1623" row="489" minCol="488" maxCol="9121" minColSha="488" maxColSha="13977" drainMin="9121" drainMax="9121" drainMinSha="11378" drainMaxSha="11383" color="EX-dark-yellow-green" />
    <node name="1628" row="490" minCol="489" maxCol="9123" minColSha="489" maxColSha="17747" drainMin="9122" drainMax="9123" drainMinSha="11384" drainMaxSha="11389" color="EX-dark-magenta" />
    <node name="1630" row="491" minCol="490" maxCol="9126" minColSha="490" maxColSha="21602" drainMin="9124" drainMax="9126" drainMinSha="11390" drainMaxSha="11395" color="EX-dark-green" />
    <node name="1635" row="492" minCol="491" maxCol="9129" minColSha="491" maxColSha="17055" drainMin="9127" drainMax="9129" drainMinSha="11396" drainMaxSha="11401" color="EX-blue-magenta" />
    <node name="1636" row="493" minCol="492" maxCol="9130" minColSha="492" maxColSha="20329" drainMin="9130" drainMax="9130" drainMinSha="11402" drainMaxSha="11407" color="EX-yellow-green" />
    <node name="1639" row="494" minCol="493" maxCol="9133" minColSha="493" maxColSha="21411" drainMin="9131" drainMax="9133" drainMinSha="11408" drainMaxSha="11413" color="EX-magenta" />
    <node name="1640" row="495" minCol="494" maxCol="9135" minColSha="494" maxColSha="18454" drainMin="9134" drainMax="9135" drainMinSha="11414" drainMaxSha="11419" color="EX-green" />
    <node name="1643" row="496" minCol="495" maxCol="9138" minColSha="495" maxColSha="17993" drainMin="9136" drainMax="9138" drainMinSha="11420" drainMaxSha="11425" color="EX-yellow" />
    <node name="1648" row="497" minCol="496" maxCol="9139" minColSha="496" maxColSha="14839" drainMin="9139" drainMax="9139" drainMinSha="11426" drainMaxSha="11431" color="EX-purple" />
    <node name="165" row="498" minCol="497" maxCol="9140" minColSha="497" maxColSha="12850" drainMin="9140" drainMax="9140" drainMinSha="11432" drainMaxSha="11437" color="EX-dark-purple" />
    <node name="1652" row="499" minCol="498" maxCol="9141" minColSha="498" maxColSha="21498" drainMin="9141" drainMax="9141" drainMinSha="11438" drainMaxSha="11443" color="EX-dark-red" />
    <node name="1660" row="500" minCol="499" maxCol="9143" minColSha="499" maxColSha="14388" drainMin="9142" drainMax="9143" drainMinSha="11444" drainMaxSha="11449" color="EX-pale-green" />
    <node name="1661" row="501" minCol="500" maxCol="9146" minColSha="500" maxColSha="22859" drainMin="9144" drainMax="9146" drainMinSha="11450" drainMaxSha="11455" color="EX-pale-blue" />
    <node name="1668" row="502" minCol="501" maxCol="7799" minColSha="501" maxColSha="11461" drainMinSha="11456" drainMaxSha="11461" color="EX-dark-tan" />
    <node name="1674" row="503" minCol="502" maxCol="9149" minColSha="502" maxColSha="22809" drainMin="9147" drainMax="9149" drainMinSha="11462" drainMaxSha="11467" color="EX-pale-blue-magenta" />
    <node name="1676" row="504" minCol="503" maxCol="9150" minColSha="503" maxColSha="12852" drainMin="9150" drainMax="9150" drainMinSha="11468" drainMaxSha="11473" color="EX-pale-yellow orange" />
    <node name="1684" row="505" minCol="504" maxCol="9152" minColSha="504" maxColSha="17057" drainMin="9151" drainMax="9152" drainMinSha="11474" drainMaxSha="11479" color="EX-medium-magenta" />
    <node name="1691" row="506" minCol="505" maxCol="9154" minColSha="505" maxColSha="19734" drainMin="9153" drainMax="9154" drainMinSha="11480" drainMaxSha="11485" color="EX-pale-red" />
    <node name="1695" row="507" minCol="506" maxCol="9158" minColSha="506" maxColSha="20015" drainMin="9155" drainMax="9158" drainMinSha="11486" drainMaxSha="11491" color="EX-pale-cyan" />
    <node name="1697" row="508" minCol="507" maxCol="8663" minColSha="507" maxColSha="11497" drainMinSha="11492" drainMaxSha="11497" color="EX-pale-yellow-green" />
    <node name="1698" row="509" minCol="508" maxCol="9160" minColSha="508" maxColSha="23649" drainMin="9159" drainMax="9160" drainMinSha="11498" drainMaxSha="11503" color="EX-pale-purple" />
    <node name="1700" row="510" minCol="509" maxCol="9161" minColSha="509" maxColSha="14389" drainMin="9161" drainMax="9161" drainMinSha="11504" drainMaxSha="11509" color="EX-pale-magenta" />
    <node name="1703" row="511" minCol="510" maxCol="9162" minColSha="510" maxColSha="20064" drainMin="9162" drainMax="9162" drainMinSha="11510" drainMaxSha="11515" color="EX-pale-red-orange" />
    <node name="1709" row="512" minCol="511" maxCol="9163" minColSha="511" maxColSha="21036" drainMin="9163" drainMax="9163" drainMinSha="11516" drainMaxSha="11521" color="EX-blue" />
    <node name="1710" row="513" minCol="512" maxCol="9166" minColSha="512" maxColSha="20098" drainMin="9164" drainMax="9166" drainMinSha="11522" drainMaxSha="11527" color="EX-orange" />
    <node name="1712" row="514" minCol="513" maxCol="9168" minColSha="513" maxColSha="21274" drainMin="9167" drainMax="9168" drainMinSha="11528" drainMaxSha="11533" color="EX-dark-cyan" />
    <node name="1713" row="515" minCol="514" maxCol="9172" minColSha="514" maxColSha="22779" drainMin="9169" drainMax="9172" drainMinSha="11534" drainMaxSha="11539" color="EX-red" />
    <node name="1716" row="516" minCol="515" maxCol="9173" minColSha="515" maxColSha="19813" drainMin="9173" drainMax="9173" drainMinSha="11540" drainMaxSha="11545" color="EX-dark-orange" />
    <node name="1720" row="517" minCol="516" maxCol="9177" minColSha="516" maxColSha="23808" drainMin="9174" drainMax="9177" drainMinSha="11546" drainMaxSha="11551" color="EX-dark-gray-purple" />
    <node name="1722" row="518" minCol="517" maxCol="9179" minColSha="517" maxColSha="13277" drainMin="9178" drainMax="9179" drainMinSha="11552" drainMaxSha="11557" color="EX-cyan" />
    <node name="1725" row="519" minCol="518" maxCol="9180" minColSha="518" maxColSha="17355" drainMin="9180" drainMax="9180" drainMinSha="11558" drainMaxSha="11563" color="EX-yellow-orange" />
    <node name="1732" row="520" minCol="519" maxCol="9181" minColSha="519" maxColSha="17421" drainMin="9181" drainMax="9181" drainMinSha="11564" drainMaxSha="11569" color="EX-pure-blue" />
    <node name="1738" row="521" minCol="520" maxCol="9183" minColSha="520" maxColSha="18138" drainMin="9182" drainMax="9183" drainMinSha="11570" drainMaxSha="11575" color="EX-dark-yellow-green" />
    <node name="1747" row="522" minCol="521" maxCol="9184" minColSha="521" maxColSha="13122" drainMin="9184" drainMax="9184" drainMinSha="11576" drainMaxSha="11581" color="EX-dark-magenta" />
    <node name="1750" row="523" minCol="522" maxCol="9186" minColSha="522" maxColSha="20016" drainMin="9185" drainMax="9186" drainMinSha="11582" drainMaxSha="11587" color="EX-dark-green" />
    <node name="1752" row="524" minCol="523" maxCol="9188" minColSha="523" maxColSha="23924" drainMin="9187" drainMax="9188" drainMinSha="11588" drainMaxSha="11593" color="EX-blue-magenta" />
    <node name="1755" row="525" minCol="524" maxCol="9190" minColSha="524" maxColSha="22737" drainMin="9189" drainMax="9190" drainMinSha="11594" drainMaxSha="11599" color="EX-yellow-green" />
    <node name="1759" row="526" minCol="525" maxCol="9193" minColSha="525" maxColSha="19664" drainMin="9191" drainMax="9193" drainMinSha="11600" drainMaxSha="11605" color="EX-magenta" />
    <node name="1761" row="527" minCol="526" maxCol="9194" minColSha="526" maxColSha="15315" drainMin="9194" drainMax="9194" drainMinSha="11606" drainMaxSha="11611" color="EX-green" />
    <node name="1762" row="528" minCol="527" maxCol="9198" minColSha="527" maxColSha="17940" drainMin="9195" drainMax="9198" drainMinSha="11612" drainMaxSha="11617" color="EX-yellow" />
    <node name="1776" row="529" minCol="528" maxCol="9199" minColSha="528" maxColSha="19596" drainMin="9199" drainMax="9199" drainMinSha="11618" drainMaxSha="11623" color="EX-purple" />
    <node name="1778" row="530" minCol="529" maxCol="9202" minColSha="529" maxColSha="19722" drainMin="9200" drainMax="9202" drainMinSha="11624" drainMaxSha="11629" color="EX-dark-purple" />
    <node name="1783" row="531" minCol="530" maxCol="9204" minColSha="530" maxColSha="15185" drainMin="9203" drainMax="9204" drainMinSha="11630" drainMaxSha="11635" color="EX-dark-red" />
    <node name="1785" row="532" minCol="531" maxCol="9206" minColSha="531" maxColSha="13582" drainMin="9205" drainMax="9206" drainMinSha="11636" drainMaxSha="11641" color="EX-pale-green" />
    <node name="1792" row="533" minCol="532" maxCol="9207" minColSha="532" maxColSha="23398" drainMin="9207" drainMax="9207" drainMinSha="11642" drainMaxSha="11647" color="EX-pale-blue" />
    <node name="1795" row="534" minCol="533" maxCol="9209" minColSha="533" maxColSha="17892" drainMin="9208" drainMax="9209" drainMinSha="11648" drainMaxSha="11653" color="EX-dark-tan" />
    <node name="1803" row="535" minCol="534" maxCol="9211" minColSha="534" maxColSha="19990" drainMin="9210" drainMax="9211" drainMinSha="11654" drainMaxSha="11659" color="EX-pale-blue-magenta" />
    <node name="1811" row="536" minCol="535" maxCol="8351" minColSha="535" maxColSha="11665" drainMinSha="11660" drainMaxSha="11665" color="EX-pale-yellow orange" />
    <node name="1823" row="537" minCol="536" maxCol="9213" minColSha="536" maxColSha="18400" drainMin="9212" drainMax="9213" drainMinSha="11666" drainMaxSha="11671" color="EX-medium-magenta" />
    <node name="1829" row="538" minCol="537" maxCol="9215" minColSha="537" maxColSha="18031" drainMin="9214" drainMax="9215" drainMinSha="11672" drainMaxSha="11677" color="EX-pale-red" />
    <node name="1831" row="539" minCol="538" maxCol="9217" minColSha="538" maxColSha="13845" drainMin="9216" drainMax="9217" drainMinSha="11678" drainMaxSha="11683" color="EX-pale-cyan" />
    <node name="1833" row="540" minCol="539" maxCol="9219" minColSha="539" maxColSha="17865" drainMin="9218" drainMax="9219" drainMinSha="11684" drainMaxSha="11689" color="EX-pale-yellow-green" />
    <node name="1834" row="541" minCol="540" maxCol="9223" minColSha="540" maxColSha="21212" drainMin="9220" drainMax="9223" drainMinSha="11690" drainMaxSha="11695" color="EX-pale-purple" />
    <node name="1836" row="542" minCol="541" maxCol="9225" minColSha="541" maxColSha="13771" drainMin="9224" drainMax="9225" drainMinSha="11696" drainMaxSha="11701" color="EX-pale-magenta" />
    <node name="1839" row="543" minCol="542" maxCol="9228" minColSha="542" maxColSha="23892" drainMin="9226" drainMax="9228" drainMinSha="11702" drainMaxSha="11707" color="EX-pale-red-orange" />
    <node name="1840" row="544" minCol="543" maxCol="9229" minColSha="543" maxColSha="13428" drainMin="9229" drainMax="9229" drainMinSha="11708" drainMaxSha="11713" color="EX-blue" />
    <node name="1844" row="545" minCol="544" maxCol="9231" minColSha="544" maxColSha="19665" drainMin="9230" drainMax="9231" drainMinSha="11714" drainMaxSha="11719" color="EX-orange" />
    <node name="1847" row="546" minCol="545" maxCol="9233" minColSha="545" maxColSha="23378" drainMin="9232" drainMax="9233" drainMinSha="11720" drainMaxSha="11725" color="EX-dark-cyan" />
    <node name="1848" row="547" minCol="546" maxCol="9234" minColSha="546" maxColSha="22871" drainMin="9234" drainMax="9234" drainMinSha="11726" drainMaxSha="11731" color="EX-red" />
    <node name="1855" row="548" minCol="547" maxCol="9237" minColSha="547" maxColSha="21388" drainMin="9235" drainMax="9237" drainMinSha="11732" drainMaxSha="11737" color="EX-dark-orange" />
    <node name="1857" row="549" minCol="548" maxCol="9240" minColSha="548" maxColSha="19814" drainMin="9238" drainMax="9240" drainMinSha="11738" drainMaxSha="11743" color="EX-dark-gray-purple" />
    <node name="1859" row="550" minCol="549" maxCol="9241" minColSha="549" maxColSha="13772" drainMin="9241" drainMax="9241" drainMinSha="11744" drainMaxSha="11749" color="EX-cyan" />
    <node name="1860" row="551" minCol="550" maxCol="9242" minColSha="550" maxColSha="13618" drainMin="9242" drainMax="9242" drainMinSha="11750" drainMaxSha="11755" color="EX-yellow-orange" />
    <node name="1865" row="552" minCol="551" maxCol="9244" minColSha="551" maxColSha="13227" drainMin="9243" drainMax="9244" drainMinSha="11756" drainMaxSha="11761" color="EX-pure-blue" />
    <node name="1869" row="553" minCol="552" maxCol="9247" minColSha="552" maxColSha="22379" drainMin="9245" drainMax="9247" drainMinSha="11762" drainMaxSha="11767" color="EX-dark-yellow-green" />
    <node name="1871" row="554" minCol="553" maxCol="9249" minColSha="553" maxColSha="14259" drainMin="9248" drainMax="9249" drainMinSha="11768" drainMaxSha="11773" color="EX-dark-magenta" />
    <node name="1873" row="555" minCol="554" maxCol="9253" minColSha="554" maxColSha="23654" drainMin="9250" drainMax="9253" drainMinSha="11774" drainMaxSha="11779" color="EX-dark-green" />
    <node name="1877" row="556" minCol="555" maxCol="9254" minColSha="555" maxColSha="15065" drainMin="9254" drainMax="9254" drainMinSha="11780" drainMaxSha="11785" color="EX-blue-magenta" />
    <node name="1881" row="557" minCol="556" maxCol="9257" minColSha="556" maxColSha="15507" drainMin="9255" drainMax="9257" drainMinSha="11786" drainMaxSha="11791" color="EX-yellow-green" />
    <node name="1883" row="558" minCol="557" maxCol="9259" minColSha="557" maxColSha="22780" drainMin="9258" drainMax="9259" drainMinSha="11792" drainMaxSha="11797" color="EX-magenta" />
    <node name="1884" row="559" minCol="558" maxCol="9261" minColSha="558" maxColSha="22867" drainMin="9260" drainMax="9261" drainMinSha="11798" drainMaxSha="11803" color="EX-green" />
    <node name="1886" row="560" minCol="559" maxCol="9265" minColSha="559" maxColSha="22198" drainMin="9262" drainMax="9265" drainMinSha="11804" drainMaxSha="11809" color="EX-yellow" />
    <node name="1888" row="561" minCol="560" maxCol="9268" minColSha="560" maxColSha="23363" drainMin="9266" drainMax="9268" drainMinSha="11810" drainMaxSha="11815" color="EX-purple" />
    <node name="1892" row="562" minCol="561" maxCol="9269" minColSha="561" maxColSha="23893" drainMin="9269" drainMax="9269" drainMinSha="11816" drainMaxSha="11821" color="EX-dark-purple" />
    <node name="1899" row="563" minCol="562" maxCol="9271" minColSha="562" maxColSha="21357" drainMin="9270" drainMax="9271" drainMinSha="11822" drainMaxSha="11827" color="EX-dark-red" />
    <node name="1908" row="564" minCol="563" maxCol="9272" minColSha="563" maxColSha="13281" drainMin="9272" drainMax="9272" drainMinSha="11828" drainMaxSha="11833" color="EX-pale-green" />
    <node name="1911" row="565" minCol="564" maxCol="9274" minColSha="564" maxColSha="13066" drainMin="9273" drainMax="9274" drainMinSha="11834" drainMaxSha="11839" color="EX-pale-blue" />
    <node name="1912" row="566" minCol="565" maxCol="9275" minColSha="565" maxColSha="19837" drainMin="9275" drainMax="9275" drainMinSha="11840" drainMaxSha="11845" color="EX-dark-tan" />
    <node name="1914" row="567" minCol="566" maxCol="9277" minColSha="566" maxColSha="17226" drainMin="9276" drainMax="9277" drainMinSha="11846" drainMaxSha="11851" color="EX-pale-blue-magenta" />
    <node name="1919" row="568" minCol="567" maxCol="9278" minColSha="567" maxColSha="13673" drainMin="9278" drainMax="9278" drainMinSha="11852" drainMaxSha="11857" color="EX-pale-yellow orange" />
    <node name="1922" row="569" minCol="568" maxCol="9280" minColSha="568" maxColSha="20210" drainMin="9279" drainMax="9280" drainMinSha="11858" drainMaxSha="11863" color="EX-medium-magenta" />
    <node name="1924" row="570" minCol="569" maxCol="9282" minColSha="569" maxColSha="19617" drainMin="9281" drainMax="9282" drainMinSha="11864" drainMaxSha="11869" color="EX-pale-red" />
    <node name="1933" row="571" minCol="570" maxCol="9283" minColSha="570" maxColSha="17724" drainMin="9283" drainMax="9283" drainMinSha="11870" drainMaxSha="11875" color="EX-pale-cyan" />
    <node name="1936" row="572" minCol="571" maxCol="8885" minColSha="571" maxColSha="11881" drainMinSha="11876" drainMaxSha="11881" color="EX-pale-yellow-green" />
    <node name="1938" row="573" minCol="572" maxCol="9286" minColSha="572" maxColSha="18561" drainMin="9284" drainMax="9286" drainMinSha="11882" drainMaxSha="11887" color="EX-pale-purple" />
    <node name="1942" row="574" minCol="573" maxCol="9288" minColSha="573" maxColSha="17060" drainMin="9287" drainMax="9288" drainMinSha="11888" drainMaxSha="11893" color="EX-pale-magenta" />
    <node name="1946" row="575" minCol="574" maxCol="8736" minColSha="574" maxColSha="11899" drainMinSha="11894" drainMaxSha="11899" color="EX-pale-red-orange" />
    <node name="1958" row="576" minCol="575" maxCol="9290" minColSha="575" maxColSha="14991" drainMin="9289" drainMax="9290" drainMinSha="11900" drainMaxSha="11905" color="EX-blue" />
    <node name="1960" row="577" minCol="576" maxCol="9293" minColSha="576" maxColSha="22130" drainMin="9291" drainMax="9293" drainMinSha="11906" drainMaxSha="11911" color="EX-orange" />
    <node name="1964" row="578" minCol="577" maxCol="9294" minColSha="577" maxColSha="22810" drainMin="9294" drainMax="9294" drainMinSha="11912" drainMaxSha="11917" color="EX-dark-cyan" />
    <node name="1965" row="579" minCol="578" maxCol="9296" minColSha="578" maxColSha="13551" drainMin="9295" drainMax="9296" drainMinSha="11918" drainMaxSha="11923" color="EX-red" />
    <node name="1966" row="580" minCol="579" maxCol="9297" minColSha="579" maxColSha="15267" drainMin="9297" drainMax="9297" drainMinSha="11924" drainMaxSha="11929" color="EX-dark-orange" />
    <node name="1972" row="581" minCol="580" maxCol="9299" minColSha="580" maxColSha="23064" drainMin="9298" drainMax="9299" drainMinSha="11930" drainMaxSha="11935" color="EX-dark-gray-purple" />
    <node name="1980" row="582" minCol="581" maxCol="9300" minColSha="581" maxColSha="17376" drainMin="9300" drainMax="9300" drainMinSha="11936" drainMaxSha="11941" color="EX-cyan" />
    <node name="1987" row="583" minCol="582" maxCol="9301" minColSha="582" maxColSha="12767" drainMin="9301" drainMax="9301" drainMinSha="11942" drainMaxSha="11947" color="EX-yellow-orange" />
    <node name="1988" row="584" minCol="583" maxCol="9302" minColSha="583" maxColSha="19512" drainMin="9302" drainMax="9302" drainMinSha="11948" drainMaxSha="11953" color="EX-pure-blue" />
    <node name="1992" row="585" minCol="584" maxCol="9305" minColSha="584" maxColSha="21330" drainMin="9303" drainMax="9305" drainMinSha="11954" drainMaxSha="11959" color="EX-dark-yellow-green" />
    <node name="1997" row="586" minCol="585" maxCol="9307" minColSha="585" maxColSha="12856" drainMin="9306" drainMax="9307" drainMinSha="11960" drainMaxSha="11965" color="EX-dark-magenta" />
    <node name="1998" row="587" minCol="586" maxCol="9309" minColSha="586" maxColSha="19598" drainMin="9308" drainMax="9309" drainMinSha="11966" drainMaxSha="11971" color="EX-dark-green" />
    <node name="212" row="588" minCol="587" maxCol="9310" minColSha="587" maxColSha="13124" drainMin="9310" drainMax="9310" drainMinSha="11972" drainMaxSha="11977" color="EX-blue-magenta" />
    <node name="225" row="589" minCol="588" maxCol="9311" minColSha="588" maxColSha="12857" drainMin="9311" drainMax="9311" drainMinSha="11978" drainMaxSha="11983" color="EX-yellow-green" />
    <node name="246" row="590" minCol="589" maxCol="9312" minColSha="589" maxColSha="19681" drainMin="9312" drainMax="9312" drainMinSha="11984" drainMaxSha="11989" color="EX-magenta" />
    <node name="255" row="591" minCol="590" maxCol="9315" minColSha="590" maxColSha="22738" drainMin="9313" drainMax="9315" drainMinSha="11990" drainMaxSha="11995" color="EX-green" />
    <node name="257" row="592" minCol="591" maxCol="9316" minColSha="591" maxColSha="17377" drainMin="9316" drainMax="9316" drainMinSha="11996" drainMaxSha="12001" color="EX-yellow" />
    <node name="258" row="593" minCol="592" maxCol="7220" minColSha="592" maxColSha="12007" drainMinSha="12002" drainMaxSha="12007" color="EX-purple" />
    <node name="267" row="594" minCol="593" maxCol="9318" minColSha="593" maxColSha="17061" drainMin="9317" drainMax="9318" drainMinSha="12008" drainMaxSha="12013" color="EX-dark-purple" />
    <node name="270" row="595" minCol="594" maxCol="9319" minColSha="594" maxColSha="19513" drainMin="9319" drainMax="9319" drainMinSha="12014" drainMaxSha="12019" color="EX-dark-red" />
    <node name="330" row="596" minCol="595" maxCol="9320" minColSha="595" maxColSha="13515" drainMin="9320" drainMax="9320" drainMinSha="12020" drainMaxSha="12025" color="EX-pale-green" />
    <node name="331" row="597" minCol="596" maxCol="9321" minColSha="596" maxColSha="13429" drainMin="9321" drainMax="9321" drainMinSha="12026" drainMaxSha="12031" color="EX-pale-blue" />
    <node name="338" row="598" minCol="597" maxCol="9322" minColSha="597" maxColSha="13125" drainMin="9322" drainMax="9322" drainMinSha="12032" drainMaxSha="12037" color="EX-dark-tan" />
    <node name="347" row="599" minCol="598" maxCol="9324" minColSha="598" maxColSha="12768" drainMin="9323" drainMax="9324" drainMinSha="12038" drainMaxSha="12043" color="EX-pale-blue-magenta" />
    <node name="361" row="600" minCol="599" maxCol="9325" minColSha="599" maxColSha="17227" drainMin="9325" drainMax="9325" drainMinSha="12044" drainMaxSha="12049" color="EX-pale-yellow orange" />
    <node name="37" row="601" minCol="600" maxCol="4775" minColSha="600" maxColSha="12055" drainMinSha="12050" drainMaxSha="12055" color="EX-medium-magenta" />
    <node name="370" row="602" minCol="601" maxCol="9326" minColSha="601" maxColSha="12938" drainMin="9326" drainMax="9326" drainMinSha="12056" drainMaxSha="12061" color="EX-pale-red" />
    <node name="38" row="603" minCol="602" maxCol="6548" minColSha="602" maxColSha="12067" drainMinSha="12062" drainMaxSha="12067" color="EX-pale-cyan" />
    <node name="391" row="604" minCol="603" maxCol="5043" minColSha="603" maxColSha="12073" drainMinSha="12068" drainMaxSha="12073" color="EX-pale-yellow-green" />
    <node name="408" row="605" minCol="604" maxCol="9327" minColSha="604" maxColSha="13338" drainMin="9327" drainMax="9327" drainMinSha="12074" drainMaxSha="12079" color="EX-pale-purple" />
    <node name="416" row="606" minCol="605" maxCol="9328" minColSha="605" maxColSha="17336" drainMin="9328" drainMax="9328" drainMinSha="12080" drainMaxSha="12085" color="EX-pale-magenta" />
    <node name="432" row="607" minCol="606" maxCol="9331" minColSha="606" maxColSha="17661" drainMin="9329" drainMax="9331" drainMinSha="12086" drainMaxSha="12091" color="EX-pale-red-orange" />
    <node name="434" row="608" minCol="607" maxCol="9333" minColSha="607" maxColSha="21074" drainMin="9332" drainMax="9333" drainMinSha="12092" drainMaxSha="12097" color="EX-blue" />
    <node name="467" row="609" minCol="608" maxCol="3751" minColSha="608" maxColSha="12103" drainMinSha="12098" drainMaxSha="12103" color="EX-orange" />
    <node name="491" row="610" minCol="609" maxCol="7958" minColSha="609" maxColSha="12109" drainMinSha="12104" drainMaxSha="12109" color="EX-dark-cyan" />
    <node name="499" row="611" minCol="610" maxCol="9334" minColSha="610" maxColSha="17062" drainMin="9334" drainMax="9334" drainMinSha="12110" drainMaxSha="12115" color="EX-red" />
    <node name="500" row="612" minCol="611" maxCol="9336" minColSha="611" maxColSha="17686" drainMin="9335" drainMax="9336" drainMinSha="12116" drainMaxSha="12121" color="EX-dark-orange" />
    <node name="510" row="613" minCol="612" maxCol="9337" minColSha="612" maxColSha="17063" drainMin="9337" drainMax="9337" drainMinSha="12122" drainMaxSha="12127" color="EX-dark-gray-purple" />
    <node name="511" row="614" minCol="613" maxCol="7767" minColSha="613" maxColSha="12133" drainMinSha="12128" drainMaxSha="12133" color="EX-cyan" />
    <node name="536" row="615" minCol="614" maxCol="9339" minColSha="614" maxColSha="17493" drainMin="9338" drainMax="9339" drainMinSha="12134" drainMaxSha="12139" color="EX-yellow-orange" />
    <node name="537" row="616" minCol="615" maxCol="9340" minColSha="615" maxColSha="21099" drainMin="9340" drainMax="9340" drainMinSha="12140" drainMaxSha="12145" color="EX-pure-blue" />
    <node name="549" row="617" minCol="616" maxCol="9341" minColSha="616" maxColSha="14585" drainMin="9341" drainMax="9341" drainMinSha="12146" drainMaxSha="12151" color="EX-dark-yellow-green" />
    <node name="570" row="618" minCol="617" maxCol="8457" minColSha="617" maxColSha="12157" drainMinSha="12152" drainMaxSha="12157" color="EX-dark-magenta" />
    <node name="577" row="619" minCol="618" maxCol="8201" minColSha="618" maxColSha="12163" drainMinSha="12158" drainMaxSha="12163" color="EX-dark-green" />
    <node name="58" row="620" minCol="619" maxCol="6064" minColSha="619" maxColSha="12169" drainMinSha="12164" drainMaxSha="12169" color="EX-blue-magenta" />
    <node name="589" row="621" minCol="620" maxCol="9343" minColSha="620" maxColSha="21075" drainMin="9342" drainMax="9343" drainMinSha="12170" drainMaxSha="12175" color="EX-yellow-green" />
    <node name="617" row="622" minCol="621" maxCol="9344" minColSha="621" maxColSha="12858" drainMin="9344" drainMax="9344" drainMinSha="12176" drainMaxSha="12181" color="EX-magenta" />
    <node name="643" row="623" minCol="622" maxCol="9345" minColSha="622" maxColSha="17785" drainMin="9345" drainMax="9345" drainMinSha="12182" drainMaxSha="12187" color="EX-green" />
    <node name="650" row="624" minCol="623" maxCol="9346" minColSha="623" maxColSha="14616" drainMin="9346" drainMax="9346" drainMinSha="12188" drainMaxSha="12193" color="EX-yellow" />
    <node name="658" row="625" minCol="624" maxCol="9347" minColSha="624" maxColSha="19618" drainMin="9347" drainMax="9347" drainMinSha="12194" drainMaxSha="12199" color="EX-purple" />
    <node name="663" row="626" minCol="625" maxCol="6141" minColSha="625" maxColSha="12205" drainMinSha="12200" drainMaxSha="12205" color="EX-dark-purple" />
    <node name="667" row="627" minCol="626" maxCol="9348" minColSha="626" maxColSha="19638" drainMin="9348" drainMax="9348" drainMinSha="12206" drainMaxSha="12211" color="EX-dark-red" />
    <node name="681" row="628" minCol="627" maxCol="9349" minColSha="627" maxColSha="12859" drainMin="9349" drainMax="9349" drainMinSha="12212" drainMaxSha="12217" color="EX-pale-green" />
    <node name="685" row="629" minCol="628" maxCol="9353" minColSha="628" maxColSha="21169" drainMin="9350" drainMax="9353" drainMinSha="12218" drainMaxSha="12223" color="EX-pale-blue" />
    <node name="697" row="630" minCol="629" maxCol="9356" minColSha="629" maxColSha="23749" drainMin="9354" drainMax="9356" drainMinSha="12224" drainMaxSha="12229" color="EX-dark-tan" />
    <node name="704" row="631" minCol="630" maxCol="9359" minColSha="630" maxColSha="22214" drainMin="9357" drainMax="9359" drainMinSha="12230" drainMaxSha="12235" color="EX-pale-blue-magenta" />
    <node name="709" row="632" minCol="631" maxCol="9362" minColSha="631" maxColSha="21321" drainMin="9360" drainMax="9362" drainMinSha="12236" drainMaxSha="12241" color="EX-pale-yellow orange" />
    <node name="722" row="633" minCol="632" maxCol="6685" minColSha="632" maxColSha="12247" drainMinSha="12242" drainMaxSha="12247" color="EX-medium-magenta" />
    <node name="745" row="634" minCol="633" maxCol="9363" minColSha="633" maxColSha="19826" drainMin="9363" drainMax="9363" drainMinSha="12248" drainMaxSha="12253" color="EX-pale-red" />
    <node name="751" row="635" minCol="634" maxCol="9364" minColSha="634" maxColSha="13700" drainMin="9364" drainMax="9364" drainMinSha="12254" drainMaxSha="12259" color="EX-pale-cyan" />
    <node name="752" row="636" minCol="635" maxCol="9366" minColSha="635" maxColSha="22421" drainMin="9365" drainMax="9366" drainMinSha="12260" drainMaxSha="12265" color="EX-pale-yellow-green" />
    <node name="759" row="637" minCol="636" maxCol="6475" minColSha="636" maxColSha="12271" drainMinSha="12266" drainMaxSha="12271" color="EX-pale-purple" />
    <node name="768" row="638" minCol="637" maxCol="9367" minColSha="637" maxColSha="20301" drainMin="9367" drainMax="9367" drainMinSha="12272" drainMaxSha="12277" color="EX-pale-magenta" />
    <node name="770" row="639" minCol="638" maxCol="7886" minColSha="638" maxColSha="12283" drainMinSha="12278" drainMaxSha="12283" color="EX-pale-red-orange" />
    <node name="776" row="640" minCol="639" maxCol="6065" minColSha="639" maxColSha="12289" drainMinSha="12284" drainMaxSha="12289" color="EX-blue" />
    <node name="781" row="641" minCol="640" maxCol="9368" minColSha="640" maxColSha="13751" drainMin="9368" drainMax="9368" drainMinSha="12290" drainMaxSha="12295" color="EX-orange" />
    <node name="787" row="642" minCol="641" maxCol="9370" minColSha="641" maxColSha="15225" drainMin="9369" drainMax="9370" drainMinSha="12296" drainMaxSha="12301" color="EX-dark-cyan" />
    <node name="794" row="643" minCol="642" maxCol="9372" minColSha="642" maxColSha="21582" drainMin="9371" drainMax="9372" drainMinSha="12302" drainMaxSha="12307" color="EX-red" />
    <node name="805" row="644" minCol="643" maxCol="9374" minColSha="643" maxColSha="21195" drainMin="9373" drainMax="9374" drainMinSha="12308" drainMaxSha="12313" color="EX-dark-orange" />
    <node name="806" row="645" minCol="644" maxCol="9375" minColSha="644" maxColSha="14143" drainMin="9375" drainMax="9375" drainMinSha="12314" drainMaxSha="12319" color="EX-dark-gray-purple" />
    <node name="81" row="646" minCol="645" maxCol="9377" minColSha="645" maxColSha="17064" drainMin="9376" drainMax="9377" drainMinSha="12320" drainMaxSha="12325" color="EX-cyan" />
    <node name="813" row="647" minCol="646" maxCol="9378" minColSha="646" maxColSha="12564" drainMin="9378" drainMax="9378" drainMinSha="12326" drainMaxSha="12331" color="EX-yellow-orange" />
    <node name="818" row="648" minCol="647" maxCol="9379" minColSha="647" maxColSha="17701" drainMin="9379" drainMax="9379" drainMinSha="12332" drainMaxSha="12337" color="EX-pure-blue" />
    <node name="825" row="649" minCol="648" maxCol="9380" minColSha="648" maxColSha="13941" drainMin="9380" drainMax="9380" drainMinSha="12338" drainMaxSha="12343" color="EX-dark-yellow-green" />
    <node name="832" row="650" minCol="649" maxCol="7959" minColSha="649" maxColSha="12349" drainMinSha="12344" drainMaxSha="12349" color="EX-dark-magenta" />
    <node name="834" row="651" minCol="650" maxCol="9382" minColSha="650" maxColSha="21170" drainMin="9381" drainMax="9382" drainMinSha="12350" drainMaxSha="12355" color="EX-dark-green" />
    <node name="836" row="652" minCol="651" maxCol="9383" minColSha="651" maxColSha="14027" drainMin="9383" drainMax="9383" drainMinSha="12356" drainMaxSha="12361" color="EX-blue-magenta" />
    <node name="838" row="653" minCol="652" maxCol="9384" minColSha="652" maxColSha="22276" drainMin="9384" drainMax="9384" drainMinSha="12362" drainMaxSha="12367" color="EX-yellow-green" />
    <node name="841" row="654" minCol="653" maxCol="9385" minColSha="653" maxColSha="13993" drainMin="9385" drainMax="9385" drainMinSha="12368" drainMaxSha="12373" color="EX-magenta" />
    <node name="845" row="655" minCol="654" maxCol="9386" minColSha="654" maxColSha="22098" drainMin="9386" drainMax="9386" drainMinSha="12374" drainMaxSha="12379" color="EX-green" />
    <node name="851" row="656" minCol="655" maxCol="9389" minColSha="655" maxColSha="19973" drainMin="9387" drainMax="9389" drainMinSha="12380" drainMaxSha="12385" color="EX-yellow" />
    <node name="853" row="657" minCol="656" maxCol="9390" minColSha="656" maxColSha="21196" drainMin="9390" drainMax="9390" drainMinSha="12386" drainMaxSha="12391" color="EX-purple" />
    <node name="854" row="658" minCol="657" maxCol="9392" minColSha="657" maxColSha="17065" drainMin="9391" drainMax="9392" drainMinSha="12392" drainMaxSha="12397" color="EX-dark-purple" />
    <node name="857" row="659" minCol="658" maxCol="9394" minColSha="658" maxColSha="17066" drainMin="9393" drainMax="9394" drainMinSha="12398" drainMaxSha="12403" color="EX-dark-red" />
    <node name="865" row="660" minCol="659" maxCol="9395" minColSha="659" maxColSha="14157" drainMin="9395" drainMax="9395" drainMinSha="12404" drainMaxSha="12409" color="EX-pale-green" />
    <node name="871" row="661" minCol="660" maxCol="9397" minColSha="660" maxColSha="21428" drainMin="9396" drainMax="9397" drainMinSha="12410" drainMaxSha="12415" color="EX-pale-blue" />
    <node name="881" row="662" minCol="661" maxCol="9399" minColSha="661" maxColSha="19619" drainMin="9398" drainMax="9399" drainMinSha="12416" drainMaxSha="12421" color="EX-dark-tan" />
    <node name="885" row="663" minCol="662" maxCol="9400" minColSha="662" maxColSha="12862" drainMin="9400" drainMax="9400" drainMinSha="12422" drainMaxSha="12427" color="EX-pale-blue-magenta" />
    <node name="891" row="664" minCol="663" maxCol="6751" minColSha="663" maxColSha="12433" drainMinSha="12428" drainMaxSha="12433" color="EX-pale-yellow orange" />
    <node name="894" row="665" minCol="664" maxCol="9401" minColSha="664" maxColSha="22244" drainMin="9401" drainMax="9401" drainMinSha="12434" drainMaxSha="12439" color="EX-medium-magenta" />
    <node name="895" row="666" minCol="665" maxCol="9403" minColSha="665" maxColSha="17067" drainMin="9402" drainMax="9403" drainMinSha="12440" drainMaxSha="12445" color="EX-pale-red" />
    <node name="897" row="667" minCol="666" maxCol="9407" minColSha="666" maxColSha="20084" drainMin="9404" drainMax="9407" drainMinSha="12446" drainMaxSha="12451" color="EX-pale-cyan" />
    <node name="903" row="668" minCol="667" maxCol="9408" minColSha="667" maxColSha="17438" drainMin="9408" drainMax="9408" drainMinSha="12452" drainMaxSha="12457" color="EX-pale-yellow-green" />
    <node name="907" row="669" minCol="668" maxCol="9410" minColSha="668" maxColSha="14751" drainMin="9409" drainMax="9410" drainMinSha="12458" drainMaxSha="12463" color="EX-pale-purple" />
    <node name="911" row="670" minCol="669" maxCol="9413" minColSha="669" maxColSha="22186" drainMin="9411" drainMax="9413" drainMinSha="12464" drainMaxSha="12469" color="EX-pale-magenta" />
    <node name="919" row="671" minCol="670" maxCol="9414" minColSha="670" maxColSha="17068" drainMin="9414" drainMax="9414" drainMinSha="12470" drainMaxSha="12475" color="EX-pale-red-orange" />
    <node name="921" row="672" minCol="671" maxCol="9417" minColSha="671" maxColSha="17069" drainMin="9415" drainMax="9417" drainMinSha="12476" drainMaxSha="12481" color="EX-blue" />
    <node name="922" row="673" minCol="672" maxCol="9420" minColSha="672" maxColSha="21076" drainMin="9418" drainMax="9420" drainMinSha="12482" drainMaxSha="12487" color="EX-orange" />
    <node name="928" row="674" minCol="673" maxCol="8178" minColSha="673" maxColSha="12493" drainMinSha="12488" drainMaxSha="12493" color="EX-dark-cyan" />
    <node name="939" row="675" minCol="674" maxCol="9421" minColSha="674" maxColSha="17275" drainMin="9421" drainMax="9421" drainMinSha="12494" drainMaxSha="12499" color="EX-red" />
    <node name="945" row="676" minCol="675" maxCol="9423" minColSha="675" maxColSha="22169" drainMin="9422" drainMax="9423" drainMinSha="12500" drainMaxSha="12505" color="EX-dark-orange" />
    <node name="949" row="677" minCol="676" maxCol="9424" minColSha="676" maxColSha="12863" drainMin="9424" drainMax="9424" drainMinSha="12506" drainMaxSha="12511" color="EX-dark-gray-purple" />
    <node name="952" row="678" minCol="677" maxCol="9425" minColSha="677" maxColSha="12665" drainMin="9425" drainMax="9425" drainMinSha="12512" drainMaxSha="12517" color="EX-cyan" />
    <node name="982" row="679" minCol="678" maxCol="9427" minColSha="678" maxColSha="14365" drainMin="9426" drainMax="9427" drainMinSha="12518" drainMaxSha="12523" color="EX-yellow-orange" />
    <node name="995" row="680" minCol="679" maxCol="9428" minColSha="679" maxColSha="17786" drainMin="9428" drainMax="9428" drainMinSha="12524" drainMaxSha="12529" color="EX-pure-blue" />
    <node name="999" row="681" minCol="680" maxCol="9430" minColSha="680" maxColSha="17070" drainMin="9429" drainMax="9430" drainMinSha="12530" drainMaxSha="12535" color="EX-dark-yellow-green" />
    <node name="36" row="682" minCol="924" maxCol="9504" minColSha="925" maxColSha="23738" drainMin="9431" drainMax="9504" drainMinSha="12536" drainMaxSha="12638" color="EX-dark-magenta" />
    <node name="41" row="683" minCol="925" maxCol="9577" minColSha="926" maxColSha="23778" drainMin="9505" drainMax="9577" drainMinSha="12639" drainMaxSha="12738" color="EX-dark-green" />
    <node name="49" row="684" minCol="926" maxCol="9632" minColSha="927" maxColSha="23809" drainMin="9578" drainMax="9632" drainMinSha="12739" drainMaxSha="12825" color="EX-blue-magenta" />
    <node name="25" row="685" minCol="927" maxCol="9677" minColSha="928" maxColSha="23467" drainMin="9633" drainMax="9677" drainMinSha="12826" drainMaxSha="12908" color="EX-yellow-green" />
    <node name="63" row="686" minCol="928" maxCol="9725" minColSha="929" maxColSha="23918" drainMin="9678" drainMax="9725" drainMinSha="12909" drainMaxSha="12987" color="EX-magenta" />
    <node name="33" row="687" minCol="929" maxCol="9761" minColSha="930" maxColSha="23442" drainMin="9726" drainMax="9761" drainMinSha="12988" drainMaxSha="13047" color="EX-green" />
    <node name="18" row="688" minCol="930" maxCol="9799" minColSha="931" maxColSha="23906" drainMin="9762" drainMax="9799" drainMinSha="13048" drainMaxSha="13104" color="EX-yellow" />
    <node name="102" row="689" minCol="931" maxCol="9832" minColSha="932" maxColSha="23925" drainMin="9800" drainMax="9832" drainMinSha="13105" drainMaxSha="13159" color="EX-purple" />
    <node name="105" row="690" minCol="932" maxCol="9871" minColSha="933" maxColSha="23919" drainMin="9833" drainMax="9871" drainMinSha="13160" drainMaxSha="13212" color="EX-dark-purple" />
    <node name="244" row="691" minCol="933" maxCol="9907" minColSha="934" maxColSha="23797" drainMin="9872" drainMax="9907" drainMinSha="13213" drainMaxSha="13265" color="EX-dark-red" />
    <node name="32" row="692" minCol="934" maxCol="9943" minColSha="935" maxColSha="23926" drainMin="9908" drainMax="9943" drainMinSha="13266" drainMaxSha="13317" color="EX-pale-green" />
    <node name="66" row="693" minCol="935" maxCol="9973" minColSha="936" maxColSha="23864" drainMin="9944" drainMax="9973" drainMinSha="13318" drainMaxSha="13368" color="EX-pale-blue" />
    <node name="19" row="694" minCol="936" maxCol="10000" minColSha="937" maxColSha="23843" drainMin="9974" drainMax="10000" drainMinSha="13369" drainMaxSha="13417" color="EX-dark-tan" />
    <node name="123" row="695" minCol="937" maxCol="10030" minColSha="938" maxColSha="23833" drainMin="10001" drainMax="10030" drainMinSha="13418" drainMaxSha="13462" color="EX-pale-blue-magenta" />
    <node name="107" row="696" minCol="938" maxCol="10059" minColSha="939" maxColSha="23894" drainMin="10031" drainMax="10059" drainMinSha="13463" drainMaxSha="13502" color="EX-pale-yellow orange" />
    <node name="68" row="697" minCol="939" maxCol="10083" minColSha="940" maxColSha="23480" drainMin="10060" drainMax="10083" drainMinSha="13503" drainMaxSha="13540" color="EX-medium-magenta" />
    <node name="47" row="698" minCol="940" maxCol="10106" minColSha="941" maxColSha="23656" drainMin="10084" drainMax="10106" drainMinSha="13541" drainMaxSha="13575" color="EX-pale-red" />
    <node name="202" row="699" minCol="941" maxCol="10129" minColSha="942" maxColSha="23874" drainMin="10107" drainMax="10129" drainMinSha="13576" drainMaxSha="13606" color="EX-pale-cyan" />
    <node name="160" row="700" minCol="942" maxCol="10147" minColSha="943" maxColSha="23927" drainMin="10130" drainMax="10147" drainMinSha="13607" drainMaxSha="13636" color="EX-pale-yellow-green" />
    <node name="106" row="701" minCol="943" maxCol="10162" minColSha="944" maxColSha="23259" drainMin="10148" drainMax="10162" drainMinSha="13637" drainMaxSha="13663" color="EX-pale-purple" />
    <node name="155" row="702" minCol="944" maxCol="10179" minColSha="945" maxColSha="23332" drainMin="10163" drainMax="10179" drainMinSha="13664" drainMaxSha="13690" color="EX-pale-magenta" />
    <node name="196" row="703" minCol="945" maxCol="10195" minColSha="946" maxColSha="23217" drainMin="10180" drainMax="10195" drainMinSha="13691" drainMaxSha="13717" color="EX-pale-red-orange" />
    <node name="127" row="704" minCol="946" maxCol="10208" minColSha="947" maxColSha="23936" drainMin="10196" drainMax="10208" drainMinSha="13718" drainMaxSha="13741" color="EX-blue" />
    <node name="182" row="705" minCol="947" maxCol="10220" minColSha="948" maxColSha="22828" drainMin="10209" drainMax="10220" drainMinSha="13742" drainMaxSha="13765" color="EX-orange" />
    <node name="112" row="706" minCol="948" maxCol="10235" minColSha="949" maxColSha="22967" drainMin="10221" drainMax="10235" drainMinSha="13766" drainMaxSha="13788" color="EX-dark-cyan" />
    <node name="195" row="707" minCol="949" maxCol="10250" minColSha="950" maxColSha="23731" drainMin="10236" drainMax="10250" drainMinSha="13789" drainMaxSha="13811" color="EX-red" />
    <node name="306" row="708" minCol="950" maxCol="10265" minColSha="951" maxColSha="23907" drainMin="10251" drainMax="10265" drainMinSha="13812" drainMaxSha="13834" color="EX-dark-orange" />
    <node name="417" row="709" minCol="951" maxCol="10275" minColSha="952" maxColSha="23529" drainMin="10266" drainMax="10275" drainMinSha="13835" drainMaxSha="13856" color="EX-dark-gray-purple" />
    <node name="311" row="710" minCol="952" maxCol="10287" minColSha="953" maxColSha="23744" drainMin="10276" drainMax="10287" drainMinSha="13857" drainMaxSha="13876" color="EX-cyan" />
    <node name="232" row="711" minCol="953" maxCol="10297" minColSha="954" maxColSha="23952" drainMin="10288" drainMax="10297" drainMinSha="13877" drainMaxSha="13895" color="EX-yellow-orange" />
    <node name="247" row="712" minCol="954" maxCol="10305" minColSha="955" maxColSha="22428" drainMin="10298" drainMax="10305" drainMinSha="13896" drainMaxSha="13914" color="EX-pure-blue" />
    <node name="35" row="713" minCol="955" maxCol="10316" minColSha="956" maxColSha="22429" drainMin="10306" drainMax="10316" drainMinSha="13915" drainMaxSha="13933" color="EX-dark-yellow-green" />
    <node name="40" row="714" minCol="956" maxCol="10325" minColSha="957" maxColSha="23687" drainMin="10317" drainMax="10325" drainMinSha="13934" drainMaxSha="13952" color="EX-dark-magenta" />
    <node name="108" row="715" minCol="957" maxCol="10334" minColSha="958" maxColSha="23953" drainMin="10326" drainMax="10334" drainMinSha="13953" drainMaxSha="13969" color="EX-dark-green" />
    <node name="114" row="716" minCol="958" maxCol="10340" minColSha="959" maxColSha="21009" drainMin="10335" drainMax="10340" drainMinSha="13970" drainMaxSha="13986" color="EX-blue-magenta" />
    <node name="128" row="717" minCol="959" maxCol="10349" minColSha="960" maxColSha="23698" drainMin="10341" drainMax="10349" drainMinSha="13987" drainMaxSha="14003" color="EX-yellow-green" />
    <node name="223" row="718" minCol="960" maxCol="10359" minColSha="961" maxColSha="23586" drainMin="10350" drainMax="10359" drainMinSha="14004" drainMaxSha="14020" color="EX-magenta" />
    <node name="263" row="719" minCol="961" maxCol="10368" minColSha="962" maxColSha="23868" drainMin="10360" drainMax="10368" drainMinSha="14021" drainMaxSha="14037" color="EX-green" />
    <node name="305" row="720" minCol="962" maxCol="10378" minColSha="963" maxColSha="23947" drainMin="10369" drainMax="10378" drainMinSha="14038" drainMaxSha="14054" color="EX-yellow" />
    <node name="435" row="721" minCol="963" maxCol="10388" minColSha="964" maxColSha="22245" drainMin="10379" drainMax="10388" drainMinSha="14055" drainMaxSha="14071" color="EX-purple" />
    <node name="52" row="722" minCol="964" maxCol="10397" minColSha="965" maxColSha="23610" drainMin="10389" drainMax="10397" drainMinSha="14072" drainMaxSha="14088" color="EX-dark-purple" />
    <node name="398" row="723" minCol="965" maxCol="10405" minColSha="966" maxColSha="23838" drainMin="10398" drainMax="10405" drainMinSha="14089" drainMaxSha="14104" color="EX-dark-red" />
    <node name="427" row="724" minCol="966" maxCol="10411" minColSha="967" maxColSha="22527" drainMin="10406" drainMax="10411" drainMinSha="14105" drainMaxSha="14120" color="EX-pale-green" />
    <node name="224" row="725" minCol="967" maxCol="10416" minColSha="968" maxColSha="20673" drainMin="10412" drainMax="10416" drainMinSha="14121" drainMaxSha="14135" color="EX-pale-blue" />
    <node name="513" row="726" minCol="968" maxCol="10423" minColSha="969" maxColSha="23605" drainMin="10417" drainMax="10423" drainMinSha="14136" drainMaxSha="14150" color="EX-dark-tan" />
    <node name="762" row="727" minCol="969" maxCol="10431" minColSha="970" maxColSha="21726" drainMin="10424" drainMax="10431" drainMinSha="14151" drainMaxSha="14165" color="EX-pale-blue-magenta" />
    <node name="827" row="728" minCol="970" maxCol="10437" minColSha="971" maxColSha="23433" drainMin="10432" drainMax="10437" drainMinSha="14166" drainMaxSha="14180" color="EX-pale-yellow orange" />
    <node name="235" row="729" minCol="971" maxCol="10443" minColSha="972" maxColSha="23237" drainMin="10438" drainMax="10443" drainMinSha="14181" drainMaxSha="14194" color="EX-medium-magenta" />
    <node name="241" row="730" minCol="972" maxCol="10451" minColSha="973" maxColSha="23272" drainMin="10444" drainMax="10451" drainMinSha="14195" drainMaxSha="14208" color="EX-pale-red" />
    <node name="253" row="731" minCol="973" maxCol="10457" minColSha="974" maxColSha="23928" drainMin="10452" drainMax="10457" drainMinSha="14209" drainMaxSha="14222" color="EX-pale-cyan" />
    <node name="310" row="732" minCol="974" maxCol="10462" minColSha="975" maxColSha="21583" drainMin="10458" drainMax="10462" drainMinSha="14223" drainMaxSha="14236" color="EX-pale-yellow-green" />
    <node name="516" row="733" minCol="975" maxCol="10470" minColSha="976" maxColSha="23611" drainMin="10463" drainMax="10470" drainMinSha="14237" drainMaxSha="14250" color="EX-pale-purple" />
    <node name="54" row="734" minCol="976" maxCol="10475" minColSha="977" maxColSha="22319" drainMin="10471" drainMax="10475" drainMinSha="14251" drainMaxSha="14264" color="EX-pale-magenta" />
    <node name="99" row="735" minCol="977" maxCol="10481" minColSha="978" maxColSha="22505" drainMin="10476" drainMax="10481" drainMinSha="14265" drainMaxSha="14278" color="EX-pale-red-orange" />
    <node name="185" row="736" minCol="978" maxCol="10489" minColSha="979" maxColSha="22416" drainMin="10482" drainMax="10489" drainMinSha="14279" drainMaxSha="14291" color="EX-blue" />
    <node name="198" row="737" minCol="979" maxCol="10495" minColSha="980" maxColSha="23875" drainMin="10490" drainMax="10495" drainMinSha="14292" drainMaxSha="14304" color="EX-orange" />
    <node name="243" row="738" minCol="980" maxCol="10500" minColSha="981" maxColSha="22171" drainMin="10496" drainMax="10500" drainMinSha="14305" drainMaxSha="14317" color="EX-dark-cyan" />
    <node name="469" row="739" minCol="981" maxCol="10507" minColSha="982" maxColSha="23693" drainMin="10501" drainMax="10507" drainMinSha="14318" drainMaxSha="14330" color="EX-red" />
    <node name="524" row="740" minCol="982" maxCol="10514" minColSha="983" maxColSha="23443" drainMin="10508" drainMax="10514" drainMinSha="14331" drainMaxSha="14343" color="EX-dark-orange" />
    <node name="597" row="741" minCol="983" maxCol="10519" minColSha="984" maxColSha="22062" drainMin="10515" drainMax="10519" drainMinSha="14344" drainMaxSha="14356" color="EX-dark-gray-purple" />
    <node name="79" row="742" minCol="984" maxCol="10521" minColSha="985" maxColSha="23530" drainMin="10520" drainMax="10521" drainMinSha="14357" drainMaxSha="14369" color="EX-cyan" />
    <node name="864" row="743" minCol="985" maxCol="10526" minColSha="986" maxColSha="22944" drainMin="10522" drainMax="10526" drainMinSha="14370" drainMaxSha="14382" color="EX-yellow-orange" />
    <node name="213" row="744" minCol="986" maxCol="10530" minColSha="987" maxColSha="20560" drainMin="10527" drainMax="10530" drainMinSha="14383" drainMaxSha="14394" color="EX-pure-blue" />
    <node name="394" row="745" minCol="987" maxCol="10535" minColSha="988" maxColSha="23623" drainMin="10531" drainMax="10535" drainMinSha="14395" drainMaxSha="14406" color="EX-dark-yellow-green" />
    <node name="554" row="746" minCol="988" maxCol="10541" minColSha="989" maxColSha="21911" drainMin="10536" drainMax="10541" drainMinSha="14407" drainMaxSha="14418" color="EX-dark-magenta" />
    <node name="638" row="747" minCol="989" maxCol="10549" minColSha="990" maxColSha="22968" drainMin="10542" drainMax="10549" drainMinSha="14419" drainMaxSha="14430" color="EX-dark-green" />
    <node name="829" row="748" minCol="990" maxCol="10556" minColSha="991" maxColSha="23509" drainMin="10550" drainMax="10556" drainMinSha="14431" drainMaxSha="14442" color="EX-blue-magenta" />
    <node name="145" row="749" minCol="991" maxCol="10561" minColSha="992" maxColSha="22628" drainMin="10557" drainMax="10561" drainMinSha="14443" drainMaxSha="14453" color="EX-yellow-green" />
    <node name="169" row="750" minCol="992" maxCol="10565" minColSha="993" maxColSha="18594" drainMin="10562" drainMax="10565" drainMinSha="14454" drainMaxSha="14464" color="EX-magenta" />
    <node name="259" row="751" minCol="993" maxCol="10570" minColSha="994" maxColSha="23591" drainMin="10566" drainMax="10570" drainMinSha="14465" drainMaxSha="14475" color="EX-green" />
    <node name="472" row="752" minCol="994" maxCol="10574" minColSha="995" maxColSha="19243" drainMin="10571" drainMax="10574" drainMinSha="14476" drainMaxSha="14486" color="EX-yellow" />
    <node name="485" row="753" minCol="995" maxCol="10578" minColSha="996" maxColSha="22811" drainMin="10575" drainMax="10578" drainMinSha="14487" drainMaxSha="14497" color="EX-purple" />
    <node name="601" row="754" minCol="996" maxCol="10583" minColSha="997" maxColSha="23014" drainMin="10579" drainMax="10583" drainMinSha="14498" drainMaxSha="14508" color="EX-dark-purple" />
    <node name="70" row="755" minCol="997" maxCol="10587" minColSha="998" maxColSha="22678" drainMin="10584" drainMax="10587" drainMinSha="14509" drainMaxSha="14519" color="EX-dark-red" />
    <node name="773" row="756" minCol="998" maxCol="10592" minColSha="999" maxColSha="23510" drainMin="10588" drainMax="10592" drainMinSha="14520" drainMaxSha="14530" color="EX-pale-green" />
    <node name="992" row="757" minCol="999" maxCol="10597" minColSha="1000" maxColSha="23669" drainMin="10593" drainMax="10597" drainMinSha="14531" drainMaxSha="14541" color="EX-pale-blue" />
    <node name="161" row="758" minCol="1000" maxCol="10599" minColSha="1001" maxColSha="23318" drainMin="10598" drainMax="10599" drainMinSha="14542" drainMaxSha="14551" color="EX-dark-tan" />
    <node name="238" row="759" minCol="1001" maxCol="10602" minColSha="1002" maxColSha="23845" drainMin="10600" drainMax="10602" drainMinSha="14552" drainMaxSha="14561" color="EX-pale-blue-magenta" />
    <node name="290" row="760" minCol="1002" maxCol="10603" minColSha="1003" maxColSha="21667" drainMin="10603" drainMax="10603" drainMinSha="14562" drainMaxSha="14571" color="EX-pale-yellow orange" />
    <node name="340" row="761" minCol="1003" maxCol="10606" minColSha="1004" maxColSha="22388" drainMin="10604" drainMax="10606" drainMinSha="14572" drainMaxSha="14581" color="EX-medium-magenta" />
    <node name="355" row="762" minCol="1004" maxCol="10611" minColSha="1005" maxColSha="23025" drainMin="10607" drainMax="10611" drainMinSha="14582" drainMaxSha="14591" color="EX-pale-red" />
    <node name="381" row="763" minCol="1005" maxCol="10614" minColSha="1006" maxColSha="21414" drainMin="10612" drainMax="10614" drainMinSha="14592" drainMaxSha="14601" color="EX-pale-cyan" />
    <node name="419" row="764" minCol="1006" maxCol="10619" minColSha="1007" maxColSha="20871" drainMin="10615" drainMax="10619" drainMinSha="14602" drainMaxSha="14611" color="EX-pale-yellow-green" />
    <node name="440" row="765" minCol="1007" maxCol="10623" minColSha="1008" maxColSha="23086" drainMin="10620" drainMax="10623" drainMinSha="14612" drainMaxSha="14621" color="EX-pale-purple" />
    <node name="486" row="766" minCol="1008" maxCol="10629" minColSha="1009" maxColSha="23853" drainMin="10624" drainMax="10629" drainMinSha="14622" drainMaxSha="14631" color="EX-pale-magenta" />
    <node name="586" row="767" minCol="1009" maxCol="10630" minColSha="1010" maxColSha="15396" drainMin="10630" drainMax="10630" drainMinSha="14632" drainMaxSha="14641" color="EX-pale-red-orange" />
    <node name="591" row="768" minCol="1010" maxCol="10634" minColSha="1011" maxColSha="22381" drainMin="10631" drainMax="10634" drainMinSha="14642" drainMaxSha="14651" color="EX-blue" />
    <node name="593" row="769" minCol="1011" maxCol="10637" minColSha="1012" maxColSha="22919" drainMin="10635" drainMax="10637" drainMinSha="14652" drainMaxSha="14661" color="EX-orange" />
    <node name="653" row="770" minCol="1012" maxCol="10640" minColSha="1013" maxColSha="23629" drainMin="10638" drainMax="10640" drainMinSha="14662" drainMaxSha="14671" color="EX-dark-cyan" />
    <node name="918" row="771" minCol="1013" maxCol="10643" minColSha="1014" maxColSha="22246" drainMin="10641" drainMax="10643" drainMinSha="14672" drainMaxSha="14681" color="EX-red" />
    <node name="100" row="772" minCol="1014" maxCol="10645" minColSha="1015" maxColSha="20590" drainMin="10644" drainMax="10645" drainMinSha="14682" drainMaxSha="14690" color="EX-dark-orange" />
    <node name="110" row="773" minCol="1015" maxCol="10648" minColSha="1016" maxColSha="22101" drainMin="10646" drainMax="10648" drainMinSha="14691" drainMaxSha="14699" color="EX-dark-gray-purple" />
    <node name="115" row="774" minCol="1016" maxCol="10650" minColSha="1017" maxColSha="23150" drainMin="10649" drainMax="10650" drainMinSha="14700" drainMaxSha="14708" color="EX-cyan" />
    <node name="1463" row="775" minCol="1017" maxCol="10653" minColSha="1018" maxColSha="20768" drainMin="10651" drainMax="10653" drainMinSha="14709" drainMaxSha="14717" color="EX-yellow-orange" />
    <node name="1585" row="776" minCol="1018" maxCol="10656" minColSha="1019" maxColSha="21894" drainMin="10654" drainMax="10656" drainMinSha="14718" drainMaxSha="14726" color="EX-pure-blue" />
    <node name="272" row="777" minCol="1019" maxCol="10658" minColSha="1020" maxColSha="22253" drainMin="10657" drainMax="10658" drainMinSha="14727" drainMaxSha="14735" color="EX-dark-yellow-green" />
    <node name="275" row="778" minCol="1020" maxCol="10660" minColSha="1021" maxColSha="23277" drainMin="10659" drainMax="10660" drainMinSha="14736" drainMaxSha="14744" color="EX-dark-magenta" />
    <node name="298" row="779" minCol="1021" maxCol="10662" minColSha="1022" maxColSha="23050" drainMin="10661" drainMax="10662" drainMinSha="14745" drainMaxSha="14753" color="EX-dark-green" />
    <node name="304" row="780" minCol="1022" maxCol="10665" minColSha="1023" maxColSha="23839" drainMin="10663" drainMax="10665" drainMinSha="14754" drainMaxSha="14762" color="EX-blue-magenta" />
    <node name="309" row="781" minCol="1023" maxCol="10667" minColSha="1024" maxColSha="16824" drainMin="10666" drainMax="10667" drainMinSha="14763" drainMaxSha="14771" color="EX-yellow-green" />
    <node name="342" row="782" minCol="1024" maxCol="10669" minColSha="1025" maxColSha="23511" drainMin="10668" drainMax="10669" drainMinSha="14772" drainMaxSha="14780" color="EX-magenta" />
    <node name="363" row="783" minCol="1025" maxCol="10673" minColSha="1026" maxColSha="20451" drainMin="10670" drainMax="10673" drainMinSha="14781" drainMaxSha="14789" color="EX-green" />
    <node name="386" row="784" minCol="1026" maxCol="10675" minColSha="1027" maxColSha="23482" drainMin="10674" drainMax="10675" drainMinSha="14790" drainMaxSha="14798" color="EX-yellow" />
    <node name="393" row="785" minCol="1027" maxCol="10677" minColSha="1028" maxColSha="20536" drainMin="10676" drainMax="10677" drainMinSha="14799" drainMaxSha="14807" color="EX-purple" />
    <node name="439" row="786" minCol="1028" maxCol="10682" minColSha="1029" maxColSha="22217" drainMin="10678" drainMax="10682" drainMinSha="14808" drainMaxSha="14816" color="EX-dark-purple" />
    <node name="453" row="787" minCol="1029" maxCol="10686" minColSha="1030" maxColSha="19572" drainMin="10683" drainMax="10686" drainMinSha="14817" drainMaxSha="14825" color="EX-dark-red" />
    <node name="481" row="788" minCol="1030" maxCol="10689" minColSha="1031" maxColSha="23004" drainMin="10687" drainMax="10689" drainMinSha="14826" drainMaxSha="14834" color="EX-pale-green" />
    <node name="496" row="789" minCol="1031" maxCol="10692" minColSha="1032" maxColSha="23051" drainMin="10690" drainMax="10692" drainMinSha="14835" drainMaxSha="14843" color="EX-pale-blue" />
    <node name="505" row="790" minCol="1032" maxCol="10696" minColSha="1033" maxColSha="23207" drainMin="10693" drainMax="10696" drainMinSha="14844" drainMaxSha="14852" color="EX-dark-tan" />
    <node name="527" row="791" minCol="1033" maxCol="10698" minColSha="1034" maxColSha="22829" drainMin="10697" drainMax="10698" drainMinSha="14853" drainMaxSha="14861" color="EX-pale-blue-magenta" />
    <node name="647" row="792" minCol="1034" maxCol="10700" minColSha="1035" maxColSha="22936" drainMin="10699" drainMax="10700" drainMinSha="14862" drainMaxSha="14870" color="EX-pale-yellow orange" />
    <node name="669" row="793" minCol="1035" maxCol="10704" minColSha="1036" maxColSha="19519" drainMin="10701" drainMax="10704" drainMinSha="14871" drainMaxSha="14879" color="EX-medium-magenta" />
    <node name="673" row="794" minCol="1036" maxCol="10707" minColSha="1037" maxColSha="18786" drainMin="10705" drainMax="10707" drainMinSha="14880" drainMaxSha="14888" color="EX-pale-red" />
    <node name="694" row="795" minCol="1037" maxCol="10708" minColSha="1038" maxColSha="20032" drainMin="10708" drainMax="10708" drainMinSha="14889" drainMaxSha="14897" color="EX-pale-cyan" />
    <node name="696" row="796" minCol="1038" maxCol="10712" minColSha="1039" maxColSha="23720" drainMin="10709" drainMax="10712" drainMinSha="14898" drainMaxSha="14906" color="EX-pale-yellow-green" />
    <node name="729" row="797" minCol="1039" maxCol="10716" minColSha="1040" maxColSha="22623" drainMin="10713" drainMax="10716" drainMinSha="14907" drainMaxSha="14915" color="EX-pale-purple" />
    <node name="731" row="798" minCol="1040" maxCol="10719" minColSha="1041" maxColSha="22624" drainMin="10717" drainMax="10719" drainMinSha="14916" drainMaxSha="14924" color="EX-pale-magenta" />
    <node name="736" row="799" minCol="1041" maxCol="10723" minColSha="1042" maxColSha="21547" drainMin="10720" drainMax="10723" drainMinSha="14925" drainMaxSha="14933" color="EX-pale-red-orange" />
    <node name="771" row="800" minCol="1042" maxCol="10727" minColSha="1043" maxColSha="23366" drainMin="10724" drainMax="10727" drainMinSha="14934" drainMaxSha="14942" color="EX-blue" />
    <node name="797" row="801" minCol="1043" maxCol="10731" minColSha="1044" maxColSha="23773" drainMin="10728" drainMax="10731" drainMinSha="14943" drainMaxSha="14951" color="EX-orange" />
    <node name="839" row="802" minCol="1044" maxCol="10734" minColSha="1045" maxColSha="22979" drainMin="10732" drainMax="10734" drainMinSha="14952" drainMaxSha="14960" color="EX-dark-cyan" />
    <node name="890" row="803" minCol="1045" maxCol="10736" minColSha="1046" maxColSha="19134" drainMin="10735" drainMax="10736" drainMinSha="14961" drainMaxSha="14969" color="EX-red" />
    <node name="893" row="804" minCol="1046" maxCol="10739" minColSha="1047" maxColSha="19683" drainMin="10737" drainMax="10739" drainMinSha="14970" drainMaxSha="14978" color="EX-dark-orange" />
    <node name="923" row="805" minCol="1047" maxCol="10741" minColSha="1048" maxColSha="18624" drainMin="10740" drainMax="10741" drainMinSha="14979" drainMaxSha="14987" color="EX-dark-gray-purple" />
    <node name="942" row="806" minCol="1048" maxCol="10745" minColSha="1049" maxColSha="23570" drainMin="10742" drainMax="10745" drainMinSha="14988" drainMaxSha="14996" color="EX-cyan" />
    <node name="96" row="807" minCol="1049" maxCol="10747" minColSha="1050" maxColSha="20901" drainMin="10746" drainMax="10747" drainMinSha="14997" drainMaxSha="15005" color="EX-yellow-orange" />
    <node name="1053" row="808" minCol="1050" maxCol="10752" minColSha="1051" maxColSha="23721" drainMin="10748" drainMax="10752" drainMinSha="15006" drainMaxSha="15013" color="EX-pure-blue" />
    <node name="1059" row="809" minCol="1051" maxCol="10755" minColSha="1052" maxColSha="21042" drainMin="10753" drainMax="10755" drainMinSha="15014" drainMaxSha="15021" color="EX-dark-yellow-green" />
    <node name="1077" row="810" minCol="1052" maxCol="10759" minColSha="1053" maxColSha="23381" drainMin="10756" drainMax="10759" drainMinSha="15022" drainMaxSha="15029" color="EX-dark-magenta" />
    <node name="1101" row="811" minCol="1053" maxCol="10760" minColSha="1054" maxColSha="21372" drainMin="10760" drainMax="10760" drainMinSha="15030" drainMaxSha="15037" color="EX-dark-green" />
    <node name="1134" row="812" minCol="1054" maxCol="10763" minColSha="1055" maxColSha="21483" drainMin="10761" drainMax="10763" drainMinSha="15038" drainMaxSha="15045" color="EX-blue-magenta" />
    <node name="1175" row="813" minCol="1055" maxCol="10764" minColSha="1056" maxColSha="15635" drainMin="10764" drainMax="10764" drainMinSha="15046" drainMaxSha="15053" color="EX-yellow-green" />
    <node name="1242" row="814" minCol="1056" maxCol="10765" minColSha="1057" maxColSha="18727" drainMin="10765" drainMax="10765" drainMinSha="15054" drainMaxSha="15061" color="EX-magenta" />
    <node name="1269" row="815" minCol="1057" maxCol="10769" minColSha="1058" maxColSha="23948" drainMin="10766" drainMax="10769" drainMinSha="15062" drainMaxSha="15069" color="EX-green" />
    <node name="140" row="816" minCol="1058" maxCol="9176" minColSha="1059" maxColSha="15077" drainMinSha="15070" drainMaxSha="15077" color="EX-yellow" />
    <node name="141" row="817" minCol="1059" maxCol="10772" minColSha="1060" maxColSha="22900" drainMin="10770" drainMax="10772" drainMinSha="15078" drainMaxSha="15085" color="EX-purple" />
    <node name="1506" row="818" minCol="1060" maxCol="10774" minColSha="1061" maxColSha="19050" drainMin="10773" drainMax="10774" drainMinSha="15086" drainMaxSha="15093" color="EX-dark-purple" />
    <node name="162" row="819" minCol="1061" maxCol="10335" minColSha="1062" maxColSha="15101" drainMinSha="15094" drainMaxSha="15101" color="EX-dark-red" />
    <node name="163" row="820" minCol="1062" maxCol="10775" minColSha="1063" maxColSha="18769" drainMin="10775" drainMax="10775" drainMinSha="15102" drainMaxSha="15109" color="EX-pale-green" />
    <node name="248" row="821" minCol="1063" maxCol="10776" minColSha="1064" maxColSha="17338" drainMin="10776" drainMax="10776" drainMinSha="15110" drainMaxSha="15117" color="EX-pale-blue" />
    <node name="251" row="822" minCol="1064" maxCol="10777" minColSha="1065" maxColSha="23469" drainMin="10777" drainMax="10777" drainMinSha="15118" drainMaxSha="15125" color="EX-dark-tan" />
    <node name="402" row="823" minCol="1065" maxCol="10780" minColSha="1066" maxColSha="23145" drainMin="10778" drainMax="10780" drainMinSha="15126" drainMaxSha="15133" color="EX-pale-blue-magenta" />
    <node name="428" row="824" minCol="1066" maxCol="10784" minColSha="1067" maxColSha="21152" drainMin="10781" drainMax="10784" drainMinSha="15134" drainMaxSha="15141" color="EX-pale-yellow orange" />
    <node name="458" row="825" minCol="1067" maxCol="10786" minColSha="1068" maxColSha="23225" drainMin="10785" drainMax="10786" drainMinSha="15142" drainMaxSha="15149" color="EX-medium-magenta" />
    <node name="497" row="826" minCol="1068" maxCol="10788" minColSha="1069" maxColSha="23657" drainMin="10787" drainMax="10788" drainMinSha="15150" drainMaxSha="15157" color="EX-pale-red" />
    <node name="508" row="827" minCol="1069" maxCol="9060" minColSha="1070" maxColSha="15165" drainMinSha="15158" drainMaxSha="15165" color="EX-pale-cyan" />
    <node name="529" row="828" minCol="1070" maxCol="10790" minColSha="1071" maxColSha="18547" drainMin="10789" drainMax="10790" drainMinSha="15166" drainMaxSha="15173" color="EX-pale-yellow-green" />
    <node name="542" row="829" minCol="1071" maxCol="9402" minColSha="1072" maxColSha="15181" drainMinSha="15174" drainMaxSha="15181" color="EX-pale-purple" />
    <node name="587" row="830" minCol="1072" maxCol="10792" minColSha="1073" maxColSha="22485" drainMin="10791" drainMax="10792" drainMinSha="15182" drainMaxSha="15189" color="EX-pale-magenta" />
    <node name="588" row="831" minCol="1073" maxCol="10794" minColSha="1074" maxColSha="21696" drainMin="10793" drainMax="10794" drainMinSha="15190" drainMaxSha="15197" color="EX-pale-red-orange" />
    <node name="610" row="832" minCol="1074" maxCol="10798" minColSha="1075" maxColSha="22744" drainMin="10795" drainMax="10798" drainMinSha="15198" drainMaxSha="15205" color="EX-blue" />
    <node name="621" row="833" minCol="1075" maxCol="10800" minColSha="1076" maxColSha="23658" drainMin="10799" drainMax="10800" drainMinSha="15206" drainMaxSha="15213" color="EX-orange" />
    <node name="701" row="834" minCol="1076" maxCol="10802" minColSha="1077" maxColSha="19212" drainMin="10801" drainMax="10802" drainMinSha="15214" drainMaxSha="15221" color="EX-dark-cyan" />
    <node name="717" row="835" minCol="1077" maxCol="10805" minColSha="1078" maxColSha="17279" drainMin="10803" drainMax="10805" drainMinSha="15222" drainMaxSha="15229" color="EX-red" />
    <node name="725" row="836" minCol="1078" maxCol="10808" minColSha="1079" maxColSha="23293" drainMin="10806" drainMax="10808" drainMinSha="15230" drainMaxSha="15237" color="EX-dark-orange" />
    <node name="746" row="837" minCol="1079" maxCol="10811" minColSha="1080" maxColSha="22132" drainMin="10809" drainMax="10811" drainMinSha="15238" drainMaxSha="15245" color="EX-dark-gray-purple" />
    <node name="758" row="838" minCol="1080" maxCol="10813" minColSha="1081" maxColSha="22247" drainMin="10812" drainMax="10813" drainMinSha="15246" drainMaxSha="15253" color="EX-cyan" />
    <node name="783" row="839" minCol="1081" maxCol="10815" minColSha="1082" maxColSha="21721" drainMin="10814" drainMax="10815" drainMinSha="15254" drainMaxSha="15261" color="EX-yellow-orange" />
    <node name="792" row="840" minCol="1082" maxCol="10816" minColSha="1083" maxColSha="18648" drainMin="10816" drainMax="10816" drainMinSha="15262" drainMaxSha="15269" color="EX-pure-blue" />
    <node name="824" row="841" minCol="1083" maxCol="10818" minColSha="1084" maxColSha="20033" drainMin="10817" drainMax="10818" drainMinSha="15270" drainMaxSha="15277" color="EX-dark-yellow-green" />
    <node name="873" row="842" minCol="1084" maxCol="10821" minColSha="1085" maxColSha="19186" drainMin="10819" drainMax="10821" drainMinSha="15278" drainMaxSha="15285" color="EX-dark-magenta" />
    <node name="898" row="843" minCol="1085" maxCol="10823" minColSha="1086" maxColSha="17339" drainMin="10822" drainMax="10823" drainMinSha="15286" drainMaxSha="15293" color="EX-dark-green" />
    <node name="901" row="844" minCol="1086" maxCol="10826" minColSha="1087" maxColSha="22962" drainMin="10824" drainMax="10826" drainMinSha="15294" drainMaxSha="15301" color="EX-blue-magenta" />
    <node name="917" row="845" minCol="1087" maxCol="10829" minColSha="1088" maxColSha="23094" drainMin="10827" drainMax="10829" drainMinSha="15302" drainMaxSha="15309" color="EX-yellow-green" />
    <node name="92" row="846" minCol="1088" maxCol="10831" minColSha="1089" maxColSha="17093" drainMin="10830" drainMax="10831" drainMinSha="15310" drainMaxSha="15317" color="EX-magenta" />
    <node name="934" row="847" minCol="1089" maxCol="10832" minColSha="1090" maxColSha="23670" drainMin="10832" drainMax="10832" drainMinSha="15318" drainMaxSha="15325" color="EX-green" />
    <node name="964" row="848" minCol="1090" maxCol="10836" minColSha="1091" maxColSha="23640" drainMin="10833" drainMax="10836" drainMinSha="15326" drainMaxSha="15333" color="EX-yellow" />
    <node name="968" row="849" minCol="1091" maxCol="10838" minColSha="1092" maxColSha="23800" drainMin="10837" drainMax="10838" drainMinSha="15334" drainMaxSha="15341" color="EX-purple" />
    <node name="1018" row="850" minCol="1092" maxCol="10840" minColSha="1093" maxColSha="20734" drainMin="10839" drainMax="10840" drainMinSha="15342" drainMaxSha="15348" color="EX-dark-purple" />
    <node name="1042" row="851" minCol="1093" maxCol="10842" minColSha="1094" maxColSha="17313" drainMin="10841" drainMax="10842" drainMinSha="15349" drainMaxSha="15355" color="EX-dark-red" />
    <node name="1088" row="852" minCol="1094" maxCol="10845" minColSha="1095" maxColSha="18401" drainMin="10843" drainMax="10845" drainMinSha="15356" drainMaxSha="15362" color="EX-pale-green" />
    <node name="1093" row="853" minCol="1095" maxCol="10847" minColSha="1096" maxColSha="21121" drainMin="10846" drainMax="10847" drainMinSha="15363" drainMaxSha="15369" color="EX-pale-blue" />
    <node name="1110" row="854" minCol="1096" maxCol="10849" minColSha="1097" maxColSha="20252" drainMin="10848" drainMax="10849" drainMinSha="15370" drainMaxSha="15376" color="EX-dark-tan" />
    <node name="1155" row="855" minCol="1097" maxCol="10851" minColSha="1098" maxColSha="17675" drainMin="10850" drainMax="10851" drainMinSha="15377" drainMaxSha="15383" color="EX-pale-blue-magenta" />
    <node name="1167" row="856" minCol="1098" maxCol="10852" minColSha="1099" maxColSha="18356" drainMin="10852" drainMax="10852" drainMinSha="15384" drainMaxSha="15390" color="EX-pale-yellow orange" />
    <node name="1184" row="857" minCol="1099" maxCol="10853" minColSha="1100" maxColSha="23937" drainMin="10853" drainMax="10853" drainMinSha="15391" drainMaxSha="15397" color="EX-medium-magenta" />
    <node name="1196" row="858" minCol="1100" maxCol="10803" minColSha="1101" maxColSha="15404" drainMinSha="15398" drainMaxSha="15404" color="EX-pale-red" />
    <node name="1206" row="859" minCol="1101" maxCol="10854" minColSha="1102" maxColSha="18286" drainMin="10854" drainMax="10854" drainMinSha="15405" drainMaxSha="15411" color="EX-pale-cyan" />
    <node name="1223" row="860" minCol="1102" maxCol="10856" minColSha="1103" maxColSha="23680" drainMin="10855" drainMax="10856" drainMinSha="15412" drainMaxSha="15418" color="EX-pale-yellow-green" />
    <node name="1227" row="861" minCol="1103" maxCol="10857" minColSha="1104" maxColSha="16440" drainMin="10857" drainMax="10857" drainMinSha="15419" drainMaxSha="15425" color="EX-pale-purple" />
    <node name="1268" row="862" minCol="1104" maxCol="10859" minColSha="1105" maxColSha="18130" drainMin="10858" drainMax="10859" drainMinSha="15426" drainMaxSha="15432" color="EX-pale-magenta" />
    <node name="1324" row="863" minCol="1105" maxCol="10861" minColSha="1106" maxColSha="18931" drainMin="10860" drainMax="10861" drainMinSha="15433" drainMaxSha="15439" color="EX-pale-red-orange" />
    <node name="1356" row="864" minCol="1106" maxCol="10862" minColSha="1107" maxColSha="22325" drainMin="10862" drainMax="10862" drainMinSha="15440" drainMaxSha="15446" color="EX-blue" />
    <node name="1366" row="865" minCol="1107" maxCol="10864" minColSha="1108" maxColSha="21828" drainMin="10863" drainMax="10864" drainMinSha="15447" drainMaxSha="15453" color="EX-orange" />
    <node name="1416" row="866" minCol="1108" maxCol="10865" minColSha="1109" maxColSha="16625" drainMin="10865" drainMax="10865" drainMinSha="15454" drainMaxSha="15460" color="EX-dark-cyan" />
    <node name="1441" row="867" minCol="1109" maxCol="10867" minColSha="1110" maxColSha="22104" drainMin="10866" drainMax="10867" drainMinSha="15461" drainMaxSha="15467" color="EX-red" />
    <node name="1451" row="868" minCol="1110" maxCol="10869" minColSha="1111" maxColSha="22105" drainMin="10868" drainMax="10869" drainMinSha="15468" drainMaxSha="15474" color="EX-dark-orange" />
    <node name="1455" row="869" minCol="1111" maxCol="10871" minColSha="1112" maxColSha="18386" drainMin="10870" drainMax="10871" drainMinSha="15475" drainMaxSha="15481" color="EX-dark-gray-purple" />
    <node name="1461" row="870" minCol="1112" maxCol="10874" minColSha="1113" maxColSha="23139" drainMin="10872" drainMax="10874" drainMinSha="15482" drainMaxSha="15488" color="EX-cyan" />
    <node name="1476" row="871" minCol="1113" maxCol="10875" minColSha="1114" maxColSha="16200" drainMin="10875" drainMax="10875" drainMinSha="15489" drainMaxSha="15495" color="EX-yellow-orange" />
    <node name="1483" row="872" minCol="1114" maxCol="10877" minColSha="1115" maxColSha="19520" drainMin="10876" drainMax="10877" drainMinSha="15496" drainMaxSha="15502" color="EX-pure-blue" />
    <node name="1486" row="873" minCol="1115" maxCol="10878" minColSha="1116" maxColSha="17096" drainMin="10878" drainMax="10878" drainMinSha="15503" drainMaxSha="15509" color="EX-dark-yellow-green" />
    <node name="1490" row="874" minCol="1116" maxCol="10197" minColSha="1117" maxColSha="15516" drainMinSha="15510" drainMaxSha="15516" color="EX-dark-magenta" />
    <node name="1536" row="875" minCol="1117" maxCol="10880" minColSha="1118" maxColSha="23087" drainMin="10879" drainMax="10880" drainMinSha="15517" drainMaxSha="15523" color="EX-dark-green" />
    <node name="1542" row="876" minCol="1118" maxCol="10881" minColSha="1119" maxColSha="17237" drainMin="10881" drainMax="10881" drainMinSha="15524" drainMaxSha="15530" color="EX-blue-magenta" />
    <node name="1572" row="877" minCol="1119" maxCol="10882" minColSha="1120" maxColSha="21504" drainMin="10882" drainMax="10882" drainMinSha="15531" drainMaxSha="15537" color="EX-yellow-green" />
    <node name="1587" row="878" minCol="1120" maxCol="10883" minColSha="1121" maxColSha="23132" drainMin="10883" drainMax="10883" drainMinSha="15538" drainMaxSha="15544" color="EX-magenta" />
    <node name="1658" row="879" minCol="1121" maxCol="10884" minColSha="1122" maxColSha="21043" drainMin="10884" drainMax="10884" drainMinSha="15545" drainMaxSha="15551" color="EX-green" />
    <node name="1665" row="880" minCol="1122" maxCol="10885" minColSha="1123" maxColSha="21955" drainMin="10885" drainMax="10885" drainMinSha="15552" drainMaxSha="15558" color="EX-yellow" />
    <node name="1675" row="881" minCol="1123" maxCol="10887" minColSha="1124" maxColSha="18074" drainMin="10886" drainMax="10887" drainMinSha="15559" drainMaxSha="15565" color="EX-purple" />
    <node name="172" row="882" minCol="1124" maxCol="9946" minColSha="1125" maxColSha="15572" drainMinSha="15566" drainMaxSha="15572" color="EX-dark-purple" />
    <node name="1760" row="883" minCol="1125" maxCol="10890" minColSha="1126" maxColSha="19759" drainMin="10888" drainMax="10890" drainMinSha="15573" drainMaxSha="15579" color="EX-dark-red" />
    <node name="1872" row="884" minCol="1126" maxCol="10892" minColSha="1127" maxColSha="21044" drainMin="10891" drainMax="10892" drainMinSha="15580" drainMaxSha="15586" color="EX-pale-green" />
    <node name="207" row="885" minCol="1127" maxCol="10893" minColSha="1128" maxColSha="22948" drainMin="10893" drainMax="10893" drainMinSha="15587" drainMaxSha="15593" color="EX-pale-blue" />
    <node name="284" row="886" minCol="1128" maxCol="10894" minColSha="1129" maxColSha="18107" drainMin="10894" drainMax="10894" drainMinSha="15594" drainMaxSha="15600" color="EX-dark-tan" />
    <node name="320" row="887" minCol="1129" maxCol="10793" minColSha="1130" maxColSha="15607" drainMinSha="15601" drainMaxSha="15607" color="EX-pale-blue-magenta" />
    <node name="335" row="888" minCol="1130" maxCol="10896" minColSha="1131" maxColSha="17760" drainMin="10895" drainMax="10896" drainMinSha="15608" drainMaxSha="15614" color="EX-pale-yellow orange" />
    <node name="336" row="889" minCol="1131" maxCol="10898" minColSha="1132" maxColSha="19255" drainMin="10897" drainMax="10898" drainMinSha="15615" drainMaxSha="15621" color="EX-medium-magenta" />
    <node name="360" row="890" minCol="1132" maxCol="10900" minColSha="1133" maxColSha="21136" drainMin="10899" drainMax="10900" drainMinSha="15622" drainMaxSha="15628" color="EX-pale-red" />
    <node name="421" row="891" minCol="1133" maxCol="10764" minColSha="1134" maxColSha="15635" drainMinSha="15629" drainMaxSha="15635" color="EX-pale-cyan" />
    <node name="519" row="892" minCol="1134" maxCol="8616" minColSha="1135" maxColSha="15642" drainMinSha="15636" drainMaxSha="15642" color="EX-pale-yellow-green" />
    <node name="559" row="893" minCol="1135" maxCol="10901" minColSha="1136" maxColSha="21122" drainMin="10901" drainMax="10901" drainMinSha="15643" drainMaxSha="15649" color="EX-pale-purple" />
    <node name="568" row="894" minCol="1136" maxCol="10902" minColSha="1137" maxColSha="18504" drainMin="10902" drainMax="10902" drainMinSha="15650" drainMaxSha="15656" color="EX-pale-magenta" />
    <node name="608" row="895" minCol="1137" maxCol="10903" minColSha="1138" maxColSha="17016" drainMin="10903" drainMax="10903" drainMinSha="15657" drainMaxSha="15663" color="EX-pale-red-orange" />
    <node name="615" row="896" minCol="1138" maxCol="9443" minColSha="1139" maxColSha="15670" drainMinSha="15664" drainMaxSha="15670" color="EX-blue" />
    <node name="632" row="897" minCol="1139" maxCol="10904" minColSha="1140" maxColSha="16450" drainMin="10904" drainMax="10904" drainMinSha="15671" drainMaxSha="15677" color="EX-orange" />
    <node name="639" row="898" minCol="1140" maxCol="8558" minColSha="1141" maxColSha="15684" drainMinSha="15678" drainMaxSha="15684" color="EX-dark-cyan" />
    <node name="671" row="899" minCol="1141" maxCol="10905" minColSha="1142" maxColSha="16463" drainMin="10905" drainMax="10905" drainMinSha="15685" drainMaxSha="15691" color="EX-red" />
    <node name="674" row="900" minCol="1142" maxCol="10909" minColSha="1143" maxColSha="22020" drainMin="10906" drainMax="10909" drainMinSha="15692" drainMaxSha="15698" color="EX-dark-orange" />
    <node name="710" row="901" minCol="1143" maxCol="9444" minColSha="1144" maxColSha="15705" drainMinSha="15699" drainMaxSha="15705" color="EX-dark-gray-purple" />
    <node name="786" row="902" minCol="1144" maxCol="10910" minColSha="1145" maxColSha="15886" drainMin="10910" drainMax="10910" drainMinSha="15706" drainMaxSha="15712" color="EX-cyan" />
    <node name="793" row="903" minCol="1145" maxCol="10911" minColSha="1146" maxColSha="21936" drainMin="10911" drainMax="10911" drainMinSha="15713" drainMaxSha="15719" color="EX-yellow-orange" />
    <node name="807" row="904" minCol="1146" maxCol="10528" minColSha="1147" maxColSha="15726" drainMinSha="15720" drainMaxSha="15726" color="EX-pure-blue" />
    <node name="823" row="905" minCol="1147" maxCol="10914" minColSha="1148" maxColSha="20685" drainMin="10912" drainMax="10914" drainMinSha="15727" drainMaxSha="15733" color="EX-dark-yellow-green" />
    <node name="828" row="906" minCol="1148" maxCol="10916" minColSha="1149" maxColSha="23785" drainMin="10915" drainMax="10916" drainMinSha="15734" drainMaxSha="15740" color="EX-dark-magenta" />
    <node name="870" row="907" minCol="1149" maxCol="10919" minColSha="1150" maxColSha="21313" drainMin="10917" drainMax="10919" drainMinSha="15741" drainMaxSha="15747" color="EX-dark-green" />
    <node name="944" row="908" minCol="1150" maxCol="10920" minColSha="1151" maxColSha="17853" drainMin="10920" drainMax="10920" drainMinSha="15748" drainMaxSha="15754" color="EX-blue-magenta" />
    <node name="958" row="909" minCol="1151" maxCol="10921" minColSha="1152" maxColSha="17800" drainMin="10921" drainMax="10921" drainMinSha="15755" drainMaxSha="15761" color="EX-yellow-green" />
    <node name="996" row="910" minCol="1152" maxCol="10923" minColSha="1153" maxColSha="22576" drainMin="10922" drainMax="10923" drainMinSha="15762" drainMaxSha="15768" color="EX-magenta" />
    <node name="1007" row="911" minCol="1153" maxCol="10638" minColSha="1154" maxColSha="15774" drainMinSha="15769" drainMaxSha="15774" color="EX-green" />
    <node name="1015" row="912" minCol="1154" maxCol="10926" minColSha="1155" maxColSha="20075" drainMin="10924" drainMax="10926" drainMinSha="15775" drainMaxSha="15780" color="EX-yellow" />
    <node name="1026" row="913" minCol="1155" maxCol="10927" minColSha="1156" maxColSha="23367" drainMin="10927" drainMax="10927" drainMinSha="15781" drainMaxSha="15786" color="EX-purple" />
    <node name="1044" row="914" minCol="1156" maxCol="10928" minColSha="1157" maxColSha="18568" drainMin="10928" drainMax="10928" drainMinSha="15787" drainMaxSha="15792" color="EX-dark-purple" />
    <node name="1054" row="915" minCol="1157" maxCol="10929" minColSha="1158" maxColSha="17098" drainMin="10929" drainMax="10929" drainMinSha="15793" drainMaxSha="15798" color="EX-dark-red" />
    <node name="1062" row="916" minCol="1158" maxCol="10380" minColSha="1159" maxColSha="15804" drainMinSha="15799" drainMaxSha="15804" color="EX-pale-green" />
    <node name="1079" row="917" minCol="1159" maxCol="10931" minColSha="1160" maxColSha="23895" drainMin="10930" drainMax="10931" drainMinSha="15805" drainMaxSha="15810" color="EX-pale-blue" />
    <node name="1083" row="918" minCol="1160" maxCol="10932" minColSha="1161" maxColSha="22302" drainMin="10932" drainMax="10932" drainMinSha="15811" drainMaxSha="15816" color="EX-dark-tan" />
    <node name="1094" row="919" minCol="1161" maxCol="10933" minColSha="1162" maxColSha="18525" drainMin="10933" drainMax="10933" drainMinSha="15817" drainMaxSha="15822" color="EX-pale-blue-magenta" />
    <node name="1100" row="920" minCol="1162" maxCol="10934" minColSha="1163" maxColSha="19696" drainMin="10934" drainMax="10934" drainMinSha="15823" drainMaxSha="15828" color="EX-pale-yellow orange" />
    <node name="1108" row="921" minCol="1163" maxCol="8122" minColSha="1164" maxColSha="15834" drainMinSha="15829" drainMaxSha="15834" color="EX-medium-magenta" />
    <node name="1118" row="922" minCol="1164" maxCol="9584" minColSha="1165" maxColSha="15840" drainMinSha="15835" drainMaxSha="15840" color="EX-pale-red" />
    <node name="1119" row="923" minCol="1165" maxCol="10935" minColSha="1166" maxColSha="17854" drainMin="10935" drainMax="10935" drainMinSha="15841" drainMaxSha="15846" color="EX-pale-cyan" />
    <node name="1126" row="924" minCol="1166" maxCol="10183" minColSha="1167" maxColSha="15852" drainMinSha="15847" drainMaxSha="15852" color="EX-pale-yellow-green" />
    <node name="1127" row="925" minCol="1167" maxCol="9585" minColSha="1168" maxColSha="15858" drainMinSha="15853" drainMaxSha="15858" color="EX-pale-purple" />
    <node name="1128" row="926" minCol="1168" maxCol="10936" minColSha="1169" maxColSha="19838" drainMin="10936" drainMax="10936" drainMinSha="15859" drainMaxSha="15864" color="EX-pale-magenta" />
    <node name="1130" row="927" minCol="1169" maxCol="8028" minColSha="1170" maxColSha="15870" drainMinSha="15865" drainMaxSha="15870" color="EX-pale-red-orange" />
    <node name="1139" row="928" minCol="1170" maxCol="10937" minColSha="1171" maxColSha="19601" drainMin="10937" drainMax="10937" drainMinSha="15871" drainMaxSha="15876" color="EX-blue" />
    <node name="1153" row="929" minCol="1171" maxCol="10938" minColSha="1172" maxColSha="18012" drainMin="10938" drainMax="10938" drainMinSha="15877" drainMaxSha="15882" color="EX-orange" />
    <node name="1161" row="930" minCol="1172" maxCol="10940" minColSha="1173" maxColSha="17632" drainMin="10939" drainMax="10940" drainMinSha="15883" drainMaxSha="15888" color="EX-dark-cyan" />
    <node name="1169" row="931" minCol="1173" maxCol="10941" minColSha="1174" maxColSha="19522" drainMin="10941" drainMax="10941" drainMinSha="15889" drainMaxSha="15894" color="EX-red" />
    <node name="1180" row="932" minCol="1174" maxCol="10942" minColSha="1175" maxColSha="18317" drainMin="10942" drainMax="10942" drainMinSha="15895" drainMaxSha="15900" color="EX-dark-orange" />
    <node name="1203" row="933" minCol="1175" maxCol="10943" minColSha="1176" maxColSha="20060" drainMin="10943" drainMax="10943" drainMinSha="15901" drainMaxSha="15906" color="EX-dark-gray-purple" />
    <node name="1205" row="934" minCol="1176" maxCol="10945" minColSha="1177" maxColSha="21305" drainMin="10944" drainMax="10945" drainMinSha="15907" drainMaxSha="15912" color="EX-cyan" />
    <node name="1213" row="935" minCol="1177" maxCol="10737" minColSha="1178" maxColSha="15918" drainMinSha="15913" drainMaxSha="15918" color="EX-yellow-orange" />
    <node name="1219" row="936" minCol="1178" maxCol="10947" minColSha="1179" maxColSha="22254" drainMin="10946" drainMax="10947" drainMinSha="15919" drainMaxSha="15924" color="EX-pure-blue" />
    <node name="1244" row="937" minCol="1179" maxCol="10948" minColSha="1180" maxColSha="20010" drainMin="10948" drainMax="10948" drainMinSha="15925" drainMaxSha="15930" color="EX-dark-yellow-green" />
    <node name="1257" row="938" minCol="1180" maxCol="10950" minColSha="1181" maxColSha="22106" drainMin="10949" drainMax="10950" drainMinSha="15931" drainMaxSha="15936" color="EX-dark-magenta" />
    <node name="1259" row="939" minCol="1181" maxCol="10426" minColSha="1182" maxColSha="15942" drainMinSha="15937" drainMaxSha="15942" color="EX-dark-green" />
    <node name="1278" row="940" minCol="1182" maxCol="10951" minColSha="1183" maxColSha="23556" drainMin="10951" drainMax="10951" drainMinSha="15943" drainMaxSha="15948" color="EX-blue-magenta" />
    <node name="1287" row="941" minCol="1183" maxCol="10953" minColSha="1184" maxColSha="18246" drainMin="10952" drainMax="10953" drainMinSha="15949" drainMaxSha="15954" color="EX-yellow-green" />
    <node name="1291" row="942" minCol="1184" maxCol="10954" minColSha="1185" maxColSha="21337" drainMin="10954" drainMax="10954" drainMinSha="15955" drainMaxSha="15960" color="EX-magenta" />
    <node name="1292" row="943" minCol="1185" maxCol="10955" minColSha="1186" maxColSha="17563" drainMin="10955" drainMax="10955" drainMinSha="15961" drainMaxSha="15966" color="EX-green" />
    <node name="1301" row="944" minCol="1186" maxCol="9513" minColSha="1187" maxColSha="15972" drainMinSha="15967" drainMaxSha="15972" color="EX-yellow" />
    <node name="1313" row="945" minCol="1187" maxCol="10957" minColSha="1188" maxColSha="23176" drainMin="10956" drainMax="10957" drainMinSha="15973" drainMaxSha="15978" color="EX-purple" />
    <node name="1317" row="946" minCol="1188" maxCol="10958" minColSha="1189" maxColSha="17633" drainMin="10958" drainMax="10958" drainMinSha="15979" drainMaxSha="15984" color="EX-dark-purple" />
    <node name="1320" row="947" minCol="1189" maxCol="10959" minColSha="1190" maxColSha="19860" drainMin="10959" drainMax="10959" drainMinSha="15985" drainMaxSha="15990" color="EX-dark-red" />
    <node name="1338" row="948" minCol="1190" maxCol="10961" minColSha="1191" maxColSha="21198" drainMin="10960" drainMax="10961" drainMinSha="15991" drainMaxSha="15996" color="EX-pale-green" />
    <node name="1343" row="949" minCol="1191" maxCol="10962" minColSha="1192" maxColSha="23177" drainMin="10962" drainMax="10962" drainMinSha="15997" drainMaxSha="16002" color="EX-pale-blue" />
    <node name="1354" row="950" minCol="1192" maxCol="10087" minColSha="1193" maxColSha="16008" drainMinSha="16003" drainMaxSha="16008" color="EX-dark-tan" />
    <node name="1359" row="951" minCol="1193" maxCol="10965" minColSha="1194" maxColSha="21100" drainMin="10963" drainMax="10965" drainMinSha="16009" drainMaxSha="16014" color="EX-pale-blue-magenta" />
    <node name="1374" row="952" minCol="1194" maxCol="10966" minColSha="1195" maxColSha="21101" drainMin="10966" drainMax="10966" drainMinSha="16015" drainMaxSha="16020" color="EX-pale-yellow orange" />
    <node name="1381" row="953" minCol="1195" maxCol="10968" minColSha="1196" maxColSha="18287" drainMin="10967" drainMax="10968" drainMinSha="16021" drainMaxSha="16026" color="EX-medium-magenta" />
    <node name="1386" row="954" minCol="1196" maxCol="10684" minColSha="1197" maxColSha="16032" drainMinSha="16027" drainMaxSha="16032" color="EX-pale-red" />
    <node name="1395" row="955" minCol="1197" maxCol="10969" minColSha="1198" maxColSha="17424" drainMin="10969" drainMax="10969" drainMinSha="16033" drainMaxSha="16038" color="EX-pale-cyan" />
    <node name="1400" row="956" minCol="1198" maxCol="10970" minColSha="1199" maxColSha="21153" drainMin="10970" drainMax="10970" drainMinSha="16039" drainMaxSha="16044" color="EX-pale-yellow-green" />
    <node name="1401" row="957" minCol="1199" maxCol="10441" minColSha="1200" maxColSha="16050" drainMinSha="16045" drainMaxSha="16050" color="EX-pale-purple" />
    <node name="1424" row="958" minCol="1200" maxCol="7027" minColSha="1201" maxColSha="16056" drainMinSha="16051" drainMaxSha="16056" color="EX-pale-magenta" />
    <node name="1431" row="959" minCol="1201" maxCol="10971" minColSha="1202" maxColSha="17942" drainMin="10971" drainMax="10971" drainMinSha="16057" drainMaxSha="16062" color="EX-pale-red-orange" />
    <node name="1432" row="960" minCol="1202" maxCol="10830" minColSha="1203" maxColSha="16068" drainMinSha="16063" drainMaxSha="16068" color="EX-blue" />
    <node name="1435" row="961" minCol="1203" maxCol="10972" minColSha="1204" maxColSha="17564" drainMin="10972" drainMax="10972" drainMinSha="16069" drainMaxSha="16074" color="EX-orange" />
    <node name="1439" row="962" minCol="1204" maxCol="10975" minColSha="1205" maxColSha="22745" drainMin="10973" drainMax="10975" drainMinSha="16075" drainMaxSha="16080" color="EX-dark-cyan" />
    <node name="1456" row="963" minCol="1205" maxCol="7838" minColSha="1206" maxColSha="16086" drainMinSha="16081" drainMaxSha="16086" color="EX-red" />
    <node name="1478" row="964" minCol="1206" maxCol="10976" minColSha="1207" maxColSha="17497" drainMin="10976" drainMax="10976" drainMinSha="16087" drainMaxSha="16092" color="EX-dark-orange" />
    <node name="1484" row="965" minCol="1207" maxCol="10977" minColSha="1208" maxColSha="17885" drainMin="10977" drainMax="10977" drainMinSha="16093" drainMaxSha="16098" color="EX-dark-gray-purple" />
    <node name="1492" row="966" minCol="1208" maxCol="7971" minColSha="1209" maxColSha="16104" drainMinSha="16099" drainMaxSha="16104" color="EX-cyan" />
    <node name="1495" row="967" minCol="1209" maxCol="10981" minColSha="1210" maxColSha="22789" drainMin="10978" drainMax="10981" drainMinSha="16105" drainMaxSha="16110" color="EX-yellow-orange" />
    <node name="1496" row="968" minCol="1210" maxCol="8665" minColSha="1211" maxColSha="16116" drainMinSha="16111" drainMaxSha="16116" color="EX-pure-blue" />
    <node name="1498" row="969" minCol="1211" maxCol="10983" minColSha="1212" maxColSha="21137" drainMin="10982" drainMax="10983" drainMinSha="16117" drainMaxSha="16122" color="EX-dark-yellow-green" />
    <node name="1508" row="970" minCol="1212" maxCol="10985" minColSha="1213" maxColSha="22107" drainMin="10984" drainMax="10985" drainMinSha="16123" drainMaxSha="16128" color="EX-dark-magenta" />
    <node name="1516" row="971" minCol="1213" maxCol="10621" minColSha="1214" maxColSha="16134" drainMinSha="16129" drainMaxSha="16134" color="EX-dark-green" />
    <node name="1517" row="972" minCol="1214" maxCol="10987" minColSha="1215" maxColSha="20011" drainMin="10986" drainMax="10987" drainMinSha="16135" drainMaxSha="16140" color="EX-blue-magenta" />
    <node name="1530" row="973" minCol="1215" maxCol="10824" minColSha="1216" maxColSha="16146" drainMinSha="16141" drainMaxSha="16146" color="EX-yellow-green" />
    <node name="1546" row="974" minCol="1216" maxCol="10988" minColSha="1217" maxColSha="17239" drainMin="10988" drainMax="10988" drainMinSha="16147" drainMaxSha="16152" color="EX-magenta" />
    <node name="1551" row="975" minCol="1217" maxCol="10990" minColSha="1218" maxColSha="19938" drainMin="10989" drainMax="10990" drainMinSha="16153" drainMaxSha="16158" color="EX-green" />
    <node name="1566" row="976" minCol="1218" maxCol="8354" minColSha="1219" maxColSha="16164" drainMinSha="16159" drainMaxSha="16164" color="EX-yellow" />
    <node name="1581" row="977" minCol="1219" maxCol="10992" minColSha="1220" maxColSha="22108" drainMin="10991" drainMax="10992" drainMinSha="16165" drainMaxSha="16170" color="EX-purple" />
    <node name="1584" row="978" minCol="1220" maxCol="9690" minColSha="1221" maxColSha="16176" drainMinSha="16171" drainMaxSha="16176" color="EX-dark-purple" />
    <node name="1586" row="979" minCol="1221" maxCol="10993" minColSha="1222" maxColSha="21373" drainMin="10993" drainMax="10993" drainMinSha="16177" drainMaxSha="16182" color="EX-dark-red" />
    <node name="1589" row="980" minCol="1222" maxCol="10490" minColSha="1223" maxColSha="16188" drainMinSha="16183" drainMaxSha="16188" color="EX-pale-green" />
    <node name="1595" row="981" minCol="1223" maxCol="10268" minColSha="1224" maxColSha="16194" drainMinSha="16189" drainMaxSha="16194" color="EX-pale-blue" />
    <node name="1608" row="982" minCol="1224" maxCol="10875" minColSha="1225" maxColSha="16200" drainMinSha="16195" drainMaxSha="16200" color="EX-dark-tan" />
    <node name="1610" row="983" minCol="1225" maxCol="10994" minColSha="1226" maxColSha="17676" drainMin="10994" drainMax="10994" drainMinSha="16201" drainMaxSha="16206" color="EX-pale-blue-magenta" />
    <node name="1611" row="984" minCol="1226" maxCol="10642" minColSha="1227" maxColSha="16212" drainMinSha="16207" drainMaxSha="16212" color="EX-pale-yellow orange" />
    <node name="1612" row="985" minCol="1227" maxCol="10995" minColSha="1228" maxColSha="21276" drainMin="10995" drainMax="10995" drainMinSha="16213" drainMaxSha="16218" color="EX-medium-magenta" />
    <node name="1616" row="986" minCol="1228" maxCol="10997" minColSha="1229" maxColSha="22225" drainMin="10996" drainMax="10997" drainMinSha="16219" drainMaxSha="16224" color="EX-pale-red" />
    <node name="1645" row="987" minCol="1229" maxCol="10998" minColSha="1230" maxColSha="22781" drainMin="10998" drainMax="10998" drainMinSha="16225" drainMaxSha="16230" color="EX-pale-cyan" />
    <node name="1650" row="988" minCol="1230" maxCol="9843" minColSha="1231" maxColSha="16236" drainMinSha="16231" drainMaxSha="16236" color="EX-pale-yellow-green" />
    <node name="1655" row="989" minCol="1231" maxCol="10999" minColSha="1232" maxColSha="20043" drainMin="10999" drainMax="10999" drainMinSha="16237" drainMaxSha="16242" color="EX-pale-purple" />
    <node name="1662" row="990" minCol="1232" maxCol="11000" minColSha="1233" maxColSha="17280" drainMin="11000" drainMax="11000" drainMinSha="16243" drainMaxSha="16248" color="EX-pale-magenta" />
    <node name="1667" row="991" minCol="1233" maxCol="5086" minColSha="1234" maxColSha="16254" drainMinSha="16249" drainMaxSha="16254" color="EX-pale-red-orange" />
    <node name="1678" row="992" minCol="1234" maxCol="10381" minColSha="1235" maxColSha="16260" drainMinSha="16255" drainMaxSha="16260" color="EX-blue" />
    <node name="1682" row="993" minCol="1235" maxCol="11001" minColSha="1236" maxColSha="21359" drainMin="11001" drainMax="11001" drainMinSha="16261" drainMaxSha="16266" color="EX-orange" />
    <node name="1690" row="994" minCol="1236" maxCol="10773" minColSha="1237" maxColSha="16272" drainMinSha="16267" drainMaxSha="16272" color="EX-dark-cyan" />
    <node name="1702" row="995" minCol="1237" maxCol="11002" minColSha="1238" maxColSha="22133" drainMin="11002" drainMax="11002" drainMinSha="16273" drainMaxSha="16278" color="EX-red" />
    <node name="1707" row="996" minCol="1238" maxCol="11005" minColSha="1239" maxColSha="21138" drainMin="11003" drainMax="11005" drainMinSha="16279" drainMaxSha="16284" color="EX-dark-orange" />
    <node name="1708" row="997" minCol="1239" maxCol="11007" minColSha="1240" maxColSha="21374" drainMin="11006" drainMax="11007" drainMinSha="16285" drainMaxSha="16290" color="EX-dark-gray-purple" />
    <node name="1717" row="998" minCol="1240" maxCol="11010" minColSha="1241" maxColSha="18391" drainMin="11008" drainMax="11010" drainMinSha="16291" drainMaxSha="16296" color="EX-cyan" />
    <node name="1730" row="999" minCol="1241" maxCol="11012" minColSha="1242" maxColSha="23178" drainMin="11011" drainMax="11012" drainMinSha="16297" drainMaxSha="16302" color="EX-yellow-orange" />
    <node name="1734" row="1000" minCol="1242" maxCol="11013" minColSha="1243" maxColSha="18421" drainMin="11013" drainMax="11013" drainMinSha="16303" drainMaxSha="16308" color="EX-pure-blue" />
    <node name="1737" row="1001" minCol="1243" maxCol="10289" minColSha="1244" maxColSha="16314" drainMinSha="16309" drainMaxSha="16314" color="EX-dark-yellow-green" />
    <node name="1739" row="1002" minCol="1244" maxCol="10290" minColSha="1245" maxColSha="16320" drainMinSha="16315" drainMaxSha="16320" color="EX-dark-magenta" />
    <node name="1745" row="1003" minCol="1245" maxCol="9515" minColSha="1246" maxColSha="16326" drainMinSha="16321" drainMaxSha="16326" color="EX-dark-green" />
    <node name="1758" row="1004" minCol="1246" maxCol="11014" minColSha="1247" maxColSha="23058" drainMin="11014" drainMax="11014" drainMinSha="16327" drainMaxSha="16332" color="EX-blue-magenta" />
    <node name="1763" row="1005" minCol="1247" maxCol="11015" minColSha="1248" maxColSha="18090" drainMin="11015" drainMax="11015" drainMinSha="16333" drainMaxSha="16338" color="EX-yellow-green" />
    <node name="1764" row="1006" minCol="1248" maxCol="9692" minColSha="1249" maxColSha="16344" drainMinSha="16339" drainMaxSha="16344" color="EX-magenta" />
    <node name="1765" row="1007" minCol="1249" maxCol="10482" minColSha="1250" maxColSha="16350" drainMinSha="16345" drainMaxSha="16350" color="EX-green" />
    <node name="1775" row="1008" minCol="1250" maxCol="11017" minColSha="1251" maxColSha="22311" drainMin="11016" drainMax="11017" drainMinSha="16351" drainMaxSha="16356" color="EX-yellow" />
    <node name="1779" row="1009" minCol="1251" maxCol="9844" minColSha="1252" maxColSha="16362" drainMinSha="16357" drainMaxSha="16362" color="EX-purple" />
    <node name="1789" row="1010" minCol="1252" maxCol="11018" minColSha="1253" maxColSha="18178" drainMin="11018" drainMax="11018" drainMinSha="16363" drainMaxSha="16368" color="EX-dark-purple" />
    <node name="1791" row="1011" minCol="1253" maxCol="10866" minColSha="1254" maxColSha="16374" drainMinSha="16369" drainMaxSha="16374" color="EX-dark-red" />
    <node name="1800" row="1012" minCol="1254" maxCol="11019" minColSha="1255" maxColSha="19848" drainMin="11019" drainMax="11019" drainMinSha="16375" drainMaxSha="16380" color="EX-pale-green" />
    <node name="1801" row="1013" minCol="1255" maxCol="11020" minColSha="1256" maxColSha="22260" drainMin="11020" drainMax="11020" drainMinSha="16381" drainMaxSha="16386" color="EX-pale-blue" />
    <node name="1805" row="1014" minCol="1256" maxCol="11021" minColSha="1257" maxColSha="17738" drainMin="11021" drainMax="11021" drainMinSha="16387" drainMaxSha="16392" color="EX-dark-tan" />
    <node name="1813" row="1015" minCol="1257" maxCol="11022" minColSha="1258" maxColSha="23929" drainMin="11022" drainMax="11022" drainMinSha="16393" drainMaxSha="16398" color="EX-pale-blue-magenta" />
    <node name="1816" row="1016" minCol="1258" maxCol="10848" minColSha="1259" maxColSha="16404" drainMinSha="16399" drainMaxSha="16404" color="EX-pale-yellow orange" />
    <node name="1817" row="1017" minCol="1259" maxCol="10585" minColSha="1260" maxColSha="16410" drainMinSha="16405" drainMaxSha="16410" color="EX-medium-magenta" />
    <node name="1819" row="1018" minCol="1260" maxCol="11023" minColSha="1261" maxColSha="17243" drainMin="11023" drainMax="11023" drainMinSha="16411" drainMaxSha="16416" color="EX-pale-red" />
    <node name="1820" row="1019" minCol="1261" maxCol="11024" minColSha="1262" maxColSha="19523" drainMin="11024" drainMax="11024" drainMinSha="16417" drainMaxSha="16422" color="EX-pale-cyan" />
    <node name="1822" row="1020" minCol="1262" maxCol="11026" minColSha="1263" maxColSha="22226" drainMin="11025" drainMax="11026" drainMinSha="16423" drainMaxSha="16428" color="EX-pale-yellow-green" />
    <node name="1824" row="1021" minCol="1263" maxCol="9809" minColSha="1264" maxColSha="16434" drainMinSha="16429" drainMaxSha="16434" color="EX-pale-purple" />
    <node name="1825" row="1022" minCol="1264" maxCol="10857" minColSha="1265" maxColSha="16440" drainMinSha="16435" drainMaxSha="16440" color="EX-pale-magenta" />
    <node name="1827" row="1023" minCol="1265" maxCol="11027" minColSha="1266" maxColSha="21527" drainMin="11027" drainMax="11027" drainMinSha="16441" drainMaxSha="16446" color="EX-pale-red-orange" />
    <node name="1837" row="1024" minCol="1266" maxCol="11029" minColSha="1267" maxColSha="22746" drainMin="11028" drainMax="11029" drainMinSha="16447" drainMaxSha="16452" color="EX-blue" />
    <node name="1843" row="1025" minCol="1267" maxCol="11030" minColSha="1268" maxColSha="19573" drainMin="11030" drainMax="11030" drainMinSha="16453" drainMaxSha="16458" color="EX-orange" />
    <node name="1846" row="1026" minCol="1268" maxCol="11031" minColSha="1269" maxColSha="23592" drainMin="11031" drainMax="11031" drainMinSha="16459" drainMaxSha="16464" color="EX-dark-cyan" />
    <node name="1858" row="1027" minCol="1269" maxCol="11032" minColSha="1270" maxColSha="21588" drainMin="11032" drainMax="11032" drainMinSha="16465" drainMaxSha="16470" color="EX-red" />
    <node name="1862" row="1028" minCol="1270" maxCol="7737" minColSha="1271" maxColSha="16476" drainMinSha="16471" drainMaxSha="16476" color="EX-dark-orange" />
    <node name="1864" row="1029" minCol="1271" maxCol="11034" minColSha="1272" maxColSha="23368" drainMin="11033" drainMax="11034" drainMinSha="16477" drainMaxSha="16482" color="EX-dark-gray-purple" />
    <node name="1882" row="1030" minCol="1272" maxCol="11036" minColSha="1273" maxColSha="21080" drainMin="11035" drainMax="11036" drainMinSha="16483" drainMaxSha="16488" color="EX-cyan" />
    <node name="1889" row="1031" minCol="1273" maxCol="10503" minColSha="1274" maxColSha="16494" drainMinSha="16489" drainMaxSha="16494" color="EX-yellow-orange" />
    <node name="1894" row="1032" minCol="1274" maxCol="11037" minColSha="1275" maxColSha="23088" drainMin="11037" drainMax="11037" drainMinSha="16495" drainMaxSha="16500" color="EX-pure-blue" />
    <node name="1895" row="1033" minCol="1275" maxCol="11039" minColSha="1276" maxColSha="19910" drainMin="11038" drainMax="11039" drainMinSha="16501" drainMaxSha="16506" color="EX-dark-yellow-green" />
    <node name="1905" row="1034" minCol="1276" maxCol="10309" minColSha="1277" maxColSha="16512" drainMinSha="16507" drainMaxSha="16512" color="EX-dark-magenta" />
    <node name="1906" row="1035" minCol="1277" maxCol="11042" minColSha="1278" maxColSha="21366" drainMin="11040" drainMax="11042" drainMinSha="16513" drainMaxSha="16518" color="EX-dark-green" />
    <node name="1907" row="1036" minCol="1278" maxCol="11043" minColSha="1279" maxColSha="22747" drainMin="11043" drainMax="11043" drainMinSha="16519" drainMaxSha="16524" color="EX-blue-magenta" />
    <node name="1927" row="1037" minCol="1279" maxCol="11044" minColSha="1280" maxColSha="19710" drainMin="11044" drainMax="11044" drainMinSha="16525" drainMaxSha="16530" color="EX-yellow-green" />
    <node name="193" row="1038" minCol="1280" maxCol="9591" minColSha="1281" maxColSha="16536" drainMinSha="16531" drainMaxSha="16536" color="EX-magenta" />
    <node name="1934" row="1039" minCol="1281" maxCol="11045" minColSha="1282" maxColSha="17565" drainMin="11045" drainMax="11045" drainMinSha="16537" drainMaxSha="16542" color="EX-green" />
    <node name="1935" row="1040" minCol="1282" maxCol="11047" minColSha="1283" maxColSha="21234" drainMin="11046" drainMax="11047" drainMinSha="16543" drainMaxSha="16548" color="EX-yellow" />
    <node name="1940" row="1041" minCol="1283" maxCol="10693" minColSha="1284" maxColSha="16554" drainMinSha="16549" drainMaxSha="16554" color="EX-purple" />
    <node name="1947" row="1042" minCol="1284" maxCol="11048" minColSha="1285" maxColSha="22830" drainMin="11048" drainMax="11048" drainMinSha="16555" drainMaxSha="16560" color="EX-dark-purple" />
    <node name="1949" row="1043" minCol="1285" maxCol="11049" minColSha="1286" maxColSha="21518" drainMin="11049" drainMax="11049" drainMinSha="16561" drainMaxSha="16566" color="EX-dark-red" />
    <node name="1950" row="1044" minCol="1286" maxCol="11051" minColSha="1287" maxColSha="21415" drainMin="11050" drainMax="11051" drainMinSha="16567" drainMaxSha="16572" color="EX-pale-green" />
    <node name="1951" row="1045" minCol="1287" maxCol="6488" minColSha="1288" maxColSha="16578" drainMinSha="16573" drainMaxSha="16578" color="EX-pale-blue" />
    <node name="1952" row="1046" minCol="1288" maxCol="11052" minColSha="1289" maxColSha="22403" drainMin="11052" drainMax="11052" drainMinSha="16579" drainMaxSha="16584" color="EX-dark-tan" />
    <node name="1953" row="1047" minCol="1289" maxCol="10796" minColSha="1290" maxColSha="16590" drainMinSha="16585" drainMaxSha="16590" color="EX-pale-blue-magenta" />
    <node name="1954" row="1048" minCol="1290" maxCol="11054" minColSha="1291" maxColSha="19697" drainMin="11053" drainMax="11054" drainMinSha="16591" drainMaxSha="16596" color="EX-pale-yellow orange" />
    <node name="1961" row="1049" minCol="1291" maxCol="11055" minColSha="1292" maxColSha="19882" drainMin="11055" drainMax="11055" drainMinSha="16597" drainMaxSha="16602" color="EX-medium-magenta" />
    <node name="1962" row="1050" minCol="1292" maxCol="11058" minColSha="1293" maxColSha="23818" drainMin="11056" drainMax="11058" drainMinSha="16603" drainMaxSha="16608" color="EX-pale-red" />
    <node name="1979" row="1051" minCol="1293" maxCol="8133" minColSha="1294" maxColSha="16614" drainMinSha="16609" drainMaxSha="16614" color="EX-pale-cyan" />
    <node name="1982" row="1052" minCol="1294" maxCol="11059" minColSha="1295" maxColSha="18582" drainMin="11059" drainMax="11059" drainMinSha="16615" drainMaxSha="16620" color="EX-pale-yellow-green" />
    <node name="1983" row="1053" minCol="1295" maxCol="11060" minColSha="1296" maxColSha="17281" drainMin="11060" drainMax="11060" drainMinSha="16621" drainMaxSha="16626" color="EX-pale-purple" />
    <node name="1984" row="1054" minCol="1296" maxCol="11061" minColSha="1297" maxColSha="19947" drainMin="11061" drainMax="11061" drainMinSha="16627" drainMaxSha="16632" color="EX-pale-magenta" />
    <node name="1986" row="1055" minCol="1297" maxCol="11062" minColSha="1298" maxColSha="21213" drainMin="11062" drainMax="11062" drainMinSha="16633" drainMaxSha="16638" color="EX-pale-red-orange" />
    <node name="1993" row="1056" minCol="1298" maxCol="11063" minColSha="1299" maxColSha="17855" drainMin="11063" drainMax="11063" drainMinSha="16639" drainMaxSha="16644" color="EX-blue" />
    <node name="204" row="1057" minCol="1299" maxCol="10344" minColSha="1300" maxColSha="16650" drainMinSha="16645" drainMaxSha="16650" color="EX-orange" />
    <node name="208" row="1058" minCol="1300" maxCol="11065" minColSha="1301" maxColSha="19711" drainMin="11064" drainMax="11065" drainMinSha="16651" drainMaxSha="16656" color="EX-dark-cyan" />
    <node name="269" row="1059" minCol="1301" maxCol="7800" minColSha="1302" maxColSha="16662" drainMinSha="16657" drainMaxSha="16662" color="EX-red" />
    <node name="281" row="1060" minCol="1302" maxCol="10111" minColSha="1303" maxColSha="16668" drainMinSha="16663" drainMaxSha="16668" color="EX-dark-orange" />
    <node name="292" row="1061" minCol="1303" maxCol="9978" minColSha="1304" maxColSha="16674" drainMinSha="16669" drainMaxSha="16674" color="EX-dark-gray-purple" />
    <node name="313" row="1062" minCol="1304" maxCol="9811" minColSha="1305" maxColSha="16680" drainMinSha="16675" drainMaxSha="16680" color="EX-cyan" />
    <node name="314" row="1063" minCol="1305" maxCol="11066" minColSha="1306" maxColSha="19623" drainMin="11066" drainMax="11066" drainMinSha="16681" drainMaxSha="16686" color="EX-yellow-orange" />
    <node name="324" row="1064" minCol="1306" maxCol="9456" minColSha="1307" maxColSha="16692" drainMinSha="16687" drainMaxSha="16692" color="EX-pure-blue" />
    <node name="339" row="1065" minCol="1307" maxCol="10327" minColSha="1308" maxColSha="16698" drainMinSha="16693" drainMaxSha="16698" color="EX-dark-yellow-green" />
    <node name="34" row="1066" minCol="1308" maxCol="9979" minColSha="1309" maxColSha="16704" drainMinSha="16699" drainMaxSha="16704" color="EX-dark-magenta" />
    <node name="414" row="1067" minCol="1309" maxCol="11067" minColSha="1310" maxColSha="21046" drainMin="11067" drainMax="11067" drainMinSha="16705" drainMaxSha="16710" color="EX-dark-green" />
    <node name="444" row="1068" minCol="1310" maxCol="11068" minColSha="1311" maxColSha="22748" drainMin="11068" drainMax="11068" drainMinSha="16711" drainMaxSha="16716" color="EX-blue-magenta" />
    <node name="446" row="1069" minCol="1311" maxCol="11071" minColSha="1312" maxColSha="22134" drainMin="11069" drainMax="11071" drainMinSha="16717" drainMaxSha="16722" color="EX-yellow-green" />
    <node name="452" row="1070" minCol="1312" maxCol="10383" minColSha="1313" maxColSha="16728" drainMinSha="16723" drainMaxSha="16728" color="EX-magenta" />
    <node name="455" row="1071" minCol="1313" maxCol="10676" minColSha="1314" maxColSha="16734" drainMinSha="16729" drainMaxSha="16734" color="EX-green" />
    <node name="501" row="1072" minCol="1314" maxCol="10572" minColSha="1315" maxColSha="16740" drainMinSha="16735" drainMaxSha="16740" color="EX-yellow" />
    <node name="518" row="1073" minCol="1315" maxCol="11072" minColSha="1316" maxColSha="17362" drainMin="11072" drainMax="11072" drainMinSha="16741" drainMaxSha="16746" color="EX-purple" />
    <node name="53" row="1074" minCol="1316" maxCol="7123" minColSha="1317" maxColSha="16752" drainMinSha="16747" drainMaxSha="16752" color="EX-dark-purple" />
    <node name="548" row="1075" minCol="1317" maxCol="11073" minColSha="1318" maxColSha="17578" drainMin="11073" drainMax="11073" drainMinSha="16753" drainMaxSha="16758" color="EX-dark-red" />
    <node name="573" row="1076" minCol="1318" maxCol="5093" minColSha="1319" maxColSha="16764" drainMinSha="16759" drainMaxSha="16764" color="EX-pale-green" />
    <node name="578" row="1077" minCol="1319" maxCol="11075" minColSha="1320" maxColSha="22188" drainMin="11074" drainMax="11075" drainMinSha="16765" drainMaxSha="16770" color="EX-pale-blue" />
    <node name="598" row="1078" minCol="1320" maxCol="9980" minColSha="1321" maxColSha="16776" drainMinSha="16771" drainMaxSha="16776" color="EX-dark-tan" />
    <node name="604" row="1079" minCol="1321" maxCol="7500" minColSha="1322" maxColSha="16782" drainMinSha="16777" drainMaxSha="16782" color="EX-pale-blue-magenta" />
    <node name="605" row="1080" minCol="1322" maxCol="9736" minColSha="1323" maxColSha="16788" drainMinSha="16783" drainMaxSha="16788" color="EX-pale-yellow orange" />
    <node name="609" row="1081" minCol="1323" maxCol="11076" minColSha="1324" maxColSha="20275" drainMin="11076" drainMax="11076" drainMinSha="16789" drainMaxSha="16794" color="EX-medium-magenta" />
    <node name="624" row="1082" minCol="1324" maxCol="11077" minColSha="1325" maxColSha="19524" drainMin="11077" drainMax="11077" drainMinSha="16795" drainMaxSha="16800" color="EX-pale-red" />
    <node name="642" row="1083" minCol="1325" maxCol="11078" minColSha="1326" maxColSha="18498" drainMin="11078" drainMax="11078" drainMinSha="16801" drainMaxSha="16806" color="EX-pale-cyan" />
    <node name="656" row="1084" minCol="1326" maxCol="11079" minColSha="1327" maxColSha="22272" drainMin="11079" drainMax="11079" drainMinSha="16807" drainMaxSha="16812" color="EX-pale-yellow-green" />
    <node name="682" row="1085" minCol="1327" maxCol="11080" minColSha="1328" maxColSha="17104" drainMin="11080" drainMax="11080" drainMinSha="16813" drainMaxSha="16818" color="EX-pale-purple" />
    <node name="691" row="1086" minCol="1328" maxCol="10667" minColSha="1329" maxColSha="16824" drainMinSha="16819" drainMaxSha="16824" color="EX-pale-magenta" />
    <node name="720" row="1087" minCol="1329" maxCol="9645" minColSha="1330" maxColSha="16830" drainMinSha="16825" drainMaxSha="16830" color="EX-pale-red-orange" />
    <node name="734" row="1088" minCol="1330" maxCol="10703" minColSha="1331" maxColSha="16836" drainMinSha="16831" drainMaxSha="16836" color="EX-blue" />
    <node name="737" row="1089" minCol="1331" maxCol="10010" minColSha="1332" maxColSha="16842" drainMinSha="16837" drainMaxSha="16842" color="EX-orange" />
    <node name="747" row="1090" minCol="1332" maxCol="11081" minColSha="1333" maxColSha="18171" drainMin="11081" drainMax="11081" drainMinSha="16843" drainMaxSha="16848" color="EX-dark-cyan" />
    <node name="753" row="1091" minCol="1333" maxCol="11083" minColSha="1334" maxColSha="21257" drainMin="11082" drainMax="11083" drainMinSha="16849" drainMaxSha="16854" color="EX-red" />
    <node name="761" row="1092" minCol="1334" maxCol="11084" minColSha="1335" maxColSha="17534" drainMin="11084" drainMax="11084" drainMinSha="16855" drainMaxSha="16860" color="EX-dark-orange" />
    <node name="767" row="1093" minCol="1335" maxCol="11085" minColSha="1336" maxColSha="17761" drainMin="11085" drainMax="11085" drainMinSha="16861" drainMaxSha="16866" color="EX-dark-gray-purple" />
    <node name="788" row="1094" minCol="1336" maxCol="9697" minColSha="1337" maxColSha="16872" drainMinSha="16867" drainMaxSha="16872" color="EX-cyan" />
    <node name="795" row="1095" minCol="1337" maxCol="10038" minColSha="1338" maxColSha="16878" drainMinSha="16873" drainMaxSha="16878" color="EX-yellow-orange" />
    <node name="812" row="1096" minCol="1338" maxCol="11086" minColSha="1339" maxColSha="21555" drainMin="11086" drainMax="11086" drainMinSha="16879" drainMaxSha="16884" color="EX-pure-blue" />
    <node name="826" row="1097" minCol="1339" maxCol="11087" minColSha="1340" maxColSha="22279" drainMin="11087" drainMax="11087" drainMinSha="16885" drainMaxSha="16890" color="EX-dark-yellow-green" />
    <node name="831" row="1098" minCol="1340" maxCol="11090" minColSha="1341" maxColSha="22255" drainMin="11088" drainMax="11090" drainMinSha="16891" drainMaxSha="16896" color="EX-dark-magenta" />
    <node name="833" row="1099" minCol="1341" maxCol="11091" minColSha="1342" maxColSha="19712" drainMin="11091" drainMax="11091" drainMinSha="16897" drainMaxSha="16902" color="EX-dark-green" />
    <node name="844" row="1100" minCol="1342" maxCol="10558" minColSha="1343" maxColSha="16908" drainMinSha="16903" drainMaxSha="16908" color="EX-blue-magenta" />
    <node name="849" row="1101" minCol="1343" maxCol="10516" minColSha="1344" maxColSha="16914" drainMinSha="16909" drainMaxSha="16914" color="EX-yellow-green" />
    <node name="855" row="1102" minCol="1344" maxCol="11092" minColSha="1345" maxColSha="17820" drainMin="11092" drainMax="11092" drainMinSha="16915" drainMaxSha="16920" color="EX-magenta" />
    <node name="858" row="1103" minCol="1345" maxCol="11093" minColSha="1346" maxColSha="21277" drainMin="11093" drainMax="11093" drainMinSha="16921" drainMaxSha="16926" color="EX-green" />
    <node name="868" row="1104" minCol="1346" maxCol="11094" minColSha="1347" maxColSha="20246" drainMin="11094" drainMax="11094" drainMinSha="16927" drainMaxSha="16932" color="EX-yellow" />
    <node name="876" row="1105" minCol="1347" maxCol="10465" minColSha="1348" maxColSha="16938" drainMinSha="16933" drainMaxSha="16938" color="EX-purple" />
    <node name="879" row="1106" minCol="1348" maxCol="11095" minColSha="1349" maxColSha="17106" drainMin="11095" drainMax="11095" drainMinSha="16939" drainMaxSha="16944" color="EX-dark-purple" />
    <node name="906" row="1107" minCol="1349" maxCol="11096" minColSha="1350" maxColSha="23059" drainMin="11096" drainMax="11096" drainMinSha="16945" drainMaxSha="16950" color="EX-dark-red" />
    <node name="909" row="1108" minCol="1350" maxCol="8175" minColSha="1351" maxColSha="16956" drainMinSha="16951" drainMaxSha="16956" color="EX-pale-green" />
    <node name="912" row="1109" minCol="1351" maxCol="11097" minColSha="1352" maxColSha="22284" drainMin="11097" drainMax="11097" drainMinSha="16957" drainMaxSha="16962" color="EX-pale-blue" />
    <node name="914" row="1110" minCol="1352" maxCol="7278" minColSha="1353" maxColSha="16968" drainMinSha="16963" drainMaxSha="16968" color="EX-dark-tan" />
    <node name="954" row="1111" minCol="1353" maxCol="11099" minColSha="1354" maxColSha="17714" drainMin="11098" drainMax="11099" drainMinSha="16969" drainMaxSha="16974" color="EX-pale-blue-magenta" />
    <node name="956" row="1112" minCol="1354" maxCol="10312" minColSha="1355" maxColSha="16980" drainMinSha="16975" drainMaxSha="16980" color="EX-pale-yellow orange" />
    <node name="963" row="1113" minCol="1355" maxCol="11100" minColSha="1356" maxColSha="17107" drainMin="11100" drainMax="11100" drainMinSha="16981" drainMaxSha="16986" color="EX-medium-magenta" />
    <node name="965" row="1114" minCol="1356" maxCol="9813" minColSha="1357" maxColSha="16992" drainMinSha="16987" drainMaxSha="16992" color="EX-pale-red" />
    <node name="975" row="1115" minCol="1357" maxCol="11102" minColSha="1358" maxColSha="22109" drainMin="11101" drainMax="11102" drainMinSha="16993" drainMaxSha="16998" color="EX-pale-cyan" />
    <node name="980" row="1116" minCol="1358" maxCol="6807" minColSha="1359" maxColSha="17004" drainMinSha="16999" drainMaxSha="17004" color="EX-pale-yellow-green" />
    <node name="981" row="1117" minCol="1359" maxCol="9915" minColSha="1360" maxColSha="17010" drainMinSha="17005" drainMaxSha="17010" color="EX-pale-purple" />
    <node name="993" row="1118" minCol="1360" maxCol="10903" minColSha="1361" maxColSha="17016" drainMinSha="17011" drainMaxSha="17016" color="EX-pale-magenta" />
    <node name="62" row="1119" minCol="1706" maxCol="11208" minColSha="1709" maxColSha="23949" drainMin="11103" drainMax="11208" drainMinSha="17017" drainMaxSha="17213" color="EX-pale-red-orange" />
    <node name="61" row="1120" minCol="1707" maxCol="11228" minColSha="1710" maxColSha="23713" drainMin="11209" drainMax="11228" drainMinSha="17214" drainMaxSha="17264" color="EX-blue" />
    <node name="116" row="1121" minCol="1708" maxCol="11245" minColSha="1711" maxColSha="23950" drainMin="11229" drainMax="11245" drainMinSha="17265" drainMaxSha="17300" color="EX-orange" />
    <node name="59" row="1122" minCol="1709" maxCol="11258" minColSha="1712" maxColSha="23470" drainMin="11246" drainMax="11258" drainMinSha="17301" drainMaxSha="17327" color="EX-dark-cyan" />
    <node name="51" row="1123" minCol="1710" maxCol="11267" minColSha="1713" maxColSha="23095" drainMin="11259" drainMax="11267" drainMinSha="17328" drainMaxSha="17348" color="EX-red" />
    <node name="87" row="1124" minCol="1711" maxCol="11274" minColSha="1714" maxColSha="22974" drainMin="11268" drainMax="11274" drainMinSha="17349" drainMaxSha="17369" color="EX-dark-orange" />
    <node name="122" row="1125" minCol="1712" maxCol="11281" minColSha="1715" maxColSha="22949" drainMin="11275" drainMax="11281" drainMinSha="17370" drainMaxSha="17389" color="EX-dark-gray-purple" />
    <node name="260" row="1126" minCol="1713" maxCol="11288" minColSha="1716" maxColSha="23475" drainMin="11282" drainMax="11288" drainMinSha="17390" drainMaxSha="17409" color="EX-cyan" />
    <node name="74" row="1127" minCol="1714" maxCol="11292" minColSha="1717" maxColSha="23382" drainMin="11289" drainMax="11292" drainMinSha="17410" drainMaxSha="17429" color="EX-yellow-orange" />
    <node name="84" row="1128" minCol="1715" maxCol="11299" minColSha="1718" maxColSha="23840" drainMin="11293" drainMax="11299" drainMinSha="17430" drainMaxSha="17449" color="EX-pure-blue" />
    <node name="303" row="1129" minCol="1716" maxCol="11308" minColSha="1719" maxColSha="23766" drainMin="11300" drainMax="11308" drainMinSha="17450" drainMaxSha="17468" color="EX-dark-yellow-green" />
    <node name="197" row="1130" minCol="1717" maxCol="11316" minColSha="1720" maxColSha="22563" drainMin="11309" drainMax="11316" drainMinSha="17469" drainMaxSha="17486" color="EX-dark-magenta" />
    <node name="210" row="1131" minCol="1718" maxCol="11322" minColSha="1721" maxColSha="22860" drainMin="11317" drainMax="11322" drainMinSha="17487" drainMaxSha="17504" color="EX-dark-green" />
    <node name="316" row="1132" minCol="1719" maxCol="11331" minColSha="1722" maxColSha="23920" drainMin="11323" drainMax="11331" drainMinSha="17505" drainMaxSha="17522" color="EX-blue-magenta" />
    <node name="397" row="1133" minCol="1720" maxCol="11334" minColSha="1723" maxColSha="23179" drainMin="11332" drainMax="11334" drainMinSha="17523" drainMaxSha="17539" color="EX-yellow-green" />
    <node name="461" row="1134" minCol="1721" maxCol="11344" minColSha="1724" maxColSha="23739" drainMin="11335" drainMax="11344" drainMinSha="17540" drainMaxSha="17554" color="EX-magenta" />
    <node name="476" row="1135" minCol="1722" maxCol="11348" minColSha="1725" maxColSha="23714" drainMin="11345" drainMax="11348" drainMinSha="17555" drainMaxSha="17569" color="EX-green" />
    <node name="48" row="1136" minCol="1723" maxCol="11354" minColSha="1726" maxColSha="23350" drainMin="11349" drainMax="11354" drainMinSha="17570" drainMaxSha="17584" color="EX-yellow" />
    <node name="199" row="1137" minCol="1724" maxCol="11359" minColSha="1727" maxColSha="23289" drainMin="11355" drainMax="11359" drainMinSha="17585" drainMaxSha="17598" color="EX-purple" />
    <node name="301" row="1138" minCol="1725" maxCol="11364" minColSha="1728" maxColSha="23954" drainMin="11360" drainMax="11364" drainMinSha="17599" drainMaxSha="17612" color="EX-dark-purple" />
    <node name="328" row="1139" minCol="1726" maxCol="11370" minColSha="1729" maxColSha="23535" drainMin="11365" drainMax="11370" drainMinSha="17613" drainMaxSha="17626" color="EX-dark-red" />
    <node name="450" row="1140" minCol="1727" maxCol="11376" minColSha="1730" maxColSha="23457" drainMin="11371" drainMax="11376" drainMinSha="17627" drainMaxSha="17640" color="EX-pale-green" />
    <node name="168" row="1141" minCol="1728" maxCol="11383" minColSha="1731" maxColSha="22926" drainMin="11377" drainMax="11383" drainMinSha="17641" drainMaxSha="17653" color="EX-pale-blue" />
    <node name="237" row="1142" minCol="1729" maxCol="11385" minColSha="1732" maxColSha="23208" drainMin="11384" drainMax="11385" drainMinSha="17654" drainMaxSha="17666" color="EX-dark-tan" />
    <node name="396" row="1143" minCol="1730" maxCol="11387" minColSha="1733" maxColSha="19817" drainMin="11386" drainMax="11387" drainMinSha="17667" drainMaxSha="17679" color="EX-pale-blue-magenta" />
    <node name="459" row="1144" minCol="1731" maxCol="11391" minColSha="1734" maxColSha="23921" drainMin="11388" drainMax="11391" drainMinSha="17680" drainMaxSha="17692" color="EX-pale-yellow orange" />
    <node name="72" row="1145" minCol="1732" maxCol="11394" minColSha="1735" maxColSha="23052" drainMin="11392" drainMax="11394" drainMinSha="17693" drainMaxSha="17705" color="EX-medium-magenta" />
    <node name="159" row="1146" minCol="1733" maxCol="11397" minColSha="1736" maxColSha="23151" drainMin="11395" drainMax="11397" drainMinSha="17706" drainMaxSha="17717" color="EX-pale-red" />
    <node name="377" row="1147" minCol="1734" maxCol="11401" minColSha="1737" maxColSha="23774" drainMin="11398" drainMax="11401" drainMinSha="17718" drainMaxSha="17729" color="EX-pale-cyan" />
    <node name="392" row="1148" minCol="1735" maxCol="11404" minColSha="1738" maxColSha="23870" drainMin="11402" drainMax="11404" drainMinSha="17730" drainMaxSha="17741" color="EX-pale-yellow-green" />
    <node name="407" row="1149" minCol="1736" maxCol="11407" minColSha="1739" maxColSha="23865" drainMin="11405" drainMax="11407" drainMinSha="17742" drainMaxSha="17753" color="EX-pale-purple" />
    <node name="482" row="1150" minCol="1737" maxCol="11411" minColSha="1740" maxColSha="23745" drainMin="11408" drainMax="11411" drainMinSha="17754" drainMaxSha="17765" color="EX-pale-magenta" />
    <node name="607" row="1151" minCol="1738" maxCol="11414" minColSha="1741" maxColSha="20446" drainMin="11412" drainMax="11414" drainMinSha="17766" drainMaxSha="17777" color="EX-pale-red-orange" />
    <node name="630" row="1152" minCol="1739" maxCol="11417" minColSha="1742" maxColSha="22326" drainMin="11415" drainMax="11417" drainMinSha="17778" drainMaxSha="17789" color="EX-blue" />
    <node name="76" row="1153" minCol="1740" maxCol="11418" minColSha="1743" maxColSha="23636" drainMin="11418" drainMax="11418" drainMinSha="17790" drainMaxSha="17801" color="EX-orange" />
    <node name="136" row="1154" minCol="1741" maxCol="11422" minColSha="1744" maxColSha="21876" drainMin="11419" drainMax="11422" drainMinSha="17802" drainMaxSha="17812" color="EX-dark-cyan" />
    <node name="425" row="1155" minCol="1742" maxCol="11425" minColSha="1745" maxColSha="22751" drainMin="11423" drainMax="11425" drainMinSha="17813" drainMaxSha="17823" color="EX-red" />
    <node name="735" row="1156" minCol="1743" maxCol="11429" minColSha="1746" maxColSha="23571" drainMin="11426" drainMax="11429" drainMinSha="17824" drainMaxSha="17834" color="EX-dark-orange" />
    <node name="784" row="1157" minCol="1744" maxCol="11430" minColSha="1747" maxColSha="23505" drainMin="11430" drainMax="11430" drainMinSha="17835" drainMaxSha="17845" color="EX-dark-gray-purple" />
    <node name="889" row="1158" minCol="1745" maxCol="11431" minColSha="1748" maxColSha="21991" drainMin="11431" drainMax="11431" drainMinSha="17846" drainMaxSha="17856" color="EX-cyan" />
    <node name="124" row="1159" minCol="1746" maxCol="9815" minColSha="1749" maxColSha="17866" drainMinSha="17857" drainMaxSha="17866" color="EX-yellow-orange" />
    <node name="278" row="1160" minCol="1747" maxCol="11432" minColSha="1750" maxColSha="19476" drainMin="11432" drainMax="11432" drainMinSha="17867" drainMaxSha="17876" color="EX-pure-blue" />
    <node name="431" row="1161" minCol="1748" maxCol="11433" minColSha="1751" maxColSha="20926" drainMin="11433" drainMax="11433" drainMinSha="17877" drainMaxSha="17886" color="EX-dark-yellow-green" />
    <node name="628" row="1162" minCol="1749" maxCol="11437" minColSha="1752" maxColSha="22813" drainMin="11434" drainMax="11437" drainMinSha="17887" drainMaxSha="17896" color="EX-dark-magenta" />
    <node name="698" row="1163" minCol="1750" maxCol="11439" minColSha="1753" maxColSha="23825" drainMin="11438" drainMax="11439" drainMinSha="17897" drainMaxSha="17906" color="EX-dark-green" />
    <node name="760" row="1164" minCol="1751" maxCol="11441" minColSha="1754" maxColSha="23779" drainMin="11440" drainMax="11441" drainMinSha="17907" drainMaxSha="17916" color="EX-blue-magenta" />
    <node name="1071" row="1165" minCol="1752" maxCol="11444" minColSha="1755" maxColSha="23681" drainMin="11442" drainMax="11444" drainMinSha="17917" drainMaxSha="17925" color="EX-yellow-green" />
    <node name="1240" row="1166" minCol="1753" maxCol="11447" minColSha="1756" maxColSha="19237" drainMin="11445" drainMax="11447" drainMinSha="17926" drainMaxSha="17934" color="EX-magenta" />
    <node name="1336" row="1167" minCol="1754" maxCol="11448" minColSha="1757" maxColSha="18925" drainMin="11448" drainMax="11448" drainMinSha="17935" drainMaxSha="17943" color="EX-green" />
    <node name="214" row="1168" minCol="1755" maxCol="11450" minColSha="1758" maxColSha="20316" drainMin="11449" drainMax="11450" drainMinSha="17944" drainMaxSha="17952" color="EX-yellow" />
    <node name="279" row="1169" minCol="1756" maxCol="9950" minColSha="1759" maxColSha="17961" drainMinSha="17953" drainMaxSha="17961" color="EX-purple" />
    <node name="368" row="1170" minCol="1757" maxCol="11452" minColSha="1760" maxColSha="20398" drainMin="11451" drainMax="11452" drainMinSha="17962" drainMaxSha="17970" color="EX-dark-purple" />
    <node name="395" row="1171" minCol="1758" maxCol="11454" minColSha="1761" maxColSha="21707" drainMin="11453" drainMax="11454" drainMinSha="17971" drainMaxSha="17979" color="EX-dark-red" />
    <node name="473" row="1172" minCol="1759" maxCol="11456" minColSha="1762" maxColSha="22754" drainMin="11455" drainMax="11456" drainMinSha="17980" drainMaxSha="17988" color="EX-pale-green" />
    <node name="480" row="1173" minCol="1760" maxCol="11458" minColSha="1763" maxColSha="23630" drainMin="11457" drainMax="11458" drainMinSha="17989" drainMaxSha="17997" color="EX-pale-blue" />
    <node name="492" row="1174" minCol="1761" maxCol="11461" minColSha="1764" maxColSha="23896" drainMin="11459" drainMax="11461" drainMinSha="17998" drainMaxSha="18006" color="EX-dark-tan" />
    <node name="579" row="1175" minCol="1762" maxCol="11463" minColSha="1765" maxColSha="23295" drainMin="11462" drainMax="11463" drainMinSha="18007" drainMaxSha="18015" color="EX-pale-blue-magenta" />
    <node name="726" row="1176" minCol="1763" maxCol="11466" minColSha="1766" maxColSha="22583" drainMin="11464" drainMax="11466" drainMinSha="18016" drainMaxSha="18024" color="EX-pale-yellow orange" />
    <node name="822" row="1177" minCol="1764" maxCol="11467" minColSha="1767" maxColSha="21199" drainMin="11467" drainMax="11467" drainMinSha="18025" drainMaxSha="18033" color="EX-medium-magenta" />
    <node name="842" row="1178" minCol="1765" maxCol="11471" minColSha="1768" maxColSha="22901" drainMin="11468" drainMax="11471" drainMinSha="18034" drainMaxSha="18042" color="EX-pale-red" />
    <node name="916" row="1179" minCol="1766" maxCol="11473" minColSha="1769" maxColSha="20505" drainMin="11472" drainMax="11473" drainMinSha="18043" drainMaxSha="18051" color="EX-pale-cyan" />
    <node name="959" row="1180" minCol="1767" maxCol="11476" minColSha="1770" maxColSha="23820" drainMin="11474" drainMax="11476" drainMinSha="18052" drainMaxSha="18060" color="EX-pale-yellow-green" />
    <node name="1046" row="1181" minCol="1768" maxCol="11477" minColSha="1771" maxColSha="18822" drainMin="11477" drainMax="11477" drainMinSha="18061" drainMaxSha="18068" color="EX-pale-purple" />
    <node name="1089" row="1182" minCol="1769" maxCol="11478" minColSha="1772" maxColSha="20631" drainMin="11478" drainMax="11478" drainMinSha="18069" drainMaxSha="18076" color="EX-pale-magenta" />
    <node name="1103" row="1183" minCol="1770" maxCol="11481" minColSha="1773" maxColSha="21691" drainMin="11479" drainMax="11481" drainMinSha="18077" drainMaxSha="18084" color="EX-pale-red-orange" />
    <node name="1246" row="1184" minCol="1771" maxCol="11483" minColSha="1774" maxColSha="22287" drainMin="11482" drainMax="11483" drainMinSha="18085" drainMaxSha="18092" color="EX-blue" />
    <node name="219" row="1185" minCol="1772" maxCol="10963" minColSha="1775" maxColSha="18100" drainMinSha="18093" drainMaxSha="18100" color="EX-orange" />
    <node name="297" row="1186" minCol="1773" maxCol="11484" minColSha="1776" maxColSha="23915" drainMin="11484" drainMax="11484" drainMinSha="18101" drainMaxSha="18108" color="EX-dark-cyan" />
    <node name="350" row="1187" minCol="1774" maxCol="11485" minColSha="1777" maxColSha="21673" drainMin="11485" drainMax="11485" drainMinSha="18109" drainMaxSha="18116" color="EX-red" />
    <node name="358" row="1188" minCol="1775" maxCol="11487" minColSha="1778" maxColSha="23226" drainMin="11486" drainMax="11487" drainMinSha="18117" drainMaxSha="18124" color="EX-dark-orange" />
    <node name="372" row="1189" minCol="1776" maxCol="11488" minColSha="1779" maxColSha="19603" drainMin="11488" drainMax="11488" drainMinSha="18125" drainMaxSha="18132" color="EX-dark-gray-purple" />
    <node name="399" row="1190" minCol="1777" maxCol="11489" minColSha="1780" maxColSha="21623" drainMin="11489" drainMax="11489" drainMinSha="18133" drainMaxSha="18140" color="EX-cyan" />
    <node name="535" row="1191" minCol="1778" maxCol="11009" minColSha="1781" maxColSha="18148" drainMinSha="18141" drainMaxSha="18148" color="EX-yellow-orange" />
    <node name="553" row="1192" minCol="1779" maxCol="11490" minColSha="1782" maxColSha="19983" drainMin="11490" drainMax="11490" drainMinSha="18149" drainMaxSha="18156" color="EX-pure-blue" />
    <node name="558" row="1193" minCol="1780" maxCol="11491" minColSha="1783" maxColSha="22839" drainMin="11491" drainMax="11491" drainMinSha="18157" drainMaxSha="18164" color="EX-dark-yellow-green" />
    <node name="564" row="1194" minCol="1781" maxCol="11492" minColSha="1784" maxColSha="22492" drainMin="11492" drainMax="11492" drainMinSha="18165" drainMaxSha="18172" color="EX-dark-magenta" />
    <node name="711" row="1195" minCol="1782" maxCol="11356" minColSha="1785" maxColSha="18180" drainMinSha="18173" drainMaxSha="18180" color="EX-dark-green" />
    <node name="886" row="1196" minCol="1783" maxCol="11493" minColSha="1786" maxColSha="18709" drainMin="11493" drainMax="11493" drainMinSha="18181" drainMaxSha="18188" color="EX-blue-magenta" />
    <node name="887" row="1197" minCol="1784" maxCol="11494" minColSha="1787" maxColSha="21817" drainMin="11494" drainMax="11494" drainMinSha="18189" drainMaxSha="18196" color="EX-yellow-green" />
    <node name="930" row="1198" minCol="1785" maxCol="11495" minColSha="1788" maxColSha="18436" drainMin="11495" drainMax="11495" drainMinSha="18197" drainMaxSha="18204" color="EX-magenta" />
    <node name="972" row="1199" minCol="1786" maxCol="11499" minColSha="1789" maxColSha="22201" drainMin="11496" drainMax="11499" drainMinSha="18205" drainMaxSha="18212" color="EX-green" />
    <node name="1043" row="1200" minCol="1787" maxCol="11500" minColSha="1790" maxColSha="18631" drainMin="11500" drainMax="11500" drainMinSha="18213" drainMaxSha="18219" color="EX-yellow" />
    <node name="1048" row="1201" minCol="1788" maxCol="10553" minColSha="1791" maxColSha="18226" drainMinSha="18220" drainMaxSha="18226" color="EX-purple" />
    <node name="1095" row="1202" minCol="1789" maxCol="11501" minColSha="1792" maxColSha="23512" drainMin="11501" drainMax="11501" drainMinSha="18227" drainMaxSha="18233" color="EX-dark-purple" />
    <node name="1096" row="1203" minCol="1790" maxCol="11502" minColSha="1793" maxColSha="21895" drainMin="11502" drainMax="11502" drainMinSha="18234" drainMaxSha="18240" color="EX-dark-red" />
    <node name="1133" row="1204" minCol="1791" maxCol="11503" minColSha="1794" maxColSha="22840" drainMin="11503" drainMax="11503" drainMinSha="18241" drainMaxSha="18247" color="EX-pale-green" />
    <node name="1170" row="1205" minCol="1792" maxCol="10239" minColSha="1795" maxColSha="18254" drainMinSha="18248" drainMaxSha="18254" color="EX-pale-blue" />
    <node name="1171" row="1206" minCol="1793" maxCol="11505" minColSha="1796" maxColSha="23209" drainMin="11504" drainMax="11505" drainMinSha="18255" drainMaxSha="18261" color="EX-dark-tan" />
    <node name="1192" row="1207" minCol="1794" maxCol="11506" minColSha="1797" maxColSha="20195" drainMin="11506" drainMax="11506" drainMinSha="18262" drainMaxSha="18268" color="EX-pale-blue-magenta" />
    <node name="121" row="1208" minCol="1795" maxCol="9952" minColSha="1798" maxColSha="18275" drainMinSha="18269" drainMaxSha="18275" color="EX-pale-yellow orange" />
    <node name="1211" row="1209" minCol="1796" maxCol="11508" minColSha="1799" maxColSha="23802" drainMin="11507" drainMax="11508" drainMinSha="18276" drainMaxSha="18282" color="EX-medium-magenta" />
    <node name="1280" row="1210" minCol="1797" maxCol="11509" minColSha="1800" maxColSha="22256" drainMin="11509" drainMax="11509" drainMinSha="18283" drainMaxSha="18289" color="EX-pale-red" />
    <node name="1364" row="1211" minCol="1798" maxCol="11512" minColSha="1801" maxColSha="22173" drainMin="11510" drainMax="11512" drainMinSha="18290" drainMaxSha="18296" color="EX-pale-cyan" />
    <node name="1379" row="1212" minCol="1799" maxCol="11514" minColSha="1802" maxColSha="21520" drainMin="11513" drainMax="11514" drainMinSha="18297" drainMaxSha="18303" color="EX-pale-yellow-green" />
    <node name="1384" row="1213" minCol="1800" maxCol="11516" minColSha="1803" maxColSha="21322" drainMin="11515" drainMax="11516" drainMinSha="18304" drainMaxSha="18310" color="EX-pale-purple" />
    <node name="142" row="1214" minCol="1801" maxCol="10942" minColSha="1804" maxColSha="18317" drainMinSha="18311" drainMaxSha="18317" color="EX-pale-magenta" />
    <node name="1467" row="1215" minCol="1802" maxCol="11518" minColSha="1805" maxColSha="22003" drainMin="11517" drainMax="11518" drainMinSha="18318" drainMaxSha="18324" color="EX-pale-red-orange" />
    <node name="1480" row="1216" minCol="1803" maxCol="11519" minColSha="1806" maxColSha="23517" drainMin="11519" drainMax="11519" drainMinSha="18325" drainMaxSha="18331" color="EX-blue" />
    <node name="1491" row="1217" minCol="1804" maxCol="11521" minColSha="1807" maxColSha="19748" drainMin="11520" drainMax="11521" drainMinSha="18332" drainMaxSha="18338" color="EX-orange" />
    <node name="1524" row="1218" minCol="1805" maxCol="11115" minColSha="1808" maxColSha="18345" drainMinSha="18339" drainMaxSha="18345" color="EX-dark-cyan" />
    <node name="1588" row="1219" minCol="1806" maxCol="11523" minColSha="1809" maxColSha="20698" drainMin="11522" drainMax="11523" drainMinSha="18346" drainMaxSha="18352" color="EX-red" />
    <node name="1601" row="1220" minCol="1807" maxCol="11525" minColSha="1810" maxColSha="23421" drainMin="11524" drainMax="11525" drainMinSha="18353" drainMaxSha="18359" color="EX-dark-orange" />
    <node name="1603" row="1221" minCol="1808" maxCol="11526" minColSha="1811" maxColSha="18393" drainMin="11526" drainMax="11526" drainMinSha="18360" drainMaxSha="18366" color="EX-dark-gray-purple" />
    <node name="1606" row="1222" minCol="1809" maxCol="11527" minColSha="1812" maxColSha="19110" drainMin="11527" drainMax="11527" drainMinSha="18367" drainMaxSha="18373" color="EX-cyan" />
    <node name="1646" row="1223" minCol="1810" maxCol="11528" minColSha="1813" maxColSha="19231" drainMin="11528" drainMax="11528" drainMinSha="18374" drainMaxSha="18380" color="EX-yellow-orange" />
    <node name="1671" row="1224" minCol="1811" maxCol="11529" minColSha="1814" maxColSha="21455" drainMin="11529" drainMax="11529" drainMinSha="18381" drainMaxSha="18387" color="EX-pure-blue" />
    <node name="1685" row="1225" minCol="1812" maxCol="11530" minColSha="1815" maxColSha="23188" drainMin="11530" drainMax="11530" drainMinSha="18388" drainMaxSha="18394" color="EX-dark-yellow-green" />
    <node name="1715" row="1226" minCol="1813" maxCol="10845" minColSha="1816" maxColSha="18401" drainMinSha="18395" drainMaxSha="18401" color="EX-dark-magenta" />
    <node name="1766" row="1227" minCol="1814" maxCol="11532" minColSha="1817" maxColSha="21548" drainMin="11531" drainMax="11532" drainMinSha="18402" drainMaxSha="18408" color="EX-dark-green" />
    <node name="1981" row="1228" minCol="1815" maxCol="11533" minColSha="1818" maxColSha="23016" drainMin="11533" drainMax="11533" drainMinSha="18409" drainMaxSha="18415" color="EX-blue-magenta" />
    <node name="205" row="1229" minCol="1816" maxCol="11534" minColSha="1819" maxColSha="22755" drainMin="11534" drainMax="11534" drainMinSha="18416" drainMaxSha="18422" color="EX-yellow-green" />
    <node name="218" row="1230" minCol="1817" maxCol="10783" minColSha="1820" maxColSha="18429" drainMinSha="18423" drainMaxSha="18429" color="EX-magenta" />
    <node name="222" row="1231" minCol="1818" maxCol="11495" minColSha="1821" maxColSha="18436" drainMinSha="18430" drainMaxSha="18436" color="EX-green" />
    <node name="273" row="1232" minCol="1819" maxCol="11536" minColSha="1822" maxColSha="22612" drainMin="11535" drainMax="11536" drainMinSha="18437" drainMaxSha="18443" color="EX-yellow" />
    <node name="351" row="1233" minCol="1820" maxCol="11537" minColSha="1823" maxColSha="22510" drainMin="11537" drainMax="11537" drainMinSha="18444" drainMaxSha="18450" color="EX-purple" />
    <node name="379" row="1234" minCol="1821" maxCol="11233" minColSha="1824" maxColSha="18457" drainMinSha="18451" drainMaxSha="18457" color="EX-dark-purple" />
    <node name="406" row="1235" minCol="1822" maxCol="11538" minColSha="1825" maxColSha="21949" drainMin="11538" drainMax="11538" drainMinSha="18458" drainMaxSha="18464" color="EX-dark-red" />
    <node name="523" row="1236" minCol="1823" maxCol="11540" minColSha="1826" maxColSha="23101" drainMin="11539" drainMax="11540" drainMinSha="18465" drainMaxSha="18471" color="EX-pale-green" />
    <node name="528" row="1237" minCol="1824" maxCol="11541" minColSha="1827" maxColSha="19380" drainMin="11541" drainMax="11541" drainMinSha="18472" drainMaxSha="18478" color="EX-pale-blue" />
    <node name="566" row="1238" minCol="1825" maxCol="11542" minColSha="1828" maxColSha="23557" drainMin="11542" drainMax="11542" drainMinSha="18479" drainMaxSha="18485" color="EX-dark-tan" />
    <node name="572" row="1239" minCol="1826" maxCol="11544" minColSha="1829" maxColSha="21186" drainMin="11543" drainMax="11544" drainMinSha="18486" drainMaxSha="18492" color="EX-pale-blue-magenta" />
    <node name="616" row="1240" minCol="1827" maxCol="11419" minColSha="1830" maxColSha="18499" drainMinSha="18493" drainMaxSha="18499" color="EX-pale-yellow orange" />
    <node name="620" row="1241" minCol="1828" maxCol="11545" minColSha="1831" maxColSha="18649" drainMin="11545" drainMax="11545" drainMinSha="18500" drainMaxSha="18506" color="EX-medium-magenta" />
    <node name="636" row="1242" minCol="1829" maxCol="11402" minColSha="1832" maxColSha="18513" drainMinSha="18507" drainMaxSha="18513" color="EX-pale-red" />
    <node name="661" row="1243" minCol="1830" maxCol="10710" minColSha="1833" maxColSha="18520" drainMinSha="18514" drainMaxSha="18520" color="EX-pale-cyan" />
    <node name="683" row="1244" minCol="1831" maxCol="11309" minColSha="1834" maxColSha="18527" drainMinSha="18521" drainMaxSha="18527" color="EX-pale-yellow-green" />
    <node name="693" row="1245" minCol="1832" maxCol="11546" minColSha="1835" maxColSha="21774" drainMin="11546" drainMax="11546" drainMinSha="18528" drainMaxSha="18534" color="EX-pale-purple" />
    <node name="775" row="1246" minCol="1833" maxCol="11301" minColSha="1836" maxColSha="18541" drainMinSha="18535" drainMaxSha="18541" color="EX-pale-magenta" />
    <node name="896" row="1247" minCol="1834" maxCol="11412" minColSha="1837" maxColSha="18548" drainMinSha="18542" drainMaxSha="18548" color="EX-pale-red-orange" />
    <node name="905" row="1248" minCol="1835" maxCol="11548" minColSha="1838" maxColSha="23046" drainMin="11547" drainMax="11548" drainMinSha="18549" drainMaxSha="18555" color="EX-blue" />
    <node name="927" row="1249" minCol="1836" maxCol="9982" minColSha="1839" maxColSha="18562" drainMinSha="18556" drainMaxSha="18562" color="EX-orange" />
    <node name="960" row="1250" minCol="1837" maxCol="11247" minColSha="1840" maxColSha="18569" drainMinSha="18563" drainMaxSha="18569" color="EX-dark-cyan" />
    <node name="988" row="1251" minCol="1838" maxCol="11549" minColSha="1841" maxColSha="22417" drainMin="11549" drainMax="11549" drainMinSha="18570" drainMaxSha="18576" color="EX-red" />
    <node name="998" row="1252" minCol="1839" maxCol="11119" minColSha="1842" maxColSha="18583" drainMinSha="18577" drainMaxSha="18583" color="EX-dark-orange" />
    <node name="1006" row="1253" minCol="1840" maxCol="11550" minColSha="1843" maxColSha="22202" drainMin="11550" drainMax="11550" drainMinSha="18584" drainMaxSha="18589" color="EX-dark-gray-purple" />
    <node name="1020" row="1254" minCol="1841" maxCol="11551" minColSha="1844" maxColSha="23558" drainMin="11551" drainMax="11551" drainMinSha="18590" drainMaxSha="18595" color="EX-cyan" />
    <node name="1023" row="1255" minCol="1842" maxCol="10136" minColSha="1845" maxColSha="18601" drainMinSha="18596" drainMaxSha="18601" color="EX-yellow-orange" />
    <node name="1027" row="1256" minCol="1843" maxCol="11361" minColSha="1846" maxColSha="18607" drainMinSha="18602" drainMaxSha="18607" color="EX-pure-blue" />
    <node name="1041" row="1257" minCol="1844" maxCol="11552" minColSha="1847" maxColSha="22111" drainMin="11552" drainMax="11552" drainMinSha="18608" drainMaxSha="18613" color="EX-dark-yellow-green" />
    <node name="1045" row="1258" minCol="1845" maxCol="10330" minColSha="1848" maxColSha="18619" drainMinSha="18614" drainMaxSha="18619" color="EX-dark-magenta" />
    <node name="1069" row="1259" minCol="1846" maxCol="11553" minColSha="1849" maxColSha="22803" drainMin="11553" drainMax="11553" drainMinSha="18620" drainMaxSha="18625" color="EX-dark-green" />
    <node name="1074" row="1260" minCol="1847" maxCol="11500" minColSha="1850" maxColSha="18631" drainMinSha="18626" drainMaxSha="18631" color="EX-blue-magenta" />
    <node name="1113" row="1261" minCol="1848" maxCol="10152" minColSha="1851" maxColSha="18637" drainMinSha="18632" drainMaxSha="18637" color="EX-yellow-green" />
    <node name="1114" row="1262" minCol="1849" maxCol="7609" minColSha="1852" maxColSha="18643" drainMinSha="18638" drainMaxSha="18643" color="EX-magenta" />
    <node name="1141" row="1263" minCol="1850" maxCol="11545" minColSha="1853" maxColSha="18649" drainMinSha="18644" drainMaxSha="18649" color="EX-green" />
    <node name="1142" row="1264" minCol="1851" maxCol="11248" minColSha="1854" maxColSha="18655" drainMinSha="18650" drainMaxSha="18655" color="EX-yellow" />
    <node name="1143" row="1265" minCol="1852" maxCol="11554" minColSha="1855" maxColSha="20069" drainMin="11554" drainMax="11554" drainMinSha="18656" drainMaxSha="18661" color="EX-purple" />
    <node name="1159" row="1266" minCol="1853" maxCol="11555" minColSha="1856" maxColSha="21468" drainMin="11555" drainMax="11555" drainMinSha="18662" drainMaxSha="18667" color="EX-dark-purple" />
    <node name="1162" row="1267" minCol="1854" maxCol="11362" minColSha="1857" maxColSha="18673" drainMinSha="18668" drainMaxSha="18673" color="EX-dark-red" />
    <node name="1173" row="1268" minCol="1855" maxCol="11556" minColSha="1858" maxColSha="19527" drainMin="11556" drainMax="11556" drainMinSha="18674" drainMaxSha="18679" color="EX-pale-green" />
    <node name="118" row="1269" minCol="1856" maxCol="11120" minColSha="1859" maxColSha="18685" drainMinSha="18680" drainMaxSha="18685" color="EX-pale-blue" />
    <node name="1191" row="1270" minCol="1857" maxCol="11557" minColSha="1860" maxColSha="23189" drainMin="11557" drainMax="11557" drainMinSha="18686" drainMaxSha="18691" color="EX-dark-tan" />
    <node name="1221" row="1271" minCol="1858" maxCol="11558" minColSha="1861" maxColSha="22756" drainMin="11558" drainMax="11558" drainMinSha="18692" drainMaxSha="18697" color="EX-pale-blue-magenta" />
    <node name="1224" row="1272" minCol="1859" maxCol="11371" minColSha="1862" maxColSha="18703" drainMinSha="18698" drainMaxSha="18703" color="EX-pale-yellow orange" />
    <node name="1228" row="1273" minCol="1860" maxCol="11493" minColSha="1863" maxColSha="18709" drainMinSha="18704" drainMaxSha="18709" color="EX-medium-magenta" />
    <node name="1248" row="1274" minCol="1861" maxCol="11496" minColSha="1864" maxColSha="18715" drainMinSha="18710" drainMaxSha="18715" color="EX-pale-red" />
    <node name="1250" row="1275" minCol="1862" maxCol="11445" minColSha="1865" maxColSha="18721" drainMinSha="18716" drainMaxSha="18721" color="EX-pale-cyan" />
    <node name="1254" row="1276" minCol="1863" maxCol="10765" minColSha="1866" maxColSha="18727" drainMinSha="18722" drainMaxSha="18727" color="EX-pale-yellow-green" />
    <node name="1264" row="1277" minCol="1864" maxCol="11559" minColSha="1867" maxColSha="21103" drainMin="11559" drainMax="11559" drainMinSha="18728" drainMaxSha="18733" color="EX-pale-purple" />
    <node name="1295" row="1278" minCol="1865" maxCol="11472" minColSha="1868" maxColSha="18739" drainMinSha="18734" drainMaxSha="18739" color="EX-pale-magenta" />
    <node name="1303" row="1279" minCol="1866" maxCol="11561" minColSha="1869" maxColSha="19891" drainMin="11560" drainMax="11561" drainMinSha="18740" drainMaxSha="18745" color="EX-pale-red-orange" />
    <node name="1309" row="1280" minCol="1867" maxCol="9651" minColSha="1870" maxColSha="18751" drainMinSha="18746" drainMaxSha="18751" color="EX-blue" />
    <node name="1311" row="1281" minCol="1868" maxCol="11446" minColSha="1871" maxColSha="18757" drainMinSha="18752" drainMaxSha="18757" color="EX-orange" />
    <node name="1314" row="1282" minCol="1869" maxCol="11122" minColSha="1872" maxColSha="18763" drainMinSha="18758" drainMaxSha="18763" color="EX-dark-cyan" />
    <node name="1321" row="1283" minCol="1870" maxCol="10775" minColSha="1873" maxColSha="18769" drainMinSha="18764" drainMaxSha="18769" color="EX-red" />
    <node name="1326" row="1284" minCol="1871" maxCol="11562" minColSha="1874" maxColSha="23877" drainMin="11562" drainMax="11562" drainMinSha="18770" drainMaxSha="18775" color="EX-dark-orange" />
    <node name="1328" row="1285" minCol="1872" maxCol="11564" minColSha="1875" maxColSha="21469" drainMin="11563" drainMax="11564" drainMinSha="18776" drainMaxSha="18781" color="EX-dark-gray-purple" />
    <node name="1333" row="1286" minCol="1873" maxCol="11565" minColSha="1876" maxColSha="22333" drainMin="11565" drainMax="11565" drainMinSha="18782" drainMaxSha="18787" color="EX-cyan" />
    <node name="1347" row="1287" minCol="1874" maxCol="11566" minColSha="1877" maxColSha="21214" drainMin="11566" drainMax="11566" drainMinSha="18788" drainMaxSha="18793" color="EX-yellow-orange" />
    <node name="1368" row="1288" minCol="1875" maxCol="11372" minColSha="1878" maxColSha="18799" drainMinSha="18794" drainMaxSha="18799" color="EX-pure-blue" />
    <node name="1380" row="1289" minCol="1876" maxCol="10414" minColSha="1879" maxColSha="18805" drainMinSha="18800" drainMaxSha="18805" color="EX-dark-yellow-green" />
    <node name="1388" row="1290" minCol="1877" maxCol="11567" minColSha="1880" maxColSha="23826" drainMin="11567" drainMax="11567" drainMinSha="18806" drainMaxSha="18811" color="EX-dark-magenta" />
    <node name="1398" row="1291" minCol="1878" maxCol="11568" minColSha="1881" maxColSha="19669" drainMin="11568" drainMax="11568" drainMinSha="18812" drainMaxSha="18817" color="EX-dark-green" />
    <node name="1405" row="1292" minCol="1879" maxCol="11569" minColSha="1882" maxColSha="22312" drainMin="11569" drainMax="11569" drainMinSha="18818" drainMaxSha="18823" color="EX-blue-magenta" />
    <node name="1406" row="1293" minCol="1880" maxCol="10094" minColSha="1883" maxColSha="18829" drainMinSha="18824" drainMaxSha="18829" color="EX-yellow-green" />
    <node name="1419" row="1294" minCol="1881" maxCol="7881" minColSha="1884" maxColSha="18835" drainMinSha="18830" drainMaxSha="18835" color="EX-magenta" />
    <node name="1422" row="1295" minCol="1882" maxCol="11570" minColSha="1885" maxColSha="23902" drainMin="11570" drainMax="11570" drainMinSha="18836" drainMaxSha="18841" color="EX-green" />
    <node name="1438" row="1296" minCol="1883" maxCol="10828" minColSha="1886" maxColSha="18847" drainMinSha="18842" drainMaxSha="18847" color="EX-yellow" />
    <node name="1440" row="1297" minCol="1884" maxCol="11572" minColSha="1887" maxColSha="20092" drainMin="11571" drainMax="11572" drainMinSha="18848" drainMaxSha="18853" color="EX-purple" />
    <node name="1452" row="1298" minCol="1885" maxCol="11573" minColSha="1888" maxColSha="21513" drainMin="11573" drainMax="11573" drainMinSha="18854" drainMaxSha="18859" color="EX-dark-purple" />
    <node name="1459" row="1299" minCol="1886" maxCol="11574" minColSha="1889" maxColSha="22757" drainMin="11574" drainMax="11574" drainMinSha="18860" drainMaxSha="18865" color="EX-dark-red" />
    <node name="1465" row="1300" minCol="1887" maxCol="11575" minColSha="1890" maxColSha="19993" drainMin="11575" drainMax="11575" drainMinSha="18866" drainMaxSha="18871" color="EX-pale-green" />
    <node name="1470" row="1301" minCol="1888" maxCol="11125" minColSha="1891" maxColSha="18877" drainMinSha="18872" drainMaxSha="18877" color="EX-pale-blue" />
    <node name="1479" row="1302" minCol="1889" maxCol="11576" minColSha="1892" maxColSha="21463" drainMin="11576" drainMax="11576" drainMinSha="18878" drainMaxSha="18883" color="EX-dark-tan" />
    <node name="1487" row="1303" minCol="1890" maxCol="11577" minColSha="1893" maxColSha="19529" drainMin="11577" drainMax="11577" drainMinSha="18884" drainMaxSha="18889" color="EX-pale-blue-magenta" />
    <node name="1493" row="1304" minCol="1891" maxCol="10399" minColSha="1894" maxColSha="18895" drainMinSha="18890" drainMaxSha="18895" color="EX-pale-yellow orange" />
    <node name="1499" row="1305" minCol="1892" maxCol="11578" minColSha="1895" maxColSha="19530" drainMin="11578" drainMax="11578" drainMinSha="18896" drainMaxSha="18901" color="EX-medium-magenta" />
    <node name="1500" row="1306" minCol="1893" maxCol="11579" minColSha="1896" maxColSha="20052" drainMin="11579" drainMax="11579" drainMinSha="18902" drainMaxSha="18907" color="EX-pale-red" />
    <node name="1523" row="1307" minCol="1894" maxCol="11127" minColSha="1897" maxColSha="18913" drainMinSha="18908" drainMaxSha="18913" color="EX-pale-cyan" />
    <node name="1528" row="1308" minCol="1895" maxCol="11580" minColSha="1898" maxColSha="19652" drainMin="11580" drainMax="11580" drainMinSha="18914" drainMaxSha="18919" color="EX-pale-yellow-green" />
    <node name="1535" row="1309" minCol="1896" maxCol="11448" minColSha="1899" maxColSha="18925" drainMinSha="18920" drainMaxSha="18925" color="EX-pale-purple" />
    <node name="1538" row="1310" minCol="1897" maxCol="10861" minColSha="1900" maxColSha="18931" drainMinSha="18926" drainMaxSha="18931" color="EX-pale-magenta" />
    <node name="1539" row="1311" minCol="1898" maxCol="10560" minColSha="1901" maxColSha="18937" drainMinSha="18932" drainMaxSha="18937" color="EX-pale-red-orange" />
    <node name="1541" row="1312" minCol="1899" maxCol="11415" minColSha="1902" maxColSha="18943" drainMinSha="18938" drainMaxSha="18943" color="EX-blue" />
    <node name="1548" row="1313" minCol="1900" maxCol="11581" minColSha="1903" maxColSha="21421" drainMin="11581" drainMax="11581" drainMinSha="18944" drainMaxSha="18949" color="EX-orange" />
    <node name="1562" row="1314" minCol="1901" maxCol="11278" minColSha="1904" maxColSha="18955" drainMinSha="18950" drainMaxSha="18955" color="EX-dark-cyan" />
    <node name="1574" row="1315" minCol="1902" maxCol="10504" minColSha="1905" maxColSha="18961" drainMinSha="18956" drainMaxSha="18961" color="EX-red" />
    <node name="1577" row="1316" minCol="1903" maxCol="11543" minColSha="1906" maxColSha="18967" drainMinSha="18962" drainMaxSha="18967" color="EX-dark-orange" />
    <node name="1622" row="1317" minCol="1904" maxCol="10272" minColSha="1907" maxColSha="18973" drainMinSha="18968" drainMaxSha="18973" color="EX-dark-gray-purple" />
    <node name="1629" row="1318" minCol="1905" maxCol="8825" minColSha="1908" maxColSha="18979" drainMinSha="18974" drainMaxSha="18979" color="EX-cyan" />
    <node name="1631" row="1319" minCol="1906" maxCol="11583" minColSha="1909" maxColSha="19912" drainMin="11582" drainMax="11583" drainMinSha="18980" drainMaxSha="18985" color="EX-yellow-orange" />
    <node name="1637" row="1320" minCol="1907" maxCol="11319" minColSha="1910" maxColSha="18991" drainMinSha="18986" drainMaxSha="18991" color="EX-pure-blue" />
    <node name="1641" row="1321" minCol="1908" maxCol="8572" minColSha="1911" maxColSha="18997" drainMinSha="18992" drainMaxSha="18997" color="EX-dark-yellow-green" />
    <node name="1653" row="1322" minCol="1909" maxCol="7913" minColSha="1912" maxColSha="19003" drainMinSha="18998" drainMaxSha="19003" color="EX-dark-magenta" />
    <node name="1656" row="1323" minCol="1910" maxCol="10278" minColSha="1913" maxColSha="19009" drainMinSha="19004" drainMaxSha="19009" color="EX-dark-green" />
    <node name="1663" row="1324" minCol="1911" maxCol="11584" minColSha="1914" maxColSha="22227" drainMin="11584" drainMax="11584" drainMinSha="19010" drainMaxSha="19015" color="EX-blue-magenta" />
    <node name="1664" row="1325" minCol="1912" maxCol="9466" minColSha="1915" maxColSha="19021" drainMinSha="19016" drainMaxSha="19021" color="EX-yellow-green" />
    <node name="1681" row="1326" minCol="1913" maxCol="11586" minColSha="1916" maxColSha="21491" drainMin="11585" drainMax="11586" drainMinSha="19022" drainMaxSha="19027" color="EX-magenta" />
    <node name="1711" row="1327" minCol="1914" maxCol="11129" minColSha="1917" maxColSha="19033" drainMinSha="19028" drainMaxSha="19033" color="EX-green" />
    <node name="1729" row="1328" minCol="1915" maxCol="11587" minColSha="1918" maxColSha="22190" drainMin="11587" drainMax="11587" drainMinSha="19034" drainMaxSha="19039" color="EX-yellow" />
    <node name="1744" row="1329" minCol="1916" maxCol="10011" minColSha="1919" maxColSha="19045" drainMinSha="19040" drainMaxSha="19045" color="EX-purple" />
    <node name="1757" row="1330" minCol="1917" maxCol="11588" minColSha="1920" maxColSha="21246" drainMin="11588" drainMax="11588" drainMinSha="19046" drainMaxSha="19051" color="EX-dark-purple" />
    <node name="177" row="1331" minCol="1918" maxCol="11589" minColSha="1921" maxColSha="19713" drainMin="11589" drainMax="11589" drainMinSha="19052" drainMaxSha="19057" color="EX-dark-red" />
    <node name="1773" row="1332" minCol="1919" maxCol="11130" minColSha="1922" maxColSha="19063" drainMinSha="19058" drainMaxSha="19063" color="EX-pale-green" />
    <node name="1781" row="1333" minCol="1920" maxCol="11590" minColSha="1923" maxColSha="21050" drainMin="11590" drainMax="11590" drainMinSha="19064" drainMaxSha="19069" color="EX-pale-blue" />
    <node name="1784" row="1334" minCol="1921" maxCol="11592" minColSha="1924" maxColSha="23694" drainMin="11591" drainMax="11592" drainMinSha="19070" drainMaxSha="19075" color="EX-dark-tan" />
    <node name="1786" row="1335" minCol="1922" maxCol="11594" minColSha="1925" maxColSha="22790" drainMin="11593" drainMax="11594" drainMinSha="19076" drainMaxSha="19081" color="EX-pale-blue-magenta" />
    <node name="1787" row="1336" minCol="1923" maxCol="11520" minColSha="1926" maxColSha="19087" drainMinSha="19082" drainMaxSha="19087" color="EX-pale-yellow orange" />
    <node name="1793" row="1337" minCol="1924" maxCol="8428" minColSha="1927" maxColSha="19093" drainMinSha="19088" drainMaxSha="19093" color="EX-medium-magenta" />
    <node name="1802" row="1338" minCol="1925" maxCol="11596" minColSha="1928" maxColSha="21382" drainMin="11595" drainMax="11596" drainMinSha="19094" drainMaxSha="19099" color="EX-pale-red" />
    <node name="1809" row="1339" minCol="1926" maxCol="11598" minColSha="1929" maxColSha="23559" drainMin="11597" drainMax="11598" drainMinSha="19100" drainMaxSha="19105" color="EX-pale-cyan" />
    <node name="1814" row="1340" minCol="1927" maxCol="11599" minColSha="1930" maxColSha="21052" drainMin="11599" drainMax="11599" drainMinSha="19106" drainMaxSha="19111" color="EX-pale-yellow-green" />
    <node name="1815" row="1341" minCol="1928" maxCol="11600" minColSha="1931" maxColSha="20027" drainMin="11600" drainMax="11600" drainMinSha="19112" drainMaxSha="19117" color="EX-pale-purple" />
    <node name="1849" row="1342" minCol="1929" maxCol="11601" minColSha="1932" maxColSha="20296" drainMin="11601" drainMax="11601" drainMinSha="19118" drainMaxSha="19123" color="EX-pale-magenta" />
    <node name="1851" row="1343" minCol="1930" maxCol="11234" minColSha="1933" maxColSha="19129" drainMinSha="19124" drainMaxSha="19129" color="EX-pale-red-orange" />
    <node name="1856" row="1344" minCol="1931" maxCol="11386" minColSha="1934" maxColSha="19135" drainMinSha="19130" drainMaxSha="19135" color="EX-blue" />
    <node name="186" row="1345" minCol="1932" maxCol="9527" minColSha="1935" maxColSha="19141" drainMinSha="19136" drainMaxSha="19141" color="EX-orange" />
    <node name="1867" row="1346" minCol="1933" maxCol="11602" minColSha="1936" maxColSha="19852" drainMin="11602" drainMax="11602" drainMinSha="19142" drainMaxSha="19147" color="EX-dark-cyan" />
    <node name="1870" row="1347" minCol="1934" maxCol="8767" minColSha="1937" maxColSha="19153" drainMinSha="19148" drainMaxSha="19153" color="EX-red" />
    <node name="1890" row="1348" minCol="1935" maxCol="11603" minColSha="1938" maxColSha="21226" drainMin="11603" drainMax="11603" drainMinSha="19154" drainMaxSha="19159" color="EX-dark-orange" />
    <node name="1893" row="1349" minCol="1936" maxCol="11605" minColSha="1939" maxColSha="20324" drainMin="11604" drainMax="11605" drainMinSha="19160" drainMaxSha="19165" color="EX-dark-gray-purple" />
    <node name="1903" row="1350" minCol="1937" maxCol="10573" minColSha="1940" maxColSha="19171" drainMinSha="19166" drainMaxSha="19171" color="EX-cyan" />
    <node name="1904" row="1351" minCol="1938" maxCol="11606" minColSha="1941" maxColSha="21287" drainMin="11606" drainMax="11606" drainMinSha="19172" drainMaxSha="19177" color="EX-yellow-orange" />
    <node name="1920" row="1352" minCol="1939" maxCol="11608" minColSha="1942" maxColSha="21215" drainMin="11607" drainMax="11608" drainMinSha="19178" drainMaxSha="19183" color="EX-pure-blue" />
    <node name="1925" row="1353" minCol="1940" maxCol="11609" minColSha="1943" maxColSha="19738" drainMin="11609" drainMax="11609" drainMinSha="19184" drainMaxSha="19189" color="EX-dark-yellow-green" />
    <node name="1930" row="1354" minCol="1941" maxCol="11611" minColSha="1944" maxColSha="22814" drainMin="11610" drainMax="11611" drainMinSha="19190" drainMaxSha="19195" color="EX-dark-magenta" />
    <node name="1932" row="1355" minCol="1942" maxCol="9708" minColSha="1945" maxColSha="19201" drainMinSha="19196" drainMaxSha="19201" color="EX-dark-green" />
    <node name="1937" row="1356" minCol="1943" maxCol="11612" minColSha="1946" maxColSha="21422" drainMin="11612" drainMax="11612" drainMinSha="19202" drainMaxSha="19207" color="EX-blue-magenta" />
    <node name="1939" row="1357" minCol="1944" maxCol="11413" minColSha="1947" maxColSha="19213" drainMinSha="19208" drainMaxSha="19213" color="EX-yellow-green" />
    <node name="1945" row="1358" minCol="1945" maxCol="10814" minColSha="1948" maxColSha="19219" drainMinSha="19214" drainMaxSha="19219" color="EX-magenta" />
    <node name="1955" row="1359" minCol="1946" maxCol="11613" minColSha="1949" maxColSha="21258" drainMin="11613" drainMax="11613" drainMinSha="19220" drainMaxSha="19225" color="EX-green" />
    <node name="1956" row="1360" minCol="1947" maxCol="11528" minColSha="1950" maxColSha="19231" drainMinSha="19226" drainMaxSha="19231" color="EX-yellow" />
    <node name="1959" row="1361" minCol="1948" maxCol="11447" minColSha="1951" maxColSha="19237" drainMinSha="19232" drainMaxSha="19237" color="EX-purple" />
    <node name="1973" row="1362" minCol="1949" maxCol="10574" minColSha="1952" maxColSha="19243" drainMinSha="19238" drainMaxSha="19243" color="EX-dark-purple" />
    <node name="1974" row="1363" minCol="1950" maxCol="8760" minColSha="1953" maxColSha="19249" drainMinSha="19244" drainMaxSha="19249" color="EX-dark-red" />
    <node name="1975" row="1364" minCol="1951" maxCol="10898" minColSha="1954" maxColSha="19255" drainMinSha="19250" drainMaxSha="19255" color="EX-pale-green" />
    <node name="1977" row="1365" minCol="1952" maxCol="11614" minColSha="1955" maxColSha="20196" drainMin="11614" drainMax="11614" drainMinSha="19256" drainMaxSha="19261" color="EX-pale-blue" />
    <node name="240" row="1366" minCol="1953" maxCol="9925" minColSha="1956" maxColSha="19267" drainMinSha="19262" drainMaxSha="19267" color="EX-dark-tan" />
    <node name="296" row="1367" minCol="1954" maxCol="10477" minColSha="1957" maxColSha="19273" drainMinSha="19268" drainMaxSha="19273" color="EX-pale-blue-magenta" />
    <node name="299" row="1368" minCol="1955" maxCol="11615" minColSha="1958" maxColSha="22758" drainMin="11615" drainMax="11615" drainMinSha="19274" drainMaxSha="19279" color="EX-pale-yellow orange" />
    <node name="334" row="1369" minCol="1956" maxCol="10746" minColSha="1959" maxColSha="19285" drainMinSha="19280" drainMaxSha="19285" color="EX-medium-magenta" />
    <node name="343" row="1370" minCol="1957" maxCol="11310" minColSha="1960" maxColSha="19291" drainMinSha="19286" drainMaxSha="19291" color="EX-pale-red" />
    <node name="362" row="1371" minCol="1958" maxCol="9854" minColSha="1961" maxColSha="19297" drainMinSha="19292" drainMaxSha="19297" color="EX-pale-cyan" />
    <node name="374" row="1372" minCol="1959" maxCol="11132" minColSha="1962" maxColSha="19303" drainMinSha="19298" drainMaxSha="19303" color="EX-pale-yellow-green" />
    <node name="390" row="1373" minCol="1960" maxCol="9709" minColSha="1963" maxColSha="19309" drainMinSha="19304" drainMaxSha="19309" color="EX-pale-purple" />
    <node name="422" row="1374" minCol="1961" maxCol="10013" minColSha="1964" maxColSha="19315" drainMinSha="19310" drainMaxSha="19315" color="EX-pale-magenta" />
    <node name="437" row="1375" minCol="1962" maxCol="11616" minColSha="1965" maxColSha="19699" drainMin="11616" drainMax="11616" drainMinSha="19316" drainMaxSha="19321" color="EX-pale-red-orange" />
    <node name="443" row="1376" minCol="1963" maxCol="10256" minColSha="1966" maxColSha="19327" drainMinSha="19322" drainMaxSha="19327" color="EX-blue" />
    <node name="447" row="1377" minCol="1964" maxCol="11133" minColSha="1967" maxColSha="19333" drainMinSha="19328" drainMaxSha="19333" color="EX-orange" />
    <node name="466" row="1378" minCol="1965" maxCol="11617" minColSha="1968" maxColSha="22137" drainMin="11617" drainMax="11617" drainMinSha="19334" drainMaxSha="19339" color="EX-dark-cyan" />
    <node name="530" row="1379" minCol="1966" maxCol="10484" minColSha="1969" maxColSha="19345" drainMinSha="19340" drainMaxSha="19345" color="EX-red" />
    <node name="532" row="1380" minCol="1967" maxCol="11618" minColSha="1970" maxColSha="22237" drainMin="11618" drainMax="11618" drainMinSha="19346" drainMaxSha="19351" color="EX-dark-orange" />
    <node name="544" row="1381" minCol="1968" maxCol="10319" minColSha="1971" maxColSha="19357" drainMinSha="19352" drainMaxSha="19357" color="EX-dark-gray-purple" />
    <node name="571" row="1382" minCol="1969" maxCol="11619" minColSha="1972" maxColSha="21082" drainMin="11619" drainMax="11619" drainMinSha="19358" drainMaxSha="19363" color="EX-cyan" />
    <node name="623" row="1383" minCol="1970" maxCol="7896" minColSha="1973" maxColSha="19369" drainMinSha="19364" drainMaxSha="19369" color="EX-yellow-orange" />
    <node name="648" row="1384" minCol="1971" maxCol="11620" minColSha="1974" maxColSha="21083" drainMin="11620" drainMax="11620" drainMinSha="19370" drainMaxSha="19375" color="EX-pure-blue" />
    <node name="666" row="1385" minCol="1972" maxCol="11621" minColSha="1975" maxColSha="22304" drainMin="11621" drainMax="11621" drainMinSha="19376" drainMaxSha="19381" color="EX-dark-yellow-green" />
    <node name="692" row="1386" minCol="1973" maxCol="11622" minColSha="1976" maxColSha="23369" drainMin="11622" drainMax="11622" drainMinSha="19382" drainMaxSha="19387" color="EX-dark-magenta" />
    <node name="702" row="1387" minCol="1974" maxCol="11623" minColSha="1977" maxColSha="23383" drainMin="11623" drainMax="11623" drainMinSha="19388" drainMaxSha="19393" color="EX-dark-green" />
    <node name="727" row="1388" minCol="1975" maxCol="10139" minColSha="1978" maxColSha="19399" drainMinSha="19394" drainMaxSha="19399" color="EX-blue-magenta" />
    <node name="744" row="1389" minCol="1976" maxCol="10169" minColSha="1979" maxColSha="19405" drainMinSha="19400" drainMaxSha="19405" color="EX-yellow-green" />
    <node name="772" row="1390" minCol="1977" maxCol="10213" minColSha="1980" maxColSha="19411" drainMinSha="19406" drainMaxSha="19411" color="EX-magenta" />
    <node name="779" row="1391" minCol="1978" maxCol="11624" minColSha="1981" maxColSha="19531" drainMin="11624" drainMax="11624" drainMinSha="19412" drainMaxSha="19417" color="EX-green" />
    <node name="790" row="1392" minCol="1979" maxCol="10400" minColSha="1982" maxColSha="19423" drainMinSha="19418" drainMaxSha="19423" color="EX-yellow" />
    <node name="814" row="1393" minCol="1980" maxCol="11625" minColSha="1983" maxColSha="19700" drainMin="11625" drainMax="11625" drainMinSha="19424" drainMaxSha="19429" color="EX-purple" />
    <node name="830" row="1394" minCol="1981" maxCol="8004" minColSha="1984" maxColSha="19435" drainMinSha="19430" drainMaxSha="19435" color="EX-dark-purple" />
    <node name="837" row="1395" minCol="1982" maxCol="10448" minColSha="1985" maxColSha="19441" drainMinSha="19436" drainMaxSha="19441" color="EX-dark-red" />
    <node name="843" row="1396" minCol="1983" maxCol="11626" minColSha="1986" maxColSha="22112" drainMin="11626" drainMax="11626" drainMinSha="19442" drainMaxSha="19447" color="EX-pale-green" />
    <node name="850" row="1397" minCol="1984" maxCol="10214" minColSha="1987" maxColSha="19453" drainMinSha="19448" drainMaxSha="19453" color="EX-pale-blue" />
    <node name="856" row="1398" minCol="1985" maxCol="10812" minColSha="1988" maxColSha="19459" drainMinSha="19454" drainMaxSha="19459" color="EX-dark-tan" />
    <node name="869" row="1399" minCol="1986" maxCol="11627" minColSha="1989" maxColSha="21084" drainMin="11627" drainMax="11627" drainMinSha="19460" drainMaxSha="19465" color="EX-pale-blue-magenta" />
    <node name="872" row="1400" minCol="1987" maxCol="11628" minColSha="1990" maxColSha="19686" drainMin="11628" drainMax="11628" drainMinSha="19466" drainMaxSha="19471" color="EX-pale-yellow orange" />
    <node name="910" row="1401" minCol="1988" maxCol="11629" minColSha="1991" maxColSha="22203" drainMin="11629" drainMax="11629" drainMinSha="19472" drainMaxSha="19477" color="EX-medium-magenta" />
    <node name="929" row="1402" minCol="1989" maxCol="8062" minColSha="1992" maxColSha="19483" drainMinSha="19478" drainMaxSha="19483" color="EX-pale-red" />
    <node name="985" row="1403" minCol="1990" maxCol="11631" minColSha="1993" maxColSha="22157" drainMin="11630" drainMax="11631" drainMinSha="19484" drainMaxSha="19489" color="EX-pale-cyan" />
    <node name="989" row="1404" minCol="1991" maxCol="7155" minColSha="1994" maxColSha="19495" drainMinSha="19490" drainMaxSha="19495" color="EX-pale-yellow-green" />
    <node name="90" row="1405" minCol="2418" maxCol="11658" minColSha="2424" maxColSha="23922" drainMin="11632" drainMax="11658" drainMinSha="19496" drainMaxSha="19559" color="EX-pale-purple" />
    <node name="97" row="1406" minCol="2419" maxCol="11669" minColSha="2425" maxColSha="23866" drainMin="11659" drainMax="11669" drainMinSha="19560" drainMaxSha="19585" color="EX-pale-magenta" />
    <node name="85" row="1407" minCol="2420" maxCol="11674" minColSha="2426" maxColSha="23536" drainMin="11670" drainMax="11674" drainMinSha="19586" drainMaxSha="19608" color="EX-pale-red-orange" />
    <node name="256" row="1408" minCol="2421" maxCol="11680" minColSha="2427" maxColSha="23190" drainMin="11675" drainMax="11680" drainMinSha="19609" drainMaxSha="19629" color="EX-blue" />
    <node name="181" row="1409" minCol="2422" maxCol="11685" minColSha="2428" maxColSha="23370" drainMin="11681" drainMax="11685" drainMinSha="19630" drainMaxSha="19644" color="EX-orange" />
    <node name="200" row="1410" minCol="2423" maxCol="11692" minColSha="2429" maxColSha="23265" drainMin="11686" drainMax="11692" drainMinSha="19645" drainMaxSha="19659" color="EX-dark-cyan" />
    <node name="295" row="1411" minCol="2424" maxCol="11696" minColSha="2430" maxColSha="23393" drainMin="11693" drainMax="11696" drainMinSha="19660" drainMaxSha="19674" color="EX-red" />
    <node name="111" row="1412" minCol="2425" maxCol="11698" minColSha="2431" maxColSha="23594" drainMin="11697" drainMax="11698" drainMinSha="19675" drainMaxSha="19688" color="EX-dark-orange" />
    <node name="156" row="1413" minCol="2426" maxCol="11700" minColSha="2432" maxColSha="23066" drainMin="11699" drainMax="11700" drainMinSha="19689" drainMaxSha="19702" color="EX-dark-gray-purple" />
    <node name="129" row="1414" minCol="2427" maxCol="11702" minColSha="2433" maxColSha="20281" drainMin="11701" drainMax="11702" drainMinSha="19703" drainMaxSha="19715" color="EX-cyan" />
    <node name="130" row="1415" minCol="2428" maxCol="11703" minColSha="2434" maxColSha="20254" drainMin="11703" drainMax="11703" drainMinSha="19716" drainMaxSha="19728" color="EX-yellow-orange" />
    <node name="1022" row="1416" minCol="2429" maxCol="11705" minColSha="2435" maxColSha="22589" drainMin="11704" drainMax="11705" drainMinSha="19729" drainMaxSha="19740" color="EX-pure-blue" />
    <node name="322" row="1417" minCol="2430" maxCol="11708" minColSha="2436" maxColSha="22394" drainMin="11706" drainMax="11708" drainMinSha="19741" drainMaxSha="19752" color="EX-dark-yellow-green" />
    <node name="538" row="1418" minCol="2431" maxCol="11713" minColSha="2437" maxColSha="23930" drainMin="11709" drainMax="11713" drainMinSha="19753" drainMaxSha="19764" color="EX-dark-magenta" />
    <node name="657" row="1419" minCol="2432" maxCol="11714" minColSha="2438" maxColSha="21804" drainMin="11714" drainMax="11714" drainMinSha="19765" drainMaxSha="19776" color="EX-dark-green" />
    <node name="144" row="1420" minCol="2433" maxCol="11715" minColSha="2439" maxColSha="20932" drainMin="11715" drainMax="11715" drainMinSha="19777" drainMaxSha="19787" color="EX-blue-magenta" />
    <node name="344" row="1421" minCol="2434" maxCol="11716" minColSha="2440" maxColSha="20356" drainMin="11716" drainMax="11716" drainMinSha="19788" drainMaxSha="19798" color="EX-yellow-green" />
    <node name="514" row="1422" minCol="2435" maxCol="11720" minColSha="2441" maxColSha="23811" drainMin="11717" drainMax="11720" drainMinSha="19799" drainMaxSha="19809" color="EX-magenta" />
    <node name="521" row="1423" minCol="2436" maxCol="11722" minColSha="2442" maxColSha="23561" drainMin="11721" drainMax="11722" drainMinSha="19810" drainMaxSha="19820" color="EX-green" />
    <node name="580" row="1424" minCol="2437" maxCol="11723" minColSha="2443" maxColSha="21375" drainMin="11723" drainMax="11723" drainMinSha="19821" drainMaxSha="19831" color="EX-yellow" />
    <node name="740" row="1425" minCol="2438" maxCol="11725" minColSha="2444" maxColSha="22861" drainMin="11724" drainMax="11725" drainMinSha="19832" drainMaxSha="19842" color="EX-purple" />
    <node name="817" row="1426" minCol="2439" maxCol="11726" minColSha="2445" maxColSha="20950" drainMin="11726" drainMax="11726" drainMinSha="19843" drainMaxSha="19853" color="EX-dark-purple" />
    <node name="1024" row="1427" minCol="2440" maxCol="11728" minColSha="2446" maxColSha="23199" drainMin="11727" drainMax="11728" drainMinSha="19854" drainMaxSha="19863" color="EX-dark-red" />
    <node name="268" row="1428" minCol="2441" maxCol="11731" minColSha="2447" maxColSha="23314" drainMin="11729" drainMax="11731" drainMinSha="19864" drainMaxSha="19873" color="EX-pale-green" />
    <node name="426" row="1429" minCol="2442" maxCol="11283" minColSha="2448" maxColSha="19883" drainMinSha="19874" drainMaxSha="19883" color="EX-pale-blue" />
    <node name="506" row="1430" minCol="2443" maxCol="11733" minColSha="2449" maxColSha="22759" drainMin="11732" drainMax="11733" drainMinSha="19884" drainMaxSha="19893" color="EX-dark-tan" />
    <node name="563" row="1431" minCol="2444" maxCol="11735" minColSha="2450" maxColSha="23500" drainMin="11734" drainMax="11735" drainMinSha="19894" drainMaxSha="19903" color="EX-pale-blue-magenta" />
    <node name="686" row="1432" minCol="2445" maxCol="11736" minColSha="2451" maxColSha="20191" drainMin="11736" drainMax="11736" drainMinSha="19904" drainMaxSha="19913" color="EX-pale-yellow orange" />
    <node name="1092" row="1433" minCol="2446" maxCol="11738" minColSha="2452" maxColSha="23444" drainMin="11737" drainMax="11738" drainMinSha="19914" drainMaxSha="19922" color="EX-medium-magenta" />
    <node name="154" row="1434" minCol="2447" maxCol="11740" minColSha="2453" maxColSha="22846" drainMin="11739" drainMax="11740" drainMinSha="19923" drainMaxSha="19931" color="EX-pale-red" />
    <node name="229" row="1435" minCol="2448" maxCol="11741" minColSha="2454" maxColSha="23252" drainMin="11741" drainMax="11741" drainMinSha="19932" drainMaxSha="19940" color="EX-pale-cyan" />
    <node name="266" row="1436" minCol="2449" maxCol="11743" minColSha="2455" maxColSha="23422" drainMin="11742" drainMax="11743" drainMinSha="19941" drainMaxSha="19949" color="EX-pale-yellow-green" />
    <node name="327" row="1437" minCol="2450" maxCol="11745" minColSha="2456" maxColSha="21864" drainMin="11744" drainMax="11745" drainMinSha="19950" drainMaxSha="19958" color="EX-pale-purple" />
    <node name="353" row="1438" minCol="2451" maxCol="11747" minColSha="2457" maxColSha="23941" drainMin="11746" drainMax="11747" drainMinSha="19959" drainMaxSha="19967" color="EX-pale-magenta" />
    <node name="477" row="1439" minCol="2452" maxCol="11749" minColSha="2458" maxColSha="23445" drainMin="11748" drainMax="11749" drainMinSha="19968" drainMaxSha="19976" color="EX-pale-red-orange" />
    <node name="560" row="1440" minCol="2453" maxCol="11751" minColSha="2459" maxColSha="21966" drainMin="11750" drainMax="11751" drainMinSha="19977" drainMaxSha="19985" color="EX-blue" />
    <node name="847" row="1441" minCol="2454" maxCol="11752" minColSha="2460" maxColSha="22445" drainMin="11752" drainMax="11752" drainMinSha="19986" drainMaxSha="19994" color="EX-orange" />
    <node name="861" row="1442" minCol="2455" maxCol="11517" minColSha="2461" maxColSha="20003" drainMinSha="19995" drainMaxSha="20003" color="EX-dark-cyan" />
    <node name="867" row="1443" minCol="2456" maxCol="11753" minColSha="2462" maxColSha="21200" drainMin="11753" drainMax="11753" drainMinSha="20004" drainMaxSha="20012" color="EX-red" />
    <node name="932" row="1444" minCol="2457" maxCol="11755" minColSha="2463" maxColSha="22553" drainMin="11754" drainMax="11755" drainMinSha="20013" drainMaxSha="20021" color="EX-dark-orange" />
    <node name="1202" row="1445" minCol="2458" maxCol="11756" minColSha="2464" maxColSha="20769" drainMin="11756" drainMax="11756" drainMinSha="20022" drainMaxSha="20029" color="EX-dark-gray-purple" />
    <node name="1332" row="1446" minCol="2459" maxCol="11759" minColSha="2465" maxColSha="23860" drainMin="11757" drainMax="11759" drainMinSha="20030" drainMaxSha="20037" color="EX-cyan" />
    <node name="1377" row="1447" minCol="2460" maxCol="11760" minColSha="2466" maxColSha="22992" drainMin="11760" drainMax="11760" drainMinSha="20038" drainMaxSha="20045" color="EX-yellow-orange" />
    <node name="1430" row="1448" minCol="2461" maxCol="11761" minColSha="2467" maxColSha="22395" drainMin="11761" drainMax="11761" drainMinSha="20046" drainMaxSha="20053" color="EX-pure-blue" />
    <node name="410" row="1449" minCol="2462" maxCol="11312" minColSha="2468" maxColSha="20061" drainMinSha="20054" drainMaxSha="20061" color="EX-dark-yellow-green" />
    <node name="592" row="1450" minCol="2463" maxCol="11554" minColSha="2469" maxColSha="20069" drainMinSha="20062" drainMaxSha="20069" color="EX-dark-magenta" />
    <node name="821" row="1451" minCol="2464" maxCol="11763" minColSha="2470" maxColSha="21104" drainMin="11762" drainMax="11763" drainMinSha="20070" drainMaxSha="20077" color="EX-dark-green" />
    <node name="840" row="1452" minCol="2465" maxCol="11764" minColSha="2471" maxColSha="22559" drainMin="11764" drainMax="11764" drainMinSha="20078" drainMaxSha="20085" color="EX-blue-magenta" />
    <node name="892" row="1453" minCol="2466" maxCol="11765" minColSha="2472" maxColSha="21187" drainMin="11765" drainMax="11765" drainMinSha="20086" drainMaxSha="20093" color="EX-yellow-green" />
    <node name="1109" row="1454" minCol="2467" maxCol="11766" minColSha="2473" maxColSha="21055" drainMin="11766" drainMax="11766" drainMinSha="20094" drainMaxSha="20100" color="EX-magenta" />
    <node name="1124" row="1455" minCol="2468" maxCol="10539" minColSha="2474" maxColSha="20107" drainMinSha="20101" drainMaxSha="20107" color="EX-green" />
    <node name="1210" row="1456" minCol="2469" maxCol="11767" minColSha="2475" maxColSha="20620" drainMin="11767" drainMax="11767" drainMinSha="20108" drainMaxSha="20114" color="EX-yellow" />
    <node name="1222" row="1457" minCol="2470" maxCol="11768" minColSha="2476" maxColSha="23726" drainMin="11768" drainMax="11768" drainMinSha="20115" drainMaxSha="20121" color="EX-purple" />
    <node name="1225" row="1458" minCol="2471" maxCol="11769" minColSha="2477" maxColSha="23133" drainMin="11769" drainMax="11769" drainMinSha="20122" drainMaxSha="20128" color="EX-dark-purple" />
    <node name="1237" row="1459" minCol="2472" maxCol="11770" minColSha="2478" maxColSha="20745" drainMin="11770" drainMax="11770" drainMinSha="20129" drainMaxSha="20135" color="EX-dark-red" />
    <node name="1266" row="1460" minCol="2473" maxCol="11771" minColSha="2479" maxColSha="22950" drainMin="11771" drainMax="11771" drainMinSha="20136" drainMaxSha="20142" color="EX-pale-green" />
    <node name="1304" row="1461" minCol="2474" maxCol="11772" minColSha="2480" maxColSha="20794" drainMin="11772" drainMax="11772" drainMinSha="20143" drainMaxSha="20149" color="EX-pale-blue" />
    <node name="1307" row="1462" minCol="2475" maxCol="11773" minColSha="2481" maxColSha="21805" drainMin="11773" drainMax="11773" drainMinSha="20150" drainMaxSha="20156" color="EX-dark-tan" />
    <node name="1327" row="1463" minCol="2476" maxCol="11774" minColSha="2482" maxColSha="22367" drainMin="11774" drainMax="11774" drainMinSha="20157" drainMaxSha="20163" color="EX-pale-blue-magenta" />
    <node name="137" row="1464" minCol="2477" maxCol="11775" minColSha="2483" maxColSha="23942" drainMin="11775" drainMax="11775" drainMinSha="20164" drainMaxSha="20170" color="EX-pale-yellow orange" />
    <node name="1420" row="1465" minCol="2478" maxCol="11776" minColSha="2484" maxColSha="23290" drainMin="11776" drainMax="11776" drainMinSha="20171" drainMaxSha="20177" color="EX-medium-magenta" />
    <node name="1469" row="1466" minCol="2479" maxCol="11777" minColSha="2485" maxColSha="23798" drainMin="11777" drainMax="11777" drainMinSha="20178" drainMaxSha="20184" color="EX-pale-red" />
    <node name="1482" row="1467" minCol="2480" maxCol="11736" minColSha="2486" maxColSha="20191" drainMinSha="20185" drainMaxSha="20191" color="EX-pale-cyan" />
    <node name="1549" row="1468" minCol="2481" maxCol="11778" minColSha="2487" maxColSha="22760" drainMin="11778" drainMax="11778" drainMinSha="20192" drainMaxSha="20198" color="EX-pale-yellow-green" />
    <node name="1746" row="1469" minCol="2482" maxCol="11779" minColSha="2488" maxColSha="20751" drainMin="11779" drainMax="11779" drainMinSha="20199" drainMaxSha="20205" color="EX-pale-purple" />
    <node name="1751" row="1470" minCol="2483" maxCol="10415" minColSha="2489" maxColSha="20212" drainMinSha="20206" drainMaxSha="20212" color="EX-pale-magenta" />
    <node name="189" row="1471" minCol="2484" maxCol="11780" minColSha="2490" maxColSha="20836" drainMin="11780" drainMax="11780" drainMinSha="20213" drainMaxSha="20219" color="EX-pale-red-orange" />
    <node name="1978" row="1472" minCol="2485" maxCol="11781" minColSha="2491" maxColSha="23027" drainMin="11781" drainMax="11781" drainMinSha="20220" drainMaxSha="20226" color="EX-blue" />
    <node name="352" row="1473" minCol="2486" maxCol="11782" minColSha="2492" maxColSha="21124" drainMin="11782" drainMax="11782" drainMinSha="20227" drainMaxSha="20233" color="EX-orange" />
    <node name="380" row="1474" minCol="2487" maxCol="11783" minColSha="2493" maxColSha="22761" drainMin="11783" drainMax="11783" drainMinSha="20234" drainMaxSha="20240" color="EX-dark-cyan" />
    <node name="442" row="1475" minCol="2488" maxCol="11784" minColSha="2494" maxColSha="21056" drainMin="11784" drainMax="11784" drainMinSha="20241" drainMaxSha="20247" color="EX-red" />
    <node name="462" row="1476" minCol="2489" maxCol="11703" minColSha="2495" maxColSha="20254" drainMinSha="20248" drainMaxSha="20254" color="EX-dark-orange" />
    <node name="550" row="1477" minCol="2490" maxCol="10732" minColSha="2496" maxColSha="20261" drainMinSha="20255" drainMaxSha="20261" color="EX-dark-gray-purple" />
    <node name="567" row="1478" minCol="2491" maxCol="9049" minColSha="2497" maxColSha="20268" drainMinSha="20262" drainMaxSha="20268" color="EX-cyan" />
    <node name="590" row="1479" minCol="2492" maxCol="11076" minColSha="2498" maxColSha="20275" drainMinSha="20269" drainMaxSha="20275" color="EX-yellow-orange" />
    <node name="606" row="1480" minCol="2493" maxCol="11785" minColSha="2499" maxColSha="23458" drainMin="11785" drainMax="11785" drainMinSha="20276" drainMaxSha="20282" color="EX-pure-blue" />
    <node name="627" row="1481" minCol="2494" maxCol="11786" minColSha="2500" maxColSha="22113" drainMin="11786" drainMax="11786" drainMinSha="20283" drainMaxSha="20289" color="EX-dark-yellow-green" />
    <node name="676" row="1482" minCol="2495" maxCol="11601" minColSha="2501" maxColSha="20296" drainMinSha="20290" drainMaxSha="20296" color="EX-dark-magenta" />
    <node name="695" row="1483" minCol="2496" maxCol="11147" minColSha="2502" maxColSha="20303" drainMinSha="20297" drainMaxSha="20303" color="EX-dark-green" />
    <node name="700" row="1484" minCol="2497" maxCol="11787" minColSha="2503" maxColSha="21539" drainMin="11787" drainMax="11787" drainMinSha="20304" drainMaxSha="20310" color="EX-blue-magenta" />
    <node name="703" row="1485" minCol="2498" maxCol="11788" minColSha="2504" maxColSha="21679" drainMin="11788" drainMax="11788" drainMinSha="20311" drainMaxSha="20317" color="EX-yellow-green" />
    <node name="778" row="1486" minCol="2499" maxCol="11605" minColSha="2505" maxColSha="20324" drainMinSha="20318" drainMaxSha="20324" color="EX-magenta" />
    <node name="920" row="1487" minCol="2500" maxCol="11340" minColSha="2506" maxColSha="20331" drainMinSha="20325" drainMaxSha="20331" color="EX-green" />
    <node name="938" row="1488" minCol="2501" maxCol="11789" minColSha="2507" maxColSha="21323" drainMin="11789" drainMax="11789" drainMinSha="20332" drainMaxSha="20338" color="EX-yellow" />
    <node name="1002" row="1489" minCol="2502" maxCol="11148" minColSha="2508" maxColSha="20344" drainMinSha="20339" drainMaxSha="20344" color="EX-purple" />
    <node name="1047" row="1490" minCol="2503" maxCol="9783" minColSha="2509" maxColSha="20350" drainMinSha="20345" drainMaxSha="20350" color="EX-dark-purple" />
    <node name="1060" row="1491" minCol="2504" maxCol="11716" minColSha="2510" maxColSha="20356" drainMinSha="20351" drainMaxSha="20356" color="EX-dark-red" />
    <node name="1065" row="1492" minCol="2505" maxCol="11790" minColSha="2511" maxColSha="22238" drainMin="11790" drainMax="11790" drainMinSha="20357" drainMaxSha="20362" color="EX-pale-green" />
    <node name="1067" row="1493" minCol="2506" maxCol="11791" minColSha="2512" maxColSha="21057" drainMin="11791" drainMax="11791" drainMinSha="20363" drainMaxSha="20368" color="EX-pale-blue" />
    <node name="1090" row="1494" minCol="2507" maxCol="9748" minColSha="2513" maxColSha="20374" drainMinSha="20369" drainMaxSha="20374" color="EX-dark-tan" />
    <node name="1102" row="1495" minCol="2508" maxCol="11792" minColSha="2514" maxColSha="22822" drainMin="11792" drainMax="11792" drainMinSha="20375" drainMaxSha="20380" color="EX-pale-blue-magenta" />
    <node name="1138" row="1496" minCol="2509" maxCol="10096" minColSha="2515" maxColSha="20386" drainMinSha="20381" drainMaxSha="20386" color="EX-pale-yellow orange" />
    <node name="1146" row="1497" minCol="2510" maxCol="11459" minColSha="2516" maxColSha="20392" drainMinSha="20387" drainMaxSha="20392" color="EX-medium-magenta" />
    <node name="1149" row="1498" minCol="2511" maxCol="11452" minColSha="2517" maxColSha="20398" drainMinSha="20393" drainMaxSha="20398" color="EX-pale-red" />
    <node name="1166" row="1499" minCol="2512" maxCol="10017" minColSha="2518" maxColSha="20404" drainMinSha="20399" drainMaxSha="20404" color="EX-pale-cyan" />
    <node name="1183" row="1500" minCol="2513" maxCol="11793" minColSha="2519" maxColSha="21155" drainMin="11793" drainMax="11793" drainMinSha="20405" drainMaxSha="20410" color="EX-pale-yellow-green" />
    <node name="1186" row="1501" minCol="2514" maxCol="11794" minColSha="2520" maxColSha="21306" drainMin="11794" drainMax="11794" drainMinSha="20411" drainMaxSha="20416" color="EX-pale-purple" />
    <node name="1187" row="1502" minCol="2515" maxCol="11795" minColSha="2521" maxColSha="23752" drainMin="11795" drainMax="11795" drainMinSha="20417" drainMaxSha="20422" color="EX-pale-magenta" />
    <node name="1200" row="1503" minCol="2516" maxCol="8135" minColSha="2522" maxColSha="20428" drainMinSha="20423" drainMaxSha="20428" color="EX-pale-red-orange" />
    <node name="1209" row="1504" minCol="2517" maxCol="11253" minColSha="2523" maxColSha="20434" drainMinSha="20429" drainMaxSha="20434" color="EX-blue" />
    <node name="1215" row="1505" minCol="2518" maxCol="10387" minColSha="2524" maxColSha="20440" drainMinSha="20435" drainMaxSha="20440" color="EX-orange" />
    <node name="1233" row="1506" minCol="2519" maxCol="11414" minColSha="2525" maxColSha="20446" drainMinSha="20441" drainMaxSha="20446" color="EX-dark-cyan" />
    <node name="1247" row="1507" minCol="2520" maxCol="11729" minColSha="2526" maxColSha="20452" drainMinSha="20447" drainMaxSha="20452" color="EX-red" />
    <node name="1288" row="1508" minCol="2521" maxCol="11151" minColSha="2527" maxColSha="20458" drainMinSha="20453" drainMaxSha="20458" color="EX-dark-orange" />
    <node name="1293" row="1509" minCol="2522" maxCol="11796" minColSha="2528" maxColSha="22174" drainMin="11796" drainMax="11796" drainMinSha="20459" drainMaxSha="20464" color="EX-dark-gray-purple" />
    <node name="1325" row="1510" minCol="2523" maxCol="11724" minColSha="2529" maxColSha="20470" drainMinSha="20465" drainMaxSha="20470" color="EX-cyan" />
    <node name="133" row="1511" minCol="2524" maxCol="10018" minColSha="2530" maxColSha="20476" drainMinSha="20471" drainMaxSha="20476" color="EX-yellow-orange" />
    <node name="1342" row="1512" minCol="2525" maxCol="11797" minColSha="2531" maxColSha="21610" drainMin="11797" drainMax="11797" drainMinSha="20477" drainMaxSha="20482" color="EX-pure-blue" />
    <node name="1355" row="1513" minCol="2526" maxCol="11798" minColSha="2532" maxColSha="21125" drainMin="11798" drainMax="11798" drainMinSha="20483" drainMaxSha="20488" color="EX-dark-yellow-green" />
    <node name="1363" row="1514" minCol="2527" maxCol="11800" minColSha="2533" maxColSha="21398" drainMin="11799" drainMax="11800" drainMinSha="20489" drainMaxSha="20494" color="EX-dark-magenta" />
    <node name="1371" row="1515" minCol="2528" maxCol="11324" minColSha="2534" maxColSha="20500" drainMinSha="20495" drainMaxSha="20500" color="EX-dark-green" />
    <node name="1373" row="1516" minCol="2529" maxCol="11801" minColSha="2535" maxColSha="22139" drainMin="11801" drainMax="11801" drainMinSha="20501" drainMaxSha="20506" color="EX-blue-magenta" />
    <node name="1378" row="1517" minCol="2530" maxCol="11802" minColSha="2536" maxColSha="22431" drainMin="11802" drainMax="11802" drainMinSha="20507" drainMaxSha="20512" color="EX-yellow-green" />
    <node name="1403" row="1518" minCol="2531" maxCol="11803" minColSha="2537" maxColSha="22205" drainMin="11803" drainMax="11803" drainMinSha="20513" drainMaxSha="20518" color="EX-magenta" />
    <node name="1404" row="1519" minCol="2532" maxCol="10589" minColSha="2538" maxColSha="20524" drainMinSha="20519" drainMaxSha="20524" color="EX-green" />
    <node name="1446" row="1520" minCol="2533" maxCol="10729" minColSha="2539" maxColSha="20530" drainMinSha="20525" drainMaxSha="20530" color="EX-yellow" />
    <node name="1466" row="1521" minCol="2534" maxCol="10677" minColSha="2540" maxColSha="20536" drainMinSha="20531" drainMaxSha="20536" color="EX-purple" />
    <node name="1471" row="1522" minCol="2535" maxCol="11748" minColSha="2541" maxColSha="20542" drainMinSha="20537" drainMaxSha="20542" color="EX-dark-purple" />
    <node name="1507" row="1523" minCol="2536" maxCol="11480" minColSha="2542" maxColSha="20548" drainMinSha="20543" drainMaxSha="20548" color="EX-dark-red" />
    <node name="1511" row="1524" minCol="2537" maxCol="11235" minColSha="2543" maxColSha="20554" drainMinSha="20549" drainMaxSha="20554" color="EX-pale-green" />
    <node name="1531" row="1525" minCol="2538" maxCol="10530" minColSha="2544" maxColSha="20560" drainMinSha="20555" drainMaxSha="20560" color="EX-pale-blue" />
    <node name="1545" row="1526" minCol="2539" maxCol="11727" minColSha="2545" maxColSha="20566" drainMinSha="20561" drainMaxSha="20566" color="EX-dark-tan" />
    <node name="1550" row="1527" minCol="2540" maxCol="9541" minColSha="2546" maxColSha="20572" drainMinSha="20567" drainMaxSha="20572" color="EX-pale-blue-magenta" />
    <node name="1558" row="1528" minCol="2541" maxCol="11395" minColSha="2547" maxColSha="20578" drainMinSha="20573" drainMaxSha="20578" color="EX-pale-yellow orange" />
    <node name="1568" row="1529" minCol="2542" maxCol="10695" minColSha="2548" maxColSha="20584" drainMinSha="20579" drainMaxSha="20584" color="EX-medium-magenta" />
    <node name="1592" row="1530" minCol="2543" maxCol="10645" minColSha="2549" maxColSha="20590" drainMinSha="20585" drainMaxSha="20590" color="EX-pale-red" />
    <node name="1620" row="1531" minCol="2544" maxCol="11804" minColSha="2550" maxColSha="21247" drainMin="11804" drainMax="11804" drainMinSha="20591" drainMaxSha="20596" color="EX-pale-cyan" />
    <node name="1649" row="1532" minCol="2545" maxCol="11805" minColSha="2551" maxColSha="23180" drainMin="11805" drainMax="11805" drainMinSha="20597" drainMaxSha="20602" color="EX-pale-yellow-green" />
    <node name="1677" row="1533" minCol="2546" maxCol="11806" minColSha="2552" maxColSha="23579" drainMin="11806" drainMax="11806" drainMinSha="20603" drainMaxSha="20608" color="EX-pale-purple" />
    <node name="1693" row="1534" minCol="2547" maxCol="10636" minColSha="2553" maxColSha="20614" drainMinSha="20609" drainMaxSha="20614" color="EX-pale-magenta" />
    <node name="1704" row="1535" minCol="2548" maxCol="11767" minColSha="2554" maxColSha="20620" drainMinSha="20615" drainMaxSha="20620" color="EX-pale-red-orange" />
    <node name="1718" row="1536" minCol="2549" maxCol="10049" minColSha="2555" maxColSha="20626" drainMinSha="20621" drainMaxSha="20626" color="EX-blue" />
    <node name="1721" row="1537" minCol="2550" maxCol="11807" minColSha="2556" maxColSha="23415" drainMin="11807" drainMax="11807" drainMinSha="20627" drainMaxSha="20632" color="EX-orange" />
    <node name="1723" row="1538" minCol="2551" maxCol="11707" minColSha="2557" maxColSha="20638" drainMinSha="20633" drainMaxSha="20638" color="EX-dark-cyan" />
    <node name="1736" row="1539" minCol="2552" maxCol="11808" minColSha="2558" maxColSha="22228" drainMin="11808" drainMax="11808" drainMinSha="20639" drainMaxSha="20644" color="EX-red" />
    <node name="1740" row="1540" minCol="2553" maxCol="11263" minColSha="2559" maxColSha="20650" drainMinSha="20645" drainMaxSha="20650" color="EX-dark-orange" />
    <node name="1742" row="1541" minCol="2554" maxCol="11809" minColSha="2560" maxColSha="23371" drainMin="11809" drainMax="11809" drainMinSha="20651" drainMaxSha="20656" color="EX-dark-gray-purple" />
    <node name="1743" row="1542" minCol="2555" maxCol="11510" minColSha="2561" maxColSha="20662" drainMinSha="20657" drainMaxSha="20662" color="EX-cyan" />
    <node name="1748" row="1543" minCol="2556" maxCol="11155" minColSha="2562" maxColSha="20668" drainMinSha="20663" drainMaxSha="20668" color="EX-yellow-orange" />
    <node name="1753" row="1544" minCol="2557" maxCol="10518" minColSha="2563" maxColSha="20674" drainMinSha="20669" drainMaxSha="20674" color="EX-pure-blue" />
    <node name="1754" row="1545" minCol="2558" maxCol="11482" minColSha="2564" maxColSha="20680" drainMinSha="20675" drainMaxSha="20680" color="EX-dark-yellow-green" />
    <node name="1810" row="1546" minCol="2559" maxCol="11762" minColSha="2565" maxColSha="20686" drainMinSha="20681" drainMaxSha="20686" color="EX-dark-magenta" />
    <node name="1812" row="1547" minCol="2560" maxCol="10244" minColSha="2566" maxColSha="20692" drainMinSha="20687" drainMaxSha="20692" color="EX-dark-green" />
    <node name="1818" row="1548" minCol="2561" maxCol="11523" minColSha="2567" maxColSha="20698" drainMinSha="20693" drainMaxSha="20698" color="EX-blue-magenta" />
    <node name="1828" row="1549" minCol="2562" maxCol="11156" minColSha="2568" maxColSha="20704" drainMinSha="20699" drainMaxSha="20704" color="EX-yellow-green" />
    <node name="1835" row="1550" minCol="2563" maxCol="11810" minColSha="2569" maxColSha="21540" drainMin="11810" drainMax="11810" drainMinSha="20705" drainMaxSha="20710" color="EX-magenta" />
    <node name="1852" row="1551" minCol="2564" maxCol="11811" minColSha="2570" maxColSha="22791" drainMin="11811" drainMax="11811" drainMinSha="20711" drainMaxSha="20716" color="EX-green" />
    <node name="1853" row="1552" minCol="2565" maxCol="8751" minColSha="2571" maxColSha="20722" drainMinSha="20717" drainMaxSha="20722" color="EX-yellow" />
    <node name="1866" row="1553" minCol="2566" maxCol="11515" minColSha="2572" maxColSha="20728" drainMinSha="20723" drainMaxSha="20728" color="EX-purple" />
    <node name="1868" row="1554" minCol="2567" maxCol="10840" minColSha="2573" maxColSha="20734" drainMinSha="20729" drainMaxSha="20734" color="EX-dark-purple" />
    <node name="1880" row="1555" minCol="2568" maxCol="11351" minColSha="2574" maxColSha="20740" drainMinSha="20735" drainMaxSha="20740" color="EX-dark-red" />
    <node name="1887" row="1556" minCol="2569" maxCol="11812" minColSha="2575" maxColSha="23761" drainMin="11812" drainMax="11812" drainMinSha="20741" drainMaxSha="20746" color="EX-pale-green" />
    <node name="1891" row="1557" minCol="2570" maxCol="11813" minColSha="2576" maxColSha="21367" drainMin="11813" drainMax="11813" drainMinSha="20747" drainMaxSha="20752" color="EX-pale-blue" />
    <node name="1896" row="1558" minCol="2571" maxCol="11303" minColSha="2577" maxColSha="20758" drainMinSha="20753" drainMaxSha="20758" color="EX-dark-tan" />
    <node name="1897" row="1559" minCol="2572" maxCol="10639" minColSha="2578" maxColSha="20764" drainMinSha="20759" drainMaxSha="20764" color="EX-pale-blue-magenta" />
    <node name="1902" row="1560" minCol="2573" maxCol="11814" minColSha="2579" maxColSha="23708" drainMin="11814" drainMax="11814" drainMinSha="20765" drainMaxSha="20770" color="EX-pale-yellow orange" />
    <node name="1921" row="1561" minCol="2574" maxCol="11816" minColSha="2580" maxColSha="23240" drainMin="11815" drainMax="11816" drainMinSha="20771" drainMaxSha="20776" color="EX-medium-magenta" />
    <node name="1941" row="1562" minCol="2575" maxCol="10580" minColSha="2581" maxColSha="20782" drainMinSha="20777" drainMaxSha="20782" color="EX-pale-red" />
    <node name="1943" row="1563" minCol="2576" maxCol="8509" minColSha="2582" maxColSha="20788" drainMinSha="20783" drainMaxSha="20788" color="EX-pale-cyan" />
    <node name="1957" row="1564" minCol="2577" maxCol="11772" minColSha="2583" maxColSha="20794" drainMinSha="20789" drainMaxSha="20794" color="EX-pale-yellow-green" />
    <node name="1969" row="1565" minCol="2578" maxCol="11817" minColSha="2584" maxColSha="21058" drainMin="11817" drainMax="11817" drainMinSha="20795" drainMaxSha="20800" color="EX-pale-purple" />
    <node name="1990" row="1566" minCol="2579" maxCol="11157" minColSha="2585" maxColSha="20806" drainMinSha="20801" drainMaxSha="20806" color="EX-pale-magenta" />
    <node name="215" row="1567" minCol="2580" maxCol="11158" minColSha="2586" maxColSha="20812" drainMinSha="20807" drainMaxSha="20812" color="EX-pale-red-orange" />
    <node name="326" row="1568" minCol="2581" maxCol="10216" minColSha="2587" maxColSha="20818" drainMinSha="20813" drainMaxSha="20818" color="EX-blue" />
    <node name="332" row="1569" minCol="2582" maxCol="7864" minColSha="2588" maxColSha="20824" drainMinSha="20819" drainMaxSha="20824" color="EX-orange" />
    <node name="354" row="1570" minCol="2583" maxCol="10668" minColSha="2589" maxColSha="20830" drainMinSha="20825" drainMaxSha="20830" color="EX-dark-cyan" />
    <node name="375" row="1571" minCol="2584" maxCol="11780" minColSha="2590" maxColSha="20836" drainMinSha="20831" drainMaxSha="20836" color="EX-red" />
    <node name="376" row="1572" minCol="2585" maxCol="11693" minColSha="2591" maxColSha="20842" drainMinSha="20837" drainMaxSha="20842" color="EX-dark-orange" />
    <node name="387" row="1573" minCol="2586" maxCol="11818" minColSha="2592" maxColSha="22158" drainMin="11818" drainMax="11818" drainMinSha="20843" drainMaxSha="20848" color="EX-dark-gray-purple" />
    <node name="39" row="1574" minCol="2587" maxCol="6189" minColSha="2593" maxColSha="20854" drainMinSha="20849" drainMaxSha="20854" color="EX-cyan" />
    <node name="415" row="1575" minCol="2588" maxCol="11637" minColSha="2594" maxColSha="20860" drainMinSha="20855" drainMaxSha="20860" color="EX-yellow-orange" />
    <node name="424" row="1576" minCol="2589" maxCol="11742" minColSha="2595" maxColSha="20866" drainMinSha="20861" drainMaxSha="20866" color="EX-pure-blue" />
    <node name="448" row="1577" minCol="2590" maxCol="11405" minColSha="2596" maxColSha="20872" drainMinSha="20867" drainMaxSha="20872" color="EX-dark-yellow-green" />
    <node name="503" row="1578" minCol="2591" maxCol="11291" minColSha="2597" maxColSha="20878" drainMinSha="20873" drainMaxSha="20878" color="EX-dark-magenta" />
    <node name="547" row="1579" minCol="2592" maxCol="10392" minColSha="2598" maxColSha="20884" drainMinSha="20879" drainMaxSha="20884" color="EX-dark-green" />
    <node name="574" row="1580" minCol="2593" maxCol="11819" minColSha="2599" maxColSha="22762" drainMin="11819" drainMax="11819" drainMinSha="20885" drainMaxSha="20890" color="EX-blue-magenta" />
    <node name="582" row="1581" minCol="2594" maxCol="11686" minColSha="2600" maxColSha="20896" drainMinSha="20891" drainMaxSha="20896" color="EX-yellow-green" />
    <node name="600" row="1582" minCol="2595" maxCol="11264" minColSha="2601" maxColSha="20902" drainMinSha="20897" drainMaxSha="20902" color="EX-magenta" />
    <node name="651" row="1583" minCol="2596" maxCol="7503" minColSha="2602" maxColSha="20908" drainMinSha="20903" drainMaxSha="20908" color="EX-green" />
    <node name="662" row="1584" minCol="2597" maxCol="11820" minColSha="2603" maxColSha="22114" drainMin="11820" drainMax="11820" drainMinSha="20909" drainMaxSha="20914" color="EX-yellow" />
    <node name="708" row="1585" minCol="2598" maxCol="7523" minColSha="2604" maxColSha="20920" drainMinSha="20915" drainMaxSha="20920" color="EX-purple" />
    <node name="723" row="1586" minCol="2599" maxCol="11433" minColSha="2605" maxColSha="20926" drainMinSha="20921" drainMaxSha="20926" color="EX-dark-purple" />
    <node name="739" row="1587" minCol="2600" maxCol="11715" minColSha="2606" maxColSha="20932" drainMinSha="20927" drainMaxSha="20932" color="EX-dark-red" />
    <node name="757" row="1588" minCol="2601" maxCol="11821" minColSha="2607" maxColSha="21399" drainMin="11821" drainMax="11821" drainMinSha="20933" drainMaxSha="20938" color="EX-pale-green" />
    <node name="769" row="1589" minCol="2602" maxCol="9896" minColSha="2608" maxColSha="20944" drainMinSha="20939" drainMaxSha="20944" color="EX-pale-blue" />
    <node name="820" row="1590" minCol="2603" maxCol="11726" minColSha="2609" maxColSha="20950" drainMinSha="20945" drainMaxSha="20950" color="EX-dark-tan" />
    <node name="852" row="1591" minCol="2604" maxCol="11368" minColSha="2610" maxColSha="20956" drainMinSha="20951" drainMaxSha="20956" color="EX-pale-blue-magenta" />
    <node name="882" row="1592" minCol="2605" maxCol="11236" minColSha="2611" maxColSha="20962" drainMinSha="20957" drainMaxSha="20962" color="EX-pale-yellow orange" />
    <node name="924" row="1593" minCol="2606" maxCol="11823" minColSha="2612" maxColSha="21349" drainMin="11822" drainMax="11823" drainMinSha="20963" drainMaxSha="20968" color="EX-medium-magenta" />
    <node name="936" row="1594" minCol="2607" maxCol="11280" minColSha="2613" maxColSha="20974" drainMinSha="20969" drainMaxSha="20974" color="EX-pale-red" />
    <node name="946" row="1595" minCol="2608" maxCol="11824" minColSha="2614" maxColSha="21059" drainMin="11824" drainMax="11824" drainMinSha="20975" drainMaxSha="20980" color="EX-pale-cyan" />
    <node name="950" row="1596" minCol="2609" maxCol="10274" minColSha="2615" maxColSha="20986" drainMinSha="20981" drainMaxSha="20986" color="EX-pale-yellow-green" />
    <node name="962" row="1597" minCol="2610" maxCol="11825" minColSha="2616" maxColSha="22115" drainMin="11825" drainMax="11825" drainMinSha="20987" drainMaxSha="20992" color="EX-pale-purple" />
    <node name="969" row="1598" minCol="2611" maxCol="9962" minColSha="2617" maxColSha="20998" drainMinSha="20993" drainMaxSha="20998" color="EX-pale-magenta" />
    <node name="970" row="1599" minCol="2612" maxCol="7070" minColSha="2618" maxColSha="21004" drainMinSha="20999" drainMaxSha="21004" color="EX-pale-red-orange" />
    <node name="974" row="1600" minCol="2613" maxCol="11826" minColSha="2619" maxColSha="21105" drainMin="11826" drainMax="11826" drainMinSha="21005" drainMaxSha="21010" color="EX-blue" />
    <node name="976" row="1601" minCol="2614" maxCol="10201" minColSha="2620" maxColSha="21016" drainMinSha="21011" drainMaxSha="21016" color="EX-orange" />
    <node name="983" row="1602" minCol="2615" maxCol="11730" minColSha="2621" maxColSha="21022" drainMinSha="21017" drainMaxSha="21022" color="EX-dark-cyan" />
    <node name="56" row="1603" minCol="3035" maxCol="11832" minColSha="3045" maxColSha="23908" drainMin="11827" drainMax="11832" drainMinSha="21023" drainMaxSha="21065" color="EX-red" />
    <node name="413" row="1604" minCol="3036" maxCol="11838" minColSha="3046" maxColSha="23792" drainMin="11833" drainMax="11838" drainMinSha="21066" drainMaxSha="21090" color="EX-dark-orange" />
    <node name="285" row="1605" minCol="3037" maxCol="11843" minColSha="3047" maxColSha="23903" drainMin="11839" drainMax="11843" drainMinSha="21091" drainMaxSha="21110" color="EX-dark-gray-purple" />
    <node name="265" row="1606" minCol="3038" maxCol="11845" minColSha="3048" maxColSha="23642" drainMin="11844" drainMax="11845" drainMinSha="21111" drainMaxSha="21127" color="EX-cyan" />
    <node name="42" row="1607" minCol="3039" maxCol="11850" minColSha="3049" maxColSha="23803" drainMin="11846" drainMax="11850" drainMinSha="21128" drainMaxSha="21144" color="EX-yellow-orange" />
    <node name="239" row="1608" minCol="3040" maxCol="11855" minColSha="3050" maxColSha="23119" drainMin="11851" drainMax="11855" drainMinSha="21145" drainMaxSha="21160" color="EX-pure-blue" />
    <node name="150" row="1609" minCol="3041" maxCol="11858" minColSha="3051" maxColSha="23034" drainMin="11856" drainMax="11858" drainMinSha="21161" drainMaxSha="21175" color="EX-dark-yellow-green" />
    <node name="234" row="1610" minCol="3042" maxCol="11859" minColSha="3052" maxColSha="22577" drainMin="11859" drainMax="11859" drainMinSha="21176" drainMaxSha="21189" color="EX-dark-magenta" />
    <node name="690" row="1611" minCol="3043" maxCol="11862" minColSha="3053" maxColSha="23302" drainMin="11860" drainMax="11862" drainMinSha="21190" drainMaxSha="21203" color="EX-dark-green" />
    <node name="715" row="1612" minCol="3044" maxCol="11864" minColSha="3054" maxColSha="22571" drainMin="11863" drainMax="11864" drainMinSha="21204" drainMaxSha="21217" color="EX-blue-magenta" />
    <node name="644" row="1613" minCol="3045" maxCol="11866" minColSha="3055" maxColSha="22140" drainMin="11865" drainMax="11866" drainMinSha="21218" drainMaxSha="21228" color="EX-yellow-green" />
    <node name="652" row="1614" minCol="3046" maxCol="11867" minColSha="3056" maxColSha="23548" drainMin="11867" drainMax="11867" drainMinSha="21229" drainMaxSha="21239" color="EX-magenta" />
    <node name="1361" row="1615" minCol="3047" maxCol="11869" minColSha="3057" maxColSha="22382" drainMin="11868" drainMax="11869" drainMinSha="21240" drainMaxSha="21249" color="EX-green" />
    <node name="441" row="1616" minCol="3048" maxCol="11870" minColSha="3058" maxColSha="22938" drainMin="11870" drainMax="11870" drainMinSha="21250" drainMaxSha="21259" color="EX-yellow" />
    <node name="483" row="1617" minCol="3049" maxCol="11872" minColSha="3059" maxColSha="23676" drainMin="11871" drainMax="11872" drainMinSha="21260" drainMaxSha="21269" color="EX-purple" />
    <node name="835" row="1618" minCol="3050" maxCol="11873" minColSha="3060" maxColSha="23319" drainMin="11873" drainMax="11873" drainMinSha="21270" drainMaxSha="21279" color="EX-dark-purple" />
    <node name="1281" row="1619" minCol="3051" maxCol="11874" minColSha="3061" maxColSha="23951" drainMin="11874" drainMax="11874" drainMinSha="21280" drainMaxSha="21288" color="EX-dark-red" />
    <node name="1437" row="1620" minCol="3052" maxCol="11877" minColSha="3062" maxColSha="23727" drainMin="11875" drainMax="11877" drainMinSha="21289" drainMaxSha="21297" color="EX-pale-green" />
    <node name="329" row="1621" minCol="3053" maxCol="11794" minColSha="3063" maxColSha="21306" drainMinSha="21298" drainMaxSha="21306" color="EX-pale-blue" />
    <node name="512" row="1622" minCol="3054" maxCol="11694" minColSha="3064" maxColSha="21315" drainMinSha="21307" drainMaxSha="21315" color="EX-dark-tan" />
    <node name="533" row="1623" minCol="3055" maxCol="11827" minColSha="3065" maxColSha="21324" drainMinSha="21316" drainMaxSha="21324" color="EX-pale-blue-magenta" />
    <node name="551" row="1624" minCol="3056" maxCol="11878" minColSha="3066" maxColSha="22424" drainMin="11878" drainMax="11878" drainMinSha="21325" drainMaxSha="21333" color="EX-pale-yellow orange" />
    <node name="808" row="1625" minCol="3057" maxCol="11880" minColSha="3067" maxColSha="23767" drainMin="11879" drainMax="11880" drainMinSha="21334" drainMaxSha="21342" color="EX-medium-magenta" />
    <node name="860" row="1626" minCol="3058" maxCol="11881" minColSha="3068" maxColSha="22534" drainMin="11881" drainMax="11881" drainMinSha="21343" drainMaxSha="21351" color="EX-pale-red" />
    <node name="1145" row="1627" minCol="3059" maxCol="11001" minColSha="3069" maxColSha="21359" drainMinSha="21352" drainMaxSha="21359" color="EX-pale-cyan" />
    <node name="1265" row="1628" minCol="3060" maxCol="11813" minColSha="3070" maxColSha="21367" drainMinSha="21360" drainMaxSha="21367" color="EX-pale-yellow-green" />
    <node name="1294" row="1629" minCol="3061" maxCol="11723" minColSha="3071" maxColSha="21375" drainMinSha="21368" drainMaxSha="21375" color="EX-pale-purple" />
    <node name="152" row="1630" minCol="3062" maxCol="11882" minColSha="3072" maxColSha="21930" drainMin="11882" drainMax="11882" drainMinSha="21376" drainMaxSha="21383" color="EX-pale-magenta" />
    <node name="1624" row="1631" minCol="3063" maxCol="11885" minColSha="3073" maxColSha="23943" drainMin="11883" drainMax="11885" drainMinSha="21384" drainMaxSha="21391" color="EX-pale-red-orange" />
    <node name="412" row="1632" minCol="3064" maxCol="11821" minColSha="3074" maxColSha="21399" drainMinSha="21392" drainMaxSha="21399" color="EX-blue" />
    <node name="460" row="1633" minCol="3065" maxCol="11886" minColSha="3075" maxColSha="21853" drainMin="11886" drainMax="11886" drainMinSha="21400" drainMaxSha="21407" color="EX-orange" />
    <node name="562" row="1634" minCol="3066" maxCol="11051" minColSha="3076" maxColSha="21415" drainMinSha="21408" drainMaxSha="21415" color="EX-dark-cyan" />
    <node name="569" row="1635" minCol="3067" maxCol="11739" minColSha="3077" maxColSha="21423" drainMinSha="21416" drainMaxSha="21423" color="EX-red" />
    <node name="614" row="1636" minCol="3068" maxCol="11887" minColSha="3078" maxColSha="22063" drainMin="11887" drainMax="11887" drainMinSha="21424" drainMaxSha="21431" color="EX-dark-orange" />
    <node name="815" row="1637" minCol="3069" maxCol="11889" minColSha="3079" maxColSha="22116" drainMin="11888" drainMax="11889" drainMinSha="21432" drainMaxSha="21439" color="EX-dark-gray-purple" />
    <node name="902" row="1638" minCol="3070" maxCol="10546" minColSha="3080" maxColSha="21447" drainMinSha="21440" drainMaxSha="21447" color="EX-cyan" />
    <node name="933" row="1639" minCol="3071" maxCol="11529" minColSha="3081" maxColSha="21455" drainMinSha="21448" drainMaxSha="21455" color="EX-yellow-orange" />
    <node name="977" row="1640" minCol="3072" maxCol="11576" minColSha="3082" maxColSha="21463" drainMinSha="21456" drainMaxSha="21463" color="EX-pure-blue" />
    <node name="987" row="1641" minCol="3073" maxCol="11890" minColSha="3083" maxColSha="23562" drainMin="11890" drainMax="11890" drainMinSha="21464" drainMaxSha="21471" color="EX-dark-yellow-green" />
    <node name="1112" row="1642" minCol="3074" maxCol="11892" minColSha="3084" maxColSha="22481" drainMin="11891" drainMax="11892" drainMinSha="21472" drainMaxSha="21478" color="EX-dark-magenta" />
    <node name="1271" row="1643" minCol="3075" maxCol="11893" minColSha="3085" maxColSha="21793" drainMin="11893" drainMax="11893" drainMinSha="21479" drainMaxSha="21485" color="EX-dark-green" />
    <node name="1272" row="1644" minCol="3076" maxCol="11676" minColSha="3086" maxColSha="21492" drainMinSha="21486" drainMaxSha="21492" color="EX-blue-magenta" />
    <node name="1296" row="1645" minCol="3077" maxCol="9485" minColSha="3087" maxColSha="21499" drainMinSha="21493" drainMaxSha="21499" color="EX-yellow-green" />
    <node name="1308" row="1646" minCol="3078" maxCol="11894" minColSha="3088" maxColSha="22339" drainMin="11894" drainMax="11894" drainMinSha="21500" drainMaxSha="21506" color="EX-magenta" />
    <node name="1394" row="1647" minCol="3079" maxCol="11573" minColSha="3089" maxColSha="21513" drainMinSha="21507" drainMaxSha="21513" color="EX-green" />
    <node name="1513" row="1648" minCol="3080" maxCol="11514" minColSha="3090" maxColSha="21520" drainMinSha="21514" drainMaxSha="21520" color="EX-yellow" />
    <node name="1532" row="1649" minCol="3081" maxCol="11027" minColSha="3091" maxColSha="21527" drainMinSha="21521" drainMaxSha="21527" color="EX-purple" />
    <node name="1559" row="1650" minCol="3082" maxCol="10758" minColSha="3092" maxColSha="21534" drainMinSha="21528" drainMaxSha="21534" color="EX-dark-purple" />
    <node name="1605" row="1651" minCol="3083" maxCol="11895" minColSha="3093" maxColSha="23181" drainMin="11895" drainMax="11895" drainMinSha="21535" drainMaxSha="21541" color="EX-dark-red" />
    <node name="1609" row="1652" minCol="3084" maxCol="11532" minColSha="3094" maxColSha="21548" drainMinSha="21542" drainMaxSha="21548" color="EX-pale-green" />
    <node name="203" row="1653" minCol="3085" maxCol="11086" minColSha="3095" maxColSha="21555" drainMinSha="21549" drainMaxSha="21555" color="EX-pale-blue" />
    <node name="433" row="1654" minCol="3086" maxCol="11424" minColSha="3096" maxColSha="21562" drainMinSha="21556" drainMaxSha="21562" color="EX-dark-tan" />
    <node name="534" row="1655" minCol="3087" maxCol="11640" minColSha="3097" maxColSha="21569" drainMinSha="21563" drainMaxSha="21569" color="EX-pale-blue-magenta" />
    <node name="645" row="1656" minCol="3088" maxCol="10908" minColSha="3098" maxColSha="21576" drainMinSha="21570" drainMaxSha="21576" color="EX-pale-yellow orange" />
    <node name="706" row="1657" minCol="3089" maxCol="10462" minColSha="3099" maxColSha="21583" drainMinSha="21577" drainMaxSha="21583" color="EX-medium-magenta" />
    <node name="749" row="1658" minCol="3090" maxCol="11896" minColSha="3100" maxColSha="22142" drainMin="11896" drainMax="11896" drainMinSha="21584" drainMaxSha="21590" color="EX-pale-red" />
    <node name="875" row="1659" minCol="3091" maxCol="10259" minColSha="3101" maxColSha="21597" drainMinSha="21591" drainMaxSha="21597" color="EX-pale-cyan" />
    <node name="904" row="1660" minCol="3092" maxCol="10233" minColSha="3102" maxColSha="21604" drainMinSha="21598" drainMaxSha="21604" color="EX-pale-yellow-green" />
    <node name="913" row="1661" minCol="3093" maxCol="11897" minColSha="3103" maxColSha="23827" drainMin="11897" drainMax="11897" drainMinSha="21605" drainMaxSha="21611" color="EX-pale-purple" />
    <node name="941" row="1662" minCol="3094" maxCol="11898" minColSha="3104" maxColSha="23028" drainMin="11898" drainMax="11898" drainMinSha="21612" drainMaxSha="21618" color="EX-pale-magenta" />
    <node name="986" row="1663" minCol="3095" maxCol="11860" minColSha="3105" maxColSha="21625" drainMinSha="21619" drainMaxSha="21625" color="EX-pale-red-orange" />
    <node name="1009" row="1664" minCol="3096" maxCol="10314" minColSha="3106" maxColSha="21631" drainMinSha="21626" drainMaxSha="21631" color="EX-blue" />
    <node name="1016" row="1665" minCol="3097" maxCol="11168" minColSha="3107" maxColSha="21637" drainMinSha="21632" drainMaxSha="21637" color="EX-orange" />
    <node name="1030" row="1666" minCol="3098" maxCol="11899" minColSha="3108" maxColSha="22143" drainMin="11899" drainMax="11899" drainMinSha="21638" drainMaxSha="21643" color="EX-dark-cyan" />
    <node name="1037" row="1667" minCol="3099" maxCol="11539" minColSha="3109" maxColSha="21649" drainMinSha="21644" drainMaxSha="21649" color="EX-red" />
    <node name="1049" row="1668" minCol="3100" maxCol="11677" minColSha="3110" maxColSha="21655" drainMinSha="21650" drainMaxSha="21655" color="EX-dark-orange" />
    <node name="1070" row="1669" minCol="3101" maxCol="11900" minColSha="3111" maxColSha="23931" drainMin="11900" drainMax="11900" drainMinSha="21656" drainMaxSha="21661" color="EX-dark-gray-purple" />
    <node name="1125" row="1670" minCol="3102" maxCol="10603" minColSha="3112" maxColSha="21667" drainMinSha="21662" drainMaxSha="21667" color="EX-cyan" />
    <node name="1163" row="1671" minCol="3103" maxCol="11485" minColSha="3113" maxColSha="21673" drainMinSha="21668" drainMaxSha="21673" color="EX-yellow-orange" />
    <node name="1165" row="1672" minCol="3104" maxCol="11788" minColSha="3114" maxColSha="21679" drainMinSha="21674" drainMaxSha="21679" color="EX-pure-blue" />
    <node name="1174" row="1673" minCol="3105" maxCol="9617" minColSha="3115" maxColSha="21685" drainMinSha="21680" drainMaxSha="21685" color="EX-dark-yellow-green" />
    <node name="1185" row="1674" minCol="3106" maxCol="11481" minColSha="3116" maxColSha="21691" drainMinSha="21686" drainMaxSha="21691" color="EX-dark-magenta" />
    <node name="1190" row="1675" minCol="3107" maxCol="11169" minColSha="3117" maxColSha="21697" drainMinSha="21692" drainMaxSha="21697" color="EX-dark-green" />
    <node name="1218" row="1676" minCol="3108" maxCol="11170" minColSha="3118" maxColSha="21703" drainMinSha="21698" drainMaxSha="21703" color="EX-blue-magenta" />
    <node name="1232" row="1677" minCol="3109" maxCol="11902" minColSha="3119" maxColSha="22763" drainMin="11901" drainMax="11902" drainMinSha="21704" drainMaxSha="21709" color="EX-yellow-green" />
    <node name="1236" row="1678" minCol="3110" maxCol="11903" minColSha="3120" maxColSha="22793" drainMin="11903" drainMax="11903" drainMinSha="21710" drainMaxSha="21715" color="EX-magenta" />
    <node name="1251" row="1679" minCol="3111" maxCol="10815" minColSha="3121" maxColSha="21721" drainMinSha="21716" drainMaxSha="21721" color="EX-green" />
    <node name="1283" row="1680" minCol="3112" maxCol="11421" minColSha="3122" maxColSha="21727" drainMinSha="21722" drainMaxSha="21727" color="EX-yellow" />
    <node name="1290" row="1681" minCol="3113" maxCol="10052" minColSha="3123" maxColSha="21733" drainMinSha="21728" drainMaxSha="21733" color="EX-purple" />
    <node name="1312" row="1682" minCol="3114" maxCol="11400" minColSha="3124" maxColSha="21739" drainMinSha="21734" drainMaxSha="21739" color="EX-dark-purple" />
    <node name="1335" row="1683" minCol="3115" maxCol="11304" minColSha="3125" maxColSha="21745" drainMinSha="21740" drainMaxSha="21745" color="EX-dark-red" />
    <node name="1349" row="1684" minCol="3116" maxCol="11861" minColSha="3126" maxColSha="21751" drainMinSha="21746" drainMaxSha="21751" color="EX-pale-green" />
    <node name="1372" row="1685" minCol="3117" maxCol="11904" minColSha="3127" maxColSha="23384" drainMin="11904" drainMax="11904" drainMinSha="21752" drainMaxSha="21757" color="EX-pale-blue" />
    <node name="1382" row="1686" minCol="3118" maxCol="10505" minColSha="3128" maxColSha="21763" drainMinSha="21758" drainMaxSha="21763" color="EX-dark-tan" />
    <node name="1408" row="1687" minCol="3119" maxCol="10479" minColSha="3129" maxColSha="21769" drainMinSha="21764" drainMaxSha="21769" color="EX-pale-blue-magenta" />
    <node name="1415" row="1688" minCol="3120" maxCol="11888" minColSha="3130" maxColSha="21775" drainMinSha="21770" drainMaxSha="21775" color="EX-pale-yellow orange" />
    <node name="1462" row="1689" minCol="3121" maxCol="11905" minColSha="3131" maxColSha="22175" drainMin="11905" drainMax="11905" drainMinSha="21776" drainMaxSha="21781" color="EX-medium-magenta" />
    <node name="1474" row="1690" minCol="3122" maxCol="9899" minColSha="3132" maxColSha="21787" drainMinSha="21782" drainMaxSha="21787" color="EX-pale-red" />
    <node name="1481" row="1691" minCol="3123" maxCol="11893" minColSha="3133" maxColSha="21793" drainMinSha="21788" drainMaxSha="21793" color="EX-pale-cyan" />
    <node name="1494" row="1692" minCol="3124" maxCol="11906" minColSha="3134" maxColSha="23219" drainMin="11906" drainMax="11906" drainMinSha="21794" drainMaxSha="21799" color="EX-pale-yellow-green" />
    <node name="1504" row="1693" minCol="3125" maxCol="11773" minColSha="3135" maxColSha="21805" drainMinSha="21800" drainMaxSha="21805" color="EX-pale-purple" />
    <node name="1540" row="1694" minCol="3126" maxCol="10807" minColSha="3136" maxColSha="21811" drainMinSha="21806" drainMaxSha="21811" color="EX-pale-magenta" />
    <node name="1553" row="1695" minCol="3127" maxCol="11494" minColSha="3137" maxColSha="21817" drainMinSha="21812" drainMaxSha="21817" color="EX-pale-red-orange" />
    <node name="1556" row="1696" minCol="3128" maxCol="11875" minColSha="3138" maxColSha="21823" drainMinSha="21818" drainMaxSha="21823" color="EX-blue" />
    <node name="1569" row="1697" minCol="3129" maxCol="11689" minColSha="3139" maxColSha="21829" drainMinSha="21824" drainMaxSha="21829" color="EX-orange" />
    <node name="1590" row="1698" minCol="3130" maxCol="11734" minColSha="3140" maxColSha="21835" drainMinSha="21830" drainMaxSha="21835" color="EX-dark-cyan" />
    <node name="1613" row="1699" minCol="3131" maxCol="10513" minColSha="3141" maxColSha="21841" drainMinSha="21836" drainMaxSha="21841" color="EX-red" />
    <node name="1615" row="1700" minCol="3132" maxCol="10480" minColSha="3142" maxColSha="21847" drainMinSha="21842" drainMaxSha="21847" color="EX-dark-orange" />
    <node name="1617" row="1701" minCol="3133" maxCol="11886" minColSha="3143" maxColSha="21853" drainMinSha="21848" drainMaxSha="21853" color="EX-dark-gray-purple" />
    <node name="1627" row="1702" minCol="3134" maxCol="11852" minColSha="3144" maxColSha="21859" drainMinSha="21854" drainMaxSha="21859" color="EX-cyan" />
    <node name="1634" row="1703" minCol="3135" maxCol="11907" minColSha="3145" maxColSha="23200" drainMin="11907" drainMax="11907" drainMinSha="21860" drainMaxSha="21865" color="EX-yellow-orange" />
    <node name="1638" row="1704" minCol="3136" maxCol="11908" minColSha="3146" maxColSha="23700" drainMin="11908" drainMax="11908" drainMinSha="21866" drainMaxSha="21871" color="EX-pure-blue" />
    <node name="1644" row="1705" minCol="3137" maxCol="11641" minColSha="3147" maxColSha="21877" drainMinSha="21872" drainMaxSha="21877" color="EX-dark-yellow-green" />
    <node name="1687" row="1706" minCol="3138" maxCol="11284" minColSha="3148" maxColSha="21883" drainMinSha="21878" drainMaxSha="21883" color="EX-dark-magenta" />
    <node name="1692" row="1707" minCol="3139" maxCol="11642" minColSha="3149" maxColSha="21889" drainMinSha="21884" drainMaxSha="21889" color="EX-dark-green" />
    <node name="1694" row="1708" minCol="3140" maxCol="11502" minColSha="3150" maxColSha="21895" drainMinSha="21890" drainMaxSha="21895" color="EX-blue-magenta" />
    <node name="1699" row="1709" minCol="3141" maxCol="11746" minColSha="3151" maxColSha="21901" drainMinSha="21896" drainMaxSha="21901" color="EX-yellow-green" />
    <node name="1701" row="1710" minCol="3142" maxCol="11909" minColSha="3152" maxColSha="23191" drainMin="11909" drainMax="11909" drainMinSha="21902" drainMaxSha="21907" color="EX-magenta" />
    <node name="1705" row="1711" minCol="3143" maxCol="11828" minColSha="3153" maxColSha="21913" drainMinSha="21908" drainMaxSha="21913" color="EX-green" />
    <node name="1719" row="1712" minCol="3144" maxCol="11737" minColSha="3154" maxColSha="21919" drainMinSha="21914" drainMaxSha="21919" color="EX-yellow" />
    <node name="1728" row="1713" minCol="3145" maxCol="10525" minColSha="3155" maxColSha="21925" drainMinSha="21920" drainMaxSha="21925" color="EX-purple" />
    <node name="1731" row="1714" minCol="3146" maxCol="11910" minColSha="3156" maxColSha="22389" drainMin="11910" drainMax="11910" drainMinSha="21926" drainMaxSha="21931" color="EX-dark-purple" />
    <node name="1733" row="1715" minCol="3147" maxCol="11871" minColSha="3157" maxColSha="21937" drainMinSha="21932" drainMaxSha="21937" color="EX-dark-red" />
    <node name="1756" row="1716" minCol="3148" maxCol="11285" minColSha="3158" maxColSha="21943" drainMinSha="21938" drainMaxSha="21943" color="EX-pale-green" />
    <node name="1767" row="1717" minCol="3149" maxCol="11538" minColSha="3159" maxColSha="21949" drainMinSha="21944" drainMaxSha="21949" color="EX-pale-blue" />
    <node name="1768" row="1718" minCol="3150" maxCol="10885" minColSha="3160" maxColSha="21955" drainMinSha="21950" drainMaxSha="21955" color="EX-dark-tan" />
    <node name="1769" row="1719" minCol="3151" maxCol="11643" minColSha="3161" maxColSha="21961" drainMinSha="21956" drainMaxSha="21961" color="EX-pale-blue-magenta" />
    <node name="1772" row="1720" minCol="3152" maxCol="11865" minColSha="3162" maxColSha="21967" drainMinSha="21962" drainMaxSha="21967" color="EX-pale-yellow orange" />
    <node name="1788" row="1721" minCol="3153" maxCol="10547" minColSha="3163" maxColSha="21973" drainMinSha="21968" drainMaxSha="21973" color="EX-medium-magenta" />
    <node name="1797" row="1722" minCol="3154" maxCol="8658" minColSha="3164" maxColSha="21979" drainMinSha="21974" drainMaxSha="21979" color="EX-pale-red" />
    <node name="1799" row="1723" minCol="3155" maxCol="11911" minColSha="3165" maxColSha="22396" drainMin="11911" drainMax="11911" drainMinSha="21980" drainMaxSha="21985" color="EX-pale-cyan" />
    <node name="1804" row="1724" minCol="3156" maxCol="11431" minColSha="3166" maxColSha="21991" drainMinSha="21986" drainMaxSha="21991" color="EX-pale-yellow-green" />
    <node name="1806" row="1725" minCol="3157" maxCol="11710" minColSha="3167" maxColSha="21997" drainMinSha="21992" drainMaxSha="21997" color="EX-pale-purple" />
    <node name="1821" row="1726" minCol="3158" maxCol="11518" minColSha="3168" maxColSha="22003" drainMinSha="21998" drainMaxSha="22003" color="EX-pale-magenta" />
    <node name="1838" row="1727" minCol="3159" maxCol="11912" minColSha="3169" maxColSha="22159" drainMin="11912" drainMax="11912" drainMinSha="22004" drainMaxSha="22009" color="EX-pale-red-orange" />
    <node name="1874" row="1728" minCol="3160" maxCol="11913" minColSha="3170" maxColSha="22354" drainMin="11913" drainMax="11913" drainMinSha="22010" drainMaxSha="22015" color="EX-blue" />
    <node name="1879" row="1729" minCol="3161" maxCol="11839" minColSha="3171" maxColSha="22021" drainMinSha="22016" drainMaxSha="22021" color="EX-orange" />
    <node name="1967" row="1730" minCol="3162" maxCol="8754" minColSha="3172" maxColSha="22027" drainMinSha="22022" drainMaxSha="22027" color="EX-dark-cyan" />
    <node name="1970" row="1731" minCol="3163" maxCol="8717" minColSha="3173" maxColSha="22033" drainMinSha="22028" drainMaxSha="22033" color="EX-red" />
    <node name="1976" row="1732" minCol="3164" maxCol="11868" minColSha="3174" maxColSha="22039" drainMinSha="22034" drainMaxSha="22039" color="EX-dark-orange" />
    <node name="325" row="1733" minCol="3165" maxCol="9995" minColSha="3175" maxColSha="22045" drainMinSha="22040" drainMaxSha="22045" color="EX-dark-gray-purple" />
    <node name="540" row="1734" minCol="3166" maxCol="9554" minColSha="3176" maxColSha="22051" drainMinSha="22046" drainMaxSha="22051" color="EX-cyan" />
    <node name="596" row="1735" minCol="3167" maxCol="11342" minColSha="3177" maxColSha="22057" drainMinSha="22052" drainMaxSha="22057" color="EX-yellow-orange" />
    <node name="619" row="1736" minCol="3168" maxCol="11887" minColSha="3178" maxColSha="22063" drainMinSha="22058" drainMaxSha="22063" color="EX-pure-blue" />
    <node name="637" row="1737" minCol="3169" maxCol="11682" minColSha="3179" maxColSha="22069" drainMinSha="22064" drainMaxSha="22069" color="EX-dark-yellow-green" />
    <node name="684" row="1738" minCol="3170" maxCol="11914" minColSha="3180" maxColSha="22160" drainMin="11914" drainMax="11914" drainMinSha="22070" drainMaxSha="22075" color="EX-dark-magenta" />
    <node name="712" row="1739" minCol="3171" maxCol="9753" minColSha="3181" maxColSha="22081" drainMinSha="22076" drainMaxSha="22081" color="EX-dark-green" />
    <node name="742" row="1740" minCol="3172" maxCol="11662" minColSha="3182" maxColSha="22087" drainMinSha="22082" drainMaxSha="22087" color="EX-blue-magenta" />
    <node name="176" row="1741" minCol="3569" maxCol="11920" minColSha="3584" maxColSha="23701" drainMin="11915" drainMax="11920" drainMinSha="22088" drainMaxSha="22122" color="EX-yellow-green" />
    <node name="94" row="1742" minCol="3570" maxCol="11923" minColSha="3585" maxColSha="23753" drainMin="11921" drainMax="11923" drainMinSha="22123" drainMaxSha="22147" color="EX-magenta" />
    <node name="367" row="1743" minCol="3571" maxCol="11926" minColSha="3586" maxColSha="23074" drainMin="11924" drainMax="11926" drainMinSha="22148" drainMaxSha="22163" color="EX-green" />
    <node name="539" row="1744" minCol="3572" maxCol="11929" minColSha="3587" maxColSha="23476" drainMin="11927" drainMax="11929" drainMinSha="22164" drainMaxSha="22178" color="EX-yellow" />
    <node name="280" row="1745" minCol="3573" maxCol="11930" minColSha="3588" maxColSha="22437" drainMin="11930" drainMax="11930" drainMinSha="22179" drainMaxSha="22192" color="EX-purple" />
    <node name="294" row="1746" minCol="3574" maxCol="11931" minColSha="3589" maxColSha="23878" drainMin="11931" drainMax="11931" drainMinSha="22193" drainMaxSha="22206" color="EX-dark-purple" />
    <node name="345" row="1747" minCol="3575" maxCol="11591" minColSha="3590" maxColSha="22218" drainMinSha="22207" drainMaxSha="22218" color="EX-dark-red" />
    <node name="603" row="1748" minCol="3576" maxCol="11932" minColSha="3591" maxColSha="23828" drainMin="11932" drainMax="11932" drainMinSha="22219" drainMaxSha="22229" color="EX-pale-green" />
    <node name="131" row="1749" minCol="3577" maxCol="11790" minColSha="3592" maxColSha="22238" drainMinSha="22230" drainMaxSha="22238" color="EX-pale-blue" />
    <node name="556" row="1750" minCol="3578" maxCol="10813" minColSha="3593" maxColSha="22247" drainMinSha="22239" drainMaxSha="22247" color="EX-dark-tan" />
    <node name="654" row="1751" minCol="3579" maxCol="11509" minColSha="3594" maxColSha="22256" drainMinSha="22248" drainMaxSha="22256" color="EX-pale-blue-magenta" />
    <node name="1234" row="1752" minCol="3580" maxCol="11934" minColSha="3595" maxColSha="23786" drainMin="11933" drainMax="11934" drainMinSha="22257" drainMaxSha="22264" color="EX-pale-yellow orange" />
    <node name="230" row="1753" minCol="3581" maxCol="11079" minColSha="3596" maxColSha="22272" drainMinSha="22265" drainMaxSha="22272" color="EX-medium-magenta" />
    <node name="317" row="1754" minCol="3582" maxCol="11848" minColSha="3597" maxColSha="22280" drainMinSha="22273" drainMaxSha="22280" color="EX-pale-red" />
    <node name="369" row="1755" minCol="3583" maxCol="11644" minColSha="3598" maxColSha="22288" drainMinSha="22281" drainMaxSha="22288" color="EX-pale-cyan" />
    <node name="403" row="1756" minCol="3584" maxCol="11935" minColSha="3599" maxColSha="23702" drainMin="11935" drainMax="11935" drainMinSha="22289" drainMaxSha="22296" color="EX-pale-yellow-green" />
    <node name="488" row="1757" minCol="3585" maxCol="11621" minColSha="3600" maxColSha="22304" drainMinSha="22297" drainMaxSha="22304" color="EX-pale-purple" />
    <node name="668" row="1758" minCol="3586" maxCol="11569" minColSha="3601" maxColSha="22312" drainMinSha="22305" drainMaxSha="22312" color="EX-pale-magenta" />
    <node name="1040" row="1759" minCol="3587" maxCol="10475" minColSha="3602" maxColSha="22319" drainMinSha="22313" drainMaxSha="22319" color="EX-pale-red-orange" />
    <node name="1105" row="1760" minCol="3588" maxCol="11417" minColSha="3603" maxColSha="22326" drainMinSha="22320" drainMaxSha="22326" color="EX-blue" />
    <node name="1193" row="1761" minCol="3589" maxCol="11565" minColSha="3604" maxColSha="22333" drainMinSha="22327" drainMaxSha="22333" color="EX-orange" />
    <node name="1252" row="1762" minCol="3590" maxCol="11936" minColSha="3605" maxColSha="22764" drainMin="11936" drainMax="11936" drainMinSha="22334" drainMaxSha="22340" color="EX-dark-cyan" />
    <node name="1253" row="1763" minCol="3591" maxCol="11937" minColSha="3606" maxColSha="22511" drainMin="11937" drainMax="11937" drainMinSha="22341" drainMaxSha="22347" color="EX-red" />
    <node name="1285" row="1764" minCol="3592" maxCol="11913" minColSha="3607" maxColSha="22354" drainMinSha="22348" drainMaxSha="22354" color="EX-dark-orange" />
    <node name="1322" row="1765" minCol="3593" maxCol="11938" minColSha="3608" maxColSha="22631" drainMin="11938" drainMax="11938" drainMinSha="22355" drainMaxSha="22361" color="EX-dark-gray-purple" />
    <node name="1344" row="1766" minCol="3594" maxCol="11939" minColSha="3609" maxColSha="23955" drainMin="11939" drainMax="11939" drainMinSha="22362" drainMaxSha="22368" color="EX-cyan" />
    <node name="1345" row="1767" minCol="3595" maxCol="11834" minColSha="3610" maxColSha="22375" drainMinSha="22369" drainMaxSha="22375" color="EX-yellow-orange" />
    <node name="1376" row="1768" minCol="3596" maxCol="11869" minColSha="3611" maxColSha="22382" drainMinSha="22376" drainMaxSha="22382" color="EX-pure-blue" />
    <node name="1632" row="1769" minCol="3597" maxCol="11910" minColSha="3612" maxColSha="22389" drainMinSha="22383" drainMaxSha="22389" color="EX-dark-yellow-green" />
    <node name="1688" row="1770" minCol="3598" maxCol="11911" minColSha="3613" maxColSha="22396" drainMinSha="22390" drainMaxSha="22396" color="EX-dark-magenta" />
    <node name="1923" row="1771" minCol="3599" maxCol="11052" minColSha="3614" maxColSha="22403" drainMinSha="22397" drainMaxSha="22403" color="EX-dark-green" />
    <node name="371" row="1772" minCol="3600" maxCol="11940" minColSha="3615" maxColSha="23872" drainMin="11940" drainMax="11940" drainMinSha="22404" drainMaxSha="22410" color="EX-blue-magenta" />
    <node name="672" row="1773" minCol="3601" maxCol="11549" minColSha="3616" maxColSha="22417" drainMinSha="22411" drainMaxSha="22417" color="EX-yellow-green" />
    <node name="716" row="1774" minCol="3602" maxCol="11878" minColSha="3617" maxColSha="22424" drainMinSha="22418" drainMaxSha="22424" color="EX-magenta" />
    <node name="763" row="1775" minCol="3603" maxCol="11802" minColSha="3618" maxColSha="22431" drainMinSha="22425" drainMaxSha="22431" color="EX-green" />
    <node name="780" row="1776" minCol="3604" maxCol="11941" minColSha="3619" maxColSha="23944" drainMin="11941" drainMax="11941" drainMinSha="22432" drainMaxSha="22438" color="EX-yellow" />
    <node name="940" row="1777" minCol="3605" maxCol="11752" minColSha="3620" maxColSha="22445" drainMinSha="22439" drainMaxSha="22445" color="EX-purple" />
    <node name="1063" row="1778" minCol="3606" maxCol="11942" minColSha="3621" maxColSha="23109" drainMin="11942" drainMax="11942" drainMinSha="22446" drainMaxSha="22451" color="EX-dark-purple" />
    <node name="1115" row="1779" minCol="3607" maxCol="11315" minColSha="3622" maxColSha="22457" drainMinSha="22452" drainMaxSha="22457" color="EX-dark-red" />
    <node name="1123" row="1780" minCol="3608" maxCol="11704" minColSha="3623" maxColSha="22463" drainMinSha="22458" drainMaxSha="22463" color="EX-pale-green" />
    <node name="1157" row="1781" minCol="3609" maxCol="11915" minColSha="3624" maxColSha="22469" drainMinSha="22464" drainMaxSha="22469" color="EX-pale-blue" />
    <node name="1164" row="1782" minCol="3610" maxCol="11921" minColSha="3625" maxColSha="22475" drainMinSha="22470" drainMaxSha="22475" color="EX-dark-tan" />
    <node name="1220" row="1783" minCol="3611" maxCol="11892" minColSha="3626" maxColSha="22481" drainMinSha="22476" drainMaxSha="22481" color="EX-pale-blue-magenta" />
    <node name="1273" row="1784" minCol="3612" maxCol="11924" minColSha="3627" maxColSha="22487" drainMinSha="22482" drainMaxSha="22487" color="EX-pale-yellow orange" />
    <node name="1276" row="1785" minCol="3613" maxCol="11666" minColSha="3628" maxColSha="22493" drainMinSha="22488" drainMaxSha="22493" color="EX-medium-magenta" />
    <node name="1316" row="1786" minCol="3614" maxCol="8511" minColSha="3629" maxColSha="22499" drainMinSha="22494" drainMaxSha="22499" color="EX-pale-red" />
    <node name="1318" row="1787" minCol="3615" maxCol="10481" minColSha="3630" maxColSha="22505" drainMinSha="22500" drainMaxSha="22505" color="EX-pale-cyan" />
    <node name="1351" row="1788" minCol="3616" maxCol="11937" minColSha="3631" maxColSha="22511" drainMinSha="22506" drainMaxSha="22511" color="EX-pale-yellow-green" />
    <node name="1358" row="1789" minCol="3617" maxCol="11943" minColSha="3632" maxColSha="23232" drainMin="11943" drainMax="11943" drainMinSha="22512" drainMaxSha="22517" color="EX-pale-purple" />
    <node name="1362" row="1790" minCol="3618" maxCol="11333" minColSha="3633" maxColSha="22523" drainMinSha="22518" drainMaxSha="22523" color="EX-pale-magenta" />
    <node name="1411" row="1791" minCol="3619" maxCol="11944" minColSha="3634" maxColSha="22782" drainMin="11944" drainMax="11944" drainMinSha="22524" drainMaxSha="22529" color="EX-pale-red-orange" />
    <node name="1436" row="1792" minCol="3620" maxCol="11945" minColSha="3635" maxColSha="23932" drainMin="11945" drainMax="11945" drainMinSha="22530" drainMaxSha="22535" color="EX-blue" />
    <node name="1449" row="1793" minCol="3621" maxCol="11718" minColSha="3636" maxColSha="22541" drainMinSha="22536" drainMaxSha="22541" color="EX-orange" />
    <node name="1515" row="1794" minCol="3622" maxCol="10548" minColSha="3637" maxColSha="22547" drainMinSha="22542" drainMaxSha="22547" color="EX-dark-cyan" />
    <node name="1526" row="1795" minCol="3623" maxCol="11755" minColSha="3638" maxColSha="22553" drainMinSha="22548" drainMaxSha="22553" color="EX-red" />
    <node name="1583" row="1796" minCol="3624" maxCol="11764" minColSha="3639" maxColSha="22559" drainMinSha="22554" drainMaxSha="22559" color="EX-dark-orange" />
    <node name="1600" row="1797" minCol="3625" maxCol="11946" minColSha="3640" maxColSha="22804" drainMin="11946" drainMax="11946" drainMinSha="22560" drainMaxSha="22565" color="EX-dark-gray-purple" />
    <node name="1647" row="1798" minCol="3626" maxCol="11864" minColSha="3641" maxColSha="22571" drainMinSha="22566" drainMaxSha="22571" color="EX-cyan" />
    <node name="1654" row="1799" minCol="3627" maxCol="11859" minColSha="3642" maxColSha="22577" drainMinSha="22572" drainMaxSha="22577" color="EX-yellow-orange" />
    <node name="1683" row="1800" minCol="3628" maxCol="11466" minColSha="3643" maxColSha="22583" drainMinSha="22578" drainMaxSha="22583" color="EX-pure-blue" />
    <node name="1798" row="1801" minCol="3629" maxCol="11705" minColSha="3644" maxColSha="22589" drainMinSha="22584" drainMaxSha="22589" color="EX-dark-yellow-green" />
    <node name="1854" row="1802" minCol="3630" maxCol="7803" minColSha="3645" maxColSha="22595" drainMinSha="22590" drainMaxSha="22595" color="EX-dark-magenta" />
    <node name="1898" row="1803" minCol="3631" maxCol="7584" minColSha="3646" maxColSha="22601" drainMinSha="22596" drainMaxSha="22601" color="EX-dark-green" />
    <node name="1916" row="1804" minCol="3632" maxCol="11947" minColSha="3647" maxColSha="23182" drainMin="11947" drainMax="11947" drainMinSha="22602" drainMaxSha="22607" color="EX-blue-magenta" />
    <node name="1928" row="1805" minCol="3633" maxCol="11667" minColSha="3648" maxColSha="22613" drainMinSha="22608" drainMaxSha="22613" color="EX-yellow-green" />
    <node name="1931" row="1806" minCol="3634" maxCol="11462" minColSha="3649" maxColSha="22619" drainMinSha="22614" drainMaxSha="22619" color="EX-magenta" />
    <node name="1963" row="1807" minCol="3635" maxCol="11265" minColSha="3650" maxColSha="22625" drainMinSha="22620" drainMaxSha="22625" color="EX-green" />
    <node name="1989" row="1808" minCol="3636" maxCol="11938" minColSha="3651" maxColSha="22631" drainMinSha="22626" drainMaxSha="22631" color="EX-yellow" />
    <node name="1996" row="1809" minCol="3637" maxCol="11854" minColSha="3652" maxColSha="22637" drainMinSha="22632" drainMaxSha="22637" color="EX-purple" />
    <node name="276" row="1810" minCol="3638" maxCol="11647" minColSha="3653" maxColSha="22643" drainMinSha="22638" drainMaxSha="22643" color="EX-dark-purple" />
    <node name="321" row="1811" minCol="3639" maxCol="10455" minColSha="3654" maxColSha="22649" drainMinSha="22644" drainMaxSha="22649" color="EX-dark-red" />
    <node name="346" row="1812" minCol="3640" maxCol="9565" minColSha="3655" maxColSha="22655" drainMinSha="22650" drainMaxSha="22655" color="EX-pale-green" />
    <node name="357" row="1813" minCol="3641" maxCol="11840" minColSha="3656" maxColSha="22661" drainMinSha="22656" drainMaxSha="22661" color="EX-pale-blue" />
    <node name="420" row="1814" minCol="3642" maxCol="11948" minColSha="3657" maxColSha="22794" drainMin="11948" drainMax="11948" drainMinSha="22662" drainMaxSha="22667" color="EX-dark-tan" />
    <node name="429" row="1815" minCol="3643" maxCol="9935" minColSha="3658" maxColSha="22673" drainMinSha="22668" drainMaxSha="22673" color="EX-pale-blue-magenta" />
    <node name="531" row="1816" minCol="3644" maxCol="11296" minColSha="3659" maxColSha="22679" drainMinSha="22674" drainMaxSha="22679" color="EX-pale-yellow orange" />
    <node name="594" row="1817" minCol="3645" maxCol="11841" minColSha="3660" maxColSha="22685" drainMinSha="22680" drainMaxSha="22685" color="EX-medium-magenta" />
    <node name="649" row="1818" minCol="3646" maxCol="11857" minColSha="3661" maxColSha="22691" drainMinSha="22686" drainMaxSha="22691" color="EX-pale-red" />
    <node name="664" row="1819" minCol="3647" maxCol="11306" minColSha="3662" maxColSha="22697" drainMinSha="22692" drainMaxSha="22697" color="EX-pale-cyan" />
    <node name="755" row="1820" minCol="3648" maxCol="9967" minColSha="3663" maxColSha="22703" drainMinSha="22698" drainMaxSha="22703" color="EX-pale-yellow-green" />
    <node name="782" row="1821" minCol="3649" maxCol="8318" minColSha="3664" maxColSha="22709" drainMinSha="22704" drainMaxSha="22709" color="EX-pale-purple" />
    <node name="884" row="1822" minCol="3650" maxCol="10125" minColSha="3665" maxColSha="22715" drainMinSha="22710" drainMaxSha="22715" color="EX-pale-magenta" />
    <node name="935" row="1823" minCol="3651" maxCol="11695" minColSha="3666" maxColSha="22721" drainMinSha="22716" drainMaxSha="22721" color="EX-pale-red-orange" />
    <node name="979" row="1824" minCol="3652" maxCol="11307" minColSha="3667" maxColSha="22727" drainMinSha="22722" drainMaxSha="22727" color="EX-blue" />
    <node name="101" row="1825" minCol="4003" maxCol="11954" minColSha="4023" maxColSha="23956" drainMin="11949" drainMax="11954" drainMinSha="22728" drainMaxSha="22770" color="EX-orange" />
    <node name="231" row="1826" minCol="4004" maxCol="11955" minColSha="4024" maxColSha="23253" drainMin="11955" drainMax="11955" drainMinSha="22771" drainMaxSha="22783" color="EX-dark-cyan" />
    <node name="333" row="1827" minCol="4005" maxCol="11948" minColSha="4025" maxColSha="22794" drainMinSha="22784" drainMaxSha="22794" color="EX-red" />
    <node name="359" row="1828" minCol="4006" maxCol="11946" minColSha="4026" maxColSha="22804" drainMinSha="22795" drainMaxSha="22804" color="EX-dark-orange" />
    <node name="862" row="1829" minCol="4007" maxCol="11611" minColSha="4027" maxColSha="22814" drainMinSha="22805" drainMaxSha="22814" color="EX-dark-gray-purple" />
    <node name="502" row="1830" minCol="4008" maxCol="11956" minColSha="4028" maxColSha="23120" drainMin="11956" drainMax="11956" drainMinSha="22815" drainMaxSha="22823" color="EX-cyan" />
    <node name="705" row="1831" minCol="4009" maxCol="11957" minColSha="4029" maxColSha="23854" drainMin="11957" drainMax="11957" drainMinSha="22824" drainMaxSha="22832" color="EX-yellow-orange" />
    <node name="997" row="1832" minCol="4010" maxCol="11503" minColSha="4030" maxColSha="22840" drainMinSha="22833" drainMaxSha="22840" color="EX-pure-blue" />
    <node name="1087" row="1833" minCol="4011" maxCol="11958" minColSha="4031" maxColSha="23879" drainMin="11958" drainMax="11958" drainMinSha="22841" drainMaxSha="22847" color="EX-dark-yellow-green" />
    <node name="1111" row="1834" minCol="4012" maxCol="11959" minColSha="4032" maxColSha="23201" drainMin="11959" drainMax="11959" drainMinSha="22848" drainMaxSha="22854" color="EX-dark-magenta" />
    <node name="1625" row="1835" minCol="4013" maxCol="11725" minColSha="4033" maxColSha="22861" drainMinSha="22855" drainMaxSha="22861" color="EX-dark-green" />
    <node name="1842" row="1836" minCol="4014" maxCol="10178" minColSha="4034" maxColSha="22868" drainMinSha="22862" drainMaxSha="22868" color="EX-blue-magenta" />
    <node name="250" row="1837" minCol="4015" maxCol="11922" minColSha="4035" maxColSha="22875" drainMinSha="22869" drainMaxSha="22875" color="EX-yellow-green" />
    <node name="400" row="1838" minCol="4016" maxCol="11960" minColSha="4036" maxColSha="22889" drainMin="11960" drainMax="11960" drainMinSha="22876" drainMaxSha="22882" color="EX-magenta" />
    <node name="799" row="1839" minCol="4017" maxCol="11960" minColSha="4037" maxColSha="22889" drainMinSha="22883" drainMaxSha="22889" color="EX-green" />
    <node name="819" row="1840" minCol="4018" maxCol="11184" minColSha="4038" maxColSha="22896" drainMinSha="22890" drainMaxSha="22896" color="EX-yellow" />
    <node name="1039" row="1841" minCol="4019" maxCol="11961" minColSha="4039" maxColSha="23754" drainMin="11961" drainMax="11961" drainMinSha="22897" drainMaxSha="22902" color="EX-purple" />
    <node name="1212" row="1842" minCol="4020" maxCol="8125" minColSha="4040" maxColSha="22908" drainMinSha="22903" drainMaxSha="22908" color="EX-dark-purple" />
    <node name="1214" row="1843" minCol="4021" maxCol="11699" minColSha="4041" maxColSha="22914" drainMinSha="22909" drainMaxSha="22914" color="EX-dark-red" />
    <node name="1306" row="1844" minCol="4022" maxCol="11185" minColSha="4042" maxColSha="22920" drainMinSha="22915" drainMaxSha="22920" color="EX-pale-green" />
    <node name="1350" row="1845" minCol="4023" maxCol="11383" minColSha="4043" maxColSha="22926" drainMinSha="22921" drainMaxSha="22926" color="EX-pale-blue" />
    <node name="1391" row="1846" minCol="4024" maxCol="11266" minColSha="4044" maxColSha="22932" drainMinSha="22927" drainMaxSha="22932" color="EX-dark-tan" />
    <node name="1421" row="1847" minCol="4025" maxCol="11870" minColSha="4045" maxColSha="22938" drainMinSha="22933" drainMaxSha="22938" color="EX-pale-blue-magenta" />
    <node name="1425" row="1848" minCol="4026" maxCol="10526" minColSha="4046" maxColSha="22944" drainMinSha="22939" drainMaxSha="22944" color="EX-pale-yellow orange" />
    <node name="1561" row="1849" minCol="4027" maxCol="11771" minColSha="4047" maxColSha="22950" drainMinSha="22945" drainMaxSha="22950" color="EX-medium-magenta" />
    <node name="1607" row="1850" minCol="4028" maxCol="11916" minColSha="4048" maxColSha="22956" drainMinSha="22951" drainMaxSha="22956" color="EX-pale-red" />
    <node name="1657" row="1851" minCol="4029" maxCol="10826" minColSha="4049" maxColSha="22962" drainMinSha="22957" drainMaxSha="22962" color="EX-pale-cyan" />
    <node name="1689" row="1852" minCol="4030" maxCol="10549" minColSha="4050" maxColSha="22968" drainMinSha="22963" drainMaxSha="22968" color="EX-pale-yellow-green" />
    <node name="170" row="1853" minCol="4031" maxCol="11274" minColSha="4051" maxColSha="22974" drainMinSha="22969" drainMaxSha="22974" color="EX-pale-purple" />
    <node name="1735" row="1854" minCol="4032" maxCol="11949" minColSha="4052" maxColSha="22980" drainMinSha="22975" drainMaxSha="22980" color="EX-pale-magenta" />
    <node name="1774" row="1855" minCol="4033" maxCol="10627" minColSha="4053" maxColSha="22986" drainMinSha="22981" drainMaxSha="22986" color="EX-pale-red-orange" />
    <node name="1780" row="1856" minCol="4034" maxCol="11760" minColSha="4054" maxColSha="22992" drainMinSha="22987" drainMaxSha="22992" color="EX-blue" />
    <node name="1830" row="1857" minCol="4035" maxCol="11326" minColSha="4055" maxColSha="22998" drainMinSha="22993" drainMaxSha="22998" color="EX-orange" />
    <node name="1918" row="1858" minCol="4036" maxCol="10689" minColSha="4056" maxColSha="23004" drainMinSha="22999" drainMaxSha="23004" color="EX-dark-cyan" />
    <node name="1968" row="1859" minCol="4037" maxCol="11962" minColSha="4057" maxColSha="23880" drainMin="11962" drainMax="11962" drainMinSha="23005" drainMaxSha="23010" color="EX-red" />
    <node name="1994" row="1860" minCol="4038" maxCol="11533" minColSha="4058" maxColSha="23016" drainMinSha="23011" drainMaxSha="23016" color="EX-dark-orange" />
    <node name="1995" row="1861" minCol="4039" maxCol="10263" minColSha="4059" maxColSha="23022" drainMinSha="23017" drainMaxSha="23022" color="EX-dark-gray-purple" />
    <node name="1999" row="1862" minCol="4040" maxCol="11898" minColSha="4060" maxColSha="23028" drainMinSha="23023" drainMaxSha="23028" color="EX-cyan" />
    <node name="507" row="1863" minCol="4041" maxCol="11858" minColSha="4061" maxColSha="23034" drainMinSha="23029" drainMaxSha="23034" color="EX-yellow-orange" />
    <node name="765" row="1864" minCol="4042" maxCol="8800" minColSha="4062" maxColSha="23040" drainMinSha="23035" drainMaxSha="23040" color="EX-pure-blue" />
    <node name="937" row="1865" minCol="4043" maxCol="11548" minColSha="4063" maxColSha="23046" drainMinSha="23041" drainMaxSha="23046" color="EX-dark-yellow-green" />
    <node name="971" row="1866" minCol="4044" maxCol="11394" minColSha="4064" maxColSha="23052" drainMinSha="23047" drainMaxSha="23052" color="EX-dark-magenta" />
    <node name="888" row="1867" minCol="4368" maxCol="11917" minColSha="4392" maxColSha="23060" drainMinSha="23053" drainMaxSha="23060" color="EX-dark-green" />
    <node name="1012" row="1868" minCol="4369" maxCol="11963" minColSha="4393" maxColSha="23385" drainMin="11963" drainMax="11963" drainMinSha="23061" drainMaxSha="23067" color="EX-blue-magenta" />
    <node name="1025" row="1869" minCol="4370" maxCol="11926" minColSha="4394" maxColSha="23074" drainMinSha="23068" drainMaxSha="23074" color="EX-yellow-green" />
    <node name="1028" row="1870" minCol="4371" maxCol="11327" minColSha="4395" maxColSha="23081" drainMinSha="23075" drainMaxSha="23081" color="EX-magenta" />
    <node name="1679" row="1871" minCol="4372" maxCol="11037" minColSha="4396" maxColSha="23088" drainMinSha="23082" drainMaxSha="23088" color="EX-green" />
    <node name="436" row="1872" minCol="4373" maxCol="11267" minColSha="4397" maxColSha="23095" drainMinSha="23089" drainMaxSha="23095" color="EX-yellow" />
    <node name="456" row="1873" minCol="4374" maxCol="11830" minColSha="4398" maxColSha="23102" drainMinSha="23096" drainMaxSha="23102" color="EX-purple" />
    <node name="659" row="1874" minCol="4375" maxCol="11942" minColSha="4399" maxColSha="23109" drainMinSha="23103" drainMaxSha="23109" color="EX-dark-purple" />
    <node name="1593" row="1875" minCol="4376" maxCol="11648" minColSha="4400" maxColSha="23115" drainMinSha="23110" drainMaxSha="23115" color="EX-dark-red" />
    <node name="1686" row="1876" minCol="4377" maxCol="11964" minColSha="4401" maxColSha="23650" drainMin="11964" drainMax="11964" drainMinSha="23116" drainMaxSha="23121" color="EX-pale-green" />
    <node name="1770" row="1877" minCol="4378" maxCol="11649" minColSha="4402" maxColSha="23127" drainMinSha="23122" drainMaxSha="23127" color="EX-pale-blue" />
    <node name="1807" row="1878" minCol="4379" maxCol="11769" minColSha="4403" maxColSha="23133" drainMinSha="23128" drainMaxSha="23133" color="EX-dark-tan" />
    <node name="1878" row="1879" minCol="4380" maxCol="10874" minColSha="4404" maxColSha="23139" drainMinSha="23134" drainMaxSha="23139" color="EX-pale-blue-magenta" />
    <node name="1929" row="1880" minCol="4381" maxCol="10780" minColSha="4405" maxColSha="23145" drainMinSha="23140" drainMaxSha="23145" color="EX-pale-yellow orange" />
    <node name="515" row="1881" minCol="4382" maxCol="11397" minColSha="4406" maxColSha="23151" drainMinSha="23146" drainMaxSha="23151" color="EX-medium-magenta" />
    <node name="679" row="1882" minCol="4383" maxCol="11227" minColSha="4407" maxColSha="23157" drainMinSha="23152" drainMaxSha="23157" color="EX-pale-red" />
    <node name="809" row="1883" minCol="4384" maxCol="11679" minColSha="4408" maxColSha="23163" drainMinSha="23158" drainMaxSha="23163" color="EX-pale-cyan" />
    <node name="878" row="1884" minCol="4385" maxCol="11950" minColSha="4409" maxColSha="23169" drainMinSha="23164" drainMaxSha="23169" color="EX-pale-yellow-green" />
    <node name="699" row="1885" minCol="4676" maxCol="11947" minColSha="4704" maxColSha="23182" drainMinSha="23170" drainMaxSha="23182" color="EX-pale-purple" />
    <node name="494" row="1886" minCol="4677" maxCol="11965" minColSha="4705" maxColSha="23428" drainMin="11965" drainMax="11965" drainMinSha="23183" drainMaxSha="23192" color="EX-pale-magenta" />
    <node name="926" row="1887" minCol="4678" maxCol="11966" minColSha="4706" maxColSha="23768" drainMin="11966" drainMax="11966" drainMinSha="23193" drainMaxSha="23202" color="EX-pale-red-orange" />
    <node name="543" row="1888" minCol="4679" maxCol="11883" minColSha="4707" maxColSha="23211" drainMinSha="23203" drainMaxSha="23211" color="EX-blue" />
    <node name="811" row="1889" minCol="4680" maxCol="11906" minColSha="4708" maxColSha="23219" drainMinSha="23212" drainMaxSha="23219" color="EX-orange" />
    <node name="1117" row="1890" minCol="4681" maxCol="11487" minColSha="4709" maxColSha="23226" drainMinSha="23220" drainMaxSha="23226" color="EX-dark-cyan" />
    <node name="1315" row="1891" minCol="4682" maxCol="11967" minColSha="4710" maxColSha="23372" drainMin="11967" drainMax="11967" drainMinSha="23227" drainMaxSha="23233" color="EX-red" />
    <node name="302" row="1892" minCol="4683" maxCol="11816" minColSha="4711" maxColSha="23240" drainMinSha="23234" drainMaxSha="23240" color="EX-dark-orange" />
    <node name="401" row="1893" minCol="4684" maxCol="11968" minColSha="4712" maxColSha="23563" drainMin="11968" drainMax="11968" drainMinSha="23241" drainMaxSha="23247" color="EX-dark-gray-purple" />
    <node name="555" row="1894" minCol="4685" maxCol="11969" minColSha="4713" maxColSha="23618" drainMin="11969" drainMax="11969" drainMinSha="23248" drainMaxSha="23254" color="EX-cyan" />
    <node name="1064" row="1895" minCol="4686" maxCol="11343" minColSha="4714" maxColSha="23260" drainMinSha="23255" drainMaxSha="23260" color="EX-yellow-orange" />
    <node name="1418" row="1896" minCol="4687" maxCol="11835" minColSha="4715" maxColSha="23266" drainMinSha="23261" drainMaxSha="23266" color="EX-pure-blue" />
    <node name="1434" row="1897" minCol="4688" maxCol="10451" minColSha="4716" maxColSha="23272" drainMinSha="23267" drainMaxSha="23272" color="EX-dark-yellow-green" />
    <node name="1457" row="1898" minCol="4689" maxCol="11190" minColSha="4717" maxColSha="23278" drainMinSha="23273" drainMaxSha="23278" color="EX-dark-magenta" />
    <node name="1534" row="1899" minCol="4690" maxCol="10422" minColSha="4718" maxColSha="23284" drainMinSha="23279" drainMaxSha="23284" color="EX-dark-green" />
    <node name="1602" row="1900" minCol="4691" maxCol="11776" minColSha="4719" maxColSha="23290" drainMinSha="23285" drainMaxSha="23290" color="EX-blue-magenta" />
    <node name="1670" row="1901" minCol="4692" maxCol="11879" minColSha="4720" maxColSha="23296" drainMinSha="23291" drainMaxSha="23296" color="EX-yellow-green" />
    <node name="1808" row="1902" minCol="4693" maxCol="11862" minColSha="4721" maxColSha="23302" drainMinSha="23297" drainMaxSha="23302" color="EX-magenta" />
    <node name="1909" row="1903" minCol="4694" maxCol="11524" minColSha="4722" maxColSha="23308" drainMinSha="23303" drainMaxSha="23308" color="EX-green" />
    <node name="1917" row="1904" minCol="4695" maxCol="11731" minColSha="4723" maxColSha="23314" drainMinSha="23309" drainMaxSha="23314" color="EX-yellow" />
    <node name="1985" row="1905" minCol="4696" maxCol="11970" minColSha="4724" maxColSha="23812" drainMin="11970" drainMax="11970" drainMinSha="23315" drainMaxSha="23320" color="EX-purple" />
    <node name="1991" row="1906" minCol="4697" maxCol="8775" minColSha="4725" maxColSha="23326" drainMinSha="23321" drainMaxSha="23326" color="EX-dark-purple" />
    <node name="581" row="1907" minCol="4698" maxCol="10179" minColSha="4726" maxColSha="23332" drainMinSha="23327" drainMaxSha="23332" color="EX-dark-red" />
    <node name="613" row="1908" minCol="4699" maxCol="11918" minColSha="4727" maxColSha="23338" drainMinSha="23333" drainMaxSha="23338" color="EX-pale-green" />
    <node name="618" row="1909" minCol="4700" maxCol="10026" minColSha="4728" maxColSha="23344" drainMinSha="23339" drainMaxSha="23344" color="EX-pale-blue" />
    <node name="732" row="1910" minCol="4701" maxCol="11354" minColSha="4729" maxColSha="23350" drainMinSha="23345" drainMaxSha="23350" color="EX-dark-tan" />
    <node name="800" row="1911" minCol="4702" maxCol="10145" minColSha="4730" maxColSha="23356" drainMinSha="23351" drainMaxSha="23356" color="EX-pale-blue-magenta" />
    <node name="221" row="1912" minCol="4934" maxCol="11967" minColSha="4968" maxColSha="23372" drainMinSha="23357" drainMaxSha="23372" color="EX-pale-yellow orange" />
    <node name="378" row="1913" minCol="4935" maxCol="11971" minColSha="4969" maxColSha="23804" drainMin="11971" drainMax="11971" drainMinSha="23373" drainMaxSha="23386" color="EX-medium-magenta" />
    <node name="1005" row="1914" minCol="4936" maxCol="11972" minColSha="4970" maxColSha="23885" drainMin="11972" drainMax="11972" drainMinSha="23387" drainMaxSha="23394" color="EX-pale-red" />
    <node name="1144" row="1915" minCol="4937" maxCol="11406" minColSha="4971" maxColSha="23401" drainMinSha="23395" drainMaxSha="23401" color="EX-pale-cyan" />
    <node name="1207" row="1916" minCol="4938" maxCol="10128" minColSha="4972" maxColSha="23408" drainMinSha="23402" drainMaxSha="23408" color="EX-pale-yellow-green" />
    <node name="874" row="1917" minCol="4939" maxCol="11807" minColSha="4973" maxColSha="23415" drainMinSha="23409" drainMaxSha="23415" color="EX-pale-purple" />
    <node name="955" row="1918" minCol="4940" maxCol="11743" minColSha="4974" maxColSha="23422" drainMinSha="23416" drainMaxSha="23422" color="EX-pale-magenta" />
    <node name="1052" row="1919" minCol="4941" maxCol="11965" minColSha="4975" maxColSha="23428" drainMinSha="23423" drainMaxSha="23428" color="EX-pale-red-orange" />
    <node name="1107" row="1920" minCol="4942" maxCol="11193" minColSha="4976" maxColSha="23434" drainMinSha="23429" drainMaxSha="23434" color="EX-blue" />
    <node name="1445" row="1921" minCol="4943" maxCol="9905" minColSha="4977" maxColSha="23440" drainMinSha="23435" drainMaxSha="23440" color="EX-orange" />
    <node name="1454" row="1922" minCol="4944" maxCol="11919" minColSha="4978" maxColSha="23446" drainMinSha="23441" drainMaxSha="23446" color="EX-dark-cyan" />
    <node name="1460" row="1923" minCol="4945" maxCol="11842" minColSha="4979" maxColSha="23452" drainMinSha="23447" drainMaxSha="23452" color="EX-red" />
    <node name="1464" row="1924" minCol="4946" maxCol="11785" minColSha="4980" maxColSha="23458" drainMinSha="23453" drainMaxSha="23458" color="EX-dark-orange" />
    <node name="1521" row="1925" minCol="4947" maxCol="11973" minColSha="4981" maxColSha="23651" drainMin="11973" drainMax="11973" drainMinSha="23459" drainMaxSha="23464" color="EX-dark-gray-purple" />
    <node name="1651" row="1926" minCol="4948" maxCol="11258" minColSha="4982" maxColSha="23470" drainMinSha="23465" drainMaxSha="23470" color="EX-cyan" />
    <node name="1666" row="1927" minCol="4949" maxCol="11929" minColSha="4983" maxColSha="23476" drainMinSha="23471" drainMaxSha="23476" color="EX-yellow-orange" />
    <node name="1714" row="1928" minCol="4950" maxCol="10675" minColSha="4984" maxColSha="23482" drainMinSha="23477" drainMaxSha="23482" color="EX-pure-blue" />
    <node name="1727" row="1929" minCol="4951" maxCol="11428" minColSha="4985" maxColSha="23488" drainMinSha="23483" drainMaxSha="23488" color="EX-dark-yellow-green" />
    <node name="1790" row="1930" minCol="4952" maxCol="11719" minColSha="4986" maxColSha="23494" drainMinSha="23489" drainMaxSha="23494" color="EX-dark-magenta" />
    <node name="1832" row="1931" minCol="4953" maxCol="11735" minColSha="4987" maxColSha="23500" drainMinSha="23495" drainMaxSha="23500" color="EX-dark-green" />
    <node name="1901" row="1932" minCol="4954" maxCol="11974" minColSha="4988" maxColSha="23945" drainMin="11974" drainMax="11974" drainMinSha="23501" drainMaxSha="23506" color="EX-blue-magenta" />
    <node name="1915" row="1933" minCol="4955" maxCol="11501" minColSha="4989" maxColSha="23512" drainMinSha="23507" drainMaxSha="23512" color="EX-yellow-green" />
    <node name="1971" row="1934" minCol="4956" maxCol="11849" minColSha="4990" maxColSha="23518" drainMinSha="23513" drainMaxSha="23518" color="EX-magenta" />
    <node name="356" row="1935" minCol="4957" maxCol="9719" minColSha="4991" maxColSha="23524" drainMinSha="23519" drainMaxSha="23524" color="EX-green" />
    <node name="423" row="1936" minCol="4958" maxCol="10521" minColSha="4992" maxColSha="23530" drainMinSha="23525" drainMaxSha="23530" color="EX-yellow" />
    <node name="487" row="1937" minCol="4959" maxCol="11674" minColSha="4993" maxColSha="23536" drainMinSha="23531" drainMaxSha="23536" color="EX-purple" />
    <node name="675" row="1938" minCol="4960" maxCol="11712" minColSha="4994" maxColSha="23542" drainMinSha="23537" drainMaxSha="23542" color="EX-dark-purple" />
    <node name="848" row="1939" minCol="4961" maxCol="11867" minColSha="4995" maxColSha="23548" drainMinSha="23543" drainMaxSha="23548" color="EX-dark-red" />
    <node name="364" row="1940" minCol="5206" maxCol="11968" minColSha="5247" maxColSha="23563" drainMinSha="23549" drainMaxSha="23563" color="EX-pale-green" />
    <node name="947" row="1941" minCol="5207" maxCol="11884" minColSha="5248" maxColSha="23572" drainMinSha="23564" drainMaxSha="23572" color="EX-pale-blue" />
    <node name="625" row="1942" minCol="5208" maxCol="11975" minColSha="5249" maxColSha="23909" drainMin="11975" drainMax="11975" drainMinSha="23573" drainMaxSha="23580" color="EX-dark-tan" />
    <node name="522" row="1943" minCol="5209" maxCol="11297" minColSha="5250" maxColSha="23587" drainMinSha="23581" drainMaxSha="23587" color="EX-pale-blue-magenta" />
    <node name="846" row="1944" minCol="5210" maxCol="11698" minColSha="5251" maxColSha="23594" drainMinSha="23588" drainMaxSha="23594" color="EX-pale-yellow orange" />
    <node name="1051" row="1945" minCol="5211" maxCol="10146" minColSha="5252" maxColSha="23600" drainMinSha="23595" drainMaxSha="23600" color="EX-medium-magenta" />
    <node name="1262" row="1946" minCol="5212" maxCol="11330" minColSha="5253" maxColSha="23606" drainMinSha="23601" drainMaxSha="23606" color="EX-pale-red" />
    <node name="1555" row="1947" minCol="5213" maxCol="11195" minColSha="5254" maxColSha="23612" drainMinSha="23607" drainMaxSha="23612" color="EX-pale-cyan" />
    <node name="1575" row="1948" minCol="5214" maxCol="11969" minColSha="5255" maxColSha="23618" drainMinSha="23613" drainMaxSha="23618" color="EX-pale-yellow-green" />
    <node name="1796" row="1949" minCol="5215" maxCol="11196" minColSha="5256" maxColSha="23624" drainMinSha="23619" drainMaxSha="23624" color="EX-pale-purple" />
    <node name="1885" row="1950" minCol="5216" maxCol="11458" minColSha="5257" maxColSha="23630" drainMinSha="23625" drainMaxSha="23630" color="EX-pale-magenta" />
    <node name="1913" row="1951" minCol="5217" maxCol="11418" minColSha="5258" maxColSha="23636" drainMinSha="23631" drainMaxSha="23636" color="EX-pale-red-orange" />
    <node name="990" row="1952" minCol="5218" maxCol="11845" minColSha="5259" maxColSha="23642" drainMinSha="23637" drainMaxSha="23642" color="EX-blue" />
    <node name="1450" row="1953" minCol="5469" maxCol="11973" minColSha="5516" maxColSha="23651" drainMinSha="23643" drainMaxSha="23651" color="EX-orange" />
    <node name="1346" row="1954" minCol="5470" maxCol="10800" minColSha="5517" maxColSha="23658" drainMinSha="23652" drainMaxSha="23658" color="EX-dark-cyan" />
    <node name="1029" row="1955" minCol="5471" maxCol="10456" minColSha="5518" maxColSha="23664" drainMinSha="23659" drainMaxSha="23664" color="EX-red" />
    <node name="1122" row="1956" minCol="5472" maxCol="10832" minColSha="5519" maxColSha="23670" drainMinSha="23665" drainMaxSha="23670" color="EX-dark-orange" />
    <node name="1176" row="1957" minCol="5473" maxCol="11872" minColSha="5520" maxColSha="23676" drainMinSha="23671" drainMaxSha="23676" color="EX-dark-gray-purple" />
    <node name="1331" row="1958" minCol="5474" maxCol="11652" minColSha="5521" maxColSha="23682" drainMinSha="23677" drainMaxSha="23682" color="EX-cyan" />
    <node name="1525" row="1959" minCol="5475" maxCol="11653" minColSha="5522" maxColSha="23688" drainMinSha="23683" drainMaxSha="23688" color="EX-yellow-orange" />
    <node name="1091" row="1960" minCol="5645" maxCol="11836" minColSha="5699" maxColSha="23695" drainMinSha="23689" drainMaxSha="23695" color="EX-pure-blue" />
    <node name="1518" row="1961" minCol="5646" maxCol="11935" minColSha="5700" maxColSha="23702" drainMinSha="23696" drainMaxSha="23702" color="EX-dark-yellow-green" />
    <node name="1741" row="1962" minCol="5647" maxCol="11951" minColSha="5701" maxColSha="23709" drainMinSha="23703" drainMaxSha="23709" color="EX-dark-magenta" />
    <node name="1019" row="1963" minCol="5648" maxCol="11410" minColSha="5702" maxColSha="23715" drainMinSha="23710" drainMaxSha="23715" color="EX-dark-green" />
    <node name="1501" row="1964" minCol="5649" maxCol="10752" minColSha="5703" maxColSha="23721" drainMinSha="23716" drainMaxSha="23721" color="EX-blue-magenta" />
    <node name="1726" row="1965" minCol="5650" maxCol="11877" minColSha="5704" maxColSha="23727" drainMinSha="23722" drainMaxSha="23727" color="EX-yellow-green" />
    <node name="1910" row="1966" minCol="5651" maxCol="11655" minColSha="5705" maxColSha="23733" drainMinSha="23728" drainMaxSha="23733" color="EX-magenta" />
    <node name="1926" row="1967" minCol="5652" maxCol="11344" minColSha="5706" maxColSha="23739" drainMinSha="23734" drainMaxSha="23739" color="EX-green" />
    <node name="517" row="1968" minCol="5653" maxCol="11411" minColSha="5707" maxColSha="23745" drainMinSha="23740" drainMaxSha="23745" color="EX-yellow" />
    <node name="677" row="1969" minCol="5795" maxCol="11976" minColSha="5855" maxColSha="23886" drainMin="11976" drainMax="11976" drainMinSha="23746" drainMaxSha="23755" color="EX-purple" />
    <node name="1875" row="1970" minCol="5796" maxCol="11977" minColSha="5856" maxColSha="23813" drainMin="11977" drainMax="11977" drainMinSha="23756" drainMaxSha="23762" color="EX-dark-purple" />
    <node name="1519" row="1971" minCol="5797" maxCol="11966" minColSha="5857" maxColSha="23768" drainMinSha="23763" drainMaxSha="23768" color="EX-dark-red" />
    <node name="978" row="1972" minCol="5798" maxCol="11401" minColSha="5858" maxColSha="23774" drainMinSha="23769" drainMaxSha="23774" color="EX-pale-green" />
    <node name="1243" row="1973" minCol="5930" maxCol="11952" minColSha="5997" maxColSha="23780" drainMinSha="23775" drainMaxSha="23780" color="EX-pale-blue" />
    <node name="1771" row="1974" minCol="5931" maxCol="11934" minColSha="5998" maxColSha="23786" drainMinSha="23781" drainMaxSha="23786" color="EX-dark-tan" />
    <node name="1861" row="1975" minCol="5932" maxCol="11838" minColSha="5999" maxColSha="23792" drainMinSha="23787" drainMaxSha="23792" color="EX-pale-blue-magenta" />
    <node name="1604" row="1976" minCol="6034" maxCol="11777" minColSha="6107" maxColSha="23798" drainMinSha="23793" drainMaxSha="23798" color="EX-pale-yellow orange" />
    <node name="1944" row="1977" minCol="6035" maxCol="11971" minColSha="6108" maxColSha="23804" drainMinSha="23799" drainMaxSha="23804" color="EX-medium-magenta" />
    <node name="602" row="1978" minCol="6123" maxCol="11977" minColSha="6204" maxColSha="23813" drainMinSha="23805" drainMaxSha="23813" color="EX-pale-red" />
    <node name="1279" row="1979" minCol="6124" maxCol="11476" minColSha="6205" maxColSha="23820" drainMinSha="23814" drainMaxSha="23820" color="EX-pale-cyan" />
    <node name="766" row="1980" minCol="6208" maxCol="11932" minColSha="6295" maxColSha="23828" drainMinSha="23821" drainMaxSha="23828" color="EX-pale-yellow-green" />
    <node name="984" row="1981" minCol="6209" maxCol="11953" minColSha="6296" maxColSha="23834" drainMinSha="23829" drainMaxSha="23834" color="EX-pale-purple" />
    <node name="1352" row="1982" minCol="6292" maxCol="11299" minColSha="6384" maxColSha="23840" drainMinSha="23835" drainMaxSha="23840" color="EX-pale-magenta" />
    <node name="1473" row="1983" minCol="6293" maxCol="11203" minColSha="6385" maxColSha="23846" drainMinSha="23841" drainMaxSha="23846" color="EX-pale-red-orange" />
    <node name="490" row="1984" minCol="6452" maxCol="11957" minColSha="6555" maxColSha="23854" drainMinSha="23847" drainMaxSha="23854" color="EX-blue" />
    <node name="1948" row="1985" minCol="6530" maxCol="11759" minColSha="6638" maxColSha="23860" drainMinSha="23855" drainMaxSha="23860" color="EX-orange" />
    <node name="1078" row="1986" minCol="6599" maxCol="11669" minColSha="6713" maxColSha="23866" drainMinSha="23861" drainMaxSha="23866" color="EX-dark-cyan" />
    <node name="899" row="1987" minCol="6600" maxCol="11940" minColSha="6714" maxColSha="23872" drainMinSha="23867" drainMaxSha="23872" color="EX-red" />
    <node name="1131" row="1988" minCol="6668" maxCol="11962" minColSha="6788" maxColSha="23880" drainMinSha="23873" drainMaxSha="23880" color="EX-dark-orange" />
    <node name="1724" row="1989" minCol="6732" maxCol="11976" minColSha="6855" maxColSha="23886" drainMinSha="23881" drainMaxSha="23886" color="EX-dark-gray-purple" />
    <node name="948" row="1990" minCol="6790" maxCol="11461" minColSha="6919" maxColSha="23896" drainMinSha="23887" drainMaxSha="23896" color="EX-cyan" />
    <node name="655" row="1991" minCol="7046" maxCol="11843" minColSha="7212" maxColSha="23903" drainMinSha="23897" drainMaxSha="23903" color="EX-yellow-orange" />
    <node name="1081" row="1992" minCol="7078" maxCol="11975" minColSha="7249" maxColSha="23909" drainMinSha="23904" drainMaxSha="23909" color="EX-pure-blue" />
    <node name="1598" row="1993" minCol="7359" maxCol="11978" minColSha="7590" maxColSha="23957" drainMin="11978" drainMax="11978" drainMinSha="23910" drainMaxSha="23916" color="EX-dark-yellow-green" />
    <node name="1414" row="1994" minCol="7883" maxCol="11658" minColSha="8318" maxColSha="23922" drainMinSha="23917" drainMaxSha="23922" color="EX-dark-magenta" />
    <node name="665" row="1995" minCol="7980" maxCol="11945" minColSha="8482" maxColSha="23932" drainMinSha="23923" drainMaxSha="23932" color="EX-dark-green" />
    <node name="1669" row="1996" minCol="8058" maxCol="11206" minColSha="8610" maxColSha="23938" drainMinSha="23933" drainMaxSha="23938" color="EX-blue-magenta" />
    <node name="1626" row="1997" minCol="8176" maxCol="11974" minColSha="8841" maxColSha="23945" drainMinSha="23939" drainMaxSha="23945" color="EX-yellow-green" />
    <node name="1673" row="1998" minCol="8391" maxCol="11874" minColSha="9259" maxColSha="23951" drainMinSha="23946" drainMaxSha="23951" color="EX-magenta" />
    <node name="1696" row="1999" minCol="10297" maxCol="11978" minColSha="13895" maxColSha="23957" drainMinSha="23952" drainMaxSha="23957" color="EX-green" />
  </nodes>
  <links>
    <link src="0" trg="4" rel="pp" directed="false" shadow="false" column="0" shadowCol="0" srcRow="0" trgRow="1" color="EX-blue" />
    <link src="0" trg="1" rel="pp" directed="false" shadow="false" column="1" shadowCol="1" srcRow="0" trgRow="2" color="EX-orange" />
    <link src="0" trg="2" rel="pp" directed="false" shadow="false" column="2" shadowCol="2" srcRow="0" trgRow="3" color="EX-dark-cyan" />
    <link src="0" trg="3" rel="pp" directed="false" shadow="false" column="3" shadowCol="3" srcRow="0" trgRow="4" color="EX-red" />
    <link src="0" trg="5" rel="pp" directed="false" shadow="false" column="4" shadowCol="4" srcRow="0" trgRow="5" color="EX-dark-orange" />
    <link src="0" trg="8" rel="pp" directed="false" shadow="false" column="5" shadowCol="5" srcRow="0" trgRow="6" color="EX-dark-gray-purple" />
    <link src="0" trg="12" rel="pp" directed="false" shadow="false" column="6" shadowCol="6" srcRow="0" trgRow="7" color="EX-cyan" />
    <link src="0" trg="15" rel="pp" directed="false" shadow="false" column="7" shadowCol="7" srcRow="0" trgRow="8" color="EX-yellow-orange" />
    <link src="0" trg="20" rel="pp" directed="false" shadow="false" column="8" shadowCol="8" srcRow="0" trgRow="9" color="EX-pure-blue" />
    <link src="0" trg="9" rel="pp" directed="false" shadow="false" column="9" shadowCol="9" srcRow="0" trgRow="10" color="EX-dark-yellow-green" />
    <link src="0" trg="11" rel="pp" directed="false" shadow="false" column="10" shadowCol="10" srcRow="0" trgRow="11" color="EX-dark-magenta" />
    <link src="0" trg="6" rel="pp" directed="false" shadow="false" column="11" shadowCol="11" srcRow="0" trgRow="12" color="EX-dark-green" />
    <link src="0" trg="16" rel="pp" directed="false" shadow="false" column="12" shadowCol="12" srcRow="0" trgRow="13" color="EX-blue-magenta" />
    <link src="0" trg="10" rel="pp" directed="false" shadow="false" column="13" shadowCol="13" srcRow="0" trgRow="14" color="EX-yellow-green" />
    <link src="0" trg="27" rel="pp" directed="false" shadow="false" column="14" shadowCol="14" srcRow="0" trgRow="15" color="EX-magenta" />
    <link src="0" trg="7" rel="pp" directed="false" shadow="false" column="15" shadowCol="15" srcRow="0" trgRow="16" color="EX-green" />
    <link src="0" trg="14" rel="pp" directed="false" shadow="false" column="16" shadowCol="16" srcRow="0" trgRow="17" color="EX-yellow" />
    <link src="0" trg="31" rel="pp" directed="false" shadow="false" column="17" shadowCol="17" srcRow="0" trgRow="18" color="EX-purple" />
    <link src="0" trg="29" rel="pp" directed="false" shadow="false" column="18" shadowCol="18" srcRow="0" trgRow="19" color="EX-dark-purple" />
    <link src="0" trg="45" rel="pp" directed="false" shadow="false" column="19" shadowCol="19" srcRow="0" trgRow="20" color="EX-dark-red" />
    <link src="0" trg="77" rel="pp" directed="false" shadow="false" column="20" shadowCol="20" srcRow="0" trgRow="21" color="EX-pale-green" />
    <link src="0" trg="13" rel="pp" directed="false" shadow="false" column="21" shadowCol="21" srcRow="0" trgRow="22" color="EX-pale-blue" />
    <link src="0" trg="65" rel="pp" directed="false" shadow="false" column="22" shadowCol="22" srcRow="0" trgRow="23" color="EX-dark-tan" />
    <link src="0" trg="117" rel="pp" directed="false" shadow="false" column="23" shadowCol="23" srcRow="0" trgRow="24" color="EX-pale-blue-magenta" />
    <link src="0" trg="55" rel="pp" directed="false" shadow="false" column="24" shadowCol="24" srcRow="0" trgRow="25" color="EX-pale-yellow orange" />
    <link src="0" trg="26" rel="pp" directed="false" shadow="false" column="25" shadowCol="25" srcRow="0" trgRow="26" color="EX-medium-magenta" />
    <link src="0" trg="22" rel="pp" directed="false" shadow="false" column="26" shadowCol="26" srcRow="0" trgRow="27" color="EX-pale-red" />
    <link src="0" trg="46" rel="pp" directed="false" shadow="false" column="27" shadowCol="27" srcRow="0" trgRow="28" color="EX-pale-cyan" />
    <link src="0" trg="21" rel="pp" directed="false" shadow="false" column="28" shadowCol="28" srcRow="0" trgRow="29" color="EX-pale-yellow-green" />
    <link src="0" trg="134" rel="pp" directed="false" shadow="false" column="29" shadowCol="29" srcRow="0" trgRow="30" color="EX-pale-purple" />
    <link src="0" trg="148" rel="pp" directed="false" shadow="false" column="30" shadowCol="30" srcRow="0" trgRow="31" color="EX-pale-magenta" />
    <link src="0" trg="82" rel="pp" directed="false" shadow="false" column="31" shadowCol="31" srcRow="0" trgRow="32" color="EX-pale-red-orange" />
    <link src="0" trg="89" rel="pp" directed="false" shadow="false" column="32" shadowCol="32" srcRow="0" trgRow="33" color="EX-blue" />
    <link src="0" trg="69" rel="pp" directed="false" shadow="false" column="33" shadowCol="33" srcRow="0" trgRow="34" color="EX-orange" />
    <link src="0" trg="43" rel="pp" directed="false" shadow="false" column="34" shadowCol="34" srcRow="0" trgRow="35" color="EX-dark-cyan" />
    <link src="0" trg="252" rel="pp" directed="false" shadow="false" column="35" shadowCol="35" srcRow="0" trgRow="36" color="EX-red" />
    <link src="0" trg="50" rel="pp" directed="false" shadow="false" column="36" shadowCol="36" srcRow="0" trgRow="37" color="EX-dark-orange" />
    <link src="0" trg="153" rel="pp" directed="false" shadow="false" column="37" shadowCol="37" srcRow="0" trgRow="38" color="EX-dark-gray-purple" />
    <link src="0" trg="166" rel="pp" directed="false" shadow="false" column="38" shadowCol="38" srcRow="0" trgRow="39" color="EX-cyan" />
    <link src="0" trg="119" rel="pp" directed="false" shadow="false" column="39" shadowCol="39" srcRow="0" trgRow="40" color="EX-yellow-orange" />
    <link src="0" trg="300" rel="pp" directed="false" shadow="false" column="40" shadowCol="40" srcRow="0" trgRow="41" color="EX-pure-blue" />
    <link src="0" trg="57" rel="pp" directed="false" shadow="false" column="41" shadowCol="41" srcRow="0" trgRow="42" color="EX-dark-yellow-green" />
    <link src="0" trg="71" rel="pp" directed="false" shadow="false" column="42" shadowCol="42" srcRow="0" trgRow="43" color="EX-dark-magenta" />
    <link src="0" trg="126" rel="pp" directed="false" shadow="false" column="43" shadowCol="43" srcRow="0" trgRow="44" color="EX-dark-green" />
    <link src="0" trg="236" rel="pp" directed="false" shadow="false" column="44" shadowCol="44" srcRow="0" trgRow="45" color="EX-blue-magenta" />
    <link src="0" trg="125" rel="pp" directed="false" shadow="false" column="45" shadowCol="45" srcRow="0" trgRow="46" color="EX-yellow-green" />
    <link src="0" trg="17" rel="pp" directed="false" shadow="false" column="46" shadowCol="46" srcRow="0" trgRow="47" color="EX-magenta" />
    <link src="0" trg="73" rel="pp" directed="false" shadow="false" column="47" shadowCol="47" srcRow="0" trgRow="48" color="EX-green" />
    <link src="0" trg="80" rel="pp" directed="false" shadow="false" column="48" shadowCol="48" srcRow="0" trgRow="49" color="EX-yellow" />
    <link src="0" trg="139" rel="pp" directed="false" shadow="false" column="49" shadowCol="49" srcRow="0" trgRow="50" color="EX-purple" />
    <link src="0" trg="220" rel="pp" directed="false" shadow="false" column="50" shadowCol="50" srcRow="0" trgRow="51" color="EX-dark-purple" />
    <link src="0" trg="88" rel="pp" directed="false" shadow="false" column="51" shadowCol="51" srcRow="0" trgRow="52" color="EX-dark-red" />
    <link src="0" trg="192" rel="pp" directed="false" shadow="false" column="52" shadowCol="52" srcRow="0" trgRow="53" color="EX-pale-green" />
    <link src="0" trg="288" rel="pp" directed="false" shadow="false" column="53" shadowCol="53" srcRow="0" trgRow="54" color="EX-pale-blue" />
    <link src="0" trg="319" rel="pp" directed="false" shadow="false" column="54" shadowCol="54" srcRow="0" trgRow="55" color="EX-dark-tan" />
    <link src="0" trg="86" rel="pp" directed="false" shadow="false" column="55" shadowCol="55" srcRow="0" trgRow="56" color="EX-pale-blue-magenta" />
    <link src="0" trg="149" rel="pp" directed="false" shadow="false" column="56" shadowCol="56" srcRow="0" trgRow="57" color="EX-pale-yellow orange" />
    <link src="0" trg="91" rel="pp" directed="false" shadow="false" column="57" shadowCol="57" srcRow="0" trgRow="58" color="EX-medium-magenta" />
    <link src="0" trg="95" rel="pp" directed="false" shadow="false" column="58" shadowCol="58" srcRow="0" trgRow="59" color="EX-pale-red" />
    <link src="0" trg="282" rel="pp" directed="false" shadow="false" column="59" shadowCol="59" srcRow="0" trgRow="60" color="EX-pale-cyan" />
    <link src="0" trg="60" rel="pp" directed="false" shadow="false" column="60" shadowCol="60" srcRow="0" trgRow="61" color="EX-pale-yellow-green" />
    <link src="0" trg="75" rel="pp" directed="false" shadow="false" column="61" shadowCol="61" srcRow="0" trgRow="62" color="EX-pale-purple" />
    <link src="0" trg="83" rel="pp" directed="false" shadow="false" column="62" shadowCol="62" srcRow="0" trgRow="63" color="EX-pale-magenta" />
    <link src="0" trg="78" rel="pp" directed="false" shadow="false" column="63" shadowCol="63" srcRow="0" trgRow="64" color="EX-pale-red-orange" />
    <link src="0" trg="157" rel="pp" directed="false" shadow="false" column="64" shadowCol="64" srcRow="0" trgRow="65" color="EX-blue" />
    <link src="0" trg="714" rel="pp" directed="false" shadow="false" column="65" shadowCol="65" srcRow="0" trgRow="66" color="EX-orange" />
    <link src="0" trg="146" rel="pp" directed="false" shadow="false" column="66" shadowCol="66" srcRow="0" trgRow="67" color="EX-dark-cyan" />
    <link src="0" trg="93" rel="pp" directed="false" shadow="false" column="67" shadowCol="67" srcRow="0" trgRow="68" color="EX-red" />
    <link src="0" trg="98" rel="pp" directed="false" shadow="false" column="68" shadowCol="68" srcRow="0" trgRow="69" color="EX-dark-orange" />
    <link src="0" trg="132" rel="pp" directed="false" shadow="false" column="69" shadowCol="69" srcRow="0" trgRow="70" color="EX-dark-gray-purple" />
    <link src="0" trg="180" rel="pp" directed="false" shadow="false" column="70" shadowCol="70" srcRow="0" trgRow="71" color="EX-cyan" />
    <link src="0" trg="228" rel="pp" directed="false" shadow="false" column="71" shadowCol="71" srcRow="0" trgRow="72" color="EX-yellow-orange" />
    <link src="0" trg="262" rel="pp" directed="false" shadow="false" column="72" shadowCol="72" srcRow="0" trgRow="73" color="EX-pure-blue" />
    <link src="0" trg="30" rel="pp" directed="false" shadow="false" column="73" shadowCol="73" srcRow="0" trgRow="74" color="EX-dark-yellow-green" />
    <link src="0" trg="44" rel="pp" directed="false" shadow="false" column="74" shadowCol="74" srcRow="0" trgRow="75" color="EX-dark-magenta" />
    <link src="0" trg="583" rel="pp" directed="false" shadow="false" column="75" shadowCol="75" srcRow="0" trgRow="76" color="EX-dark-green" />
    <link src="0" trg="915" rel="pp" directed="false" shadow="false" column="76" shadowCol="76" srcRow="0" trgRow="77" color="EX-blue-magenta" />
    <link src="0" trg="175" rel="pp" directed="false" shadow="false" column="77" shadowCol="77" srcRow="0" trgRow="78" color="EX-yellow-green" />
    <link src="0" trg="24" rel="pp" directed="false" shadow="false" column="78" shadowCol="78" srcRow="0" trgRow="79" color="EX-magenta" />
    <link src="0" trg="245" rel="pp" directed="false" shadow="false" column="79" shadowCol="79" srcRow="0" trgRow="80" color="EX-green" />
    <link src="0" trg="135" rel="pp" directed="false" shadow="false" column="80" shadowCol="80" srcRow="0" trgRow="81" color="EX-yellow" />
    <link src="0" trg="138" rel="pp" directed="false" shadow="false" column="81" shadowCol="81" srcRow="0" trgRow="82" color="EX-purple" />
    <link src="0" trg="164" rel="pp" directed="false" shadow="false" column="82" shadowCol="82" srcRow="0" trgRow="83" color="EX-dark-purple" />
    <link src="0" trg="191" rel="pp" directed="false" shadow="false" column="83" shadowCol="83" srcRow="0" trgRow="84" color="EX-dark-red" />
    <link src="0" trg="242" rel="pp" directed="false" shadow="false" column="84" shadowCol="84" srcRow="0" trgRow="85" color="EX-pale-green" />
    <link src="0" trg="271" rel="pp" directed="false" shadow="false" column="85" shadowCol="85" srcRow="0" trgRow="86" color="EX-pale-blue" />
    <link src="0" trg="318" rel="pp" directed="false" shadow="false" column="86" shadowCol="86" srcRow="0" trgRow="87" color="EX-dark-tan" />
    <link src="0" trg="478" rel="pp" directed="false" shadow="false" column="87" shadowCol="87" srcRow="0" trgRow="88" color="EX-pale-blue-magenta" />
    <link src="0" trg="561" rel="pp" directed="false" shadow="false" column="88" shadowCol="88" srcRow="0" trgRow="89" color="EX-pale-yellow orange" />
    <link src="0" trg="748" rel="pp" directed="false" shadow="false" column="89" shadowCol="89" srcRow="0" trgRow="90" color="EX-medium-magenta" />
    <link src="0" trg="796" rel="pp" directed="false" shadow="false" column="90" shadowCol="90" srcRow="0" trgRow="91" color="EX-pale-red" />
    <link src="0" trg="961" rel="pp" directed="false" shadow="false" column="91" shadowCol="91" srcRow="0" trgRow="92" color="EX-pale-cyan" />
    <link src="0" trg="1076" rel="pp" directed="false" shadow="false" column="92" shadowCol="92" srcRow="0" trgRow="93" color="EX-pale-yellow-green" />
    <link src="0" trg="147" rel="pp" directed="false" shadow="false" column="93" shadowCol="93" srcRow="0" trgRow="94" color="EX-pale-purple" />
    <link src="0" trg="158" rel="pp" directed="false" shadow="false" column="94" shadowCol="94" srcRow="0" trgRow="95" color="EX-pale-magenta" />
    <link src="0" trg="178" rel="pp" directed="false" shadow="false" column="95" shadowCol="95" srcRow="0" trgRow="96" color="EX-pale-red-orange" />
    <link src="0" trg="183" rel="pp" directed="false" shadow="false" column="96" shadowCol="96" srcRow="0" trgRow="97" color="EX-blue" />
    <link src="0" trg="217" rel="pp" directed="false" shadow="false" column="97" shadowCol="97" srcRow="0" trgRow="98" color="EX-orange" />
    <link src="0" trg="383" rel="pp" directed="false" shadow="false" column="98" shadowCol="98" srcRow="0" trgRow="99" color="EX-dark-cyan" />
    <link src="0" trg="498" rel="pp" directed="false" shadow="false" column="99" shadowCol="99" srcRow="0" trgRow="100" color="EX-red" />
    <link src="0" trg="584" rel="pp" directed="false" shadow="false" column="100" shadowCol="100" srcRow="0" trgRow="101" color="EX-dark-orange" />
    <link src="0" trg="633" rel="pp" directed="false" shadow="false" column="101" shadowCol="101" srcRow="0" trgRow="102" color="EX-dark-gray-purple" />
    <link src="0" trg="678" rel="pp" directed="false" shadow="false" column="102" shadowCol="102" srcRow="0" trgRow="103" color="EX-cyan" />
    <link src="0" trg="966" rel="pp" directed="false" shadow="false" column="103" shadowCol="103" srcRow="0" trgRow="104" color="EX-yellow-orange" />
    <link src="0" trg="109" rel="pp" directed="false" shadow="false" column="104" shadowCol="104" srcRow="0" trgRow="105" color="EX-pure-blue" />
    <link src="0" trg="1129" rel="pp" directed="false" shadow="false" column="105" shadowCol="105" srcRow="0" trgRow="106" color="EX-dark-yellow-green" />
    <link src="0" trg="1302" rel="pp" directed="false" shadow="false" column="106" shadowCol="106" srcRow="0" trgRow="107" color="EX-dark-magenta" />
    <link src="0" trg="143" rel="pp" directed="false" shadow="false" column="107" shadowCol="107" srcRow="0" trgRow="108" color="EX-dark-green" />
    <link src="0" trg="171" rel="pp" directed="false" shadow="false" column="108" shadowCol="108" srcRow="0" trgRow="109" color="EX-blue-magenta" />
    <link src="0" trg="173" rel="pp" directed="false" shadow="false" column="109" shadowCol="109" srcRow="0" trgRow="110" color="EX-yellow-green" />
    <link src="0" trg="201" rel="pp" directed="false" shadow="false" column="110" shadowCol="110" srcRow="0" trgRow="111" color="EX-magenta" />
    <link src="0" trg="291" rel="pp" directed="false" shadow="false" column="111" shadowCol="111" srcRow="0" trgRow="112" color="EX-green" />
    <link src="0" trg="341" rel="pp" directed="false" shadow="false" column="112" shadowCol="112" srcRow="0" trgRow="113" color="EX-yellow" />
    <link src="0" trg="405" rel="pp" directed="false" shadow="false" column="113" shadowCol="113" srcRow="0" trgRow="114" color="EX-purple" />
    <link src="0" trg="457" rel="pp" directed="false" shadow="false" column="114" shadowCol="114" srcRow="0" trgRow="115" color="EX-dark-purple" />
    <link src="0" trg="631" rel="pp" directed="false" shadow="false" column="115" shadowCol="115" srcRow="0" trgRow="116" color="EX-dark-red" />
    <link src="0" trg="719" rel="pp" directed="false" shadow="false" column="116" shadowCol="116" srcRow="0" trgRow="117" color="EX-pale-green" />
    <link src="0" trg="738" rel="pp" directed="false" shadow="false" column="117" shadowCol="117" srcRow="0" trgRow="118" color="EX-pale-blue" />
    <link src="0" trg="764" rel="pp" directed="false" shadow="false" column="118" shadowCol="118" srcRow="0" trgRow="119" color="EX-dark-tan" />
    <link src="0" trg="104" rel="pp" directed="false" shadow="false" column="119" shadowCol="119" srcRow="0" trgRow="120" color="EX-pale-blue-magenta" />
    <link src="0" trg="1447" rel="pp" directed="false" shadow="false" column="120" shadowCol="120" srcRow="0" trgRow="121" color="EX-pale-yellow orange" />
    <link src="0" trg="174" rel="pp" directed="false" shadow="false" column="121" shadowCol="121" srcRow="0" trgRow="122" color="EX-medium-magenta" />
    <link src="0" trg="184" rel="pp" directed="false" shadow="false" column="122" shadowCol="122" srcRow="0" trgRow="123" color="EX-pale-red" />
    <link src="0" trg="206" rel="pp" directed="false" shadow="false" column="123" shadowCol="123" srcRow="0" trgRow="124" color="EX-pale-cyan" />
    <link src="0" trg="249" rel="pp" directed="false" shadow="false" column="124" shadowCol="124" srcRow="0" trgRow="125" color="EX-pale-yellow-green" />
    <link src="0" trg="283" rel="pp" directed="false" shadow="false" column="125" shadowCol="125" srcRow="0" trgRow="126" color="EX-pale-purple" />
    <link src="0" trg="286" rel="pp" directed="false" shadow="false" column="126" shadowCol="126" srcRow="0" trgRow="127" color="EX-pale-magenta" />
    <link src="0" trg="289" rel="pp" directed="false" shadow="false" column="127" shadowCol="127" srcRow="0" trgRow="128" color="EX-pale-red-orange" />
    <link src="0" trg="315" rel="pp" directed="false" shadow="false" column="128" shadowCol="128" srcRow="0" trgRow="129" color="EX-blue" />
    <link src="0" trg="382" rel="pp" directed="false" shadow="false" column="129" shadowCol="129" srcRow="0" trgRow="130" color="EX-orange" />
    <link src="0" trg="384" rel="pp" directed="false" shadow="false" column="130" shadowCol="130" srcRow="0" trgRow="131" color="EX-dark-cyan" />
    <link src="0" trg="409" rel="pp" directed="false" shadow="false" column="131" shadowCol="131" srcRow="0" trgRow="132" color="EX-red" />
    <link src="0" trg="411" rel="pp" directed="false" shadow="false" column="132" shadowCol="132" srcRow="0" trgRow="133" color="EX-dark-orange" />
    <link src="0" trg="468" rel="pp" directed="false" shadow="false" column="133" shadowCol="133" srcRow="0" trgRow="134" color="EX-dark-gray-purple" />
    <link src="0" trg="504" rel="pp" directed="false" shadow="false" column="134" shadowCol="134" srcRow="0" trgRow="135" color="EX-cyan" />
    <link src="0" trg="541" rel="pp" directed="false" shadow="false" column="135" shadowCol="135" srcRow="0" trgRow="136" color="EX-yellow-orange" />
    <link src="0" trg="557" rel="pp" directed="false" shadow="false" column="136" shadowCol="136" srcRow="0" trgRow="137" color="EX-pure-blue" />
    <link src="0" trg="635" rel="pp" directed="false" shadow="false" column="137" shadowCol="137" srcRow="0" trgRow="138" color="EX-dark-yellow-green" />
    <link src="0" trg="641" rel="pp" directed="false" shadow="false" column="138" shadowCol="138" srcRow="0" trgRow="139" color="EX-dark-magenta" />
    <link src="0" trg="67" rel="pp" directed="false" shadow="false" column="139" shadowCol="139" srcRow="0" trgRow="140" color="EX-dark-green" />
    <link src="0" trg="688" rel="pp" directed="false" shadow="false" column="140" shadowCol="140" srcRow="0" trgRow="141" color="EX-blue-magenta" />
    <link src="0" trg="733" rel="pp" directed="false" shadow="false" column="141" shadowCol="141" srcRow="0" trgRow="142" color="EX-yellow-green" />
    <link src="0" trg="810" rel="pp" directed="false" shadow="false" column="142" shadowCol="142" srcRow="0" trgRow="143" color="EX-magenta" />
    <link src="0" trg="1017" rel="pp" directed="false" shadow="false" column="143" shadowCol="143" srcRow="0" trgRow="144" color="EX-green" />
    <link src="0" trg="1050" rel="pp" directed="false" shadow="false" column="144" shadowCol="144" srcRow="0" trgRow="145" color="EX-yellow" />
    <link src="0" trg="1055" rel="pp" directed="false" shadow="false" column="145" shadowCol="145" srcRow="0" trgRow="146" color="EX-purple" />
    <link src="0" trg="1056" rel="pp" directed="false" shadow="false" column="146" shadowCol="146" srcRow="0" trgRow="147" color="EX-dark-purple" />
    <link src="0" trg="1120" rel="pp" directed="false" shadow="false" column="147" shadowCol="147" srcRow="0" trgRow="148" color="EX-dark-red" />
    <link src="0" trg="113" rel="pp" directed="false" shadow="false" column="148" shadowCol="148" srcRow="0" trgRow="149" color="EX-pale-green" />
    <link src="0" trg="1147" rel="pp" directed="false" shadow="false" column="149" shadowCol="149" srcRow="0" trgRow="150" color="EX-pale-blue" />
    <link src="0" trg="1151" rel="pp" directed="false" shadow="false" column="150" shadowCol="150" srcRow="0" trgRow="151" color="EX-dark-tan" />
    <link src="0" trg="167" rel="pp" directed="false" shadow="false" column="151" shadowCol="151" srcRow="0" trgRow="152" color="EX-pale-blue-magenta" />
    <link src="0" trg="194" rel="pp" directed="false" shadow="false" column="152" shadowCol="152" srcRow="0" trgRow="153" color="EX-pale-yellow orange" />
    <link src="0" trg="209" rel="pp" directed="false" shadow="false" column="153" shadowCol="153" srcRow="0" trgRow="154" color="EX-medium-magenta" />
    <link src="0" trg="216" rel="pp" directed="false" shadow="false" column="154" shadowCol="154" srcRow="0" trgRow="155" color="EX-pale-red" />
    <link src="0" trg="226" rel="pp" directed="false" shadow="false" column="155" shadowCol="155" srcRow="0" trgRow="156" color="EX-pale-cyan" />
    <link src="0" trg="23" rel="pp" directed="false" shadow="false" column="156" shadowCol="156" srcRow="0" trgRow="157" color="EX-pale-yellow-green" />
    <link src="0" trg="264" rel="pp" directed="false" shadow="false" column="157" shadowCol="157" srcRow="0" trgRow="158" color="EX-pale-purple" />
    <link src="0" trg="307" rel="pp" directed="false" shadow="false" column="158" shadowCol="158" srcRow="0" trgRow="159" color="EX-pale-magenta" />
    <link src="0" trg="323" rel="pp" directed="false" shadow="false" column="159" shadowCol="159" srcRow="0" trgRow="160" color="EX-pale-red-orange" />
    <link src="0" trg="348" rel="pp" directed="false" shadow="false" column="160" shadowCol="160" srcRow="0" trgRow="161" color="EX-blue" />
    <link src="0" trg="366" rel="pp" directed="false" shadow="false" column="161" shadowCol="161" srcRow="0" trgRow="162" color="EX-orange" />
    <link src="0" trg="464" rel="pp" directed="false" shadow="false" column="162" shadowCol="162" srcRow="0" trgRow="163" color="EX-dark-cyan" />
    <link src="0" trg="479" rel="pp" directed="false" shadow="false" column="163" shadowCol="163" srcRow="0" trgRow="164" color="EX-red" />
    <link src="0" trg="489" rel="pp" directed="false" shadow="false" column="164" shadowCol="164" srcRow="0" trgRow="165" color="EX-dark-orange" />
    <link src="0" trg="546" rel="pp" directed="false" shadow="false" column="165" shadowCol="165" srcRow="0" trgRow="166" color="EX-dark-gray-purple" />
    <link src="0" trg="680" rel="pp" directed="false" shadow="false" column="166" shadowCol="166" srcRow="0" trgRow="167" color="EX-cyan" />
    <link src="0" trg="728" rel="pp" directed="false" shadow="false" column="167" shadowCol="167" srcRow="0" trgRow="168" color="EX-yellow-orange" />
    <link src="0" trg="754" rel="pp" directed="false" shadow="false" column="168" shadowCol="168" srcRow="0" trgRow="169" color="EX-pure-blue" />
    <link src="0" trg="756" rel="pp" directed="false" shadow="false" column="169" shadowCol="169" srcRow="0" trgRow="170" color="EX-dark-yellow-green" />
    <link src="0" trg="789" rel="pp" directed="false" shadow="false" column="170" shadowCol="170" srcRow="0" trgRow="171" color="EX-dark-magenta" />
    <link src="0" trg="798" rel="pp" directed="false" shadow="false" column="171" shadowCol="171" srcRow="0" trgRow="172" color="EX-dark-green" />
    <link src="0" trg="816" rel="pp" directed="false" shadow="false" column="172" shadowCol="172" srcRow="0" trgRow="173" color="EX-blue-magenta" />
    <link src="0" trg="863" rel="pp" directed="false" shadow="false" column="173" shadowCol="173" srcRow="0" trgRow="174" color="EX-yellow-green" />
    <link src="0" trg="951" rel="pp" directed="false" shadow="false" column="174" shadowCol="174" srcRow="0" trgRow="175" color="EX-magenta" />
    <link src="0" trg="1004" rel="pp" directed="false" shadow="false" column="175" shadowCol="175" srcRow="0" trgRow="176" color="EX-green" />
    <link src="0" trg="1008" rel="pp" directed="false" shadow="false" column="176" shadowCol="176" srcRow="0" trgRow="177" color="EX-yellow" />
    <link src="0" trg="1010" rel="pp" directed="false" shadow="false" column="177" shadowCol="177" srcRow="0" trgRow="178" color="EX-purple" />
    <link src="0" trg="1068" rel="pp" directed="false" shadow="false" column="178" shadowCol="178" srcRow="0" trgRow="179" color="EX-dark-purple" />
    <link src="0" trg="1073" rel="pp" directed="false" shadow="false" column="179" shadowCol="179" srcRow="0" trgRow="180" color="EX-dark-red" />
    <link src="0" trg="1135" rel="pp" directed="false" shadow="false" column="180" shadowCol="180" srcRow="0" trgRow="181" color="EX-pale-green" />
    <link src="0" trg="1136" rel="pp" directed="false" shadow="false" column="181" shadowCol="181" srcRow="0" trgRow="182" color="EX-pale-blue" />
    <link src="0" trg="1154" rel="pp" directed="false" shadow="false" column="182" shadowCol="182" srcRow="0" trgRow="183" color="EX-dark-tan" />
    <link src="0" trg="1208" rel="pp" directed="false" shadow="false" column="183" shadowCol="183" srcRow="0" trgRow="184" color="EX-pale-blue-magenta" />
    <link src="0" trg="1216" rel="pp" directed="false" shadow="false" column="184" shadowCol="184" srcRow="0" trgRow="185" color="EX-pale-yellow orange" />
    <link src="0" trg="1249" rel="pp" directed="false" shadow="false" column="185" shadowCol="185" srcRow="0" trgRow="186" color="EX-medium-magenta" />
    <link src="0" trg="1282" rel="pp" directed="false" shadow="false" column="186" shadowCol="186" srcRow="0" trgRow="187" color="EX-pale-red" />
    <link src="0" trg="1392" rel="pp" directed="false" shadow="false" column="187" shadowCol="187" srcRow="0" trgRow="188" color="EX-pale-cyan" />
    <link src="0" trg="179" rel="pp" directed="false" shadow="false" column="188" shadowCol="188" srcRow="0" trgRow="189" color="EX-pale-yellow-green" />
    <link src="0" trg="188" rel="pp" directed="false" shadow="false" column="189" shadowCol="189" srcRow="0" trgRow="190" color="EX-pale-purple" />
    <link src="0" trg="190" rel="pp" directed="false" shadow="false" column="190" shadowCol="190" srcRow="0" trgRow="191" color="EX-pale-magenta" />
    <link src="0" trg="211" rel="pp" directed="false" shadow="false" column="191" shadowCol="191" srcRow="0" trgRow="192" color="EX-pale-red-orange" />
    <link src="0" trg="254" rel="pp" directed="false" shadow="false" column="192" shadowCol="192" srcRow="0" trgRow="193" color="EX-blue" />
    <link src="0" trg="261" rel="pp" directed="false" shadow="false" column="193" shadowCol="193" srcRow="0" trgRow="194" color="EX-orange" />
    <link src="0" trg="274" rel="pp" directed="false" shadow="false" column="194" shadowCol="194" srcRow="0" trgRow="195" color="EX-dark-cyan" />
    <link src="0" trg="277" rel="pp" directed="false" shadow="false" column="195" shadowCol="195" srcRow="0" trgRow="196" color="EX-red" />
    <link src="0" trg="28" rel="pp" directed="false" shadow="false" column="196" shadowCol="196" srcRow="0" trgRow="197" color="EX-dark-orange" />
    <link src="0" trg="287" rel="pp" directed="false" shadow="false" column="197" shadowCol="197" srcRow="0" trgRow="198" color="EX-dark-gray-purple" />
    <link src="0" trg="293" rel="pp" directed="false" shadow="false" column="198" shadowCol="198" srcRow="0" trgRow="199" color="EX-cyan" />
    <link src="0" trg="308" rel="pp" directed="false" shadow="false" column="199" shadowCol="199" srcRow="0" trgRow="200" color="EX-yellow-orange" />
    <link src="0" trg="312" rel="pp" directed="false" shadow="false" column="200" shadowCol="200" srcRow="0" trgRow="201" color="EX-pure-blue" />
    <link src="0" trg="365" rel="pp" directed="false" shadow="false" column="201" shadowCol="201" srcRow="0" trgRow="202" color="EX-dark-yellow-green" />
    <link src="0" trg="389" rel="pp" directed="false" shadow="false" column="202" shadowCol="202" srcRow="0" trgRow="203" color="EX-dark-magenta" />
    <link src="0" trg="445" rel="pp" directed="false" shadow="false" column="203" shadowCol="203" srcRow="0" trgRow="204" color="EX-dark-green" />
    <link src="0" trg="463" rel="pp" directed="false" shadow="false" column="204" shadowCol="204" srcRow="0" trgRow="205" color="EX-blue-magenta" />
    <link src="0" trg="470" rel="pp" directed="false" shadow="false" column="205" shadowCol="205" srcRow="0" trgRow="206" color="EX-yellow-green" />
    <link src="0" trg="471" rel="pp" directed="false" shadow="false" column="206" shadowCol="206" srcRow="0" trgRow="207" color="EX-magenta" />
    <link src="0" trg="475" rel="pp" directed="false" shadow="false" column="207" shadowCol="207" srcRow="0" trgRow="208" color="EX-green" />
    <link src="0" trg="484" rel="pp" directed="false" shadow="false" column="208" shadowCol="208" srcRow="0" trgRow="209" color="EX-yellow" />
    <link src="0" trg="520" rel="pp" directed="false" shadow="false" column="209" shadowCol="209" srcRow="0" trgRow="210" color="EX-purple" />
    <link src="0" trg="526" rel="pp" directed="false" shadow="false" column="210" shadowCol="210" srcRow="0" trgRow="211" color="EX-dark-purple" />
    <link src="0" trg="565" rel="pp" directed="false" shadow="false" column="211" shadowCol="211" srcRow="0" trgRow="212" color="EX-dark-red" />
    <link src="0" trg="575" rel="pp" directed="false" shadow="false" column="212" shadowCol="212" srcRow="0" trgRow="213" color="EX-pale-green" />
    <link src="0" trg="576" rel="pp" directed="false" shadow="false" column="213" shadowCol="213" srcRow="0" trgRow="214" color="EX-pale-blue" />
    <link src="0" trg="611" rel="pp" directed="false" shadow="false" column="214" shadowCol="214" srcRow="0" trgRow="215" color="EX-dark-tan" />
    <link src="0" trg="64" rel="pp" directed="false" shadow="false" column="215" shadowCol="215" srcRow="0" trgRow="216" color="EX-pale-blue-magenta" />
    <link src="0" trg="640" rel="pp" directed="false" shadow="false" column="216" shadowCol="216" srcRow="0" trgRow="217" color="EX-pale-yellow orange" />
[truncated: 3,448,227 more chars]
