# Supplementary material for: Combing the hairball with BioFabric: a new approach for visualization of large networks
Source: BMC Bioinformatics. 2012 Oct 27;13:275. doi: 10.1186/1471-2105-13-275 (PMC3574047; doi:10.1186/1471-2105-13-275)
Supplement: Additional file 3 — File Format: ZIP archive containing three BioFabric.bif (XML format) files. Title of Data: Random Networks for Case Study IV. Description of Data: These are the three random networks shown in Case Study IV. Unzip the file and extract the three files (er1060.bif, er1010.bif, ba2K.bif), each can then be loaded into BioFabric. [file 1471-2105-13-275-S3.zip › er1010.bif]

<BioFabric>
  <colors>
    <colorSet usage="nodes">
      <color color="EX-cyan" r="0" g="255" b="255" />
      <color color="EX-dark-cyan" r="0" g="144" b="183" />
      <color color="EX-yellow-orange" r="255" g="219" b="0" />
      <color color="EX-pale-green" r="190" g="255" b="146" />
      <color color="EX-dark-green" r="56" g="183" b="0" />
      <color color="EX-pale-red-orange" r="255" g="223" b="197" />
      <color color="EX-yellow-green" r="220" g="255" b="0" />
      <color color="EX-yellow" r="255" g="255" b="0" />
      <color color="EX-dark-gray-purple" r="0" g="36" b="183" />
      <color color="EX-pale-magenta" r="255" g="197" b="255" />
      <color color="EX-pale-purple" r="213" g="236" b="255" />
      <color color="EX-purple" r="146" g="73" b="255" />
      <color color="EX-dark-red" r="200" g="80" b="80" />
      <color color="EX-red" r="255" g="0" b="0" />
      <color color="EX-pale-yellow-green" r="255" g="255" b="197" />
      <color color="EX-dark-purple" r="110" g="80" b="200" />
      <color color="EX-pale-cyan" r="197" g="255" b="255" />
      <color color="EX-pure-blue" r="1" g="0" b="255" />
      <color color="EX-dark-yellow-green" r="164" g="183" b="0" />
      <color color="EX-magenta" r="255" g="0" b="255" />
      <color color="EX-dark-tan" r="237" g="190" b="119" />
      <color color="EX-pale-blue" r="146" g="255" b="255" />
      <color color="EX-orange" r="255" g="147" b="0" />
      <color color="EX-medium-magenta" r="237" g="119" b="237" />
      <color color="EX-blue-magenta" r="220" g="0" b="255" />
      <color color="EX-green" r="1" g="255" b="0" />
      <color color="EX-dark-magenta" r="146" g="0" b="183" />
      <color color="EX-pale-blue-magenta" r="209" g="146" b="255" />
      <color color="EX-pale-yellow orange" r="255" g="250" b="146" />
      <color color="EX-dark-orange" r="183" g="132" b="0" />
      <color color="EX-blue" r="0" g="217" b="255" />
      <color color="EX-pale-red" r="255" g="146" b="219" />
    </colorSet>
    <colorSet usage="links">
      <color color="EX-cyan" r="0" g="178" b="178" />
      <color color="EX-dark-cyan" r="0" g="71" b="90" />
      <color color="EX-yellow-orange" r="178" g="107" b="0" />
      <color color="EX-pale-green" r="93" g="143" b="71" />
      <color color="EX-dark-green" r="27" g="90" b="0" />
      <color color="EX-pale-red-orange" r="161" g="109" b="97" />
      <color color="EX-yellow-green" r="108" g="178" b="0" />
      <color color="EX-yellow" r="178" g="142" b="0" />
      <color color="EX-dark-gray-purple" r="0" g="17" b="90" />
      <color color="EX-pale-magenta" r="148" g="97" b="161" />
      <color color="EX-pale-purple" r="104" g="115" b="161" />
      <color color="EX-purple" r="71" g="36" b="178" />
      <color color="EX-dark-red" r="98" g="39" b="39" />
      <color color="EX-red" r="178" g="0" b="0" />
      <color color="EX-pale-yellow-green" r="155" g="161" b="97" />
      <color color="EX-dark-purple" r="54" g="39" b="98" />
      <color color="EX-pale-cyan" r="97" g="161" b="127" />
      <color color="EX-pure-blue" r="1" g="0" b="178" />
      <color color="EX-dark-yellow-green" r="80" g="90" b="0" />
      <color color="EX-magenta" r="178" g="0" b="178" />
      <color color="EX-dark-tan" r="116" g="93" b="58" />
      <color color="EX-pale-blue" r="71" g="128" b="143" />
      <color color="EX-orange" r="178" g="72" b="0" />
      <color color="EX-medium-magenta" r="116" g="58" b="116" />
      <color color="EX-blue-magenta" r="108" g="0" b="178" />
      <color color="EX-green" r="1" g="178" b="0" />
      <color color="EX-dark-magenta" r="71" g="0" b="90" />
      <color color="EX-pale-blue-magenta" r="102" g="71" b="143" />
      <color color="EX-pale-yellow orange" r="143" g="122" b="71" />
      <color color="EX-dark-orange" r="90" g="64" b="0" />
      <color color="EX-blue" r="0" g="106" b="178" />
      <color color="EX-pale-red" r="143" g="71" b="107" />
    </colorSet>
  </colors>
  <displayOptions />
  <nodes>
    <node name="4595" row="0" minCol="0" maxCol="8" minColSha="0" maxColSha="37" drainMin="0" drainMax="8" drainMinSha="0" drainMaxSha="8" color="EX-blue" />
    <node name="1207" row="1" minCol="0" maxCol="12" minColSha="0" maxColSha="55" drainMin="9" drainMax="12" drainMinSha="9" drainMaxSha="13" color="EX-orange" />
    <node name="3290" row="2" minCol="1" maxCol="16" minColSha="1" maxColSha="62" drainMin="13" drainMax="16" drainMinSha="14" drainMaxSha="18" color="EX-dark-cyan" />
    <node name="4262" row="3" minCol="2" maxCol="19" minColSha="2" maxColSha="70" drainMin="17" drainMax="19" drainMinSha="19" drainMaxSha="22" color="EX-red" />
    <node name="1346" row="4" minCol="3" maxCol="21" minColSha="3" maxColSha="75" drainMin="20" drainMax="21" drainMinSha="23" drainMaxSha="25" color="EX-dark-orange" />
    <node name="4604" row="5" minCol="4" maxCol="23" minColSha="4" maxColSha="83" drainMin="22" drainMax="23" drainMinSha="26" drainMaxSha="28" color="EX-dark-gray-purple" />
    <node name="4939" row="6" minCol="5" maxCol="25" minColSha="5" maxColSha="87" drainMin="24" drainMax="25" drainMinSha="29" drainMaxSha="31" color="EX-cyan" />
    <node name="9383" row="7" minCol="6" maxCol="27" minColSha="6" maxColSha="92" drainMin="26" drainMax="27" drainMinSha="32" drainMaxSha="34" color="EX-yellow-orange" />
    <node name="4638" row="8" minCol="7" maxCol="28" minColSha="7" maxColSha="93" drainMin="28" drainMax="28" drainMinSha="35" drainMaxSha="36" color="EX-pure-blue" />
    <node name="7340" row="9" minCol="8" maxCol="29" minColSha="8" maxColSha="96" drainMin="29" drainMax="29" drainMinSha="37" drainMaxSha="38" color="EX-dark-yellow-green" />
    <node name="8541" row="10" minCol="9" maxCol="36" minColSha="10" maxColSha="120" drainMin="30" drainMax="36" drainMinSha="39" drainMaxSha="46" color="EX-dark-magenta" />
    <node name="8656" row="11" minCol="10" maxCol="40" minColSha="11" maxColSha="133" drainMin="37" drainMax="40" drainMinSha="47" drainMaxSha="51" color="EX-dark-green" />
    <node name="7787" row="12" minCol="11" maxCol="42" minColSha="12" maxColSha="138" drainMin="41" drainMax="42" drainMinSha="52" drainMaxSha="54" color="EX-blue-magenta" />
    <node name="4989" row="13" minCol="12" maxCol="43" minColSha="13" maxColSha="140" drainMin="43" drainMax="43" drainMinSha="55" drainMaxSha="56" color="EX-yellow-green" />
    <node name="3484" row="14" minCol="13" maxCol="44" minColSha="15" maxColSha="142" drainMin="44" drainMax="44" drainMinSha="57" drainMaxSha="58" color="EX-magenta" />
    <node name="5890" row="15" minCol="14" maxCol="45" minColSha="16" maxColSha="145" drainMin="45" drainMax="45" drainMinSha="59" drainMaxSha="60" color="EX-green" />
    <node name="3111" row="16" minCol="15" maxCol="15" minColSha="17" maxColSha="61" drainMinSha="61" drainMaxSha="61" color="EX-yellow" />
    <node name="4922" row="17" minCol="16" maxCol="16" minColSha="18" maxColSha="62" drainMinSha="62" drainMaxSha="62" color="EX-purple" />
    <node name="9172" row="18" minCol="17" maxCol="48" minColSha="20" maxColSha="157" drainMin="46" drainMax="48" drainMinSha="63" drainMaxSha="66" color="EX-dark-purple" />
    <node name="8739" row="19" minCol="18" maxCol="50" minColSha="21" maxColSha="164" drainMin="49" drainMax="50" drainMinSha="67" drainMaxSha="69" color="EX-dark-red" />
    <node name="2110" row="20" minCol="19" maxCol="19" minColSha="22" maxColSha="70" drainMinSha="70" drainMaxSha="70" color="EX-pale-green" />
    <node name="7986" row="21" minCol="20" maxCol="53" minColSha="24" maxColSha="177" drainMin="51" drainMax="53" drainMinSha="71" drainMaxSha="74" color="EX-pale-blue" />
    <node name="6894" row="22" minCol="21" maxCol="55" minColSha="25" maxColSha="183" drainMin="54" drainMax="55" drainMinSha="75" drainMaxSha="77" color="EX-dark-tan" />
    <node name="7052" row="23" minCol="22" maxCol="59" minColSha="27" maxColSha="195" drainMin="56" drainMax="59" drainMinSha="78" drainMaxSha="82" color="EX-pale-blue-magenta" />
    <node name="4674" row="24" minCol="23" maxCol="60" minColSha="28" maxColSha="197" drainMin="60" drainMax="60" drainMinSha="83" drainMaxSha="84" color="EX-pale-yellow orange" />
    <node name="9123" row="25" minCol="24" maxCol="61" minColSha="30" maxColSha="199" drainMin="61" drainMax="61" drainMinSha="85" drainMaxSha="86" color="EX-medium-magenta" />
    <node name="9281" row="26" minCol="25" maxCol="62" minColSha="31" maxColSha="202" drainMin="62" drainMax="62" drainMinSha="87" drainMaxSha="88" color="EX-pale-red" />
    <node name="4975" row="27" minCol="26" maxCol="64" minColSha="33" maxColSha="209" drainMin="63" drainMax="64" drainMinSha="89" drainMaxSha="91" color="EX-pale-cyan" />
    <node name="9649" row="28" minCol="27" maxCol="27" minColSha="34" maxColSha="92" drainMinSha="92" drainMaxSha="92" color="EX-pale-yellow-green" />
    <node name="5516" row="29" minCol="28" maxCol="66" minColSha="36" maxColSha="213" drainMin="65" drainMax="66" drainMinSha="93" drainMaxSha="95" color="EX-pale-purple" />
    <node name="8093" row="30" minCol="29" maxCol="70" minColSha="38" maxColSha="222" drainMin="67" drainMax="70" drainMinSha="96" drainMaxSha="100" color="EX-pale-magenta" />
    <node name="603" row="31" minCol="30" maxCol="73" minColSha="40" maxColSha="230" drainMin="71" drainMax="73" drainMinSha="101" drainMaxSha="104" color="EX-pale-red-orange" />
    <node name="7261" row="32" minCol="31" maxCol="76" minColSha="41" maxColSha="239" drainMin="74" drainMax="76" drainMinSha="105" drainMaxSha="108" color="EX-blue" />
    <node name="4601" row="33" minCol="32" maxCol="78" minColSha="42" maxColSha="247" drainMin="77" drainMax="78" drainMinSha="109" drainMaxSha="111" color="EX-orange" />
    <node name="6871" row="34" minCol="33" maxCol="80" minColSha="43" maxColSha="257" drainMin="79" drainMax="80" drainMinSha="112" drainMaxSha="114" color="EX-dark-cyan" />
    <node name="9271" row="35" minCol="34" maxCol="82" minColSha="44" maxColSha="264" drainMin="81" drainMax="82" drainMinSha="115" drainMaxSha="117" color="EX-red" />
    <node name="7929" row="36" minCol="35" maxCol="83" minColSha="45" maxColSha="265" drainMin="83" drainMax="83" drainMinSha="118" drainMaxSha="119" color="EX-dark-orange" />
    <node name="7959" row="37" minCol="36" maxCol="36" minColSha="46" maxColSha="120" drainMinSha="120" drainMaxSha="120" color="EX-dark-gray-purple" />
    <node name="1510" row="38" minCol="37" maxCol="87" minColSha="48" maxColSha="278" drainMin="84" drainMax="87" drainMinSha="121" drainMaxSha="125" color="EX-cyan" />
    <node name="5459" row="39" minCol="38" maxCol="90" minColSha="49" maxColSha="289" drainMin="88" drainMax="90" drainMinSha="126" drainMaxSha="129" color="EX-yellow-orange" />
    <node name="1550" row="40" minCol="39" maxCol="92" minColSha="50" maxColSha="294" drainMin="91" drainMax="92" drainMinSha="130" drainMaxSha="132" color="EX-pure-blue" />
    <node name="9749" row="41" minCol="40" maxCol="93" minColSha="51" maxColSha="296" drainMin="93" drainMax="93" drainMinSha="133" drainMaxSha="134" color="EX-dark-yellow-green" />
    <node name="9233" row="42" minCol="41" maxCol="95" minColSha="53" maxColSha="305" drainMin="94" drainMax="95" drainMinSha="135" drainMaxSha="137" color="EX-dark-magenta" />
    <node name="9421" row="43" minCol="42" maxCol="96" minColSha="54" maxColSha="306" drainMin="96" drainMax="96" drainMinSha="138" drainMaxSha="139" color="EX-dark-green" />
    <node name="9976" row="44" minCol="43" maxCol="97" minColSha="56" maxColSha="308" drainMin="97" drainMax="97" drainMinSha="140" drainMaxSha="141" color="EX-blue-magenta" />
    <node name="3197" row="45" minCol="44" maxCol="99" minColSha="58" maxColSha="314" drainMin="98" drainMax="99" drainMinSha="142" drainMaxSha="144" color="EX-yellow-green" />
    <node name="2756" row="46" minCol="45" maxCol="102" minColSha="60" maxColSha="324" drainMin="100" drainMax="102" drainMinSha="145" drainMaxSha="148" color="EX-magenta" />
    <node name="9653" row="47" minCol="46" maxCol="106" minColSha="64" maxColSha="337" drainMin="103" drainMax="106" drainMinSha="149" drainMaxSha="153" color="EX-green" />
    <node name="7890" row="48" minCol="47" maxCol="108" minColSha="65" maxColSha="341" drainMin="107" drainMax="108" drainMinSha="154" drainMaxSha="156" color="EX-yellow" />
    <node name="5962" row="49" minCol="48" maxCol="109" minColSha="66" maxColSha="343" drainMin="109" drainMax="109" drainMinSha="157" drainMaxSha="158" color="EX-purple" />
    <node name="5902" row="50" minCol="49" maxCol="113" minColSha="68" maxColSha="354" drainMin="110" drainMax="113" drainMinSha="159" drainMaxSha="163" color="EX-dark-purple" />
    <node name="8373" row="51" minCol="50" maxCol="117" minColSha="69" maxColSha="367" drainMin="114" drainMax="117" drainMinSha="164" drainMaxSha="168" color="EX-dark-red" />
    <node name="4946" row="52" minCol="51" maxCol="121" minColSha="72" maxColSha="383" drainMin="118" drainMax="121" drainMinSha="169" drainMaxSha="173" color="EX-pale-green" />
    <node name="6088" row="53" minCol="52" maxCol="123" minColSha="73" maxColSha="389" drainMin="122" drainMax="123" drainMinSha="174" drainMaxSha="176" color="EX-pale-blue" />
    <node name="7666" row="54" minCol="53" maxCol="124" minColSha="74" maxColSha="391" drainMin="124" drainMax="124" drainMinSha="177" drainMaxSha="178" color="EX-dark-tan" />
    <node name="3003" row="55" minCol="54" maxCol="127" minColSha="76" maxColSha="399" drainMin="125" drainMax="127" drainMinSha="179" drainMaxSha="182" color="EX-pale-blue-magenta" />
    <node name="5036" row="56" minCol="55" maxCol="128" minColSha="77" maxColSha="401" drainMin="128" drainMax="128" drainMinSha="183" drainMaxSha="184" color="EX-pale-yellow orange" />
    <node name="7133" row="57" minCol="56" maxCol="131" minColSha="79" maxColSha="415" drainMin="129" drainMax="131" drainMinSha="185" drainMaxSha="188" color="EX-medium-magenta" />
    <node name="856" row="58" minCol="57" maxCol="133" minColSha="80" maxColSha="423" drainMin="132" drainMax="133" drainMinSha="189" drainMaxSha="191" color="EX-pale-red" />
    <node name="8919" row="59" minCol="58" maxCol="135" minColSha="81" maxColSha="426" drainMin="134" drainMax="135" drainMinSha="192" drainMaxSha="194" color="EX-pale-cyan" />
    <node name="6412" row="60" minCol="59" maxCol="136" minColSha="82" maxColSha="429" drainMin="136" drainMax="136" drainMinSha="195" drainMaxSha="196" color="EX-pale-yellow-green" />
    <node name="1443" row="61" minCol="60" maxCol="137" minColSha="84" maxColSha="430" drainMin="137" drainMax="137" drainMinSha="197" drainMaxSha="198" color="EX-pale-purple" />
    <node name="5550" row="62" minCol="61" maxCol="139" minColSha="86" maxColSha="437" drainMin="138" drainMax="139" drainMinSha="199" drainMaxSha="201" color="EX-pale-magenta" />
    <node name="3140" row="63" minCol="62" maxCol="143" minColSha="88" maxColSha="450" drainMin="140" drainMax="143" drainMinSha="202" drainMaxSha="206" color="EX-pale-red-orange" />
    <node name="3476" row="64" minCol="63" maxCol="144" minColSha="90" maxColSha="452" drainMin="144" drainMax="144" drainMinSha="207" drainMaxSha="208" color="EX-blue" />
    <node name="6390" row="65" minCol="64" maxCol="145" minColSha="91" maxColSha="455" drainMin="145" drainMax="145" drainMinSha="209" drainMaxSha="210" color="EX-orange" />
    <node name="7920" row="66" minCol="65" maxCol="146" minColSha="94" maxColSha="456" drainMin="146" drainMax="146" drainMinSha="211" drainMaxSha="212" color="EX-dark-cyan" />
    <node name="6870" row="67" minCol="66" maxCol="66" minColSha="95" maxColSha="213" drainMinSha="213" drainMaxSha="213" color="EX-red" />
    <node name="3075" row="68" minCol="67" maxCol="148" minColSha="97" maxColSha="461" drainMin="147" drainMax="148" drainMinSha="214" drainMaxSha="216" color="EX-dark-orange" />
    <node name="7699" row="69" minCol="68" maxCol="150" minColSha="98" maxColSha="467" drainMin="149" drainMax="150" drainMinSha="217" drainMaxSha="219" color="EX-dark-gray-purple" />
    <node name="262" row="70" minCol="69" maxCol="151" minColSha="99" maxColSha="469" drainMin="151" drainMax="151" drainMinSha="220" drainMaxSha="221" color="EX-cyan" />
    <node name="617" row="71" minCol="70" maxCol="152" minColSha="100" maxColSha="471" drainMin="152" drainMax="152" drainMinSha="222" drainMaxSha="223" color="EX-yellow-orange" />
    <node name="6140" row="72" minCol="71" maxCol="155" minColSha="102" maxColSha="483" drainMin="153" drainMax="155" drainMinSha="224" drainMaxSha="227" color="EX-pure-blue" />
    <node name="3976" row="73" minCol="72" maxCol="156" minColSha="103" maxColSha="484" drainMin="156" drainMax="156" drainMinSha="228" drainMaxSha="229" color="EX-dark-yellow-green" />
    <node name="9137" row="74" minCol="73" maxCol="157" minColSha="104" maxColSha="490" drainMin="157" drainMax="157" drainMinSha="230" drainMaxSha="231" color="EX-dark-magenta" />
    <node name="7587" row="75" minCol="74" maxCol="160" minColSha="106" maxColSha="499" drainMin="158" drainMax="160" drainMinSha="232" drainMaxSha="235" color="EX-dark-green" />
    <node name="3158" row="76" minCol="75" maxCol="162" minColSha="107" maxColSha="504" drainMin="161" drainMax="162" drainMinSha="236" drainMaxSha="238" color="EX-blue-magenta" />
    <node name="7790" row="77" minCol="76" maxCol="164" minColSha="108" maxColSha="508" drainMin="163" drainMax="164" drainMinSha="239" drainMaxSha="241" color="EX-yellow-green" />
    <node name="3873" row="78" minCol="77" maxCol="168" minColSha="110" maxColSha="520" drainMin="165" drainMax="168" drainMinSha="242" drainMaxSha="246" color="EX-magenta" />
    <node name="6898" row="79" minCol="78" maxCol="172" minColSha="111" maxColSha="528" drainMin="169" drainMax="172" drainMinSha="247" drainMaxSha="251" color="EX-green" />
    <node name="3668" row="80" minCol="79" maxCol="176" minColSha="113" maxColSha="542" drainMin="173" drainMax="176" drainMinSha="252" drainMaxSha="256" color="EX-yellow" />
    <node name="1376" row="81" minCol="80" maxCol="177" minColSha="114" maxColSha="543" drainMin="177" drainMax="177" drainMinSha="257" drainMaxSha="258" color="EX-purple" />
    <node name="7904" row="82" minCol="81" maxCol="181" minColSha="116" maxColSha="559" drainMin="178" drainMax="181" drainMinSha="259" drainMaxSha="263" color="EX-dark-purple" />
    <node name="6397" row="83" minCol="82" maxCol="82" minColSha="117" maxColSha="264" drainMinSha="264" drainMaxSha="264" color="EX-dark-red" />
    <node name="1685" row="84" minCol="83" maxCol="183" minColSha="119" maxColSha="566" drainMin="182" drainMax="183" drainMinSha="265" drainMaxSha="267" color="EX-pale-green" />
    <node name="9077" row="85" minCol="84" maxCol="186" minColSha="122" maxColSha="580" drainMin="184" drainMax="186" drainMinSha="268" drainMaxSha="271" color="EX-pale-blue" />
    <node name="2680" row="86" minCol="85" maxCol="188" minColSha="123" maxColSha="588" drainMin="187" drainMax="188" drainMinSha="272" drainMaxSha="274" color="EX-dark-tan" />
    <node name="331" row="87" minCol="86" maxCol="190" minColSha="124" maxColSha="596" drainMin="189" drainMax="190" drainMinSha="275" drainMaxSha="277" color="EX-pale-blue-magenta" />
    <node name="5525" row="88" minCol="87" maxCol="192" minColSha="125" maxColSha="601" drainMin="191" drainMax="192" drainMinSha="278" drainMaxSha="280" color="EX-pale-yellow orange" />
    <node name="9047" row="89" minCol="88" maxCol="197" minColSha="127" maxColSha="611" drainMin="193" drainMax="197" drainMinSha="281" drainMaxSha="286" color="EX-medium-magenta" />
    <node name="1643" row="90" minCol="89" maxCol="198" minColSha="128" maxColSha="612" drainMin="198" drainMax="198" drainMinSha="287" drainMaxSha="288" color="EX-pale-red" />
    <node name="9103" row="91" minCol="90" maxCol="199" minColSha="129" maxColSha="615" drainMin="199" drainMax="199" drainMinSha="289" drainMaxSha="290" color="EX-pale-cyan" />
    <node name="7123" row="92" minCol="91" maxCol="201" minColSha="131" maxColSha="620" drainMin="200" drainMax="201" drainMinSha="291" drainMaxSha="293" color="EX-pale-yellow-green" />
    <node name="6060" row="93" minCol="92" maxCol="202" minColSha="132" maxColSha="622" drainMin="202" drainMax="202" drainMinSha="294" drainMaxSha="295" color="EX-pale-purple" />
    <node name="3130" row="94" minCol="93" maxCol="207" minColSha="134" maxColSha="633" drainMin="203" drainMax="207" drainMinSha="296" drainMaxSha="301" color="EX-pale-magenta" />
    <node name="7059" row="95" minCol="94" maxCol="209" minColSha="136" maxColSha="636" drainMin="208" drainMax="209" drainMinSha="302" drainMaxSha="304" color="EX-pale-red-orange" />
    <node name="7403" row="96" minCol="95" maxCol="95" minColSha="137" maxColSha="305" drainMinSha="305" drainMaxSha="305" color="EX-blue" />
    <node name="1208" row="97" minCol="96" maxCol="210" minColSha="139" maxColSha="638" drainMin="210" drainMax="210" drainMinSha="306" drainMaxSha="307" color="EX-orange" />
    <node name="3186" row="98" minCol="97" maxCol="212" minColSha="141" maxColSha="642" drainMin="211" drainMax="212" drainMinSha="308" drainMaxSha="310" color="EX-dark-cyan" />
    <node name="4232" row="99" minCol="98" maxCol="214" minColSha="143" maxColSha="647" drainMin="213" drainMax="214" drainMinSha="311" drainMaxSha="313" color="EX-red" />
    <node name="4320" row="100" minCol="99" maxCol="215" minColSha="144" maxColSha="648" drainMin="215" drainMax="215" drainMinSha="314" drainMaxSha="315" color="EX-dark-orange" />
    <node name="6402" row="101" minCol="100" maxCol="219" minColSha="146" maxColSha="658" drainMin="216" drainMax="219" drainMinSha="316" drainMaxSha="320" color="EX-dark-gray-purple" />
    <node name="6655" row="102" minCol="101" maxCol="221" minColSha="147" maxColSha="664" drainMin="220" drainMax="221" drainMinSha="321" drainMaxSha="323" color="EX-cyan" />
    <node name="7210" row="103" minCol="102" maxCol="102" minColSha="148" maxColSha="324" drainMinSha="324" drainMaxSha="324" color="EX-yellow-orange" />
    <node name="2915" row="104" minCol="103" maxCol="225" minColSha="150" maxColSha="675" drainMin="222" drainMax="225" drainMinSha="325" drainMaxSha="329" color="EX-pure-blue" />
    <node name="4143" row="105" minCol="104" maxCol="228" minColSha="151" maxColSha="685" drainMin="226" drainMax="228" drainMinSha="330" drainMaxSha="333" color="EX-dark-yellow-green" />
    <node name="950" row="106" minCol="105" maxCol="230" minColSha="152" maxColSha="690" drainMin="229" drainMax="230" drainMinSha="334" drainMaxSha="336" color="EX-dark-magenta" />
    <node name="9683" row="107" minCol="106" maxCol="106" minColSha="153" maxColSha="337" drainMinSha="337" drainMaxSha="337" color="EX-dark-green" />
    <node name="8296" row="108" minCol="107" maxCol="232" minColSha="155" maxColSha="697" drainMin="231" drainMax="232" drainMinSha="338" drainMaxSha="340" color="EX-blue-magenta" />
    <node name="2160" row="109" minCol="108" maxCol="233" minColSha="156" maxColSha="700" drainMin="233" drainMax="233" drainMinSha="341" drainMaxSha="342" color="EX-yellow-green" />
    <node name="8971" row="110" minCol="109" maxCol="235" minColSha="158" maxColSha="709" drainMin="234" drainMax="235" drainMinSha="343" drainMaxSha="345" color="EX-magenta" />
    <node name="6563" row="111" minCol="110" maxCol="237" minColSha="160" maxColSha="715" drainMin="236" drainMax="237" drainMinSha="346" drainMaxSha="348" color="EX-green" />
    <node name="6806" row="112" minCol="111" maxCol="239" minColSha="161" maxColSha="720" drainMin="238" drainMax="239" drainMinSha="349" drainMaxSha="351" color="EX-yellow" />
    <node name="6790" row="113" minCol="112" maxCol="240" minColSha="162" maxColSha="722" drainMin="240" drainMax="240" drainMinSha="352" drainMaxSha="353" color="EX-purple" />
    <node name="700" row="114" minCol="113" maxCol="241" minColSha="163" maxColSha="726" drainMin="241" drainMax="241" drainMinSha="354" drainMaxSha="355" color="EX-dark-purple" />
    <node name="2999" row="115" minCol="114" maxCol="245" minColSha="165" maxColSha="745" drainMin="242" drainMax="245" drainMinSha="356" drainMaxSha="360" color="EX-dark-red" />
    <node name="2853" row="116" minCol="115" maxCol="248" minColSha="166" maxColSha="754" drainMin="246" drainMax="248" drainMinSha="361" drainMaxSha="364" color="EX-pale-green" />
    <node name="1542" row="117" minCol="116" maxCol="249" minColSha="167" maxColSha="756" drainMin="249" drainMax="249" drainMinSha="365" drainMaxSha="366" color="EX-pale-blue" />
    <node name="8746" row="118" minCol="117" maxCol="250" minColSha="168" maxColSha="759" drainMin="250" drainMax="250" drainMinSha="367" drainMaxSha="368" color="EX-dark-tan" />
    <node name="3006" row="119" minCol="118" maxCol="255" minColSha="170" maxColSha="772" drainMin="251" drainMax="255" drainMinSha="369" drainMaxSha="374" color="EX-pale-blue-magenta" />
    <node name="2507" row="120" minCol="119" maxCol="258" minColSha="171" maxColSha="780" drainMin="256" drainMax="258" drainMinSha="375" drainMaxSha="378" color="EX-pale-yellow orange" />
    <node name="8333" row="121" minCol="120" maxCol="261" minColSha="172" maxColSha="789" drainMin="259" drainMax="261" drainMinSha="379" drainMaxSha="382" color="EX-medium-magenta" />
    <node name="7746" row="122" minCol="121" maxCol="262" minColSha="173" maxColSha="790" drainMin="262" drainMax="262" drainMinSha="383" drainMaxSha="384" color="EX-pale-red" />
    <node name="605" row="123" minCol="122" maxCol="265" minColSha="175" maxColSha="800" drainMin="263" drainMax="265" drainMinSha="385" drainMaxSha="388" color="EX-pale-cyan" />
    <node name="6327" row="124" minCol="123" maxCol="266" minColSha="176" maxColSha="802" drainMin="266" drainMax="266" drainMinSha="389" drainMaxSha="390" color="EX-pale-yellow-green" />
    <node name="8784" row="125" minCol="124" maxCol="267" minColSha="178" maxColSha="805" drainMin="267" drainMax="267" drainMinSha="391" drainMaxSha="392" color="EX-pale-purple" />
    <node name="1486" row="126" minCol="125" maxCol="270" minColSha="180" maxColSha="814" drainMin="268" drainMax="270" drainMinSha="393" drainMaxSha="396" color="EX-pale-magenta" />
    <node name="7296" row="127" minCol="126" maxCol="271" minColSha="181" maxColSha="816" drainMin="271" drainMax="271" drainMinSha="397" drainMaxSha="398" color="EX-pale-red-orange" />
    <node name="7665" row="128" minCol="127" maxCol="272" minColSha="182" maxColSha="817" drainMin="272" drainMax="272" drainMinSha="399" drainMaxSha="400" color="EX-blue" />
    <node name="5076" row="129" minCol="128" maxCol="274" minColSha="184" maxColSha="823" drainMin="273" drainMax="274" drainMinSha="401" drainMaxSha="403" color="EX-orange" />
    <node name="2711" row="130" minCol="129" maxCol="279" minColSha="186" maxColSha="837" drainMin="275" drainMax="279" drainMinSha="404" drainMaxSha="410" color="EX-dark-cyan" />
    <node name="3884" row="131" minCol="130" maxCol="282" minColSha="187" maxColSha="844" drainMin="280" drainMax="282" drainMinSha="411" drainMaxSha="414" color="EX-red" />
    <node name="878" row="132" minCol="131" maxCol="285" minColSha="188" maxColSha="853" drainMin="283" drainMax="285" drainMinSha="415" drainMaxSha="418" color="EX-dark-orange" />
    <node name="4266" row="133" minCol="132" maxCol="288" minColSha="190" maxColSha="861" drainMin="286" drainMax="288" drainMinSha="419" drainMaxSha="422" color="EX-dark-gray-purple" />
    <node name="4430" row="134" minCol="133" maxCol="290" minColSha="191" maxColSha="866" drainMin="289" drainMax="290" drainMinSha="423" drainMaxSha="425" color="EX-cyan" />
    <node name="8762" row="135" minCol="135" maxCol="292" minColSha="194" maxColSha="870" drainMin="291" drainMax="292" drainMinSha="426" drainMaxSha="428" color="EX-yellow-orange" />
    <node name="8082" row="136" minCol="136" maxCol="136" minColSha="196" maxColSha="429" drainMinSha="429" drainMaxSha="429" color="EX-pure-blue" />
    <node name="6453" row="137" minCol="137" maxCol="295" minColSha="198" maxColSha="874" drainMin="293" drainMax="295" drainMinSha="430" drainMaxSha="433" color="EX-dark-yellow-green" />
    <node name="6725" row="138" minCol="138" maxCol="297" minColSha="200" maxColSha="881" drainMin="296" drainMax="297" drainMinSha="434" drainMaxSha="436" color="EX-dark-magenta" />
    <node name="7473" row="139" minCol="139" maxCol="299" minColSha="201" maxColSha="889" drainMin="298" drainMax="299" drainMinSha="437" drainMaxSha="439" color="EX-dark-green" />
    <node name="2847" row="140" minCol="140" maxCol="302" minColSha="203" maxColSha="903" drainMin="300" drainMax="302" drainMinSha="440" drainMaxSha="443" color="EX-blue-magenta" />
    <node name="4410" row="141" minCol="141" maxCol="304" minColSha="204" maxColSha="910" drainMin="303" drainMax="304" drainMinSha="444" drainMaxSha="446" color="EX-yellow-green" />
    <node name="6286" row="142" minCol="142" maxCol="306" minColSha="205" maxColSha="915" drainMin="305" drainMax="306" drainMinSha="447" drainMaxSha="449" color="EX-magenta" />
    <node name="8100" row="143" minCol="143" maxCol="307" minColSha="206" maxColSha="917" drainMin="307" drainMax="307" drainMinSha="450" drainMaxSha="451" color="EX-green" />
    <node name="2227" row="144" minCol="144" maxCol="309" minColSha="208" maxColSha="919" drainMin="308" drainMax="309" drainMinSha="452" drainMaxSha="454" color="EX-yellow" />
    <node name="3940" row="145" minCol="145" maxCol="145" minColSha="210" maxColSha="455" drainMinSha="455" drainMaxSha="455" color="EX-purple" />
    <node name="2266" row="146" minCol="146" maxCol="146" minColSha="212" maxColSha="456" drainMinSha="456" drainMaxSha="456" color="EX-dark-purple" />
    <node name="4749" row="147" minCol="147" maxCol="312" minColSha="215" maxColSha="932" drainMin="310" drainMax="312" drainMinSha="457" drainMaxSha="460" color="EX-dark-red" />
    <node name="4478" row="148" minCol="148" maxCol="148" minColSha="216" maxColSha="461" drainMinSha="461" drainMaxSha="461" color="EX-pale-green" />
    <node name="9552" row="149" minCol="149" maxCol="316" minColSha="218" maxColSha="947" drainMin="313" drainMax="316" drainMinSha="462" drainMaxSha="466" color="EX-pale-blue" />
    <node name="9464" row="150" minCol="150" maxCol="317" minColSha="219" maxColSha="948" drainMin="317" drainMax="317" drainMinSha="467" drainMaxSha="468" color="EX-dark-tan" />
    <node name="5217" row="151" minCol="151" maxCol="318" minColSha="221" maxColSha="952" drainMin="318" drainMax="318" drainMinSha="469" drainMaxSha="470" color="EX-pale-blue-magenta" />
    <node name="3303" row="152" minCol="152" maxCol="319" minColSha="223" maxColSha="954" drainMin="319" drainMax="319" drainMinSha="471" drainMaxSha="472" color="EX-pale-yellow orange" />
    <node name="3553" row="153" minCol="153" maxCol="323" minColSha="225" maxColSha="966" drainMin="320" drainMax="323" drainMinSha="473" drainMaxSha="477" color="EX-medium-magenta" />
    <node name="6013" row="154" minCol="154" maxCol="327" minColSha="226" maxColSha="979" drainMin="324" drainMax="327" drainMinSha="478" drainMaxSha="482" color="EX-pale-red" />
    <node name="6560" row="155" minCol="155" maxCol="155" minColSha="227" maxColSha="483" drainMinSha="483" drainMaxSha="483" color="EX-pale-cyan" />
    <node name="32" row="156" minCol="156" maxCol="332" minColSha="229" maxColSha="995" drainMin="328" drainMax="332" drainMinSha="484" drainMaxSha="489" color="EX-pale-yellow-green" />
    <node name="3663" row="157" minCol="157" maxCol="334" minColSha="231" maxColSha="999" drainMin="333" drainMax="334" drainMinSha="490" drainMaxSha="492" color="EX-pale-purple" />
    <node name="2709" row="158" minCol="158" maxCol="336" minColSha="233" maxColSha="1005" drainMin="335" drainMax="336" drainMinSha="493" drainMaxSha="495" color="EX-pale-magenta" />
    <node name="7702" row="159" minCol="159" maxCol="338" minColSha="234" maxColSha="1009" drainMin="337" drainMax="338" drainMinSha="496" drainMaxSha="498" color="EX-pale-red-orange" />
    <node name="3355" row="160" minCol="160" maxCol="160" minColSha="235" maxColSha="499" drainMinSha="499" drainMaxSha="499" color="EX-blue" />
    <node name="3431" row="161" minCol="161" maxCol="341" minColSha="237" maxColSha="1021" drainMin="339" drainMax="341" drainMinSha="500" drainMaxSha="503" color="EX-orange" />
    <node name="9085" row="162" minCol="162" maxCol="162" minColSha="238" maxColSha="504" drainMinSha="504" drainMaxSha="504" color="EX-dark-cyan" />
    <node name="3815" row="163" minCol="163" maxCol="343" minColSha="240" maxColSha="1027" drainMin="342" drainMax="343" drainMinSha="505" drainMaxSha="507" color="EX-red" />
    <node name="7589" row="164" minCol="164" maxCol="345" minColSha="241" maxColSha="1036" drainMin="344" drainMax="345" drainMinSha="508" drainMaxSha="510" color="EX-dark-orange" />
    <node name="16" row="165" minCol="165" maxCol="348" minColSha="243" maxColSha="1047" drainMin="346" drainMax="348" drainMinSha="511" drainMaxSha="514" color="EX-dark-gray-purple" />
    <node name="6094" row="166" minCol="166" maxCol="350" minColSha="244" maxColSha="1052" drainMin="349" drainMax="350" drainMinSha="515" drainMaxSha="517" color="EX-cyan" />
    <node name="2477" row="167" minCol="167" maxCol="351" minColSha="245" maxColSha="1054" drainMin="351" drainMax="351" drainMinSha="518" drainMaxSha="519" color="EX-yellow-orange" />
    <node name="9728" row="168" minCol="168" maxCol="352" minColSha="246" maxColSha="1059" drainMin="352" drainMax="352" drainMinSha="520" drainMaxSha="521" color="EX-pure-blue" />
    <node name="439" row="169" minCol="169" maxCol="353" minColSha="248" maxColSha="1061" drainMin="353" drainMax="353" drainMinSha="522" drainMaxSha="523" color="EX-dark-yellow-green" />
    <node name="8310" row="170" minCol="170" maxCol="354" minColSha="249" maxColSha="1063" drainMin="354" drainMax="354" drainMinSha="524" drainMaxSha="525" color="EX-dark-magenta" />
    <node name="8499" row="171" minCol="171" maxCol="355" minColSha="250" maxColSha="1065" drainMin="355" drainMax="355" drainMinSha="526" drainMaxSha="527" color="EX-dark-green" />
    <node name="8509" row="172" minCol="172" maxCol="356" minColSha="251" maxColSha="1066" drainMin="356" drainMax="356" drainMinSha="528" drainMaxSha="529" color="EX-blue-magenta" />
    <node name="8753" row="173" minCol="173" maxCol="362" minColSha="253" maxColSha="1085" drainMin="357" drainMax="362" drainMinSha="530" drainMaxSha="536" color="EX-yellow-green" />
    <node name="8185" row="174" minCol="174" maxCol="364" minColSha="254" maxColSha="1091" drainMin="363" drainMax="364" drainMinSha="537" drainMaxSha="539" color="EX-magenta" />
    <node name="3928" row="175" minCol="175" maxCol="365" minColSha="255" maxColSha="1095" drainMin="365" drainMax="365" drainMinSha="540" drainMaxSha="541" color="EX-green" />
    <node name="3223" row="176" minCol="176" maxCol="176" minColSha="256" maxColSha="542" drainMinSha="542" drainMaxSha="542" color="EX-yellow" />
    <node name="3518" row="177" minCol="177" maxCol="367" minColSha="258" maxColSha="1103" drainMin="366" drainMax="367" drainMinSha="543" drainMaxSha="545" color="EX-purple" />
    <node name="5415" row="178" minCol="178" maxCol="372" minColSha="260" maxColSha="1115" drainMin="368" drainMax="372" drainMinSha="546" drainMaxSha="551" color="EX-dark-purple" />
    <node name="5985" row="179" minCol="179" maxCol="376" minColSha="261" maxColSha="1121" drainMin="373" drainMax="376" drainMinSha="552" drainMaxSha="556" color="EX-dark-red" />
    <node name="5337" row="180" minCol="180" maxCol="377" minColSha="262" maxColSha="1123" drainMin="377" drainMax="377" drainMinSha="557" drainMaxSha="558" color="EX-pale-green" />
    <node name="6571" row="181" minCol="181" maxCol="378" minColSha="263" maxColSha="1127" drainMin="378" drainMax="378" drainMinSha="559" drainMaxSha="560" color="EX-pale-blue" />
    <node name="2049" row="182" minCol="182" maxCol="382" minColSha="266" maxColSha="1142" drainMin="379" drainMax="382" drainMinSha="561" drainMaxSha="565" color="EX-dark-tan" />
    <node name="9984" row="183" minCol="183" maxCol="385" minColSha="267" maxColSha="1151" drainMin="383" drainMax="385" drainMinSha="566" drainMaxSha="569" color="EX-pale-blue-magenta" />
    <node name="650" row="184" minCol="184" maxCol="389" minColSha="269" maxColSha="1160" drainMin="386" drainMax="389" drainMinSha="570" drainMaxSha="574" color="EX-pale-yellow orange" />
    <node name="8451" row="185" minCol="185" maxCol="393" minColSha="270" maxColSha="1173" drainMin="390" drainMax="393" drainMinSha="575" drainMaxSha="579" color="EX-medium-magenta" />
    <node name="4163" row="186" minCol="186" maxCol="396" minColSha="271" maxColSha="1182" drainMin="394" drainMax="396" drainMinSha="580" drainMaxSha="583" color="EX-pale-red" />
    <node name="762" row="187" minCol="187" maxCol="399" minColSha="273" maxColSha="1188" drainMin="397" drainMax="399" drainMinSha="584" drainMaxSha="587" color="EX-pale-cyan" />
    <node name="4829" row="188" minCol="188" maxCol="400" minColSha="274" maxColSha="1190" drainMin="400" drainMax="400" drainMinSha="588" drainMaxSha="589" color="EX-pale-yellow-green" />
    <node name="2692" row="189" minCol="189" maxCol="405" minColSha="276" maxColSha="1208" drainMin="401" drainMax="405" drainMinSha="590" drainMaxSha="595" color="EX-pale-purple" />
    <node name="2693" row="190" minCol="190" maxCol="190" minColSha="277" maxColSha="596" drainMinSha="596" drainMaxSha="596" color="EX-pale-magenta" />
    <node name="5460" row="191" minCol="191" maxCol="408" minColSha="279" maxColSha="1219" drainMin="406" drainMax="408" drainMinSha="597" drainMaxSha="600" color="EX-pale-red-orange" />
    <node name="5708" row="192" minCol="192" maxCol="411" minColSha="280" maxColSha="1228" drainMin="409" drainMax="411" drainMinSha="601" drainMaxSha="604" color="EX-blue" />
    <node name="4800" row="193" minCol="193" maxCol="412" minColSha="282" maxColSha="1230" drainMin="412" drainMax="412" drainMinSha="605" drainMaxSha="606" color="EX-orange" />
    <node name="7720" row="194" minCol="194" maxCol="413" minColSha="283" maxColSha="1234" drainMin="413" drainMax="413" drainMinSha="607" drainMaxSha="608" color="EX-dark-cyan" />
    <node name="5202" row="195" minCol="195" maxCol="195" minColSha="284" maxColSha="609" drainMinSha="609" drainMaxSha="609" color="EX-red" />
    <node name="5896" row="196" minCol="196" maxCol="196" minColSha="285" maxColSha="610" drainMinSha="610" drainMaxSha="610" color="EX-dark-orange" />
    <node name="7063" row="197" minCol="197" maxCol="197" minColSha="286" maxColSha="611" drainMinSha="611" drainMaxSha="611" color="EX-dark-gray-purple" />
    <node name="8854" row="198" minCol="198" maxCol="415" minColSha="288" maxColSha="1240" drainMin="414" drainMax="415" drainMinSha="612" drainMaxSha="614" color="EX-cyan" />
    <node name="197" row="199" minCol="199" maxCol="199" minColSha="290" maxColSha="615" drainMinSha="615" drainMaxSha="615" color="EX-yellow-orange" />
    <node name="8989" row="200" minCol="200" maxCol="418" minColSha="292" maxColSha="1249" drainMin="416" drainMax="418" drainMinSha="616" drainMaxSha="619" color="EX-pure-blue" />
    <node name="9411" row="201" minCol="201" maxCol="419" minColSha="293" maxColSha="1251" drainMin="419" drainMax="419" drainMinSha="620" drainMaxSha="621" color="EX-dark-yellow-green" />
    <node name="5368" row="202" minCol="202" maxCol="202" minColSha="295" maxColSha="622" drainMinSha="622" drainMaxSha="622" color="EX-dark-magenta" />
    <node name="1768" row="203" minCol="203" maxCol="421" minColSha="297" maxColSha="1256" drainMin="420" drainMax="421" drainMinSha="623" drainMaxSha="625" color="EX-dark-green" />
    <node name="1953" row="204" minCol="204" maxCol="423" minColSha="298" maxColSha="1264" drainMin="422" drainMax="423" drainMinSha="626" drainMaxSha="628" color="EX-blue-magenta" />
    <node name="2627" row="205" minCol="205" maxCol="424" minColSha="299" maxColSha="1268" drainMin="424" drainMax="424" drainMinSha="629" drainMaxSha="630" color="EX-yellow-green" />
    <node name="5290" row="206" minCol="206" maxCol="425" minColSha="300" maxColSha="1271" drainMin="425" drainMax="425" drainMinSha="631" drainMaxSha="632" color="EX-magenta" />
    <node name="9650" row="207" minCol="207" maxCol="207" minColSha="301" maxColSha="633" drainMinSha="633" drainMaxSha="633" color="EX-green" />
    <node name="5814" row="208" minCol="208" maxCol="426" minColSha="303" maxColSha="1274" drainMin="426" drainMax="426" drainMinSha="634" drainMaxSha="635" color="EX-yellow" />
    <node name="6664" row="209" minCol="209" maxCol="427" minColSha="304" maxColSha="1276" drainMin="427" drainMax="427" drainMinSha="636" drainMaxSha="637" color="EX-purple" />
    <node name="2520" row="210" minCol="210" maxCol="210" minColSha="307" maxColSha="638" drainMinSha="638" drainMaxSha="638" color="EX-dark-purple" />
    <node name="5458" row="211" minCol="211" maxCol="429" minColSha="309" maxColSha="1279" drainMin="428" drainMax="429" drainMinSha="639" drainMaxSha="641" color="EX-dark-red" />
    <node name="1155" row="212" minCol="212" maxCol="212" minColSha="310" maxColSha="642" drainMinSha="642" drainMaxSha="642" color="EX-pale-green" />
    <node name="2992" row="213" minCol="213" maxCol="432" minColSha="312" maxColSha="1288" drainMin="430" drainMax="432" drainMinSha="643" drainMaxSha="646" color="EX-pale-blue" />
    <node name="7718" row="214" minCol="214" maxCol="214" minColSha="313" maxColSha="647" drainMinSha="647" drainMaxSha="647" color="EX-dark-tan" />
    <node name="430" row="215" minCol="215" maxCol="434" minColSha="315" maxColSha="1295" drainMin="433" drainMax="434" drainMinSha="648" drainMaxSha="650" color="EX-pale-blue-magenta" />
    <node name="7050" row="216" minCol="216" maxCol="436" minColSha="317" maxColSha="1301" drainMin="435" drainMax="436" drainMinSha="651" drainMaxSha="653" color="EX-pale-yellow orange" />
    <node name="2601" row="217" minCol="217" maxCol="437" minColSha="318" maxColSha="1304" drainMin="437" drainMax="437" drainMinSha="654" drainMaxSha="655" color="EX-medium-magenta" />
    <node name="6262" row="218" minCol="218" maxCol="438" minColSha="319" maxColSha="1307" drainMin="438" drainMax="438" drainMinSha="656" drainMaxSha="657" color="EX-pale-red" />
    <node name="5693" row="219" minCol="219" maxCol="219" minColSha="320" maxColSha="658" drainMinSha="658" drainMaxSha="658" color="EX-pale-cyan" />
    <node name="9207" row="220" minCol="220" maxCol="442" minColSha="322" maxColSha="1319" drainMin="439" drainMax="442" drainMinSha="659" drainMaxSha="663" color="EX-pale-yellow-green" />
    <node name="4418" row="221" minCol="221" maxCol="443" minColSha="323" maxColSha="1320" drainMin="443" drainMax="443" drainMinSha="664" drainMaxSha="665" color="EX-pale-purple" />
    <node name="1395" row="222" minCol="222" maxCol="447" minColSha="326" maxColSha="1336" drainMin="444" drainMax="447" drainMinSha="666" drainMaxSha="670" color="EX-pale-magenta" />
    <node name="7224" row="223" minCol="223" maxCol="448" minColSha="327" maxColSha="1338" drainMin="448" drainMax="448" drainMinSha="671" drainMaxSha="672" color="EX-pale-red-orange" />
    <node name="8554" row="224" minCol="224" maxCol="449" minColSha="328" maxColSha="1340" drainMin="449" drainMax="449" drainMinSha="673" drainMaxSha="674" color="EX-blue" />
    <node name="936" row="225" minCol="225" maxCol="450" minColSha="329" maxColSha="1342" drainMin="450" drainMax="450" drainMinSha="675" drainMaxSha="676" color="EX-orange" />
    <node name="790" row="226" minCol="226" maxCol="453" minColSha="331" maxColSha="1349" drainMin="451" drainMax="453" drainMinSha="677" drainMaxSha="680" color="EX-dark-cyan" />
    <node name="976" row="227" minCol="227" maxCol="456" minColSha="332" maxColSha="1355" drainMin="454" drainMax="456" drainMinSha="681" drainMaxSha="684" color="EX-red" />
    <node name="1965" row="228" minCol="228" maxCol="457" minColSha="333" maxColSha="1357" drainMin="457" drainMax="457" drainMinSha="685" drainMaxSha="686" color="EX-dark-orange" />
    <node name="1201" row="229" minCol="229" maxCol="459" minColSha="335" maxColSha="1363" drainMin="458" drainMax="459" drainMinSha="687" drainMaxSha="689" color="EX-dark-gray-purple" />
    <node name="4400" row="230" minCol="230" maxCol="461" minColSha="336" maxColSha="1368" drainMin="460" drainMax="461" drainMinSha="690" drainMaxSha="692" color="EX-cyan" />
    <node name="2265" row="231" minCol="231" maxCol="464" minColSha="339" maxColSha="1375" drainMin="462" drainMax="464" drainMinSha="693" drainMaxSha="696" color="EX-yellow-orange" />
    <node name="8836" row="232" minCol="232" maxCol="466" minColSha="340" maxColSha="1381" drainMin="465" drainMax="466" drainMinSha="697" drainMaxSha="699" color="EX-pure-blue" />
    <node name="9147" row="233" minCol="233" maxCol="469" minColSha="342" maxColSha="1392" drainMin="467" drainMax="469" drainMinSha="700" drainMaxSha="703" color="EX-dark-yellow-green" />
    <node name="416" row="234" minCol="234" maxCol="473" minColSha="344" maxColSha="1408" drainMin="470" drainMax="473" drainMinSha="704" drainMaxSha="708" color="EX-dark-magenta" />
    <node name="4810" row="235" minCol="235" maxCol="235" minColSha="345" maxColSha="709" drainMinSha="709" drainMaxSha="709" color="EX-dark-green" />
    <node name="667" row="236" minCol="236" maxCol="477" minColSha="347" maxColSha="1416" drainMin="474" drainMax="477" drainMinSha="710" drainMaxSha="714" color="EX-blue-magenta" />
    <node name="6473" row="237" minCol="237" maxCol="479" minColSha="348" maxColSha="1421" drainMin="478" drainMax="479" drainMinSha="715" drainMaxSha="717" color="EX-yellow-green" />
    <node name="4456" row="238" minCol="238" maxCol="480" minColSha="350" maxColSha="1425" drainMin="480" drainMax="480" drainMinSha="718" drainMaxSha="719" color="EX-magenta" />
    <node name="6216" row="239" minCol="239" maxCol="481" minColSha="351" maxColSha="1429" drainMin="481" drainMax="481" drainMinSha="720" drainMaxSha="721" color="EX-green" />
    <node name="6249" row="240" minCol="240" maxCol="484" minColSha="353" maxColSha="1435" drainMin="482" drainMax="484" drainMinSha="722" drainMaxSha="725" color="EX-yellow" />
    <node name="8362" row="241" minCol="241" maxCol="486" minColSha="355" maxColSha="1443" drainMin="485" drainMax="486" drainMinSha="726" drainMaxSha="728" color="EX-purple" />
    <node name="264" row="242" minCol="242" maxCol="491" minColSha="357" maxColSha="1458" drainMin="487" drainMax="491" drainMinSha="729" drainMaxSha="734" color="EX-dark-purple" />
    <node name="5905" row="243" minCol="243" maxCol="495" minColSha="358" maxColSha="1471" drainMin="492" drainMax="495" drainMinSha="735" drainMaxSha="740" color="EX-dark-red" />
    <node name="2674" row="244" minCol="244" maxCol="498" minColSha="359" maxColSha="1479" drainMin="496" drainMax="498" drainMinSha="741" drainMaxSha="744" color="EX-pale-green" />
    <node name="2086" row="245" minCol="245" maxCol="499" minColSha="360" maxColSha="1481" drainMin="499" drainMax="499" drainMinSha="745" drainMaxSha="746" color="EX-pale-blue" />
    <node name="4000" row="246" minCol="246" maxCol="503" minColSha="362" maxColSha="1494" drainMin="500" drainMax="503" drainMinSha="747" drainMaxSha="751" color="EX-dark-tan" />
    <node name="1023" row="247" minCol="247" maxCol="293" minColSha="363" maxColSha="753" drainMinSha="752" drainMaxSha="753" color="EX-pale-blue-magenta" />
    <node name="3233" row="248" minCol="248" maxCol="504" minColSha="364" maxColSha="1496" drainMin="504" drainMax="504" drainMinSha="754" drainMaxSha="755" color="EX-pale-yellow orange" />
    <node name="6206" row="249" minCol="249" maxCol="506" minColSha="366" maxColSha="1505" drainMin="505" drainMax="506" drainMinSha="756" drainMaxSha="758" color="EX-medium-magenta" />
    <node name="1079" row="250" minCol="250" maxCol="507" minColSha="368" maxColSha="1508" drainMin="507" drainMax="507" drainMinSha="759" drainMaxSha="760" color="EX-pale-red" />
    <node name="5084" row="251" minCol="251" maxCol="510" minColSha="370" maxColSha="1522" drainMin="508" drainMax="510" drainMinSha="761" drainMaxSha="764" color="EX-pale-cyan" />
    <node name="3596" row="252" minCol="252" maxCol="512" minColSha="371" maxColSha="1523" drainMin="511" drainMax="512" drainMinSha="765" drainMaxSha="767" color="EX-pale-yellow-green" />
    <node name="5753" row="253" minCol="253" maxCol="513" minColSha="372" maxColSha="1525" drainMin="513" drainMax="513" drainMinSha="768" drainMaxSha="769" color="EX-pale-purple" />
    <node name="7155" row="254" minCol="254" maxCol="514" minColSha="373" maxColSha="1527" drainMin="514" drainMax="514" drainMinSha="770" drainMaxSha="771" color="EX-pale-magenta" />
    <node name="3275" row="255" minCol="255" maxCol="255" minColSha="374" maxColSha="772" drainMinSha="772" drainMaxSha="772" color="EX-pale-red-orange" />
    <node name="7220" row="256" minCol="256" maxCol="518" minColSha="376" maxColSha="1538" drainMin="515" drainMax="518" drainMinSha="773" drainMaxSha="777" color="EX-blue" />
    <node name="7181" row="257" minCol="257" maxCol="519" minColSha="377" maxColSha="1541" drainMin="519" drainMax="519" drainMinSha="778" drainMaxSha="779" color="EX-orange" />
    <node name="9530" row="258" minCol="258" maxCol="520" minColSha="378" maxColSha="1544" drainMin="520" drainMax="520" drainMinSha="780" drainMaxSha="781" color="EX-dark-cyan" />
    <node name="7770" row="259" minCol="259" maxCol="523" minColSha="380" maxColSha="1554" drainMin="521" drainMax="523" drainMinSha="782" drainMaxSha="785" color="EX-red" />
    <node name="8798" row="260" minCol="260" maxCol="525" minColSha="381" maxColSha="1557" drainMin="524" drainMax="525" drainMinSha="786" drainMaxSha="788" color="EX-dark-orange" />
    <node name="7744" row="261" minCol="261" maxCol="261" minColSha="382" maxColSha="789" drainMinSha="789" drainMaxSha="789" color="EX-dark-gray-purple" />
    <node name="4852" row="262" minCol="262" maxCol="526" minColSha="384" maxColSha="1558" drainMin="526" drainMax="526" drainMinSha="790" drainMaxSha="791" color="EX-cyan" />
    <node name="3826" row="263" minCol="263" maxCol="529" minColSha="386" maxColSha="1568" drainMin="527" drainMax="529" drainMinSha="792" drainMaxSha="796" color="EX-yellow-orange" />
    <node name="9705" row="264" minCol="264" maxCol="531" minColSha="387" maxColSha="1574" drainMin="530" drainMax="531" drainMinSha="797" drainMaxSha="799" color="EX-pure-blue" />
    <node name="460" row="265" minCol="265" maxCol="532" minColSha="388" maxColSha="1576" drainMin="532" drainMax="532" drainMinSha="800" drainMaxSha="801" color="EX-dark-yellow-green" />
    <node name="5402" row="266" minCol="266" maxCol="534" minColSha="390" maxColSha="1585" drainMin="533" drainMax="534" drainMinSha="802" drainMaxSha="804" color="EX-dark-magenta" />
    <node name="4896" row="267" minCol="267" maxCol="373" minColSha="392" maxColSha="806" drainMinSha="805" drainMaxSha="806" color="EX-dark-green" />
    <node name="7376" row="268" minCol="268" maxCol="537" minColSha="394" maxColSha="1595" drainMin="535" drainMax="537" drainMinSha="807" drainMaxSha="810" color="EX-blue-magenta" />
    <node name="6778" row="269" minCol="269" maxCol="539" minColSha="395" maxColSha="1600" drainMin="538" drainMax="539" drainMinSha="811" drainMaxSha="813" color="EX-yellow-green" />
    <node name="9753" row="270" minCol="270" maxCol="540" minColSha="396" maxColSha="1603" drainMin="540" drainMax="540" drainMinSha="814" drainMaxSha="815" color="EX-magenta" />
    <node name="6907" row="271" minCol="271" maxCol="271" minColSha="398" maxColSha="816" drainMinSha="816" drainMaxSha="816" color="EX-green" />
    <node name="6629" row="272" minCol="272" maxCol="543" minColSha="400" maxColSha="1614" drainMin="541" drainMax="543" drainMinSha="817" drainMaxSha="820" color="EX-yellow" />
    <node name="3079" row="273" minCol="273" maxCol="544" minColSha="402" maxColSha="1617" drainMin="544" drainMax="544" drainMinSha="821" drainMaxSha="822" color="EX-purple" />
    <node name="362" row="274" minCol="274" maxCol="545" minColSha="403" maxColSha="1621" drainMin="545" drainMax="545" drainMinSha="823" drainMaxSha="824" color="EX-dark-purple" />
    <node name="5702" row="275" minCol="275" maxCol="548" minColSha="406" maxColSha="1628" drainMin="546" drainMax="548" drainMinSha="825" drainMaxSha="828" color="EX-dark-red" />
    <node name="6155" row="276" minCol="276" maxCol="550" minColSha="407" maxColSha="1630" drainMin="549" drainMax="550" drainMinSha="829" drainMaxSha="831" color="EX-pale-green" />
    <node name="9443" row="277" minCol="277" maxCol="552" minColSha="408" maxColSha="1634" drainMin="551" drainMax="552" drainMinSha="832" drainMaxSha="834" color="EX-pale-blue" />
    <node name="2210" row="278" minCol="278" maxCol="553" minColSha="409" maxColSha="1636" drainMin="553" drainMax="553" drainMinSha="835" drainMaxSha="836" color="EX-dark-tan" />
    <node name="6592" row="279" minCol="279" maxCol="554" minColSha="410" maxColSha="1639" drainMin="554" drainMax="554" drainMinSha="837" drainMaxSha="838" color="EX-pale-blue-magenta" />
    <node name="562" row="280" minCol="280" maxCol="556" minColSha="412" maxColSha="1646" drainMin="555" drainMax="556" drainMinSha="839" drainMaxSha="841" color="EX-pale-yellow orange" />
    <node name="471" row="281" minCol="281" maxCol="557" minColSha="413" maxColSha="1650" drainMin="557" drainMax="557" drainMinSha="842" drainMaxSha="843" color="EX-medium-magenta" />
    <node name="2585" row="282" minCol="282" maxCol="282" minColSha="414" maxColSha="844" drainMinSha="844" drainMaxSha="844" color="EX-pale-red" />
    <node name="2121" row="283" minCol="283" maxCol="560" minColSha="416" maxColSha="1660" drainMin="558" drainMax="560" drainMinSha="845" drainMaxSha="848" color="EX-pale-cyan" />
    <node name="5741" row="284" minCol="284" maxCol="563" minColSha="417" maxColSha="1669" drainMin="561" drainMax="563" drainMinSha="849" drainMaxSha="852" color="EX-pale-yellow-green" />
    <node name="4988" row="285" minCol="285" maxCol="285" minColSha="418" maxColSha="853" drainMinSha="853" drainMaxSha="853" color="EX-pale-purple" />
    <node name="335" row="286" minCol="286" maxCol="566" minColSha="420" maxColSha="1677" drainMin="564" drainMax="566" drainMinSha="854" drainMaxSha="857" color="EX-pale-magenta" />
    <node name="2608" row="287" minCol="287" maxCol="568" minColSha="421" maxColSha="1685" drainMin="567" drainMax="568" drainMinSha="858" drainMaxSha="860" color="EX-pale-red-orange" />
    <node name="4684" row="288" minCol="288" maxCol="570" minColSha="422" maxColSha="1689" drainMin="569" drainMax="570" drainMinSha="861" drainMaxSha="863" color="EX-blue" />
    <node name="4494" row="289" minCol="289" maxCol="571" minColSha="424" maxColSha="1691" drainMin="571" drainMax="571" drainMinSha="864" drainMaxSha="865" color="EX-orange" />
    <node name="8973" row="290" minCol="290" maxCol="572" minColSha="425" maxColSha="1694" drainMin="572" drainMax="572" drainMinSha="866" drainMaxSha="867" color="EX-dark-cyan" />
    <node name="3565" row="291" minCol="291" maxCol="573" minColSha="427" maxColSha="1696" drainMin="573" drainMax="573" drainMinSha="868" drainMaxSha="869" color="EX-red" />
    <node name="5194" row="292" minCol="292" maxCol="574" minColSha="428" maxColSha="1697" drainMin="574" drainMax="574" drainMinSha="870" drainMaxSha="871" color="EX-dark-orange" />
    <node name="3714" row="293" minCol="294" maxCol="575" minColSha="432" maxColSha="1298" drainMin="575" drainMax="575" drainMinSha="872" drainMaxSha="873" color="EX-dark-gray-purple" />
    <node name="974" row="294" minCol="295" maxCol="295" minColSha="433" maxColSha="874" drainMinSha="874" drainMaxSha="874" color="EX-cyan" />
    <node name="2274" row="295" minCol="296" maxCol="580" minColSha="435" maxColSha="1715" drainMin="576" drainMax="580" drainMinSha="875" drainMaxSha="880" color="EX-yellow-orange" />
    <node name="9138" row="296" minCol="297" maxCol="582" minColSha="436" maxColSha="1717" drainMin="581" drainMax="582" drainMinSha="881" drainMaxSha="883" color="EX-pure-blue" />
    <node name="773" row="297" minCol="298" maxCol="586" minColSha="438" maxColSha="1730" drainMin="583" drainMax="586" drainMinSha="884" drainMaxSha="888" color="EX-dark-yellow-green" />
    <node name="64" row="298" minCol="299" maxCol="589" minColSha="439" maxColSha="1739" drainMin="587" drainMax="589" drainMinSha="889" drainMaxSha="892" color="EX-dark-magenta" />
    <node name="6447" row="299" minCol="300" maxCol="594" minColSha="441" maxColSha="1751" drainMin="590" drainMax="594" drainMinSha="893" drainMaxSha="898" color="EX-dark-green" />
    <node name="2164" row="300" minCol="301" maxCol="597" minColSha="442" maxColSha="1758" drainMin="595" drainMax="597" drainMinSha="899" drainMaxSha="902" color="EX-blue-magenta" />
    <node name="8483" row="301" minCol="302" maxCol="600" minColSha="443" maxColSha="1766" drainMin="598" drainMax="600" drainMinSha="903" drainMaxSha="906" color="EX-yellow-green" />
    <node name="1748" row="302" minCol="303" maxCol="602" minColSha="445" maxColSha="1770" drainMin="601" drainMax="602" drainMinSha="907" drainMaxSha="909" color="EX-magenta" />
    <node name="505" row="303" minCol="304" maxCol="603" minColSha="446" maxColSha="1772" drainMin="603" drainMax="603" drainMinSha="910" drainMaxSha="911" color="EX-green" />
    <node name="4346" row="304" minCol="305" maxCol="605" minColSha="448" maxColSha="1777" drainMin="604" drainMax="605" drainMinSha="912" drainMaxSha="914" color="EX-yellow" />
    <node name="6061" row="305" minCol="306" maxCol="606" minColSha="449" maxColSha="1779" drainMin="606" drainMax="606" drainMinSha="915" drainMaxSha="916" color="EX-purple" />
    <node name="207" row="306" minCol="307" maxCol="607" minColSha="451" maxColSha="1782" drainMin="607" drainMax="607" drainMinSha="917" drainMaxSha="918" color="EX-dark-purple" />
    <node name="8990" row="307" minCol="309" maxCol="610" minColSha="454" maxColSha="1790" drainMin="608" drainMax="610" drainMinSha="919" drainMaxSha="922" color="EX-dark-red" />
    <node name="2097" row="308" minCol="310" maxCol="615" minColSha="458" maxColSha="1806" drainMin="611" drainMax="615" drainMinSha="923" drainMaxSha="928" color="EX-pale-green" />
    <node name="8193" row="309" minCol="311" maxCol="617" minColSha="459" maxColSha="1808" drainMin="616" drainMax="617" drainMinSha="929" drainMaxSha="931" color="EX-pale-blue" />
    <node name="7467" row="310" minCol="312" maxCol="618" minColSha="460" maxColSha="1813" drainMin="618" drainMax="618" drainMinSha="932" drainMaxSha="933" color="EX-dark-tan" />
    <node name="4813" row="311" minCol="313" maxCol="622" minColSha="463" maxColSha="1824" drainMin="619" drainMax="622" drainMinSha="934" drainMaxSha="938" color="EX-pale-blue-magenta" />
    <node name="5106" row="312" minCol="314" maxCol="625" minColSha="464" maxColSha="1830" drainMin="623" drainMax="625" drainMinSha="939" drainMaxSha="942" color="EX-pale-yellow orange" />
    <node name="6754" row="313" minCol="315" maxCol="628" minColSha="465" maxColSha="1842" drainMin="626" drainMax="628" drainMinSha="943" drainMaxSha="946" color="EX-medium-magenta" />
    <node name="6318" row="314" minCol="316" maxCol="316" minColSha="466" maxColSha="947" drainMinSha="947" drainMaxSha="947" color="EX-pale-red" />
    <node name="6550" row="315" minCol="317" maxCol="631" minColSha="468" maxColSha="1853" drainMin="629" drainMax="631" drainMinSha="948" drainMaxSha="951" color="EX-pale-cyan" />
    <node name="8591" row="316" minCol="318" maxCol="632" minColSha="470" maxColSha="1854" drainMin="632" drainMax="632" drainMinSha="952" drainMaxSha="953" color="EX-pale-yellow-green" />
    <node name="871" row="317" minCol="319" maxCol="635" minColSha="472" maxColSha="1864" drainMin="633" drainMax="635" drainMinSha="954" drainMaxSha="957" color="EX-pale-purple" />
    <node name="5763" row="318" minCol="320" maxCol="638" minColSha="474" maxColSha="1874" drainMin="636" drainMax="638" drainMinSha="958" drainMaxSha="961" color="EX-pale-magenta" />
    <node name="8497" row="319" minCol="321" maxCol="640" minColSha="475" maxColSha="1882" drainMin="639" drainMax="640" drainMinSha="962" drainMaxSha="964" color="EX-pale-red-orange" />
    <node name="3207" row="320" minCol="322" maxCol="322" minColSha="476" maxColSha="965" drainMinSha="965" drainMaxSha="965" color="EX-blue" />
    <node name="6387" row="321" minCol="323" maxCol="323" minColSha="477" maxColSha="966" drainMinSha="966" drainMaxSha="966" color="EX-orange" />
    <node name="3703" row="322" minCol="324" maxCol="644" minColSha="479" maxColSha="1893" drainMin="641" drainMax="644" drainMinSha="967" drainMaxSha="971" color="EX-dark-cyan" />
    <node name="2946" row="323" minCol="325" maxCol="647" minColSha="480" maxColSha="1904" drainMin="645" drainMax="647" drainMinSha="972" drainMaxSha="975" color="EX-red" />
    <node name="3204" row="324" minCol="326" maxCol="649" minColSha="481" maxColSha="1908" drainMin="648" drainMax="649" drainMinSha="976" drainMaxSha="978" color="EX-dark-orange" />
    <node name="8888" row="325" minCol="327" maxCol="651" minColSha="482" maxColSha="1917" drainMin="650" drainMax="651" drainMinSha="979" drainMaxSha="981" color="EX-dark-gray-purple" />
    <node name="1266" row="326" minCol="328" maxCol="655" minColSha="485" maxColSha="1932" drainMin="652" drainMax="655" drainMinSha="982" drainMaxSha="986" color="EX-cyan" />
    <node name="6985" row="327" minCol="329" maxCol="658" minColSha="486" maxColSha="1940" drainMin="656" drainMax="658" drainMinSha="987" drainMaxSha="990" color="EX-yellow-orange" />
    <node name="2581" row="328" minCol="330" maxCol="659" minColSha="487" maxColSha="1943" drainMin="659" drainMax="659" drainMinSha="991" drainMaxSha="992" color="EX-pure-blue" />
    <node name="3" row="329" minCol="331" maxCol="660" minColSha="488" maxColSha="1944" drainMin="660" drainMax="660" drainMinSha="993" drainMaxSha="994" color="EX-dark-yellow-green" />
    <node name="1559" row="330" minCol="332" maxCol="332" minColSha="489" maxColSha="995" drainMinSha="995" drainMaxSha="995" color="EX-dark-magenta" />
    <node name="594" row="331" minCol="333" maxCol="662" minColSha="491" maxColSha="1951" drainMin="661" drainMax="662" drainMinSha="996" drainMaxSha="998" color="EX-dark-green" />
    <node name="8059" row="332" minCol="334" maxCol="664" minColSha="492" maxColSha="1956" drainMin="663" drainMax="664" drainMinSha="999" drainMaxSha="1001" color="EX-blue-magenta" />
    <node name="6337" row="333" minCol="335" maxCol="666" minColSha="494" maxColSha="1961" drainMin="665" drainMax="666" drainMinSha="1002" drainMaxSha="1004" color="EX-yellow-green" />
    <node name="4697" row="334" minCol="336" maxCol="336" minColSha="495" maxColSha="1005" drainMinSha="1005" drainMaxSha="1005" color="EX-magenta" />
    <node name="219" row="335" minCol="337" maxCol="668" minColSha="497" maxColSha="1965" drainMin="667" drainMax="668" drainMinSha="1006" drainMaxSha="1008" color="EX-green" />
    <node name="8592" row="336" minCol="338" maxCol="669" minColSha="498" maxColSha="1966" drainMin="669" drainMax="669" drainMinSha="1009" drainMaxSha="1011" color="EX-yellow" />
    <node name="5607" row="337" minCol="339" maxCol="673" minColSha="501" maxColSha="1982" drainMin="670" drainMax="673" drainMinSha="1012" drainMaxSha="1016" color="EX-purple" />
    <node name="8755" row="338" minCol="340" maxCol="675" minColSha="502" maxColSha="1988" drainMin="674" drainMax="675" drainMinSha="1017" drainMaxSha="1020" color="EX-dark-purple" />
    <node name="6596" row="339" minCol="341" maxCol="341" minColSha="503" maxColSha="1021" drainMinSha="1021" drainMaxSha="1021" color="EX-dark-red" />
    <node name="7235" row="340" minCol="342" maxCol="679" minColSha="506" maxColSha="2005" drainMin="676" drainMax="679" drainMinSha="1022" drainMaxSha="1026" color="EX-pale-green" />
    <node name="9070" row="341" minCol="343" maxCol="681" minColSha="507" maxColSha="2011" drainMin="680" drainMax="681" drainMinSha="1027" drainMaxSha="1029" color="EX-pale-blue" />
    <node name="1553" row="342" minCol="344" maxCol="686" minColSha="509" maxColSha="2027" drainMin="682" drainMax="686" drainMinSha="1030" drainMaxSha="1035" color="EX-dark-tan" />
    <node name="4169" row="343" minCol="345" maxCol="689" minColSha="510" maxColSha="2036" drainMin="687" drainMax="689" drainMinSha="1036" drainMaxSha="1039" color="EX-pale-blue-magenta" />
    <node name="2609" row="344" minCol="346" maxCol="692" minColSha="512" maxColSha="2044" drainMin="690" drainMax="692" drainMinSha="1040" drainMaxSha="1043" color="EX-pale-yellow orange" />
    <node name="2660" row="345" minCol="347" maxCol="694" minColSha="513" maxColSha="2051" drainMin="693" drainMax="694" drainMinSha="1044" drainMaxSha="1046" color="EX-medium-magenta" />
    <node name="1782" row="346" minCol="348" maxCol="695" minColSha="514" maxColSha="2054" drainMin="695" drainMax="695" drainMinSha="1047" drainMaxSha="1048" color="EX-pale-red" />
    <node name="7763" row="347" minCol="349" maxCol="697" minColSha="516" maxColSha="2058" drainMin="696" drainMax="697" drainMinSha="1049" drainMaxSha="1051" color="EX-pale-cyan" />
    <node name="1802" row="348" minCol="350" maxCol="698" minColSha="517" maxColSha="2060" drainMin="698" drainMax="698" drainMinSha="1052" drainMaxSha="1053" color="EX-pale-yellow-green" />
    <node name="795" row="349" minCol="351" maxCol="701" minColSha="519" maxColSha="2071" drainMin="699" drainMax="701" drainMinSha="1054" drainMaxSha="1058" color="EX-pale-purple" />
    <node name="9065" row="350" minCol="352" maxCol="702" minColSha="521" maxColSha="2073" drainMin="702" drainMax="702" drainMinSha="1059" drainMaxSha="1060" color="EX-pale-magenta" />
    <node name="3398" row="351" minCol="353" maxCol="703" minColSha="523" maxColSha="2075" drainMin="703" drainMax="703" drainMinSha="1061" drainMaxSha="1062" color="EX-pale-red-orange" />
    <node name="9056" row="352" minCol="354" maxCol="704" minColSha="525" maxColSha="2078" drainMin="704" drainMax="704" drainMinSha="1063" drainMaxSha="1064" color="EX-blue" />
    <node name="6241" row="353" minCol="355" maxCol="355" minColSha="527" maxColSha="1065" drainMinSha="1065" drainMaxSha="1065" color="EX-orange" />
    <node name="4390" row="354" minCol="356" maxCol="705" minColSha="529" maxColSha="2079" drainMin="705" drainMax="705" drainMinSha="1066" drainMaxSha="1067" color="EX-dark-cyan" />
    <node name="9171" row="355" minCol="357" maxCol="710" minColSha="531" maxColSha="2094" drainMin="706" drainMax="710" drainMinSha="1068" drainMaxSha="1073" color="EX-red" />
    <node name="1888" row="356" minCol="358" maxCol="712" minColSha="532" maxColSha="2098" drainMin="711" drainMax="712" drainMinSha="1074" drainMaxSha="1076" color="EX-dark-orange" />
    <node name="4981" row="357" minCol="359" maxCol="714" minColSha="533" maxColSha="2101" drainMin="713" drainMax="714" drainMinSha="1077" drainMaxSha="1079" color="EX-dark-gray-purple" />
    <node name="6205" row="358" minCol="360" maxCol="716" minColSha="534" maxColSha="2107" drainMin="715" drainMax="716" drainMinSha="1080" drainMaxSha="1082" color="EX-cyan" />
    <node name="435" row="359" minCol="361" maxCol="717" minColSha="535" maxColSha="2109" drainMin="717" drainMax="717" drainMinSha="1083" drainMaxSha="1084" color="EX-yellow-orange" />
    <node name="5528" row="360" minCol="362" maxCol="718" minColSha="536" maxColSha="2113" drainMin="718" drainMax="718" drainMinSha="1085" drainMaxSha="1086" color="EX-pure-blue" />
    <node name="1250" row="361" minCol="363" maxCol="721" minColSha="538" maxColSha="2127" drainMin="719" drainMax="721" drainMinSha="1087" drainMaxSha="1090" color="EX-dark-yellow-green" />
    <node name="6879" row="362" minCol="364" maxCol="724" minColSha="539" maxColSha="2132" drainMin="722" drainMax="724" drainMinSha="1091" drainMaxSha="1094" color="EX-dark-magenta" />
    <node name="9188" row="363" minCol="365" maxCol="728" minColSha="541" maxColSha="2143" drainMin="725" drainMax="728" drainMinSha="1095" drainMaxSha="1099" color="EX-dark-green" />
    <node name="4877" row="364" minCol="366" maxCol="730" minColSha="544" maxColSha="2149" drainMin="729" drainMax="730" drainMinSha="1100" drainMaxSha="1102" color="EX-blue-magenta" />
    <node name="6654" row="365" minCol="367" maxCol="732" minColSha="545" maxColSha="2153" drainMin="731" drainMax="732" drainMinSha="1103" drainMaxSha="1105" color="EX-yellow-green" />
    <node name="9288" row="366" minCol="368" maxCol="734" minColSha="547" maxColSha="2161" drainMin="733" drainMax="734" drainMinSha="1106" drainMaxSha="1108" color="EX-magenta" />
    <node name="984" row="367" minCol="369" maxCol="736" minColSha="548" maxColSha="2168" drainMin="735" drainMax="736" drainMinSha="1109" drainMaxSha="1111" color="EX-green" />
    <node name="51" row="368" minCol="370" maxCol="737" minColSha="549" maxColSha="2171" drainMin="737" drainMax="737" drainMinSha="1112" drainMaxSha="1113" color="EX-yellow" />
    <node name="6118" row="369" minCol="371" maxCol="371" minColSha="550" maxColSha="1114" drainMinSha="1114" drainMaxSha="1114" color="EX-purple" />
    <node name="8984" row="370" minCol="372" maxCol="372" minColSha="551" maxColSha="1115" drainMinSha="1115" drainMaxSha="1115" color="EX-dark-purple" />
    <node name="4535" row="371" minCol="374" maxCol="739" minColSha="554" maxColSha="2173" drainMin="738" drainMax="739" drainMinSha="1116" drainMaxSha="1118" color="EX-dark-red" />
    <node name="3482" row="372" minCol="375" maxCol="740" minColSha="555" maxColSha="2175" drainMin="740" drainMax="740" drainMinSha="1119" drainMaxSha="1120" color="EX-pale-green" />
    <node name="4446" row="373" minCol="376" maxCol="741" minColSha="556" maxColSha="2178" drainMin="741" drainMax="741" drainMinSha="1121" drainMaxSha="1122" color="EX-pale-blue" />
    <node name="1385" row="374" minCol="377" maxCol="744" minColSha="558" maxColSha="2190" drainMin="742" drainMax="744" drainMinSha="1123" drainMaxSha="1126" color="EX-dark-tan" />
    <node name="7061" row="375" minCol="378" maxCol="746" minColSha="560" maxColSha="2197" drainMin="745" drainMax="746" drainMinSha="1127" drainMaxSha="1129" color="EX-pale-blue-magenta" />
    <node name="8434" row="376" minCol="379" maxCol="750" minColSha="562" maxColSha="2210" drainMin="747" drainMax="750" drainMinSha="1130" drainMaxSha="1134" color="EX-pale-yellow orange" />
    <node name="8764" row="377" minCol="380" maxCol="753" minColSha="563" maxColSha="2216" drainMin="751" drainMax="753" drainMinSha="1135" drainMaxSha="1138" color="EX-medium-magenta" />
    <node name="8862" row="378" minCol="381" maxCol="755" minColSha="564" maxColSha="2219" drainMin="754" drainMax="755" drainMinSha="1139" drainMaxSha="1141" color="EX-pale-red" />
    <node name="891" row="379" minCol="382" maxCol="756" minColSha="565" maxColSha="2221" drainMin="756" drainMax="756" drainMinSha="1142" drainMaxSha="1143" color="EX-pale-cyan" />
    <node name="6267" row="380" minCol="383" maxCol="759" minColSha="567" maxColSha="2228" drainMin="757" drainMax="759" drainMinSha="1144" drainMaxSha="1147" color="EX-pale-yellow-green" />
    <node name="8936" row="381" minCol="384" maxCol="761" minColSha="568" maxColSha="2232" drainMin="760" drainMax="761" drainMinSha="1148" drainMaxSha="1150" color="EX-pale-purple" />
    <node name="9130" row="382" minCol="385" maxCol="385" minColSha="569" maxColSha="1151" drainMinSha="1151" drainMaxSha="1151" color="EX-pale-magenta" />
    <node name="2192" row="383" minCol="386" maxCol="763" minColSha="571" maxColSha="2237" drainMin="762" drainMax="763" drainMinSha="1152" drainMaxSha="1154" color="EX-pale-red-orange" />
    <node name="9998" row="384" minCol="387" maxCol="765" minColSha="572" maxColSha="2243" drainMin="764" drainMax="765" drainMinSha="1155" drainMaxSha="1157" color="EX-blue" />
    <node name="4052" row="385" minCol="388" maxCol="766" minColSha="573" maxColSha="2245" drainMin="766" drainMax="766" drainMinSha="1158" drainMaxSha="1159" color="EX-orange" />
    <node name="8796" row="386" minCol="389" maxCol="767" minColSha="574" maxColSha="2249" drainMin="767" drainMax="767" drainMinSha="1160" drainMaxSha="1161" color="EX-dark-cyan" />
    <node name="4548" row="387" minCol="390" maxCol="771" minColSha="576" maxColSha="2259" drainMin="768" drainMax="771" drainMinSha="1162" drainMaxSha="1166" color="EX-red" />
    <node name="1786" row="388" minCol="391" maxCol="773" minColSha="577" maxColSha="2264" drainMin="772" drainMax="773" drainMinSha="1167" drainMaxSha="1169" color="EX-dark-orange" />
    <node name="853" row="389" minCol="392" maxCol="775" minColSha="578" maxColSha="2269" drainMin="774" drainMax="775" drainMinSha="1170" drainMaxSha="1172" color="EX-dark-gray-purple" />
    <node name="2263" row="390" minCol="393" maxCol="776" minColSha="579" maxColSha="2271" drainMin="776" drainMax="776" drainMinSha="1173" drainMaxSha="1174" color="EX-cyan" />
    <node name="7065" row="391" minCol="394" maxCol="780" minColSha="581" maxColSha="2283" drainMin="777" drainMax="780" drainMinSha="1175" drainMaxSha="1179" color="EX-yellow-orange" />
    <node name="4355" row="392" minCol="395" maxCol="781" minColSha="582" maxColSha="2284" drainMin="781" drainMax="781" drainMinSha="1180" drainMaxSha="1181" color="EX-pure-blue" />
    <node name="48" row="393" minCol="396" maxCol="782" minColSha="583" maxColSha="2287" drainMin="782" drainMax="782" drainMinSha="1182" drainMaxSha="1183" color="EX-dark-yellow-green" />
    <node name="9270" row="394" minCol="398" maxCol="785" minColSha="586" maxColSha="2295" drainMin="783" drainMax="785" drainMinSha="1184" drainMaxSha="1187" color="EX-dark-magenta" />
    <node name="5957" row="395" minCol="399" maxCol="786" minColSha="587" maxColSha="2299" drainMin="786" drainMax="786" drainMinSha="1188" drainMaxSha="1189" color="EX-dark-green" />
    <node name="8817" row="396" minCol="400" maxCol="788" minColSha="589" maxColSha="2305" drainMin="787" drainMax="788" drainMinSha="1190" drainMaxSha="1192" color="EX-blue-magenta" />
    <node name="8118" row="397" minCol="401" maxCol="791" minColSha="591" maxColSha="2313" drainMin="789" drainMax="791" drainMinSha="1193" drainMaxSha="1197" color="EX-yellow-green" />
    <node name="1855" row="398" minCol="402" maxCol="794" minColSha="592" maxColSha="2323" drainMin="792" drainMax="794" drainMinSha="1198" drainMaxSha="1201" color="EX-magenta" />
    <node name="9719" row="399" minCol="403" maxCol="797" minColSha="593" maxColSha="2331" drainMin="795" drainMax="797" drainMinSha="1202" drainMaxSha="1205" color="EX-green" />
    <node name="8276" row="400" minCol="404" maxCol="798" minColSha="594" maxColSha="2332" drainMin="798" drainMax="798" drainMinSha="1206" drainMaxSha="1207" color="EX-yellow" />
    <node name="8838" row="401" minCol="405" maxCol="799" minColSha="595" maxColSha="2336" drainMin="799" drainMax="799" drainMinSha="1208" drainMaxSha="1209" color="EX-purple" />
    <node name="478" row="402" minCol="406" maxCol="805" minColSha="598" maxColSha="2357" drainMin="800" drainMax="805" drainMinSha="1210" drainMaxSha="1216" color="EX-dark-purple" />
    <node name="7142" row="403" minCol="407" maxCol="806" minColSha="599" maxColSha="2358" drainMin="806" drainMax="806" drainMinSha="1217" drainMaxSha="1218" color="EX-dark-red" />
    <node name="1659" row="404" minCol="408" maxCol="408" minColSha="600" maxColSha="1219" drainMinSha="1219" drainMaxSha="1219" color="EX-pale-green" />
    <node name="1199" row="405" minCol="409" maxCol="810" minColSha="602" maxColSha="2363" drainMin="807" drainMax="810" drainMinSha="1220" drainMaxSha="1224" color="EX-pale-blue" />
    <node name="8602" row="406" minCol="410" maxCol="812" minColSha="603" maxColSha="2368" drainMin="811" drainMax="812" drainMinSha="1225" drainMaxSha="1227" color="EX-dark-tan" />
    <node name="9822" row="407" minCol="411" maxCol="813" minColSha="604" maxColSha="2371" drainMin="813" drainMax="813" drainMinSha="1228" drainMaxSha="1229" color="EX-pale-blue-magenta" />
    <node name="441" row="408" minCol="412" maxCol="816" minColSha="606" maxColSha="2380" drainMin="814" drainMax="816" drainMinSha="1230" drainMaxSha="1233" color="EX-pale-yellow orange" />
    <node name="3556" row="409" minCol="413" maxCol="818" minColSha="608" maxColSha="2388" drainMin="817" drainMax="818" drainMinSha="1234" drainMaxSha="1236" color="EX-medium-magenta" />
    <node name="2636" row="410" minCol="414" maxCol="820" minColSha="613" maxColSha="2392" drainMin="819" drainMax="820" drainMinSha="1237" drainMaxSha="1239" color="EX-pale-red" />
    <node name="551" row="411" minCol="415" maxCol="821" minColSha="614" maxColSha="2393" drainMin="821" drainMax="821" drainMinSha="1240" drainMaxSha="1241" color="EX-pale-cyan" />
    <node name="2823" row="412" minCol="416" maxCol="824" minColSha="617" maxColSha="2403" drainMin="822" drainMax="824" drainMinSha="1242" drainMaxSha="1245" color="EX-pale-yellow-green" />
    <node name="7326" row="413" minCol="417" maxCol="826" minColSha="618" maxColSha="2409" drainMin="825" drainMax="826" drainMinSha="1246" drainMaxSha="1248" color="EX-pale-purple" />
    <node name="3771" row="414" minCol="418" maxCol="827" minColSha="619" maxColSha="2411" drainMin="827" drainMax="827" drainMinSha="1249" drainMaxSha="1250" color="EX-pale-magenta" />
    <node name="170" row="415" minCol="419" maxCol="419" minColSha="621" maxColSha="1251" drainMinSha="1251" drainMaxSha="1251" color="EX-pale-red-orange" />
    <node name="8921" row="416" minCol="420" maxCol="830" minColSha="624" maxColSha="2419" drainMin="828" drainMax="830" drainMinSha="1252" drainMaxSha="1255" color="EX-blue" />
    <node name="5325" row="417" minCol="421" maxCol="831" minColSha="625" maxColSha="2420" drainMin="831" drainMax="831" drainMinSha="1256" drainMaxSha="1258" color="EX-orange" />
    <node name="2885" row="418" minCol="422" maxCol="835" minColSha="627" maxColSha="2433" drainMin="832" drainMax="835" drainMinSha="1259" drainMaxSha="1263" color="EX-dark-cyan" />
    <node name="1539" row="419" minCol="423" maxCol="838" minColSha="628" maxColSha="2439" drainMin="836" drainMax="838" drainMinSha="1264" drainMaxSha="1267" color="EX-red" />
    <node name="3666" row="420" minCol="424" maxCol="839" minColSha="630" maxColSha="2440" drainMin="839" drainMax="839" drainMinSha="1268" drainMaxSha="1270" color="EX-dark-orange" />
    <node name="7488" row="421" minCol="425" maxCol="841" minColSha="632" maxColSha="2443" drainMin="840" drainMax="841" drainMinSha="1271" drainMaxSha="1273" color="EX-dark-gray-purple" />
    <node name="5888" row="422" minCol="426" maxCol="842" minColSha="635" maxColSha="2445" drainMin="842" drainMax="842" drainMinSha="1274" drainMaxSha="1275" color="EX-cyan" />
    <node name="1148" row="423" minCol="427" maxCol="843" minColSha="637" maxColSha="2447" drainMin="843" drainMax="843" drainMinSha="1276" drainMaxSha="1277" color="EX-yellow-orange" />
    <node name="4745" row="424" minCol="428" maxCol="428" minColSha="640" maxColSha="1278" drainMinSha="1278" drainMaxSha="1278" color="EX-pure-blue" />
    <node name="8529" row="425" minCol="429" maxCol="429" minColSha="641" maxColSha="1279" drainMinSha="1279" drainMaxSha="1279" color="EX-dark-yellow-green" />
    <node name="6384" row="426" minCol="430" maxCol="846" minColSha="644" maxColSha="2456" drainMin="844" drainMax="846" drainMinSha="1280" drainMaxSha="1283" color="EX-dark-magenta" />
    <node name="925" row="427" minCol="431" maxCol="849" minColSha="645" maxColSha="2463" drainMin="847" drainMax="849" drainMinSha="1284" drainMaxSha="1287" color="EX-dark-green" />
    <node name="5629" row="428" minCol="432" maxCol="851" minColSha="646" maxColSha="2467" drainMin="850" drainMax="851" drainMinSha="1288" drainMaxSha="1290" color="EX-blue-magenta" />
    <node name="7211" row="429" minCol="433" maxCol="854" minColSha="649" maxColSha="2473" drainMin="852" drainMax="854" drainMinSha="1291" drainMaxSha="1294" color="EX-yellow-green" />
    <node name="8187" row="430" minCol="434" maxCol="855" minColSha="650" maxColSha="2477" drainMin="855" drainMax="855" drainMinSha="1295" drainMaxSha="1296" color="EX-magenta" />
    <node name="8068" row="431" minCol="435" maxCol="857" minColSha="652" maxColSha="2484" drainMin="856" drainMax="857" drainMinSha="1297" drainMaxSha="1300" color="EX-green" />
    <node name="5343" row="432" minCol="436" maxCol="859" minColSha="653" maxColSha="2487" drainMin="858" drainMax="859" drainMinSha="1301" drainMaxSha="1303" color="EX-yellow" />
    <node name="2781" row="433" minCol="437" maxCol="861" minColSha="655" maxColSha="2489" drainMin="860" drainMax="861" drainMinSha="1304" drainMaxSha="1306" color="EX-purple" />
    <node name="1252" row="434" minCol="438" maxCol="438" minColSha="657" maxColSha="1307" drainMinSha="1307" drainMaxSha="1307" color="EX-dark-purple" />
    <node name="1673" row="435" minCol="439" maxCol="864" minColSha="660" maxColSha="2496" drainMin="862" drainMax="864" drainMinSha="1308" drainMaxSha="1311" color="EX-dark-red" />
    <node name="7444" row="436" minCol="440" maxCol="867" minColSha="661" maxColSha="2506" drainMin="865" drainMax="867" drainMinSha="1312" drainMaxSha="1315" color="EX-pale-green" />
    <node name="4155" row="437" minCol="441" maxCol="869" minColSha="662" maxColSha="2512" drainMin="868" drainMax="869" drainMinSha="1316" drainMaxSha="1318" color="EX-pale-blue" />
    <node name="5153" row="438" minCol="442" maxCol="442" minColSha="663" maxColSha="1319" drainMinSha="1319" drainMaxSha="1319" color="EX-dark-tan" />
    <node name="5790" row="439" minCol="443" maxCol="873" minColSha="665" maxColSha="2521" drainMin="870" drainMax="873" drainMinSha="1320" drainMaxSha="1324" color="EX-pale-blue-magenta" />
    <node name="9769" row="440" minCol="444" maxCol="877" minColSha="667" maxColSha="2536" drainMin="874" drainMax="877" drainMinSha="1325" drainMaxSha="1329" color="EX-pale-yellow orange" />
    <node name="3989" row="441" minCol="445" maxCol="880" minColSha="668" maxColSha="2544" drainMin="878" drainMax="880" drainMinSha="1330" drainMaxSha="1333" color="EX-medium-magenta" />
    <node name="3069" row="442" minCol="446" maxCol="881" minColSha="669" maxColSha="2546" drainMin="881" drainMax="881" drainMinSha="1334" drainMaxSha="1335" color="EX-pale-red" />
    <node name="3520" row="443" minCol="447" maxCol="882" minColSha="670" maxColSha="2553" drainMin="882" drainMax="882" drainMinSha="1336" drainMaxSha="1337" color="EX-pale-cyan" />
    <node name="4960" row="444" minCol="448" maxCol="883" minColSha="672" maxColSha="2554" drainMin="883" drainMax="883" drainMinSha="1338" drainMaxSha="1339" color="EX-pale-yellow-green" />
    <node name="851" row="445" minCol="449" maxCol="884" minColSha="674" maxColSha="2557" drainMin="884" drainMax="884" drainMinSha="1340" drainMaxSha="1341" color="EX-pale-purple" />
    <node name="1478" row="446" minCol="450" maxCol="885" minColSha="676" maxColSha="2560" drainMin="885" drainMax="885" drainMinSha="1342" drainMaxSha="1343" color="EX-pale-magenta" />
    <node name="5066" row="447" minCol="451" maxCol="887" minColSha="678" maxColSha="2567" drainMin="886" drainMax="887" drainMinSha="1344" drainMaxSha="1346" color="EX-pale-red-orange" />
    <node name="1285" row="448" minCol="452" maxCol="888" minColSha="679" maxColSha="2569" drainMin="888" drainMax="888" drainMinSha="1347" drainMaxSha="1348" color="EX-blue" />
    <node name="4128" row="449" minCol="453" maxCol="889" minColSha="680" maxColSha="2574" drainMin="889" drainMax="889" drainMinSha="1349" drainMaxSha="1350" color="EX-orange" />
    <node name="493" row="450" minCol="454" maxCol="852" minColSha="682" maxColSha="1352" drainMinSha="1351" drainMaxSha="1352" color="EX-dark-cyan" />
    <node name="7057" row="451" minCol="455" maxCol="511" minColSha="683" maxColSha="1354" drainMinSha="1353" drainMaxSha="1354" color="EX-red" />
    <node name="949" row="452" minCol="456" maxCol="890" minColSha="684" maxColSha="2577" drainMin="890" drainMax="890" drainMinSha="1355" drainMaxSha="1356" color="EX-dark-orange" />
    <node name="469" row="453" minCol="457" maxCol="892" minColSha="686" maxColSha="2584" drainMin="891" drainMax="892" drainMinSha="1357" drainMaxSha="1359" color="EX-dark-gray-purple" />
    <node name="825" row="454" minCol="458" maxCol="894" minColSha="688" maxColSha="2588" drainMin="893" drainMax="894" drainMinSha="1360" drainMaxSha="1362" color="EX-cyan" />
    <node name="2957" row="455" minCol="459" maxCol="895" minColSha="689" maxColSha="2590" drainMin="895" drainMax="895" drainMinSha="1363" drainMaxSha="1364" color="EX-yellow-orange" />
    <node name="7195" row="456" minCol="460" maxCol="897" minColSha="691" maxColSha="2598" drainMin="896" drainMax="897" drainMinSha="1365" drainMaxSha="1367" color="EX-pure-blue" />
    <node name="3010" row="457" minCol="461" maxCol="898" minColSha="692" maxColSha="2601" drainMin="898" drainMax="898" drainMinSha="1368" drainMaxSha="1369" color="EX-dark-yellow-green" />
    <node name="1954" row="458" minCol="462" maxCol="900" minColSha="694" maxColSha="2607" drainMin="899" drainMax="900" drainMinSha="1370" drainMaxSha="1372" color="EX-dark-magenta" />
    <node name="379" row="459" minCol="463" maxCol="901" minColSha="695" maxColSha="2608" drainMin="901" drainMax="901" drainMinSha="1373" drainMaxSha="1374" color="EX-dark-green" />
    <node name="6114" row="460" minCol="464" maxCol="902" minColSha="696" maxColSha="2610" drainMin="902" drainMax="902" drainMinSha="1375" drainMaxSha="1376" color="EX-blue-magenta" />
    <node name="2038" row="461" minCol="465" maxCol="905" minColSha="698" maxColSha="2624" drainMin="903" drainMax="905" drainMinSha="1377" drainMaxSha="1380" color="EX-yellow-green" />
    <node name="2496" row="462" minCol="466" maxCol="907" minColSha="699" maxColSha="2631" drainMin="906" drainMax="907" drainMinSha="1381" drainMaxSha="1383" color="EX-magenta" />
    <node name="7285" row="463" minCol="467" maxCol="910" minColSha="701" maxColSha="2640" drainMin="908" drainMax="910" drainMinSha="1384" drainMaxSha="1388" color="EX-green" />
    <node name="188" row="464" minCol="468" maxCol="912" minColSha="702" maxColSha="2649" drainMin="911" drainMax="912" drainMinSha="1389" drainMaxSha="1391" color="EX-yellow" />
    <node name="9393" row="465" minCol="469" maxCol="913" minColSha="703" maxColSha="2650" drainMin="913" drainMax="913" drainMinSha="1392" drainMaxSha="1393" color="EX-purple" />
    <node name="7588" row="466" minCol="470" maxCol="919" minColSha="705" maxColSha="2670" drainMin="914" drainMax="919" drainMinSha="1394" drainMaxSha="1400" color="EX-dark-purple" />
    <node name="6199" row="467" minCol="471" maxCol="922" minColSha="706" maxColSha="2680" drainMin="920" drainMax="922" drainMinSha="1401" drainMaxSha="1404" color="EX-dark-red" />
    <node name="5506" row="468" minCol="472" maxCol="924" minColSha="707" maxColSha="2681" drainMin="923" drainMax="924" drainMinSha="1405" drainMaxSha="1407" color="EX-pale-green" />
    <node name="543" row="469" minCol="473" maxCol="925" minColSha="708" maxColSha="2686" drainMin="925" drainMax="925" drainMinSha="1408" drainMaxSha="1409" color="EX-pale-blue" />
    <node name="2337" row="470" minCol="475" maxCol="927" minColSha="712" maxColSha="2694" drainMin="926" drainMax="927" drainMinSha="1410" drainMaxSha="1412" color="EX-dark-tan" />
    <node name="7596" row="471" minCol="476" maxCol="929" minColSha="713" maxColSha="2703" drainMin="928" drainMax="929" drainMinSha="1413" drainMaxSha="1415" color="EX-pale-blue-magenta" />
    <node name="4735" row="472" minCol="477" maxCol="477" minColSha="714" maxColSha="1416" drainMinSha="1416" drainMaxSha="1416" color="EX-pale-yellow orange" />
    <node name="2306" row="473" minCol="478" maxCol="932" minColSha="716" maxColSha="2709" drainMin="930" drainMax="932" drainMinSha="1417" drainMaxSha="1420" color="EX-medium-magenta" />
    <node name="9592" row="474" minCol="479" maxCol="935" minColSha="717" maxColSha="2716" drainMin="933" drainMax="935" drainMinSha="1421" drainMaxSha="1424" color="EX-pale-red" />
    <node name="70" row="475" minCol="480" maxCol="938" minColSha="719" maxColSha="2729" drainMin="936" drainMax="938" drainMinSha="1425" drainMaxSha="1428" color="EX-pale-cyan" />
    <node name="6653" row="476" minCol="481" maxCol="940" minColSha="721" maxColSha="2735" drainMin="939" drainMax="940" drainMinSha="1429" drainMaxSha="1431" color="EX-pale-yellow-green" />
    <node name="1186" row="477" minCol="483" maxCol="942" minColSha="724" maxColSha="2741" drainMin="941" drainMax="942" drainMinSha="1432" drainMaxSha="1434" color="EX-pale-purple" />
    <node name="5175" row="478" minCol="484" maxCol="944" minColSha="725" maxColSha="2747" drainMin="943" drainMax="944" drainMinSha="1435" drainMaxSha="1437" color="EX-pale-magenta" />
    <node name="4778" row="479" minCol="485" maxCol="948" minColSha="727" maxColSha="2763" drainMin="945" drainMax="948" drainMinSha="1438" drainMaxSha="1442" color="EX-pale-red-orange" />
    <node name="6290" row="480" minCol="486" maxCol="950" minColSha="728" maxColSha="2769" drainMin="949" drainMax="950" drainMinSha="1443" drainMaxSha="1445" color="EX-blue" />
    <node name="1203" row="481" minCol="487" maxCol="952" minColSha="730" maxColSha="2774" drainMin="951" drainMax="952" drainMinSha="1446" drainMaxSha="1448" color="EX-orange" />
    <node name="1543" row="482" minCol="488" maxCol="953" minColSha="731" maxColSha="2775" drainMin="953" drainMax="953" drainMinSha="1449" drainMaxSha="1451" color="EX-dark-cyan" />
    <node name="5265" row="483" minCol="489" maxCol="955" minColSha="732" maxColSha="2786" drainMin="954" drainMax="955" drainMinSha="1452" drainMaxSha="1454" color="EX-red" />
    <node name="9815" row="484" minCol="490" maxCol="957" minColSha="733" maxColSha="2792" drainMin="956" drainMax="957" drainMinSha="1455" drainMaxSha="1457" color="EX-dark-orange" />
    <node name="4249" row="485" minCol="491" maxCol="958" minColSha="734" maxColSha="2793" drainMin="958" drainMax="958" drainMinSha="1458" drainMaxSha="1459" color="EX-dark-gray-purple" />
    <node name="8730" row="486" minCol="492" maxCol="961" minColSha="737" maxColSha="2805" drainMin="959" drainMax="961" drainMinSha="1460" drainMaxSha="1463" color="EX-cyan" />
    <node name="9718" row="487" minCol="493" maxCol="964" minColSha="738" maxColSha="2817" drainMin="962" drainMax="964" drainMinSha="1464" drainMaxSha="1467" color="EX-yellow-orange" />
    <node name="2761" row="488" minCol="494" maxCol="966" minColSha="739" maxColSha="2822" drainMin="965" drainMax="966" drainMinSha="1468" drainMaxSha="1470" color="EX-pure-blue" />
    <node name="360" row="489" minCol="495" maxCol="967" minColSha="740" maxColSha="2824" drainMin="967" drainMax="967" drainMinSha="1471" drainMaxSha="1472" color="EX-dark-yellow-green" />
    <node name="2085" row="490" minCol="496" maxCol="969" minColSha="742" maxColSha="2833" drainMin="968" drainMax="969" drainMinSha="1473" drainMaxSha="1475" color="EX-dark-magenta" />
    <node name="4036" row="491" minCol="497" maxCol="971" minColSha="743" maxColSha="2836" drainMin="970" drainMax="971" drainMinSha="1476" drainMaxSha="1478" color="EX-dark-green" />
    <node name="6827" row="492" minCol="498" maxCol="908" minColSha="744" maxColSha="1480" drainMinSha="1479" drainMaxSha="1480" color="EX-blue-magenta" />
    <node name="9841" row="493" minCol="499" maxCol="973" minColSha="746" maxColSha="2842" drainMin="972" drainMax="973" drainMinSha="1481" drainMaxSha="1483" color="EX-yellow-green" />
    <node name="5104" row="494" minCol="500" maxCol="976" minColSha="748" maxColSha="2852" drainMin="974" drainMax="976" drainMinSha="1484" drainMaxSha="1487" color="EX-magenta" />
    <node name="8807" row="495" minCol="501" maxCol="979" minColSha="749" maxColSha="2859" drainMin="977" drainMax="979" drainMinSha="1488" drainMaxSha="1491" color="EX-green" />
    <node name="303" row="496" minCol="502" maxCol="980" minColSha="750" maxColSha="2860" drainMin="980" drainMax="980" drainMinSha="1492" drainMaxSha="1493" color="EX-yellow" />
    <node name="5837" row="497" minCol="503" maxCol="981" minColSha="751" maxColSha="2756" drainMin="981" drainMax="981" drainMinSha="1494" drainMaxSha="1495" color="EX-purple" />
    <node name="8106" row="498" minCol="504" maxCol="983" minColSha="755" maxColSha="2866" drainMin="982" drainMax="983" drainMinSha="1496" drainMaxSha="1498" color="EX-dark-purple" />
    <node name="954" row="499" minCol="505" maxCol="988" minColSha="757" maxColSha="2879" drainMin="984" drainMax="988" drainMinSha="1499" drainMaxSha="1504" color="EX-dark-red" />
    <node name="1904" row="500" minCol="506" maxCol="990" minColSha="758" maxColSha="2885" drainMin="989" drainMax="990" drainMinSha="1505" drainMaxSha="1507" color="EX-pale-green" />
    <node name="1846" row="501" minCol="507" maxCol="992" minColSha="760" maxColSha="2890" drainMin="991" drainMax="992" drainMinSha="1508" drainMaxSha="1510" color="EX-pale-blue" />
    <node name="1661" row="502" minCol="508" maxCol="998" minColSha="762" maxColSha="2902" drainMin="993" drainMax="998" drainMinSha="1511" drainMaxSha="1517" color="EX-dark-tan" />
    <node name="8728" row="503" minCol="509" maxCol="1001" minColSha="763" maxColSha="2913" drainMin="999" drainMax="1001" drainMinSha="1518" drainMaxSha="1521" color="EX-pale-blue-magenta" />
    <node name="775" row="504" minCol="510" maxCol="510" minColSha="764" maxColSha="1522" drainMinSha="1522" drainMaxSha="1522" color="EX-pale-yellow orange" />
    <node name="4715" row="505" minCol="512" maxCol="1002" minColSha="767" maxColSha="2916" drainMin="1002" drainMax="1002" drainMinSha="1523" drainMaxSha="1524" color="EX-medium-magenta" />
    <node name="4905" row="506" minCol="513" maxCol="1003" minColSha="769" maxColSha="2920" drainMin="1003" drainMax="1003" drainMinSha="1525" drainMaxSha="1526" color="EX-pale-red" />
    <node name="1081" row="507" minCol="514" maxCol="514" minColSha="771" maxColSha="1527" drainMinSha="1527" drainMaxSha="1527" color="EX-pale-cyan" />
    <node name="7160" row="508" minCol="515" maxCol="1006" minColSha="774" maxColSha="2931" drainMin="1004" drainMax="1006" drainMinSha="1528" drainMaxSha="1531" color="EX-pale-yellow-green" />
    <node name="4511" row="509" minCol="516" maxCol="1008" minColSha="775" maxColSha="2936" drainMin="1007" drainMax="1008" drainMinSha="1532" drainMaxSha="1534" color="EX-pale-purple" />
    <node name="4763" row="510" minCol="517" maxCol="1010" minColSha="776" maxColSha="2943" drainMin="1009" drainMax="1010" drainMinSha="1535" drainMaxSha="1537" color="EX-pale-magenta" />
    <node name="8467" row="511" minCol="518" maxCol="1012" minColSha="777" maxColSha="2951" drainMin="1011" drainMax="1012" drainMinSha="1538" drainMaxSha="1540" color="EX-pale-red-orange" />
    <node name="2508" row="512" minCol="519" maxCol="1014" minColSha="779" maxColSha="2956" drainMin="1013" drainMax="1014" drainMinSha="1541" drainMaxSha="1543" color="EX-blue" />
    <node name="9512" row="513" minCol="520" maxCol="520" minColSha="781" maxColSha="1544" drainMinSha="1544" drainMaxSha="1544" color="EX-orange" />
    <node name="5024" row="514" minCol="521" maxCol="1019" minColSha="783" maxColSha="2971" drainMin="1015" drainMax="1019" drainMinSha="1545" drainMaxSha="1550" color="EX-dark-cyan" />
    <node name="2699" row="515" minCol="522" maxCol="1021" minColSha="784" maxColSha="2979" drainMin="1020" drainMax="1021" drainMinSha="1551" drainMaxSha="1553" color="EX-red" />
    <node name="3964" row="516" minCol="523" maxCol="1023" minColSha="785" maxColSha="2986" drainMin="1022" drainMax="1023" drainMinSha="1554" drainMaxSha="1556" color="EX-dark-orange" />
    <node name="7727" row="517" minCol="525" maxCol="525" minColSha="788" maxColSha="1557" drainMinSha="1557" drainMaxSha="1557" color="EX-dark-gray-purple" />
    <node name="7405" row="518" minCol="526" maxCol="526" minColSha="791" maxColSha="1558" drainMinSha="1558" drainMaxSha="1558" color="EX-cyan" />
    <node name="6335" row="519" minCol="527" maxCol="1026" minColSha="794" maxColSha="2992" drainMin="1024" drainMax="1026" drainMinSha="1559" drainMaxSha="1563" color="EX-yellow-orange" />
    <node name="8048" row="520" minCol="528" maxCol="1029" minColSha="795" maxColSha="3004" drainMin="1027" drainMax="1029" drainMinSha="1564" drainMaxSha="1567" color="EX-pure-blue" />
    <node name="9193" row="521" minCol="529" maxCol="1031" minColSha="796" maxColSha="3007" drainMin="1030" drainMax="1031" drainMinSha="1568" drainMaxSha="1570" color="EX-dark-yellow-green" />
    <node name="3116" row="522" minCol="530" maxCol="1033" minColSha="798" maxColSha="3011" drainMin="1032" drainMax="1033" drainMinSha="1571" drainMaxSha="1573" color="EX-dark-magenta" />
    <node name="2243" row="523" minCol="531" maxCol="1034" minColSha="799" maxColSha="3013" drainMin="1034" drainMax="1034" drainMinSha="1574" drainMaxSha="1575" color="EX-dark-green" />
    <node name="2813" row="524" minCol="532" maxCol="1036" minColSha="801" maxColSha="3018" drainMin="1035" drainMax="1036" drainMinSha="1576" drainMaxSha="1578" color="EX-blue-magenta" />
    <node name="5599" row="525" minCol="533" maxCol="1041" minColSha="803" maxColSha="3036" drainMin="1037" drainMax="1041" drainMinSha="1579" drainMaxSha="1584" color="EX-yellow-green" />
    <node name="8041" row="526" minCol="534" maxCol="534" minColSha="804" maxColSha="1585" drainMinSha="1585" drainMaxSha="1585" color="EX-magenta" />
    <node name="3878" row="527" minCol="535" maxCol="1045" minColSha="808" maxColSha="3049" drainMin="1042" drainMax="1045" drainMinSha="1586" drainMaxSha="1590" color="EX-green" />
    <node name="9712" row="528" minCol="536" maxCol="1048" minColSha="809" maxColSha="3060" drainMin="1046" drainMax="1048" drainMinSha="1591" drainMaxSha="1594" color="EX-yellow" />
    <node name="5803" row="529" minCol="537" maxCol="1049" minColSha="810" maxColSha="3064" drainMin="1049" drainMax="1049" drainMinSha="1595" drainMaxSha="1596" color="EX-purple" />
    <node name="1450" row="530" minCol="538" maxCol="1051" minColSha="812" maxColSha="3066" drainMin="1050" drainMax="1051" drainMinSha="1597" drainMaxSha="1599" color="EX-dark-purple" />
    <node name="6527" row="531" minCol="539" maxCol="1053" minColSha="813" maxColSha="3070" drainMin="1052" drainMax="1053" drainMinSha="1600" drainMaxSha="1602" color="EX-dark-red" />
    <node name="3406" row="532" minCol="540" maxCol="1055" minColSha="815" maxColSha="3076" drainMin="1054" drainMax="1055" drainMinSha="1603" drainMaxSha="1605" color="EX-pale-green" />
    <node name="9555" row="533" minCol="541" maxCol="1059" minColSha="818" maxColSha="3086" drainMin="1056" drainMax="1059" drainMinSha="1606" drainMaxSha="1610" color="EX-pale-blue" />
    <node name="5529" row="534" minCol="542" maxCol="1061" minColSha="819" maxColSha="3091" drainMin="1060" drainMax="1061" drainMinSha="1611" drainMaxSha="1613" color="EX-dark-tan" />
    <node name="9293" row="535" minCol="543" maxCol="1063" minColSha="820" maxColSha="3097" drainMin="1062" drainMax="1063" drainMinSha="1614" drainMaxSha="1616" color="EX-pale-blue-magenta" />
    <node name="1243" row="536" minCol="544" maxCol="1066" minColSha="822" maxColSha="3101" drainMin="1064" drainMax="1066" drainMinSha="1617" drainMaxSha="1620" color="EX-pale-yellow orange" />
    <node name="4966" row="537" minCol="545" maxCol="545" minColSha="824" maxColSha="1621" drainMinSha="1621" drainMaxSha="1621" color="EX-medium-magenta" />
    <node name="4179" row="538" minCol="546" maxCol="1069" minColSha="826" maxColSha="3106" drainMin="1067" drainMax="1069" drainMinSha="1622" drainMaxSha="1625" color="EX-pale-red" />
    <node name="2304" row="539" minCol="547" maxCol="1070" minColSha="827" maxColSha="3108" drainMin="1070" drainMax="1070" drainMinSha="1626" drainMaxSha="1627" color="EX-pale-cyan" />
    <node name="2989" row="540" minCol="548" maxCol="1071" minColSha="828" maxColSha="3109" drainMin="1071" drainMax="1071" drainMinSha="1628" drainMaxSha="1629" color="EX-pale-yellow-green" />
    <node name="2559" row="541" minCol="550" maxCol="550" minColSha="831" maxColSha="1630" drainMinSha="1630" drainMaxSha="1630" color="EX-pale-purple" />
    <node name="3359" row="542" minCol="551" maxCol="1073" minColSha="833" maxColSha="3115" drainMin="1072" drainMax="1073" drainMinSha="1631" drainMaxSha="1633" color="EX-pale-magenta" />
    <node name="4506" row="543" minCol="552" maxCol="1074" minColSha="834" maxColSha="3117" drainMin="1074" drainMax="1074" drainMinSha="1634" drainMaxSha="1635" color="EX-pale-red-orange" />
    <node name="9477" row="544" minCol="553" maxCol="1076" minColSha="836" maxColSha="3121" drainMin="1075" drainMax="1076" drainMinSha="1636" drainMaxSha="1638" color="EX-blue" />
    <node name="5363" row="545" minCol="554" maxCol="1077" minColSha="838" maxColSha="3124" drainMin="1077" drainMax="1077" drainMinSha="1639" drainMaxSha="1640" color="EX-orange" />
    <node name="8853" row="546" minCol="555" maxCol="1081" minColSha="840" maxColSha="3133" drainMin="1078" drainMax="1081" drainMinSha="1641" drainMaxSha="1645" color="EX-dark-cyan" />
    <node name="8516" row="547" minCol="556" maxCol="1084" minColSha="841" maxColSha="3137" drainMin="1082" drainMax="1084" drainMinSha="1646" drainMaxSha="1649" color="EX-red" />
    <node name="3932" row="548" minCol="557" maxCol="1085" minColSha="843" maxColSha="3140" drainMin="1085" drainMax="1085" drainMinSha="1650" drainMaxSha="1651" color="EX-dark-orange" />
    <node name="1957" row="549" minCol="558" maxCol="1088" minColSha="846" maxColSha="3151" drainMin="1086" drainMax="1088" drainMinSha="1652" drainMaxSha="1655" color="EX-dark-gray-purple" />
    <node name="2251" row="550" minCol="559" maxCol="1090" minColSha="847" maxColSha="3156" drainMin="1089" drainMax="1090" drainMinSha="1656" drainMaxSha="1659" color="EX-cyan" />
    <node name="9977" row="551" minCol="560" maxCol="1092" minColSha="848" maxColSha="3161" drainMin="1091" drainMax="1092" drainMinSha="1660" drainMaxSha="1662" color="EX-yellow-orange" />
    <node name="8648" row="552" minCol="561" maxCol="1096" minColSha="850" maxColSha="3170" drainMin="1093" drainMax="1096" drainMinSha="1663" drainMaxSha="1667" color="EX-pure-blue" />
    <node name="41" row="553" minCol="562" maxCol="562" minColSha="851" maxColSha="1668" drainMinSha="1668" drainMaxSha="1668" color="EX-dark-yellow-green" />
    <node name="5478" row="554" minCol="563" maxCol="563" minColSha="852" maxColSha="1669" drainMinSha="1669" drainMaxSha="1669" color="EX-dark-magenta" />
    <node name="7010" row="555" minCol="564" maxCol="1099" minColSha="855" maxColSha="3181" drainMin="1097" drainMax="1099" drainMinSha="1670" drainMaxSha="1673" color="EX-dark-green" />
    <node name="6276" row="556" minCol="565" maxCol="1101" minColSha="856" maxColSha="3187" drainMin="1100" drainMax="1101" drainMinSha="1674" drainMaxSha="1676" color="EX-blue-magenta" />
    <node name="6293" row="557" minCol="566" maxCol="1103" minColSha="857" maxColSha="3191" drainMin="1102" drainMax="1103" drainMinSha="1677" drainMaxSha="1679" color="EX-yellow-green" />
    <node name="2700" row="558" minCol="567" maxCol="1107" minColSha="859" maxColSha="3202" drainMin="1104" drainMax="1107" drainMinSha="1680" drainMaxSha="1684" color="EX-magenta" />
    <node name="4717" row="559" minCol="568" maxCol="1108" minColSha="860" maxColSha="3205" drainMin="1108" drainMax="1108" drainMinSha="1685" drainMaxSha="1686" color="EX-green" />
    <node name="2643" row="560" minCol="569" maxCol="1109" minColSha="862" maxColSha="3206" drainMin="1109" drainMax="1109" drainMinSha="1687" drainMaxSha="1688" color="EX-yellow" />
    <node name="3952" row="561" minCol="570" maxCol="1110" minColSha="863" maxColSha="3208" drainMin="1110" drainMax="1110" drainMinSha="1689" drainMaxSha="1690" color="EX-purple" />
    <node name="9363" row="562" minCol="571" maxCol="1112" minColSha="865" maxColSha="3214" drainMin="1111" drainMax="1112" drainMinSha="1691" drainMaxSha="1693" color="EX-dark-purple" />
    <node name="4488" row="563" minCol="572" maxCol="1113" minColSha="867" maxColSha="3217" drainMin="1113" drainMax="1113" drainMinSha="1694" drainMaxSha="1695" color="EX-dark-red" />
    <node name="6707" row="564" minCol="573" maxCol="573" minColSha="869" maxColSha="1696" drainMinSha="1696" drainMaxSha="1696" color="EX-pale-green" />
    <node name="7817" row="565" minCol="574" maxCol="1115" minColSha="871" maxColSha="3226" drainMin="1114" drainMax="1115" drainMinSha="1697" drainMaxSha="1699" color="EX-pale-blue" />
    <node name="7945" row="566" minCol="576" maxCol="1119" minColSha="876" maxColSha="3238" drainMin="1116" drainMax="1119" drainMinSha="1700" drainMaxSha="1704" color="EX-dark-tan" />
    <node name="1323" row="567" minCol="577" maxCol="1122" minColSha="877" maxColSha="3244" drainMin="1120" drainMax="1122" drainMinSha="1705" drainMaxSha="1708" color="EX-pale-blue-magenta" />
    <node name="7215" row="568" minCol="578" maxCol="1124" minColSha="878" maxColSha="3249" drainMin="1123" drainMax="1124" drainMinSha="1709" drainMaxSha="1712" color="EX-pale-yellow orange" />
    <node name="3472" row="569" minCol="579" maxCol="1125" minColSha="879" maxColSha="3250" drainMin="1125" drainMax="1125" drainMinSha="1713" drainMaxSha="1714" color="EX-medium-magenta" />
    <node name="4898" row="570" minCol="580" maxCol="1126" minColSha="880" maxColSha="3252" drainMin="1126" drainMax="1126" drainMinSha="1715" drainMaxSha="1716" color="EX-pale-red" />
    <node name="1413" row="571" minCol="582" maxCol="1130" minColSha="883" maxColSha="3263" drainMin="1127" drainMax="1130" drainMinSha="1717" drainMaxSha="1721" color="EX-pale-cyan" />
    <node name="4929" row="572" minCol="583" maxCol="1133" minColSha="885" maxColSha="3272" drainMin="1131" drainMax="1133" drainMinSha="1722" drainMaxSha="1725" color="EX-pale-yellow-green" />
    <node name="3651" row="573" minCol="584" maxCol="1134" minColSha="886" maxColSha="3273" drainMin="1134" drainMax="1134" drainMinSha="1726" drainMaxSha="1727" color="EX-pale-purple" />
    <node name="9218" row="574" minCol="585" maxCol="1135" minColSha="887" maxColSha="3274" drainMin="1135" drainMax="1135" drainMinSha="1728" drainMaxSha="1729" color="EX-pale-magenta" />
    <node name="9569" row="575" minCol="586" maxCol="586" minColSha="888" maxColSha="1730" drainMinSha="1730" drainMaxSha="1730" color="EX-pale-red-orange" />
    <node name="3332" row="576" minCol="587" maxCol="1138" minColSha="890" maxColSha="3282" drainMin="1136" drainMax="1138" drainMinSha="1731" drainMaxSha="1734" color="EX-blue" />
    <node name="9038" row="577" minCol="588" maxCol="1141" minColSha="891" maxColSha="3290" drainMin="1139" drainMax="1141" drainMinSha="1735" drainMaxSha="1738" color="EX-orange" />
    <node name="308" row="578" minCol="589" maxCol="589" minColSha="892" maxColSha="1739" drainMinSha="1739" drainMaxSha="1739" color="EX-dark-cyan" />
    <node name="7922" row="579" minCol="590" maxCol="1144" minColSha="894" maxColSha="3297" drainMin="1142" drainMax="1144" drainMinSha="1740" drainMaxSha="1743" color="EX-red" />
    <node name="8714" row="580" minCol="591" maxCol="1146" minColSha="895" maxColSha="3302" drainMin="1145" drainMax="1146" drainMinSha="1744" drainMaxSha="1746" color="EX-dark-orange" />
    <node name="3002" row="581" minCol="592" maxCol="1147" minColSha="896" maxColSha="3304" drainMin="1147" drainMax="1147" drainMinSha="1747" drainMaxSha="1748" color="EX-dark-gray-purple" />
    <node name="9701" row="582" minCol="593" maxCol="1148" minColSha="897" maxColSha="3309" drainMin="1148" drainMax="1148" drainMinSha="1749" drainMaxSha="1750" color="EX-cyan" />
    <node name="9832" row="583" minCol="594" maxCol="1149" minColSha="898" maxColSha="3310" drainMin="1149" drainMax="1149" drainMinSha="1751" drainMaxSha="1752" color="EX-yellow-orange" />
    <node name="7090" row="584" minCol="595" maxCol="1151" minColSha="900" maxColSha="3318" drainMin="1150" drainMax="1151" drainMinSha="1753" drainMaxSha="1755" color="EX-pure-blue" />
    <node name="2052" row="585" minCol="596" maxCol="1152" minColSha="901" maxColSha="3182" drainMin="1152" drainMax="1152" drainMinSha="1756" drainMaxSha="1757" color="EX-dark-yellow-green" />
    <node name="4475" row="586" minCol="597" maxCol="1153" minColSha="902" maxColSha="3320" drainMin="1153" drainMax="1153" drainMinSha="1758" drainMaxSha="1759" color="EX-dark-magenta" />
    <node name="3671" row="587" minCol="598" maxCol="1154" minColSha="904" maxColSha="3321" drainMin="1154" drainMax="1154" drainMinSha="1760" drainMaxSha="1762" color="EX-dark-green" />
    <node name="4801" row="588" minCol="599" maxCol="1156" minColSha="905" maxColSha="3328" drainMin="1155" drainMax="1156" drainMinSha="1763" drainMaxSha="1765" color="EX-blue-magenta" />
    <node name="4224" row="589" minCol="600" maxCol="1157" minColSha="906" maxColSha="3329" drainMin="1157" drainMax="1157" drainMinSha="1766" drainMaxSha="1767" color="EX-yellow-green" />
    <node name="1129" row="590" minCol="601" maxCol="1158" minColSha="908" maxColSha="3331" drainMin="1158" drainMax="1158" drainMinSha="1768" drainMaxSha="1769" color="EX-magenta" />
    <node name="3890" row="591" minCol="602" maxCol="1159" minColSha="909" maxColSha="3333" drainMin="1159" drainMax="1159" drainMinSha="1770" drainMaxSha="1771" color="EX-green" />
    <node name="7330" row="592" minCol="603" maxCol="1160" minColSha="911" maxColSha="3337" drainMin="1160" drainMax="1160" drainMinSha="1772" drainMaxSha="1773" color="EX-yellow" />
    <node name="1360" row="593" minCol="604" maxCol="1162" minColSha="913" maxColSha="3345" drainMin="1161" drainMax="1162" drainMinSha="1774" drainMaxSha="1776" color="EX-purple" />
    <node name="2926" row="594" minCol="605" maxCol="1163" minColSha="914" maxColSha="3346" drainMin="1163" drainMax="1163" drainMinSha="1777" drainMaxSha="1778" color="EX-dark-purple" />
    <node name="2365" row="595" minCol="606" maxCol="1165" minColSha="916" maxColSha="3351" drainMin="1164" drainMax="1165" drainMinSha="1779" drainMaxSha="1781" color="EX-dark-red" />
    <node name="5945" row="596" minCol="607" maxCol="1166" minColSha="918" maxColSha="2969" drainMin="1166" drainMax="1166" drainMinSha="1782" drainMaxSha="1783" color="EX-pale-green" />
    <node name="7673" row="597" minCol="608" maxCol="1169" minColSha="920" maxColSha="3361" drainMin="1167" drainMax="1169" drainMinSha="1784" drainMaxSha="1787" color="EX-pale-blue" />
    <node name="3429" row="598" minCol="609" maxCol="1170" minColSha="921" maxColSha="3362" drainMin="1170" drainMax="1170" drainMinSha="1788" drainMaxSha="1789" color="EX-dark-tan" />
    <node name="3461" row="599" minCol="610" maxCol="1171" minColSha="922" maxColSha="3365" drainMin="1171" drainMax="1171" drainMinSha="1790" drainMaxSha="1791" color="EX-pale-blue-magenta" />
    <node name="2159" row="600" minCol="611" maxCol="1174" minColSha="924" maxColSha="3372" drainMin="1172" drainMax="1174" drainMinSha="1792" drainMaxSha="1795" color="EX-pale-yellow orange" />
    <node name="4109" row="601" minCol="612" maxCol="1176" minColSha="925" maxColSha="3379" drainMin="1175" drainMax="1176" drainMinSha="1796" drainMaxSha="1799" color="EX-medium-magenta" />
    <node name="214" row="602" minCol="613" maxCol="1178" minColSha="926" maxColSha="3383" drainMin="1177" drainMax="1178" drainMinSha="1800" drainMaxSha="1802" color="EX-pale-red" />
    <node name="8700" row="603" minCol="614" maxCol="1180" minColSha="927" maxColSha="3387" drainMin="1179" drainMax="1180" drainMinSha="1803" drainMaxSha="1805" color="EX-pale-cyan" />
    <node name="3349" row="604" minCol="615" maxCol="1181" minColSha="928" maxColSha="3388" drainMin="1181" drainMax="1181" drainMinSha="1806" drainMaxSha="1807" color="EX-pale-yellow-green" />
    <node name="5560" row="605" minCol="617" maxCol="1185" minColSha="931" maxColSha="3399" drainMin="1182" drainMax="1185" drainMinSha="1808" drainMaxSha="1812" color="EX-pale-purple" />
    <node name="1869" row="606" minCol="618" maxCol="1187" minColSha="933" maxColSha="3404" drainMin="1186" drainMax="1187" drainMinSha="1813" drainMaxSha="1815" color="EX-pale-magenta" />
    <node name="6832" row="607" minCol="619" maxCol="1191" minColSha="935" maxColSha="3416" drainMin="1188" drainMax="1191" drainMinSha="1816" drainMaxSha="1820" color="EX-pale-red-orange" />
    <node name="6270" row="608" minCol="620" maxCol="1192" minColSha="936" maxColSha="3418" drainMin="1192" drainMax="1192" drainMinSha="1821" drainMaxSha="1822" color="EX-blue" />
    <node name="119" row="609" minCol="621" maxCol="621" minColSha="937" maxColSha="1823" drainMinSha="1823" drainMaxSha="1823" color="EX-orange" />
    <node name="537" row="610" minCol="622" maxCol="622" minColSha="938" maxColSha="1824" drainMinSha="1824" drainMaxSha="1824" color="EX-dark-cyan" />
    <node name="5648" row="611" minCol="624" maxCol="1196" minColSha="941" maxColSha="3427" drainMin="1193" drainMax="1196" drainMinSha="1825" drainMaxSha="1829" color="EX-red" />
    <node name="2807" row="612" minCol="625" maxCol="1198" minColSha="942" maxColSha="3431" drainMin="1197" drainMax="1198" drainMinSha="1830" drainMaxSha="1832" color="EX-dark-orange" />
    <node name="5450" row="613" minCol="626" maxCol="1203" minColSha="944" maxColSha="3447" drainMin="1199" drainMax="1203" drainMinSha="1833" drainMaxSha="1838" color="EX-dark-gray-purple" />
    <node name="373" row="614" minCol="627" maxCol="1205" minColSha="945" maxColSha="3455" drainMin="1204" drainMax="1205" drainMinSha="1839" drainMaxSha="1841" color="EX-cyan" />
    <node name="8448" row="615" minCol="628" maxCol="1207" minColSha="946" maxColSha="3459" drainMin="1206" drainMax="1207" drainMinSha="1842" drainMaxSha="1844" color="EX-yellow-orange" />
    <node name="6646" row="616" minCol="629" maxCol="1212" minColSha="949" maxColSha="3475" drainMin="1208" drainMax="1212" drainMinSha="1845" drainMaxSha="1850" color="EX-pure-blue" />
    <node name="6735" row="617" minCol="630" maxCol="1213" minColSha="950" maxColSha="3476" drainMin="1213" drainMax="1213" drainMinSha="1851" drainMaxSha="1852" color="EX-dark-yellow-green" />
    <node name="3515" row="618" minCol="631" maxCol="631" minColSha="951" maxColSha="1853" drainMinSha="1853" drainMaxSha="1853" color="EX-dark-magenta" />
    <node name="386" row="619" minCol="632" maxCol="1214" minColSha="953" maxColSha="3479" drainMin="1214" drainMax="1214" drainMinSha="1854" drainMaxSha="1855" color="EX-dark-green" />
    <node name="1481" row="620" minCol="633" maxCol="1218" minColSha="955" maxColSha="3489" drainMin="1215" drainMax="1218" drainMinSha="1856" drainMaxSha="1860" color="EX-blue-magenta" />
    <node name="2956" row="621" minCol="634" maxCol="1220" minColSha="956" maxColSha="3495" drainMin="1219" drainMax="1220" drainMinSha="1861" drainMaxSha="1863" color="EX-yellow-green" />
    <node name="5457" row="622" minCol="635" maxCol="1222" minColSha="957" maxColSha="3502" drainMin="1221" drainMax="1222" drainMinSha="1864" drainMaxSha="1866" color="EX-magenta" />
    <node name="2810" row="623" minCol="636" maxCol="1225" minColSha="959" maxColSha="3507" drainMin="1223" drainMax="1225" drainMinSha="1867" drainMaxSha="1870" color="EX-green" />
    <node name="4906" row="624" minCol="637" maxCol="1227" minColSha="960" maxColSha="3511" drainMin="1226" drainMax="1227" drainMinSha="1871" drainMaxSha="1873" color="EX-yellow" />
    <node name="6214" row="625" minCol="638" maxCol="1229" minColSha="961" maxColSha="3518" drainMin="1228" drainMax="1229" drainMinSha="1874" drainMaxSha="1876" color="EX-purple" />
    <node name="134" row="626" minCol="639" maxCol="1233" minColSha="963" maxColSha="3529" drainMin="1230" drainMax="1233" drainMinSha="1877" drainMaxSha="1881" color="EX-dark-purple" />
    <node name="4637" row="627" minCol="640" maxCol="1234" minColSha="964" maxColSha="3530" drainMin="1234" drainMax="1234" drainMinSha="1882" drainMaxSha="1883" color="EX-dark-red" />
    <node name="2715" row="628" minCol="641" maxCol="1237" minColSha="968" maxColSha="3535" drainMin="1235" drainMax="1237" drainMinSha="1884" drainMaxSha="1887" color="EX-pale-green" />
    <node name="9834" row="629" minCol="642" maxCol="1239" minColSha="969" maxColSha="3539" drainMin="1238" drainMax="1239" drainMinSha="1888" drainMaxSha="1890" color="EX-pale-blue" />
    <node name="7873" row="630" minCol="643" maxCol="1240" minColSha="970" maxColSha="3540" drainMin="1240" drainMax="1240" drainMinSha="1891" drainMaxSha="1892" color="EX-dark-tan" />
    <node name="8099" row="631" minCol="644" maxCol="644" minColSha="971" maxColSha="1893" drainMinSha="1893" drainMaxSha="1893" color="EX-pale-blue-magenta" />
    <node name="6812" row="632" minCol="645" maxCol="1246" minColSha="973" maxColSha="3554" drainMin="1241" drainMax="1246" drainMinSha="1894" drainMaxSha="1900" color="EX-pale-yellow orange" />
    <node name="9524" row="633" minCol="646" maxCol="1248" minColSha="974" maxColSha="3560" drainMin="1247" drainMax="1248" drainMinSha="1901" drainMaxSha="1903" color="EX-medium-magenta" />
    <node name="7711" row="634" minCol="647" maxCol="647" minColSha="975" maxColSha="1904" drainMinSha="1904" drainMaxSha="1904" color="EX-pale-red" />
    <node name="4120" row="635" minCol="648" maxCol="1250" minColSha="977" maxColSha="3565" drainMin="1249" drainMax="1250" drainMinSha="1905" drainMaxSha="1907" color="EX-pale-cyan" />
    <node name="4184" row="636" minCol="649" maxCol="1252" minColSha="978" maxColSha="3569" drainMin="1251" drainMax="1252" drainMinSha="1908" drainMaxSha="1910" color="EX-pale-yellow-green" />
    <node name="4439" row="637" minCol="650" maxCol="1257" minColSha="980" maxColSha="3573" drainMin="1253" drainMax="1257" drainMinSha="1911" drainMaxSha="1916" color="EX-pale-purple" />
    <node name="1011" row="638" minCol="651" maxCol="1258" minColSha="981" maxColSha="3574" drainMin="1258" drainMax="1258" drainMinSha="1917" drainMaxSha="1918" color="EX-pale-magenta" />
    <node name="1854" row="639" minCol="652" maxCol="1262" minColSha="983" maxColSha="3584" drainMin="1259" drainMax="1262" drainMinSha="1919" drainMaxSha="1923" color="EX-pale-red-orange" />
    <node name="8255" row="640" minCol="653" maxCol="1266" minColSha="984" maxColSha="3598" drainMin="1263" drainMax="1266" drainMinSha="1924" drainMaxSha="1928" color="EX-blue" />
    <node name="1941" row="641" minCol="654" maxCol="1268" minColSha="985" maxColSha="3601" drainMin="1267" drainMax="1268" drainMinSha="1929" drainMaxSha="1931" color="EX-orange" />
    <node name="9446" row="642" minCol="655" maxCol="1269" minColSha="986" maxColSha="3604" drainMin="1269" drainMax="1269" drainMinSha="1932" drainMaxSha="1933" color="EX-dark-cyan" />
    <node name="1620" row="643" minCol="656" maxCol="1271" minColSha="988" maxColSha="3611" drainMin="1270" drainMax="1271" drainMinSha="1934" drainMaxSha="1936" color="EX-red" />
    <node name="3546" row="644" minCol="657" maxCol="1273" minColSha="989" maxColSha="3616" drainMin="1272" drainMax="1273" drainMinSha="1937" drainMaxSha="1939" color="EX-dark-orange" />
    <node name="840" row="645" minCol="658" maxCol="1275" minColSha="990" maxColSha="3621" drainMin="1274" drainMax="1275" drainMinSha="1940" drainMaxSha="1942" color="EX-dark-gray-purple" />
    <node name="6929" row="646" minCol="659" maxCol="659" minColSha="992" maxColSha="1943" drainMinSha="1943" drainMaxSha="1943" color="EX-cyan" />
    <node name="1176" row="647" minCol="660" maxCol="1276" minColSha="994" maxColSha="3623" drainMin="1276" drainMax="1276" drainMinSha="1944" drainMaxSha="1945" color="EX-yellow-orange" />
    <node name="8284" row="648" minCol="661" maxCol="1280" minColSha="997" maxColSha="3636" drainMin="1277" drainMax="1280" drainMinSha="1946" drainMaxSha="1950" color="EX-pure-blue" />
    <node name="34" row="649" minCol="662" maxCol="1281" minColSha="998" maxColSha="3637" drainMin="1281" drainMax="1281" drainMinSha="1951" drainMaxSha="1952" color="EX-dark-yellow-green" />
    <node name="1047" row="650" minCol="663" maxCol="1283" minColSha="1000" maxColSha="3641" drainMin="1282" drainMax="1283" drainMinSha="1953" drainMaxSha="1955" color="EX-dark-magenta" />
    <node name="9659" row="651" minCol="664" maxCol="1284" minColSha="1001" maxColSha="3643" drainMin="1284" drainMax="1284" drainMinSha="1956" drainMaxSha="1957" color="EX-dark-green" />
    <node name="5241" row="652" minCol="665" maxCol="1285" minColSha="1003" maxColSha="3649" drainMin="1285" drainMax="1285" drainMinSha="1958" drainMaxSha="1960" color="EX-blue-magenta" />
    <node name="1804" row="653" minCol="666" maxCol="1286" minColSha="1004" maxColSha="3653" drainMin="1286" drainMax="1286" drainMinSha="1961" drainMaxSha="1962" color="EX-yellow-green" />
    <node name="6795" row="654" minCol="667" maxCol="1287" minColSha="1007" maxColSha="3657" drainMin="1287" drainMax="1287" drainMinSha="1963" drainMaxSha="1964" color="EX-magenta" />
    <node name="8246" row="655" minCol="668" maxCol="668" minColSha="1008" maxColSha="1965" drainMinSha="1965" drainMaxSha="1965" color="EX-green" />
    <node name="2914" row="656" minCol="669" maxCol="1289" minColSha="1011" maxColSha="3663" drainMin="1288" drainMax="1289" drainMinSha="1966" drainMaxSha="1968" color="EX-yellow" />
    <node name="2116" row="657" minCol="670" maxCol="1294" minColSha="1013" maxColSha="3673" drainMin="1290" drainMax="1294" drainMinSha="1969" drainMaxSha="1974" color="EX-purple" />
    <node name="9442" row="658" minCol="671" maxCol="1298" minColSha="1014" maxColSha="3685" drainMin="1295" drainMax="1298" drainMinSha="1975" drainMaxSha="1979" color="EX-dark-purple" />
    <node name="4419" row="659" minCol="672" maxCol="1299" minColSha="1015" maxColSha="3687" drainMin="1299" drainMax="1299" drainMinSha="1980" drainMaxSha="1981" color="EX-dark-red" />
    <node name="4984" row="660" minCol="673" maxCol="673" minColSha="1016" maxColSha="1982" drainMinSha="1982" drainMaxSha="1982" color="EX-pale-green" />
    <node name="4947" row="661" minCol="674" maxCol="1302" minColSha="1019" maxColSha="3693" drainMin="1300" drainMax="1302" drainMinSha="1983" drainMaxSha="1987" color="EX-pale-blue" />
    <node name="5293" row="662" minCol="675" maxCol="1303" minColSha="1020" maxColSha="3027" drainMin="1303" drainMax="1303" drainMinSha="1988" drainMaxSha="1989" color="EX-dark-tan" />
    <node name="1621" row="663" minCol="676" maxCol="1308" minColSha="1023" maxColSha="3708" drainMin="1304" drainMax="1308" drainMinSha="1990" drainMaxSha="1995" color="EX-pale-blue-magenta" />
    <node name="5044" row="664" minCol="677" maxCol="1312" minColSha="1024" maxColSha="3719" drainMin="1309" drainMax="1312" drainMinSha="1996" drainMaxSha="2000" color="EX-pale-yellow orange" />
    <node name="721" row="665" minCol="678" maxCol="1315" minColSha="1025" maxColSha="3729" drainMin="1313" drainMax="1315" drainMinSha="2001" drainMaxSha="2004" color="EX-medium-magenta" />
    <node name="944" row="666" minCol="679" maxCol="1316" minColSha="1026" maxColSha="2019" drainMin="1316" drainMax="1316" drainMinSha="2005" drainMaxSha="2006" color="EX-pale-red" />
    <node name="2742" row="667" minCol="680" maxCol="1319" minColSha="1028" maxColSha="3738" drainMin="1317" drainMax="1319" drainMinSha="2007" drainMaxSha="2010" color="EX-pale-cyan" />
    <node name="5020" row="668" minCol="681" maxCol="1320" minColSha="1029" maxColSha="3740" drainMin="1320" drainMax="1320" drainMinSha="2011" drainMaxSha="2012" color="EX-pale-yellow-green" />
    <node name="7032" row="669" minCol="682" maxCol="1323" minColSha="1031" maxColSha="3750" drainMin="1321" drainMax="1323" drainMinSha="2013" drainMaxSha="2016" color="EX-pale-purple" />
    <node name="9216" row="670" minCol="683" maxCol="1324" minColSha="1032" maxColSha="3753" drainMin="1324" drainMax="1324" drainMinSha="2017" drainMaxSha="2020" color="EX-pale-magenta" />
    <node name="309" row="671" minCol="684" maxCol="1326" minColSha="1033" maxColSha="3761" drainMin="1325" drainMax="1326" drainMinSha="2021" drainMaxSha="2023" color="EX-pale-red-orange" />
    <node name="4049" row="672" minCol="685" maxCol="1328" minColSha="1034" maxColSha="3765" drainMin="1327" drainMax="1328" drainMinSha="2024" drainMaxSha="2026" color="EX-blue" />
    <node name="6128" row="673" minCol="686" maxCol="1329" minColSha="1035" maxColSha="3125" drainMin="1329" drainMax="1329" drainMinSha="2027" drainMaxSha="2028" color="EX-orange" />
    <node name="6606" row="674" minCol="687" maxCol="1332" minColSha="1037" maxColSha="3773" drainMin="1330" drainMax="1332" drainMinSha="2029" drainMaxSha="2032" color="EX-dark-cyan" />
    <node name="2103" row="675" minCol="688" maxCol="1334" minColSha="1038" maxColSha="3776" drainMin="1333" drainMax="1334" drainMinSha="2033" drainMaxSha="2035" color="EX-red" />
    <node name="3135" row="676" minCol="689" maxCol="1253" minColSha="1039" maxColSha="2037" drainMinSha="2036" drainMaxSha="2037" color="EX-dark-orange" />
    <node name="7345" row="677" minCol="690" maxCol="1336" minColSha="1041" maxColSha="3783" drainMin="1335" drainMax="1336" drainMinSha="2038" drainMaxSha="2040" color="EX-dark-gray-purple" />
    <node name="781" row="678" minCol="691" maxCol="1338" minColSha="1042" maxColSha="3790" drainMin="1337" drainMax="1338" drainMinSha="2041" drainMaxSha="2043" color="EX-cyan" />
    <node name="9312" row="679" minCol="692" maxCol="692" minColSha="1043" maxColSha="2044" drainMinSha="2044" drainMaxSha="2044" color="EX-yellow-orange" />
    <node name="8733" row="680" minCol="693" maxCol="1342" minColSha="1045" maxColSha="3799" drainMin="1339" drainMax="1342" drainMinSha="2045" drainMaxSha="2050" color="EX-pure-blue" />
    <node name="7166" row="681" minCol="694" maxCol="1344" minColSha="1046" maxColSha="3806" drainMin="1343" drainMax="1344" drainMinSha="2051" drainMaxSha="2053" color="EX-dark-yellow-green" />
    <node name="4732" row="682" minCol="695" maxCol="1345" minColSha="1048" maxColSha="3809" drainMin="1345" drainMax="1345" drainMinSha="2054" drainMaxSha="2055" color="EX-dark-magenta" />
    <node name="2868" row="683" minCol="696" maxCol="1346" minColSha="1050" maxColSha="3812" drainMin="1346" drainMax="1346" drainMinSha="2056" drainMaxSha="2057" color="EX-dark-green" />
    <node name="4851" row="684" minCol="697" maxCol="1347" minColSha="1051" maxColSha="3815" drainMin="1347" drainMax="1347" drainMinSha="2058" drainMaxSha="2059" color="EX-blue-magenta" />
    <node name="1206" row="685" minCol="698" maxCol="1348" minColSha="1053" maxColSha="3818" drainMin="1348" drainMax="1348" drainMinSha="2060" drainMaxSha="2061" color="EX-yellow-green" />
    <node name="9623" row="686" minCol="699" maxCol="1353" minColSha="1056" maxColSha="3841" drainMin="1349" drainMax="1353" drainMinSha="2062" drainMaxSha="2067" color="EX-magenta" />
    <node name="1776" row="687" minCol="700" maxCol="1355" minColSha="1057" maxColSha="3848" drainMin="1354" drainMax="1355" drainMinSha="2068" drainMaxSha="2070" color="EX-green" />
    <node name="2897" row="688" minCol="701" maxCol="1356" minColSha="1058" maxColSha="3849" drainMin="1356" drainMax="1356" drainMinSha="2071" drainMaxSha="2072" color="EX-yellow" />
    <node name="7308" row="689" minCol="702" maxCol="1357" minColSha="1060" maxColSha="3851" drainMin="1357" drainMax="1357" drainMinSha="2073" drainMaxSha="2074" color="EX-purple" />
    <node name="9110" row="690" minCol="703" maxCol="1359" minColSha="1062" maxColSha="3863" drainMin="1358" drainMax="1359" drainMinSha="2075" drainMaxSha="2077" color="EX-dark-purple" />
    <node name="2460" row="691" minCol="704" maxCol="704" minColSha="1064" maxColSha="2078" drainMinSha="2078" drainMaxSha="2078" color="EX-dark-red" />
    <node name="3119" row="692" minCol="705" maxCol="1360" minColSha="1067" maxColSha="3866" drainMin="1360" drainMax="1360" drainMinSha="2079" drainMaxSha="2080" color="EX-pale-green" />
    <node name="1158" row="693" minCol="706" maxCol="1363" minColSha="1069" maxColSha="3876" drainMin="1361" drainMax="1363" drainMinSha="2081" drainMaxSha="2084" color="EX-pale-blue" />
    <node name="4351" row="694" minCol="707" maxCol="1366" minColSha="1070" maxColSha="3882" drainMin="1364" drainMax="1366" drainMinSha="2085" drainMaxSha="2088" color="EX-dark-tan" />
    <node name="6588" row="695" minCol="708" maxCol="1368" minColSha="1071" maxColSha="3887" drainMin="1367" drainMax="1368" drainMinSha="2089" drainMaxSha="2091" color="EX-pale-blue-magenta" />
    <node name="5414" row="696" minCol="709" maxCol="1369" minColSha="1072" maxColSha="3890" drainMin="1369" drainMax="1369" drainMinSha="2092" drainMaxSha="2093" color="EX-pale-yellow orange" />
    <node name="6835" row="697" minCol="710" maxCol="1370" minColSha="1073" maxColSha="3896" drainMin="1370" drainMax="1370" drainMinSha="2094" drainMaxSha="2095" color="EX-medium-magenta" />
    <node name="6996" row="698" minCol="711" maxCol="807" minColSha="1075" maxColSha="2097" drainMinSha="2096" drainMaxSha="2097" color="EX-pale-red" />
    <node name="2344" row="699" minCol="712" maxCol="712" minColSha="1076" maxColSha="2098" drainMinSha="2098" drainMaxSha="2098" color="EX-pale-cyan" />
    <node name="5235" row="700" minCol="713" maxCol="1371" minColSha="1078" maxColSha="3898" drainMin="1371" drainMax="1371" drainMinSha="2099" drainMaxSha="2100" color="EX-pale-yellow-green" />
    <node name="2702" row="701" minCol="714" maxCol="714" minColSha="1079" maxColSha="2101" drainMinSha="2101" drainMaxSha="2101" color="EX-pale-purple" />
    <node name="8752" row="702" minCol="715" maxCol="1375" minColSha="1081" maxColSha="3910" drainMin="1372" drainMax="1375" drainMinSha="2102" drainMaxSha="2106" color="EX-pale-magenta" />
    <node name="6559" row="703" minCol="716" maxCol="1376" minColSha="1082" maxColSha="3912" drainMin="1376" drainMax="1376" drainMinSha="2107" drainMaxSha="2108" color="EX-pale-red-orange" />
    <node name="5944" row="704" minCol="717" maxCol="1379" minColSha="1084" maxColSha="3919" drainMin="1377" drainMax="1379" drainMinSha="2109" drainMaxSha="2112" color="EX-blue" />
    <node name="179" row="705" minCol="718" maxCol="1381" minColSha="1086" maxColSha="3923" drainMin="1380" drainMax="1381" drainMinSha="2113" drainMaxSha="2115" color="EX-orange" />
    <node name="8319" row="706" minCol="719" maxCol="1386" minColSha="1088" maxColSha="3940" drainMin="1382" drainMax="1386" drainMinSha="2116" drainMaxSha="2121" color="EX-dark-cyan" />
    <node name="2845" row="707" minCol="720" maxCol="1390" minColSha="1089" maxColSha="3952" drainMin="1387" drainMax="1390" drainMinSha="2122" drainMaxSha="2126" color="EX-red" />
    <node name="6961" row="708" minCol="721" maxCol="1391" minColSha="1090" maxColSha="3954" drainMin="1391" drainMax="1391" drainMinSha="2127" drainMaxSha="2128" color="EX-dark-orange" />
    <node name="9625" row="709" minCol="722" maxCol="1392" minColSha="1092" maxColSha="3957" drainMin="1392" drainMax="1392" drainMinSha="2129" drainMaxSha="2130" color="EX-dark-gray-purple" />
    <node name="3097" row="710" minCol="723" maxCol="723" minColSha="1093" maxColSha="2131" drainMinSha="2131" drainMaxSha="2131" color="EX-cyan" />
    <node name="5615" row="711" minCol="724" maxCol="724" minColSha="1094" maxColSha="2132" drainMinSha="2132" drainMaxSha="2132" color="EX-yellow-orange" />
    <node name="236" row="712" minCol="725" maxCol="1395" minColSha="1096" maxColSha="3965" drainMin="1393" drainMax="1395" drainMinSha="2133" drainMaxSha="2136" color="EX-pure-blue" />
    <node name="1319" row="713" minCol="726" maxCol="1397" minColSha="1097" maxColSha="3970" drainMin="1396" drainMax="1397" drainMinSha="2137" drainMaxSha="2139" color="EX-dark-yellow-green" />
    <node name="841" row="714" minCol="727" maxCol="1399" minColSha="1098" maxColSha="3975" drainMin="1398" drainMax="1399" drainMinSha="2140" drainMaxSha="2142" color="EX-dark-magenta" />
    <node name="1968" row="715" minCol="728" maxCol="728" minColSha="1099" maxColSha="2143" drainMinSha="2143" drainMaxSha="2143" color="EX-dark-green" />
    <node name="4066" row="716" minCol="729" maxCol="1403" minColSha="1101" maxColSha="3986" drainMin="1400" drainMax="1403" drainMinSha="2144" drainMaxSha="2148" color="EX-blue-magenta" />
    <node name="1995" row="717" minCol="730" maxCol="1404" minColSha="1102" maxColSha="3988" drainMin="1404" drainMax="1404" drainMinSha="2149" drainMaxSha="2150" color="EX-yellow-green" />
    <node name="6480" row="718" minCol="731" maxCol="1405" minColSha="1104" maxColSha="3991" drainMin="1405" drainMax="1405" drainMinSha="2151" drainMaxSha="2152" color="EX-magenta" />
    <node name="81" row="719" minCol="732" maxCol="1406" minColSha="1105" maxColSha="3995" drainMin="1406" drainMax="1406" drainMinSha="2153" drainMaxSha="2154" color="EX-green" />
    <node name="3880" row="720" minCol="733" maxCol="1411" minColSha="1107" maxColSha="4009" drainMin="1407" drainMax="1411" drainMinSha="2155" drainMaxSha="2160" color="EX-yellow" />
    <node name="448" row="721" minCol="734" maxCol="1412" minColSha="1108" maxColSha="4010" drainMin="1412" drainMax="1412" drainMinSha="2161" drainMaxSha="2162" color="EX-purple" />
    <node name="3352" row="722" minCol="735" maxCol="1416" minColSha="1110" maxColSha="4017" drainMin="1413" drainMax="1416" drainMinSha="2163" drainMaxSha="2167" color="EX-dark-purple" />
    <node name="3005" row="723" minCol="736" maxCol="1418" minColSha="1111" maxColSha="4021" drainMin="1417" drainMax="1418" drainMinSha="2168" drainMaxSha="2170" color="EX-dark-red" />
    <node name="6686" row="724" minCol="737" maxCol="1419" minColSha="1113" maxColSha="4023" drainMin="1419" drainMax="1419" drainMinSha="2171" drainMaxSha="2172" color="EX-pale-green" />
    <node name="7438" row="725" minCol="739" maxCol="1420" minColSha="1118" maxColSha="4024" drainMin="1420" drainMax="1420" drainMinSha="2173" drainMaxSha="2174" color="EX-pale-blue" />
    <node name="5380" row="726" minCol="740" maxCol="1422" minColSha="1120" maxColSha="4030" drainMin="1421" drainMax="1422" drainMinSha="2175" drainMaxSha="2177" color="EX-dark-tan" />
    <node name="195" row="727" minCol="741" maxCol="1426" minColSha="1122" maxColSha="4040" drainMin="1423" drainMax="1426" drainMinSha="2178" drainMaxSha="2182" color="EX-pale-blue-magenta" />
    <node name="8981" row="728" minCol="742" maxCol="1429" minColSha="1124" maxColSha="4047" drainMin="1427" drainMax="1429" drainMinSha="2183" drainMaxSha="2186" color="EX-pale-yellow orange" />
    <node name="3314" row="729" minCol="743" maxCol="1431" minColSha="1125" maxColSha="4053" drainMin="1430" drainMax="1431" drainMinSha="2187" drainMaxSha="2189" color="EX-medium-magenta" />
    <node name="5759" row="730" minCol="744" maxCol="1433" minColSha="1126" maxColSha="4055" drainMin="1432" drainMax="1433" drainMinSha="2190" drainMaxSha="2192" color="EX-pale-red" />
    <node name="2846" row="731" minCol="745" maxCol="1436" minColSha="1128" maxColSha="4063" drainMin="1434" drainMax="1436" drainMinSha="2193" drainMaxSha="2196" color="EX-pale-cyan" />
    <node name="296" row="732" minCol="746" maxCol="1437" minColSha="1129" maxColSha="4064" drainMin="1437" drainMax="1437" drainMinSha="2197" drainMaxSha="2198" color="EX-pale-yellow-green" />
    <node name="7183" row="733" minCol="747" maxCol="1442" minColSha="1131" maxColSha="4082" drainMin="1438" drainMax="1442" drainMinSha="2199" drainMaxSha="2204" color="EX-pale-purple" />
    <node name="1188" row="734" minCol="748" maxCol="1444" minColSha="1132" maxColSha="4084" drainMin="1443" drainMax="1444" drainMinSha="2205" drainMaxSha="2207" color="EX-pale-magenta" />
    <node name="8845" row="735" minCol="749" maxCol="1445" minColSha="1133" maxColSha="4085" drainMin="1445" drainMax="1445" drainMinSha="2208" drainMaxSha="2209" color="EX-pale-red-orange" />
    <node name="3065" row="736" minCol="750" maxCol="750" minColSha="1134" maxColSha="2210" drainMinSha="2210" drainMaxSha="2210" color="EX-blue" />
    <node name="2095" row="737" minCol="751" maxCol="1447" minColSha="1136" maxColSha="4092" drainMin="1446" drainMax="1447" drainMinSha="2211" drainMaxSha="2213" color="EX-orange" />
    <node name="1837" row="738" minCol="752" maxCol="1448" minColSha="1137" maxColSha="4096" drainMin="1448" drainMax="1448" drainMinSha="2214" drainMaxSha="2215" color="EX-dark-cyan" />
    <node name="7371" row="739" minCol="753" maxCol="753" minColSha="1138" maxColSha="2216" drainMinSha="2216" drainMaxSha="2216" color="EX-red" />
    <node name="1777" row="740" minCol="754" maxCol="1449" minColSha="1140" maxColSha="4103" drainMin="1449" drainMax="1449" drainMinSha="2217" drainMaxSha="2218" color="EX-dark-orange" />
    <node name="4683" row="741" minCol="755" maxCol="1450" minColSha="1141" maxColSha="4106" drainMin="1450" drainMax="1450" drainMinSha="2219" drainMaxSha="2220" color="EX-dark-gray-purple" />
    <node name="3248" row="742" minCol="756" maxCol="756" minColSha="1143" maxColSha="2221" drainMinSha="2221" drainMaxSha="2221" color="EX-cyan" />
    <node name="4750" row="743" minCol="757" maxCol="1453" minColSha="1145" maxColSha="4120" drainMin="1451" drainMax="1453" drainMinSha="2222" drainMaxSha="2225" color="EX-yellow-orange" />
    <node name="2962" row="744" minCol="758" maxCol="1454" minColSha="1146" maxColSha="2794" drainMin="1454" drainMax="1454" drainMinSha="2226" drainMaxSha="2227" color="EX-pure-blue" />
    <node name="7526" row="745" minCol="759" maxCol="759" minColSha="1147" maxColSha="2228" drainMinSha="2228" drainMaxSha="2228" color="EX-dark-yellow-green" />
    <node name="2090" row="746" minCol="760" maxCol="1456" minColSha="1149" maxColSha="4122" drainMin="1455" drainMax="1456" drainMinSha="2229" drainMaxSha="2231" color="EX-dark-magenta" />
    <node name="2916" row="747" minCol="761" maxCol="1457" minColSha="1150" maxColSha="4124" drainMin="1457" drainMax="1457" drainMinSha="2232" drainMaxSha="2233" color="EX-dark-green" />
    <node name="456" row="748" minCol="762" maxCol="1459" minColSha="1153" maxColSha="4127" drainMin="1458" drainMax="1459" drainMinSha="2234" drainMaxSha="2236" color="EX-blue-magenta" />
    <node name="8359" row="749" minCol="763" maxCol="1461" minColSha="1154" maxColSha="4132" drainMin="1460" drainMax="1461" drainMinSha="2237" drainMaxSha="2239" color="EX-yellow-green" />
    <node name="5910" row="750" minCol="764" maxCol="1463" minColSha="1156" maxColSha="4136" drainMin="1462" drainMax="1463" drainMinSha="2240" drainMaxSha="2242" color="EX-magenta" />
    <node name="9377" row="751" minCol="765" maxCol="1464" minColSha="1157" maxColSha="4137" drainMin="1464" drainMax="1464" drainMinSha="2243" drainMaxSha="2244" color="EX-green" />
    <node name="3335" row="752" minCol="766" maxCol="1467" minColSha="1159" maxColSha="4145" drainMin="1465" drainMax="1467" drainMinSha="2245" drainMaxSha="2248" color="EX-yellow" />
    <node name="6201" row="753" minCol="767" maxCol="1468" minColSha="1161" maxColSha="4148" drainMin="1468" drainMax="1468" drainMinSha="2249" drainMaxSha="2250" color="EX-purple" />
    <node name="5672" row="754" minCol="769" maxCol="1470" minColSha="1164" maxColSha="4155" drainMin="1469" drainMax="1470" drainMinSha="2251" drainMaxSha="2254" color="EX-dark-purple" />
    <node name="5858" row="755" minCol="770" maxCol="1473" minColSha="1165" maxColSha="4158" drainMin="1471" drainMax="1473" drainMinSha="2255" drainMaxSha="2258" color="EX-dark-red" />
    <node name="1721" row="756" minCol="771" maxCol="1474" minColSha="1166" maxColSha="4160" drainMin="1474" drainMax="1474" drainMinSha="2259" drainMaxSha="2260" color="EX-pale-green" />
    <node name="2026" row="757" minCol="772" maxCol="1476" minColSha="1168" maxColSha="4166" drainMin="1475" drainMax="1476" drainMinSha="2261" drainMaxSha="2263" color="EX-pale-blue" />
    <node name="8203" row="758" minCol="773" maxCol="1477" minColSha="1169" maxColSha="2465" drainMin="1477" drainMax="1477" drainMinSha="2264" drainMaxSha="2265" color="EX-dark-tan" />
    <node name="6023" row="759" minCol="774" maxCol="1479" minColSha="1171" maxColSha="4174" drainMin="1478" drainMax="1479" drainMinSha="2266" drainMaxSha="2268" color="EX-pale-blue-magenta" />
    <node name="4222" row="760" minCol="775" maxCol="1480" minColSha="1172" maxColSha="4177" drainMin="1480" drainMax="1480" drainMinSha="2269" drainMaxSha="2270" color="EX-pale-yellow orange" />
    <node name="4965" row="761" minCol="776" maxCol="776" minColSha="1174" maxColSha="2271" drainMinSha="2271" drainMaxSha="2271" color="EX-medium-magenta" />
    <node name="375" row="762" minCol="777" maxCol="1487" minColSha="1176" maxColSha="4201" drainMin="1481" drainMax="1487" drainMinSha="2272" drainMaxSha="2279" color="EX-pale-red" />
    <node name="3786" row="763" minCol="778" maxCol="1488" minColSha="1177" maxColSha="4203" drainMin="1488" drainMax="1488" drainMinSha="2280" drainMaxSha="2281" color="EX-pale-cyan" />
    <node name="1218" row="764" minCol="779" maxCol="779" minColSha="1178" maxColSha="2282" drainMinSha="2282" drainMaxSha="2282" color="EX-pale-yellow-green" />
    <node name="4563" row="765" minCol="780" maxCol="780" minColSha="1179" maxColSha="2283" drainMinSha="2283" drainMaxSha="2283" color="EX-pale-purple" />
    <node name="9824" row="766" minCol="781" maxCol="1490" minColSha="1181" maxColSha="4216" drainMin="1489" drainMax="1490" drainMinSha="2284" drainMaxSha="2286" color="EX-pale-magenta" />
    <node name="1663" row="767" minCol="782" maxCol="1491" minColSha="1183" maxColSha="4219" drainMin="1491" drainMax="1491" drainMinSha="2287" drainMaxSha="2288" color="EX-pale-red-orange" />
    <node name="7289" row="768" minCol="784" maxCol="1496" minColSha="1186" maxColSha="4237" drainMin="1492" drainMax="1496" drainMinSha="2289" drainMaxSha="2294" color="EX-blue" />
    <node name="7693" row="769" minCol="785" maxCol="1499" minColSha="1187" maxColSha="4244" drainMin="1497" drainMax="1499" drainMinSha="2295" drainMaxSha="2298" color="EX-orange" />
    <node name="3595" row="770" minCol="786" maxCol="1500" minColSha="1189" maxColSha="4246" drainMin="1500" drainMax="1500" drainMinSha="2299" drainMaxSha="2300" color="EX-dark-cyan" />
    <node name="7635" row="771" minCol="787" maxCol="1502" minColSha="1191" maxColSha="4251" drainMin="1501" drainMax="1502" drainMinSha="2301" drainMaxSha="2304" color="EX-red" />
    <node name="9330" row="772" minCol="788" maxCol="1504" minColSha="1192" maxColSha="4256" drainMin="1503" drainMax="1504" drainMinSha="2305" drainMaxSha="2307" color="EX-dark-orange" />
    <node name="9169" row="773" minCol="789" maxCol="1506" minColSha="1195" maxColSha="4263" drainMin="1505" drainMax="1506" drainMinSha="2308" drainMaxSha="2310" color="EX-dark-gray-purple" />
    <node name="2732" row="774" minCol="790" maxCol="1507" minColSha="1196" maxColSha="4266" drainMin="1507" drainMax="1507" drainMinSha="2311" drainMaxSha="2312" color="EX-cyan" />
    <node name="8077" row="775" minCol="791" maxCol="1508" minColSha="1197" maxColSha="4268" drainMin="1508" drainMax="1508" drainMinSha="2313" drainMaxSha="2314" color="EX-yellow-orange" />
    <node name="2221" row="776" minCol="792" maxCol="1512" minColSha="1199" maxColSha="4285" drainMin="1509" drainMax="1512" drainMinSha="2315" drainMaxSha="2319" color="EX-pure-blue" />
    <node name="4752" row="777" minCol="793" maxCol="1514" minColSha="1200" maxColSha="4286" drainMin="1513" drainMax="1514" drainMinSha="2320" drainMaxSha="2322" color="EX-dark-yellow-green" />
    <node name="2787" row="778" minCol="794" maxCol="794" minColSha="1201" maxColSha="2323" drainMinSha="2323" drainMaxSha="2323" color="EX-dark-magenta" />
    <node name="4809" row="779" minCol="795" maxCol="1517" minColSha="1203" maxColSha="4293" drainMin="1515" drainMax="1517" drainMinSha="2324" drainMaxSha="2327" color="EX-dark-green" />
    <node name="8159" row="780" minCol="796" maxCol="1519" minColSha="1204" maxColSha="4300" drainMin="1518" drainMax="1519" drainMinSha="2328" drainMaxSha="2330" color="EX-blue-magenta" />
    <node name="5986" row="781" minCol="797" maxCol="797" minColSha="1205" maxColSha="2331" drainMinSha="2331" drainMaxSha="2331" color="EX-yellow-green" />
    <node name="9814" row="782" minCol="798" maxCol="1521" minColSha="1207" maxColSha="4306" drainMin="1520" drainMax="1521" drainMinSha="2332" drainMaxSha="2335" color="EX-magenta" />
    <node name="757" row="783" minCol="799" maxCol="1526" minColSha="1209" maxColSha="4322" drainMin="1522" drainMax="1526" drainMinSha="2336" drainMaxSha="2341" color="EX-green" />
    <node name="2432" row="784" minCol="800" maxCol="1529" minColSha="1211" maxColSha="4330" drainMin="1527" drainMax="1529" drainMinSha="2342" drainMaxSha="2345" color="EX-yellow" />
    <node name="3047" row="785" minCol="801" maxCol="1531" minColSha="1212" maxColSha="4335" drainMin="1530" drainMax="1531" drainMinSha="2346" drainMaxSha="2348" color="EX-purple" />
    <node name="7908" row="786" minCol="802" maxCol="1533" minColSha="1213" maxColSha="4338" drainMin="1532" drainMax="1533" drainMinSha="2349" drainMaxSha="2351" color="EX-dark-purple" />
    <node name="9276" row="787" minCol="803" maxCol="1535" minColSha="1214" maxColSha="4344" drainMin="1534" drainMax="1535" drainMinSha="2352" drainMaxSha="2354" color="EX-dark-red" />
    <node name="8113" row="788" minCol="804" maxCol="1536" minColSha="1215" maxColSha="4347" drainMin="1536" drainMax="1536" drainMinSha="2355" drainMaxSha="2356" color="EX-pale-green" />
    <node name="9714" row="789" minCol="805" maxCol="805" minColSha="1216" maxColSha="2357" drainMinSha="2357" drainMaxSha="2357" color="EX-pale-blue" />
    <node name="8823" row="790" minCol="806" maxCol="806" minColSha="1218" maxColSha="2358" drainMinSha="2358" drainMaxSha="2358" color="EX-dark-tan" />
    <node name="669" row="791" minCol="808" maxCol="1537" minColSha="1222" maxColSha="4349" drainMin="1537" drainMax="1537" drainMinSha="2359" drainMaxSha="2360" color="EX-pale-blue-magenta" />
    <node name="9309" row="792" minCol="809" maxCol="1538" minColSha="1223" maxColSha="4350" drainMin="1538" drainMax="1538" drainMinSha="2361" drainMaxSha="2362" color="EX-pale-yellow orange" />
    <node name="5802" row="793" minCol="810" maxCol="810" minColSha="1224" maxColSha="2363" drainMinSha="2363" drainMaxSha="2363" color="EX-medium-magenta" />
    <node name="3628" row="794" minCol="811" maxCol="1541" minColSha="1226" maxColSha="4358" drainMin="1539" drainMax="1541" drainMinSha="2364" drainMaxSha="2367" color="EX-pale-red" />
    <node name="2561" row="795" minCol="812" maxCol="1543" minColSha="1227" maxColSha="4363" drainMin="1542" drainMax="1543" drainMinSha="2368" drainMaxSha="2370" color="EX-pale-cyan" />
    <node name="6946" row="796" minCol="813" maxCol="1545" minColSha="1229" maxColSha="4370" drainMin="1544" drainMax="1545" drainMinSha="2371" drainMaxSha="2373" color="EX-pale-yellow-green" />
    <node name="5412" row="797" minCol="814" maxCol="1547" minColSha="1231" maxColSha="4375" drainMin="1546" drainMax="1547" drainMinSha="2374" drainMaxSha="2376" color="EX-pale-purple" />
    <node name="5470" row="798" minCol="815" maxCol="1549" minColSha="1232" maxColSha="4382" drainMin="1548" drainMax="1549" drainMinSha="2377" drainMaxSha="2379" color="EX-pale-magenta" />
    <node name="9090" row="799" minCol="816" maxCol="1551" minColSha="1233" maxColSha="4383" drainMin="1550" drainMax="1551" drainMinSha="2380" drainMaxSha="2382" color="EX-pale-red-orange" />
    <node name="5298" row="800" minCol="817" maxCol="1554" minColSha="1235" maxColSha="4392" drainMin="1552" drainMax="1554" drainMinSha="2383" drainMaxSha="2387" color="EX-blue" />
    <node name="5932" row="801" minCol="818" maxCol="1555" minColSha="1236" maxColSha="4393" drainMin="1555" drainMax="1555" drainMinSha="2388" drainMaxSha="2389" color="EX-orange" />
    <node name="4002" row="802" minCol="819" maxCol="1556" minColSha="1238" maxColSha="4394" drainMin="1556" drainMax="1556" drainMinSha="2390" drainMaxSha="2391" color="EX-dark-cyan" />
    <node name="9279" row="803" minCol="820" maxCol="820" minColSha="1239" maxColSha="2392" drainMinSha="2392" drainMaxSha="2392" color="EX-red" />
    <node name="2943" row="804" minCol="821" maxCol="1557" minColSha="1241" maxColSha="4397" drainMin="1557" drainMax="1557" drainMinSha="2393" drainMaxSha="2394" color="EX-dark-orange" />
    <node name="2091" row="805" minCol="822" maxCol="1560" minColSha="1243" maxColSha="4407" drainMin="1558" drainMax="1560" drainMinSha="2395" drainMaxSha="2399" color="EX-dark-gray-purple" />
    <node name="1883" row="806" minCol="823" maxCol="1562" minColSha="1244" maxColSha="4416" drainMin="1561" drainMax="1562" drainMinSha="2400" drainMaxSha="2402" color="EX-cyan" />
    <node name="3344" row="807" minCol="824" maxCol="1564" minColSha="1245" maxColSha="4422" drainMin="1563" drainMax="1564" drainMinSha="2403" drainMaxSha="2405" color="EX-yellow-orange" />
    <node name="5634" row="808" minCol="825" maxCol="1566" minColSha="1247" maxColSha="4429" drainMin="1565" drainMax="1566" drainMinSha="2406" drainMaxSha="2408" color="EX-pure-blue" />
    <node name="7549" row="809" minCol="826" maxCol="1567" minColSha="1248" maxColSha="4430" drainMin="1567" drainMax="1567" drainMinSha="2409" drainMaxSha="2410" color="EX-dark-yellow-green" />
    <node name="4934" row="810" minCol="827" maxCol="1568" minColSha="1250" maxColSha="4432" drainMin="1568" drainMax="1568" drainMinSha="2411" drainMaxSha="2412" color="EX-dark-magenta" />
    <node name="8711" row="811" minCol="828" maxCol="1571" minColSha="1253" maxColSha="4441" drainMin="1569" drainMax="1571" drainMinSha="2413" drainMaxSha="2416" color="EX-dark-green" />
    <node name="5260" row="812" minCol="829" maxCol="1572" minColSha="1254" maxColSha="4443" drainMin="1572" drainMax="1572" drainMinSha="2417" drainMaxSha="2418" color="EX-blue-magenta" />
    <node name="5798" row="813" minCol="830" maxCol="830" minColSha="1255" maxColSha="2419" drainMinSha="2419" drainMaxSha="2419" color="EX-yellow-green" />
    <node name="806" row="814" minCol="831" maxCol="1575" minColSha="1258" maxColSha="4453" drainMin="1573" drainMax="1575" drainMinSha="2420" drainMaxSha="2423" color="EX-magenta" />
    <node name="1891" row="815" minCol="832" maxCol="1578" minColSha="1260" maxColSha="4456" drainMin="1576" drainMax="1578" drainMinSha="2424" drainMaxSha="2427" color="EX-green" />
    <node name="946" row="816" minCol="833" maxCol="1580" minColSha="1261" maxColSha="4458" drainMin="1579" drainMax="1580" drainMinSha="2428" drainMaxSha="2430" color="EX-yellow" />
    <node name="7387" row="817" minCol="834" maxCol="1581" minColSha="1262" maxColSha="4460" drainMin="1581" drainMax="1581" drainMinSha="2431" drainMaxSha="2432" color="EX-purple" />
    <node name="8679" row="818" minCol="835" maxCol="835" minColSha="1263" maxColSha="2433" drainMinSha="2433" drainMaxSha="2433" color="EX-dark-purple" />
    <node name="1062" row="819" minCol="836" maxCol="1583" minColSha="1265" maxColSha="4466" drainMin="1582" drainMax="1583" drainMinSha="2434" drainMaxSha="2436" color="EX-dark-red" />
    <node name="618" row="820" minCol="837" maxCol="1584" minColSha="1266" maxColSha="4468" drainMin="1584" drainMax="1584" drainMinSha="2437" drainMaxSha="2438" color="EX-pale-green" />
    <node name="1865" row="821" minCol="838" maxCol="838" minColSha="1267" maxColSha="2439" drainMinSha="2439" drainMaxSha="2439" color="EX-pale-blue" />
    <node name="3195" row="822" minCol="839" maxCol="839" minColSha="1270" maxColSha="2440" drainMinSha="2440" drainMaxSha="2440" color="EX-dark-tan" />
    <node name="8158" row="823" minCol="840" maxCol="1585" minColSha="1272" maxColSha="4469" drainMin="1585" drainMax="1585" drainMinSha="2441" drainMaxSha="2442" color="EX-pale-blue-magenta" />
    <node name="9741" row="824" minCol="841" maxCol="1586" minColSha="1273" maxColSha="4471" drainMin="1586" drainMax="1586" drainMinSha="2443" drainMaxSha="2444" color="EX-pale-yellow orange" />
    <node name="2818" row="825" minCol="842" maxCol="1587" minColSha="1275" maxColSha="4475" drainMin="1587" drainMax="1587" drainMinSha="2445" drainMaxSha="2446" color="EX-medium-magenta" />
    <node name="5483" row="826" minCol="843" maxCol="1590" minColSha="1277" maxColSha="4484" drainMin="1588" drainMax="1590" drainMinSha="2447" drainMaxSha="2450" color="EX-pale-red" />
    <node name="7610" row="827" minCol="844" maxCol="1592" minColSha="1281" maxColSha="4492" drainMin="1591" drainMax="1592" drainMinSha="2451" drainMaxSha="2453" color="EX-pale-cyan" />
    <node name="1726" row="828" minCol="845" maxCol="1593" minColSha="1282" maxColSha="4495" drainMin="1593" drainMax="1593" drainMinSha="2454" drainMaxSha="2455" color="EX-pale-yellow-green" />
    <node name="6687" row="829" minCol="846" maxCol="846" minColSha="1283" maxColSha="2456" drainMinSha="2456" drainMaxSha="2456" color="EX-pale-purple" />
    <node name="1100" row="830" minCol="847" maxCol="1596" minColSha="1285" maxColSha="4503" drainMin="1594" drainMax="1596" drainMinSha="2457" drainMaxSha="2460" color="EX-pale-magenta" />
    <node name="4361" row="831" minCol="848" maxCol="1597" minColSha="1286" maxColSha="4509" drainMin="1597" drainMax="1597" drainMinSha="2461" drainMaxSha="2462" color="EX-pale-red-orange" />
    <node name="7008" row="832" minCol="849" maxCol="849" minColSha="1287" maxColSha="2463" drainMinSha="2463" drainMaxSha="2463" color="EX-blue" />
    <node name="7182" row="833" minCol="850" maxCol="1598" minColSha="1289" maxColSha="4512" drainMin="1598" drainMax="1598" drainMinSha="2464" drainMaxSha="2466" color="EX-orange" />
    <node name="4880" row="834" minCol="851" maxCol="851" minColSha="1290" maxColSha="2467" drainMinSha="2467" drainMaxSha="2467" color="EX-dark-cyan" />
    <node name="5074" row="835" minCol="853" maxCol="1602" minColSha="1293" maxColSha="4523" drainMin="1599" drainMax="1602" drainMinSha="2468" drainMaxSha="2472" color="EX-red" />
    <node name="7392" row="836" minCol="854" maxCol="1605" minColSha="1294" maxColSha="4529" drainMin="1603" drainMax="1605" drainMinSha="2473" drainMaxSha="2476" color="EX-dark-orange" />
    <node name="5031" row="837" minCol="855" maxCol="1608" minColSha="1296" maxColSha="4541" drainMin="1606" drainMax="1608" drainMinSha="2477" drainMaxSha="2480" color="EX-dark-gray-purple" />
    <node name="9409" row="838" minCol="856" maxCol="1609" minColSha="1299" maxColSha="4545" drainMin="1609" drainMax="1609" drainMinSha="2481" drainMaxSha="2483" color="EX-cyan" />
    <node name="1263" row="839" minCol="857" maxCol="857" minColSha="1300" maxColSha="2484" drainMinSha="2484" drainMaxSha="2484" color="EX-yellow-orange" />
    <node name="1051" row="840" minCol="858" maxCol="1610" minColSha="1302" maxColSha="4548" drainMin="1610" drainMax="1610" drainMinSha="2485" drainMaxSha="2486" color="EX-pure-blue" />
    <node name="3900" row="841" minCol="859" maxCol="1611" minColSha="1303" maxColSha="4549" drainMin="1611" drainMax="1611" drainMinSha="2487" drainMaxSha="2488" color="EX-dark-yellow-green" />
    <node name="6711" row="842" minCol="861" maxCol="1613" minColSha="1306" maxColSha="4552" drainMin="1612" drainMax="1613" drainMinSha="2489" drainMaxSha="2492" color="EX-dark-magenta" />
    <node name="6329" row="843" minCol="863" maxCol="1615" minColSha="1310" maxColSha="4556" drainMin="1614" drainMax="1615" drainMinSha="2493" drainMaxSha="2495" color="EX-dark-green" />
    <node name="1525" row="844" minCol="864" maxCol="1616" minColSha="1311" maxColSha="4559" drainMin="1616" drainMax="1616" drainMinSha="2496" drainMaxSha="2497" color="EX-blue-magenta" />
    <node name="5041" row="845" minCol="865" maxCol="1620" minColSha="1313" maxColSha="4577" drainMin="1617" drainMax="1620" drainMinSha="2498" drainMaxSha="2502" color="EX-yellow-green" />
    <node name="8014" row="846" minCol="866" maxCol="1622" minColSha="1314" maxColSha="4586" drainMin="1621" drainMax="1622" drainMinSha="2503" drainMaxSha="2505" color="EX-magenta" />
    <node name="473" row="847" minCol="867" maxCol="867" minColSha="1315" maxColSha="2506" drainMinSha="2506" drainMaxSha="2506" color="EX-green" />
    <node name="7454" row="848" minCol="868" maxCol="1626" minColSha="1317" maxColSha="4595" drainMin="1623" drainMax="1626" drainMinSha="2507" drainMaxSha="2511" color="EX-yellow" />
    <node name="3168" row="849" minCol="869" maxCol="1628" minColSha="1318" maxColSha="4600" drainMin="1627" drainMax="1628" drainMinSha="2512" drainMaxSha="2515" color="EX-purple" />
    <node name="9305" row="850" minCol="871" maxCol="1630" minColSha="1322" maxColSha="4602" drainMin="1629" drainMax="1630" drainMinSha="2516" drainMaxSha="2518" color="EX-dark-purple" />
    <node name="4207" row="851" minCol="872" maxCol="1631" minColSha="1323" maxColSha="4604" drainMin="1631" drainMax="1631" drainMinSha="2519" drainMaxSha="2520" color="EX-dark-red" />
    <node name="6804" row="852" minCol="873" maxCol="1632" minColSha="1324" maxColSha="4606" drainMin="1632" drainMax="1632" drainMinSha="2521" drainMaxSha="2522" color="EX-pale-green" />
    <node name="1435" row="853" minCol="874" maxCol="1637" minColSha="1326" maxColSha="4623" drainMin="1633" drainMax="1637" drainMinSha="2523" drainMaxSha="2528" color="EX-pale-blue" />
    <node name="6020" row="854" minCol="875" maxCol="1640" minColSha="1327" maxColSha="4630" drainMin="1638" drainMax="1640" drainMinSha="2529" drainMaxSha="2532" color="EX-dark-tan" />
    <node name="1254" row="855" minCol="876" maxCol="1642" minColSha="1328" maxColSha="4635" drainMin="1641" drainMax="1642" drainMinSha="2533" drainMaxSha="2535" color="EX-pale-blue-magenta" />
    <node name="6489" row="856" minCol="877" maxCol="877" minColSha="1329" maxColSha="2536" drainMinSha="2536" drainMaxSha="2536" color="EX-pale-yellow orange" />
    <node name="6424" row="857" minCol="878" maxCol="1645" minColSha="1331" maxColSha="4640" drainMin="1643" drainMax="1645" drainMinSha="2537" drainMaxSha="2540" color="EX-medium-magenta" />
    <node name="8450" row="858" minCol="879" maxCol="1647" minColSha="1332" maxColSha="4644" drainMin="1646" drainMax="1647" drainMinSha="2541" drainMaxSha="2543" color="EX-pale-red" />
    <node name="5390" row="859" minCol="880" maxCol="1648" minColSha="1333" maxColSha="3363" drainMin="1648" drainMax="1648" drainMinSha="2544" drainMaxSha="2545" color="EX-pale-cyan" />
    <node name="4911" row="860" minCol="881" maxCol="1654" minColSha="1335" maxColSha="4666" drainMin="1649" drainMax="1654" drainMinSha="2546" drainMaxSha="2552" color="EX-pale-yellow-green" />
    <node name="7139" row="861" minCol="882" maxCol="882" minColSha="1337" maxColSha="2553" drainMinSha="2553" drainMaxSha="2553" color="EX-pale-purple" />
    <node name="6928" row="862" minCol="883" maxCol="1656" minColSha="1339" maxColSha="4668" drainMin="1655" drainMax="1656" drainMinSha="2554" drainMaxSha="2556" color="EX-pale-magenta" />
    <node name="100" row="863" minCol="884" maxCol="1658" minColSha="1341" maxColSha="4669" drainMin="1657" drainMax="1658" drainMinSha="2557" drainMaxSha="2559" color="EX-pale-red-orange" />
    <node name="1935" row="864" minCol="885" maxCol="1660" minColSha="1343" maxColSha="4677" drainMin="1659" drainMax="1660" drainMinSha="2560" drainMaxSha="2562" color="EX-blue" />
    <node name="9796" row="865" minCol="886" maxCol="1663" minColSha="1345" maxColSha="4682" drainMin="1661" drainMax="1663" drainMinSha="2563" drainMaxSha="2566" color="EX-orange" />
    <node name="6492" row="866" minCol="887" maxCol="1664" minColSha="1346" maxColSha="4683" drainMin="1664" drainMax="1664" drainMinSha="2567" drainMaxSha="2568" color="EX-dark-cyan" />
    <node name="4466" row="867" minCol="888" maxCol="1667" minColSha="1348" maxColSha="4692" drainMin="1665" drainMax="1667" drainMinSha="2569" drainMaxSha="2573" color="EX-red" />
    <node name="9885" row="868" minCol="889" maxCol="1669" minColSha="1350" maxColSha="4696" drainMin="1668" drainMax="1669" drainMinSha="2574" drainMaxSha="2576" color="EX-dark-orange" />
    <node name="8122" row="869" minCol="890" maxCol="1671" minColSha="1356" maxColSha="4701" drainMin="1670" drainMax="1671" drainMinSha="2577" drainMaxSha="2579" color="EX-dark-gray-purple" />
    <node name="7386" row="870" minCol="891" maxCol="1674" minColSha="1358" maxColSha="4707" drainMin="1672" drainMax="1674" drainMinSha="2580" drainMaxSha="2583" color="EX-cyan" />
    <node name="4018" row="871" minCol="892" maxCol="892" minColSha="1359" maxColSha="2584" drainMinSha="2584" drainMaxSha="2584" color="EX-yellow-orange" />
    <node name="9034" row="872" minCol="893" maxCol="1676" minColSha="1361" maxColSha="4708" drainMin="1675" drainMax="1676" drainMinSha="2585" drainMaxSha="2587" color="EX-pure-blue" />
    <node name="159" row="873" minCol="894" maxCol="1677" minColSha="1362" maxColSha="4710" drainMin="1677" drainMax="1677" drainMinSha="2588" drainMaxSha="2589" color="EX-dark-yellow-green" />
    <node name="8432" row="874" minCol="895" maxCol="1679" minColSha="1364" maxColSha="4716" drainMin="1678" drainMax="1679" drainMinSha="2590" drainMaxSha="2592" color="EX-dark-magenta" />
    <node name="24" row="875" minCol="896" maxCol="1683" minColSha="1366" maxColSha="4721" drainMin="1680" drainMax="1683" drainMinSha="2593" drainMaxSha="2597" color="EX-dark-green" />
    <node name="7174" row="876" minCol="897" maxCol="1685" minColSha="1367" maxColSha="4726" drainMin="1684" drainMax="1685" drainMinSha="2598" drainMaxSha="2600" color="EX-blue-magenta" />
    <node name="9792" row="877" minCol="898" maxCol="1687" minColSha="1369" maxColSha="4732" drainMin="1686" drainMax="1687" drainMinSha="2601" drainMaxSha="2604" color="EX-yellow-green" />
    <node name="6621" row="878" minCol="899" maxCol="1688" minColSha="1371" maxColSha="4734" drainMin="1688" drainMax="1688" drainMinSha="2605" drainMaxSha="2606" color="EX-magenta" />
    <node name="9750" row="879" minCol="900" maxCol="900" minColSha="1372" maxColSha="2607" drainMinSha="2607" drainMaxSha="2607" color="EX-green" />
    <node name="4644" row="880" minCol="901" maxCol="1689" minColSha="1374" maxColSha="4738" drainMin="1689" drainMax="1689" drainMinSha="2608" drainMaxSha="2609" color="EX-yellow" />
    <node name="9490" row="881" minCol="902" maxCol="1692" minColSha="1376" maxColSha="4742" drainMin="1690" drainMax="1692" drainMinSha="2610" drainMaxSha="2613" color="EX-purple" />
    <node name="7066" row="882" minCol="903" maxCol="1696" minColSha="1378" maxColSha="4751" drainMin="1693" drainMax="1696" drainMinSha="2614" drainMaxSha="2618" color="EX-dark-purple" />
    <node name="8005" row="883" minCol="904" maxCol="1700" minColSha="1379" maxColSha="4760" drainMin="1697" drainMax="1700" drainMinSha="2619" drainMaxSha="2623" color="EX-dark-red" />
    <node name="884" row="884" minCol="905" maxCol="1701" minColSha="1380" maxColSha="4761" drainMin="1701" drainMax="1701" drainMinSha="2624" drainMaxSha="2625" color="EX-pale-green" />
    <node name="6789" row="885" minCol="906" maxCol="1705" minColSha="1382" maxColSha="4770" drainMin="1702" drainMax="1705" drainMinSha="2626" drainMaxSha="2630" color="EX-pale-blue" />
    <node name="3037" row="886" minCol="907" maxCol="1707" minColSha="1383" maxColSha="4773" drainMin="1706" drainMax="1707" drainMinSha="2631" drainMaxSha="2633" color="EX-dark-tan" />
    <node name="9946" row="887" minCol="909" maxCol="1712" minColSha="1387" maxColSha="4781" drainMin="1708" drainMax="1712" drainMinSha="2634" drainMaxSha="2639" color="EX-pale-blue-magenta" />
    <node name="9495" row="888" minCol="910" maxCol="1715" minColSha="1388" maxColSha="4788" drainMin="1713" drainMax="1715" drainMinSha="2640" drainMaxSha="2643" color="EX-pale-yellow orange" />
    <node name="4687" row="889" minCol="911" maxCol="1719" minColSha="1390" maxColSha="4794" drainMin="1716" drainMax="1719" drainMinSha="2644" drainMaxSha="2648" color="EX-medium-magenta" />
    <node name="9283" row="890" minCol="912" maxCol="912" minColSha="1391" maxColSha="2649" drainMinSha="2649" drainMaxSha="2649" color="EX-pale-red" />
    <node name="6541" row="891" minCol="913" maxCol="1720" minColSha="1393" maxColSha="4797" drainMin="1720" drainMax="1720" drainMinSha="2650" drainMaxSha="2651" color="EX-pale-cyan" />
    <node name="4502" row="892" minCol="914" maxCol="1724" minColSha="1395" maxColSha="4805" drainMin="1721" drainMax="1724" drainMinSha="2652" drainMaxSha="2656" color="EX-pale-yellow-green" />
    <node name="4165" row="893" minCol="915" maxCol="1727" minColSha="1396" maxColSha="4812" drainMin="1725" drainMax="1727" drainMinSha="2657" drainMaxSha="2660" color="EX-pale-purple" />
    <node name="5513" row="894" minCol="916" maxCol="1730" minColSha="1397" maxColSha="4820" drainMin="1728" drainMax="1730" drainMinSha="2661" drainMaxSha="2664" color="EX-pale-magenta" />
    <node name="7893" row="895" minCol="917" maxCol="1732" minColSha="1398" maxColSha="4821" drainMin="1731" drainMax="1732" drainMinSha="2665" drainMaxSha="2667" color="EX-pale-red-orange" />
    <node name="475" row="896" minCol="918" maxCol="1733" minColSha="1399" maxColSha="4824" drainMin="1733" drainMax="1733" drainMinSha="2668" drainMaxSha="2669" color="EX-blue" />
    <node name="3102" row="897" minCol="919" maxCol="919" minColSha="1400" maxColSha="2670" drainMinSha="2670" drainMaxSha="2670" color="EX-orange" />
    <node name="1700" row="898" minCol="920" maxCol="1737" minColSha="1402" maxColSha="4835" drainMin="1734" drainMax="1737" drainMinSha="2671" drainMaxSha="2675" color="EX-dark-cyan" />
    <node name="8806" row="899" minCol="921" maxCol="1740" minColSha="1403" maxColSha="4841" drainMin="1738" drainMax="1740" drainMinSha="2676" drainMaxSha="2679" color="EX-red" />
    <node name="6538" row="900" minCol="922" maxCol="922" minColSha="1404" maxColSha="2680" drainMinSha="2680" drainMaxSha="2680" color="EX-dark-orange" />
    <node name="6578" row="901" minCol="924" maxCol="1744" minColSha="1407" maxColSha="4850" drainMin="1741" drainMax="1744" drainMinSha="2681" drainMaxSha="2685" color="EX-dark-gray-purple" />
    <node name="1372" row="902" minCol="925" maxCol="1749" minColSha="1409" maxColSha="4867" drainMin="1745" drainMax="1749" drainMinSha="2686" drainMaxSha="2691" color="EX-cyan" />
    <node name="4521" row="903" minCol="926" maxCol="1750" minColSha="1411" maxColSha="4869" drainMin="1750" drainMax="1750" drainMinSha="2692" drainMaxSha="2693" color="EX-yellow-orange" />
    <node name="742" row="904" minCol="927" maxCol="1751" minColSha="1412" maxColSha="4870" drainMin="1751" drainMax="1751" drainMinSha="2694" drainMaxSha="2695" color="EX-pure-blue" />
    <node name="1140" row="905" minCol="928" maxCol="1757" minColSha="1414" maxColSha="4884" drainMin="1752" drainMax="1757" drainMinSha="2696" drainMaxSha="2702" color="EX-dark-yellow-green" />
    <node name="8750" row="906" minCol="929" maxCol="1759" minColSha="1415" maxColSha="4887" drainMin="1758" drainMax="1759" drainMinSha="2703" drainMaxSha="2705" color="EX-dark-magenta" />
    <node name="3637" row="907" minCol="930" maxCol="1760" minColSha="1418" maxColSha="4889" drainMin="1760" drainMax="1760" drainMinSha="2706" drainMaxSha="2707" color="EX-dark-green" />
    <node name="3606" row="908" minCol="931" maxCol="931" minColSha="1419" maxColSha="2708" drainMinSha="2708" drainMaxSha="2708" color="EX-blue-magenta" />
    <node name="801" row="909" minCol="932" maxCol="932" minColSha="1420" maxColSha="2709" drainMinSha="2709" drainMaxSha="2709" color="EX-yellow-green" />
    <node name="5276" row="910" minCol="933" maxCol="1763" minColSha="1422" maxColSha="4895" drainMin="1761" drainMax="1763" drainMinSha="2710" drainMaxSha="2713" color="EX-magenta" />
    <node name="6265" row="911" minCol="934" maxCol="1764" minColSha="1423" maxColSha="4897" drainMin="1764" drainMax="1764" drainMinSha="2714" drainMaxSha="2715" color="EX-green" />
    <node name="6668" row="912" minCol="935" maxCol="1765" minColSha="1424" maxColSha="4903" drainMin="1765" drainMax="1765" drainMinSha="2716" drainMaxSha="2717" color="EX-yellow" />
    <node name="626" row="913" minCol="936" maxCol="1770" minColSha="1426" maxColSha="4916" drainMin="1766" drainMax="1770" drainMinSha="2718" drainMaxSha="2723" color="EX-purple" />
    <node name="7129" row="914" minCol="937" maxCol="1774" minColSha="1427" maxColSha="4927" drainMin="1771" drainMax="1774" drainMinSha="2724" drainMaxSha="2728" color="EX-dark-purple" />
    <node name="4894" row="915" minCol="938" maxCol="1775" minColSha="1428" maxColSha="4929" drainMin="1775" drainMax="1775" drainMinSha="2729" drainMaxSha="2730" color="EX-dark-red" />
    <node name="8456" row="916" minCol="939" maxCol="1778" minColSha="1430" maxColSha="4940" drainMin="1776" drainMax="1778" drainMinSha="2731" drainMaxSha="2734" color="EX-pale-green" />
    <node name="5273" row="917" minCol="940" maxCol="1780" minColSha="1431" maxColSha="4946" drainMin="1779" drainMax="1780" drainMinSha="2735" drainMaxSha="2737" color="EX-pale-blue" />
    <node name="7782" row="918" minCol="941" maxCol="1782" minColSha="1433" maxColSha="4949" drainMin="1781" drainMax="1782" drainMinSha="2738" drainMaxSha="2740" color="EX-dark-tan" />
    <node name="8993" row="919" minCol="942" maxCol="1783" minColSha="1434" maxColSha="4950" drainMin="1783" drainMax="1783" drainMinSha="2741" drainMaxSha="2742" color="EX-pale-blue-magenta" />
    <node name="442" row="920" minCol="943" maxCol="1786" minColSha="1436" maxColSha="4963" drainMin="1784" drainMax="1786" drainMinSha="2743" drainMaxSha="2746" color="EX-pale-yellow orange" />
    <node name="2100" row="921" minCol="944" maxCol="1788" minColSha="1437" maxColSha="4970" drainMin="1787" drainMax="1788" drainMinSha="2747" drainMaxSha="2749" color="EX-medium-magenta" />
    <node name="3513" row="922" minCol="945" maxCol="1792" minColSha="1439" maxColSha="4980" drainMin="1789" drainMax="1792" drainMinSha="2750" drainMaxSha="2754" color="EX-pale-red" />
    <node name="143" row="923" minCol="946" maxCol="1794" minColSha="1440" maxColSha="4986" drainMin="1793" drainMax="1794" drainMinSha="2755" drainMaxSha="2758" color="EX-pale-cyan" />
    <node name="6427" row="924" minCol="947" maxCol="1797" minColSha="1441" maxColSha="4996" drainMin="1795" drainMax="1797" drainMinSha="2759" drainMaxSha="2762" color="EX-pale-yellow-green" />
    <node name="2776" row="925" minCol="948" maxCol="1799" minColSha="1442" maxColSha="5003" drainMin="1798" drainMax="1799" drainMinSha="2763" drainMaxSha="2765" color="EX-pale-purple" />
    <node name="4042" row="926" minCol="949" maxCol="1801" minColSha="1444" maxColSha="5010" drainMin="1800" drainMax="1801" drainMinSha="2766" drainMaxSha="2768" color="EX-pale-magenta" />
    <node name="8080" row="927" minCol="950" maxCol="1802" minColSha="1445" maxColSha="5012" drainMin="1802" drainMax="1802" drainMinSha="2769" drainMaxSha="2770" color="EX-pale-red-orange" />
    <node name="4501" row="928" minCol="951" maxCol="1804" minColSha="1447" maxColSha="5018" drainMin="1803" drainMax="1804" drainMinSha="2771" drainMaxSha="2773" color="EX-blue" />
    <node name="4444" row="929" minCol="952" maxCol="952" minColSha="1448" maxColSha="2774" drainMinSha="2774" drainMaxSha="2774" color="EX-orange" />
    <node name="1298" row="930" minCol="953" maxCol="1808" minColSha="1451" maxColSha="5031" drainMin="1805" drainMax="1808" drainMinSha="2775" drainMaxSha="2779" color="EX-dark-cyan" />
    <node name="1937" row="931" minCol="954" maxCol="1813" minColSha="1453" maxColSha="5045" drainMin="1809" drainMax="1813" drainMinSha="2780" drainMaxSha="2785" color="EX-red" />
    <node name="6821" row="932" minCol="955" maxCol="955" minColSha="1454" maxColSha="2786" drainMinSha="2786" drainMaxSha="2786" color="EX-dark-orange" />
    <node name="3763" row="933" minCol="956" maxCol="1817" minColSha="1456" maxColSha="5060" drainMin="1814" drainMax="1817" drainMinSha="2787" drainMaxSha="2791" color="EX-dark-gray-purple" />
    <node name="6555" row="934" minCol="957" maxCol="957" minColSha="1457" maxColSha="2792" drainMinSha="2792" drainMaxSha="2792" color="EX-cyan" />
    <node name="2111" row="935" minCol="958" maxCol="1820" minColSha="1459" maxColSha="5072" drainMin="1818" drainMax="1820" drainMinSha="2793" drainMaxSha="2797" color="EX-yellow-orange" />
    <node name="6298" row="936" minCol="959" maxCol="1823" minColSha="1461" maxColSha="5077" drainMin="1821" drainMax="1823" drainMinSha="2798" drainMaxSha="2801" color="EX-pure-blue" />
    <node name="7783" row="937" minCol="960" maxCol="1824" minColSha="1462" maxColSha="4596" drainMin="1824" drainMax="1824" drainMinSha="2802" drainMaxSha="2804" color="EX-dark-yellow-green" />
    <node name="836" row="938" minCol="961" maxCol="1826" minColSha="1463" maxColSha="5081" drainMin="1825" drainMax="1826" drainMinSha="2805" drainMaxSha="2807" color="EX-dark-magenta" />
    <node name="2865" row="939" minCol="962" maxCol="1830" minColSha="1465" maxColSha="5095" drainMin="1827" drainMax="1830" drainMinSha="2808" drainMaxSha="2812" color="EX-dark-green" />
    <node name="5068" row="940" minCol="963" maxCol="1833" minColSha="1466" maxColSha="5104" drainMin="1831" drainMax="1833" drainMinSha="2813" drainMaxSha="2816" color="EX-blue-magenta" />
    <node name="1322" row="941" minCol="964" maxCol="1834" minColSha="1467" maxColSha="5106" drainMin="1834" drainMax="1834" drainMinSha="2817" drainMaxSha="2818" color="EX-yellow-green" />
    <node name="3229" row="942" minCol="965" maxCol="1836" minColSha="1469" maxColSha="5111" drainMin="1835" drainMax="1836" drainMinSha="2819" drainMaxSha="2821" color="EX-magenta" />
    <node name="7973" row="943" minCol="966" maxCol="1837" minColSha="1470" maxColSha="5112" drainMin="1837" drainMax="1837" drainMinSha="2822" drainMaxSha="2823" color="EX-green" />
    <node name="5383" row="944" minCol="967" maxCol="1839" minColSha="1472" maxColSha="5118" drainMin="1838" drainMax="1839" drainMinSha="2824" drainMaxSha="2826" color="EX-yellow" />
    <node name="146" row="945" minCol="968" maxCol="1844" minColSha="1474" maxColSha="5136" drainMin="1840" drainMax="1844" drainMinSha="2827" drainMaxSha="2832" color="EX-purple" />
    <node name="5631" row="946" minCol="969" maxCol="1845" minColSha="1475" maxColSha="5137" drainMin="1845" drainMax="1845" drainMinSha="2833" drainMaxSha="2834" color="EX-dark-purple" />
    <node name="2785" row="947" minCol="970" maxCol="970" minColSha="1477" maxColSha="2835" drainMinSha="2835" drainMaxSha="2835" color="EX-dark-red" />
    <node name="6648" row="948" minCol="971" maxCol="971" minColSha="1478" maxColSha="2836" drainMinSha="2836" drainMaxSha="2836" color="EX-pale-green" />
    <node name="8686" row="949" minCol="972" maxCol="1849" minColSha="1482" maxColSha="5144" drainMin="1846" drainMax="1849" drainMinSha="2837" drainMaxSha="2841" color="EX-pale-blue" />
    <node name="4017" row="950" minCol="973" maxCol="1850" minColSha="1483" maxColSha="5145" drainMin="1850" drainMax="1850" drainMinSha="2842" drainMaxSha="2843" color="EX-dark-tan" />
    <node name="4441" row="951" minCol="974" maxCol="1852" minColSha="1485" maxColSha="5149" drainMin="1851" drainMax="1852" drainMinSha="2844" drainMaxSha="2847" color="EX-pale-blue-magenta" />
    <node name="6054" row="952" minCol="975" maxCol="1855" minColSha="1486" maxColSha="5155" drainMin="1853" drainMax="1855" drainMinSha="2848" drainMaxSha="2851" color="EX-pale-yellow orange" />
    <node name="9284" row="953" minCol="976" maxCol="1857" minColSha="1487" maxColSha="5161" drainMin="1856" drainMax="1857" drainMinSha="2852" drainMaxSha="2854" color="EX-medium-magenta" />
    <node name="4957" row="954" minCol="977" maxCol="1859" minColSha="1489" maxColSha="5166" drainMin="1858" drainMax="1859" drainMinSha="2855" drainMaxSha="2857" color="EX-pale-red" />
    <node name="2886" row="955" minCol="978" maxCol="978" minColSha="1490" maxColSha="2858" drainMinSha="2858" drainMaxSha="2858" color="EX-pale-cyan" />
    <node name="3477" row="956" minCol="979" maxCol="979" minColSha="1491" maxColSha="2859" drainMinSha="2859" drainMaxSha="2859" color="EX-pale-yellow-green" />
    <node name="2703" row="957" minCol="980" maxCol="1860" minColSha="1493" maxColSha="5169" drainMin="1860" drainMax="1860" drainMinSha="2860" drainMaxSha="2861" color="EX-pale-purple" />
    <node name="2737" row="958" minCol="982" maxCol="1863" minColSha="1497" maxColSha="5178" drainMin="1861" drainMax="1863" drainMinSha="2862" drainMaxSha="2865" color="EX-pale-magenta" />
    <node name="2235" row="959" minCol="983" maxCol="1864" minColSha="1498" maxColSha="5180" drainMin="1864" drainMax="1864" drainMinSha="2866" drainMaxSha="2867" color="EX-pale-red-orange" />
    <node name="4649" row="960" minCol="984" maxCol="1866" minColSha="1500" maxColSha="5187" drainMin="1865" drainMax="1866" drainMinSha="2868" drainMaxSha="2870" color="EX-blue" />
    <node name="4663" row="961" minCol="985" maxCol="1868" minColSha="1501" maxColSha="5191" drainMin="1867" drainMax="1868" drainMinSha="2871" drainMaxSha="2873" color="EX-orange" />
    <node name="6877" row="962" minCol="986" maxCol="1870" minColSha="1502" maxColSha="5193" drainMin="1869" drainMax="1870" drainMinSha="2874" drainMaxSha="2876" color="EX-dark-cyan" />
    <node name="5696" row="963" minCol="987" maxCol="1871" minColSha="1503" maxColSha="5197" drainMin="1871" drainMax="1871" drainMinSha="2877" drainMaxSha="2878" color="EX-red" />
    <node name="861" row="964" minCol="988" maxCol="1872" minColSha="1504" maxColSha="5201" drainMin="1872" drainMax="1872" drainMinSha="2879" drainMaxSha="2880" color="EX-dark-orange" />
    <node name="2748" row="965" minCol="989" maxCol="1875" minColSha="1506" maxColSha="5212" drainMin="1873" drainMax="1875" drainMinSha="2881" drainMaxSha="2884" color="EX-dark-gray-purple" />
    <node name="9759" row="966" minCol="990" maxCol="1876" minColSha="1507" maxColSha="5214" drainMin="1876" drainMax="1876" drainMinSha="2885" drainMaxSha="2886" color="EX-cyan" />
    <node name="5923" row="967" minCol="991" maxCol="1878" minColSha="1509" maxColSha="5219" drainMin="1877" drainMax="1878" drainMinSha="2887" drainMaxSha="2889" color="EX-yellow-orange" />
    <node name="3917" row="968" minCol="992" maxCol="1879" minColSha="1510" maxColSha="5223" drainMin="1879" drainMax="1879" drainMinSha="2890" drainMaxSha="2891" color="EX-pure-blue" />
    <node name="9307" row="969" minCol="994" maxCol="1882" minColSha="1513" maxColSha="5233" drainMin="1880" drainMax="1882" drainMinSha="2892" drainMaxSha="2895" color="EX-dark-yellow-green" />
    <node name="2500" row="970" minCol="995" maxCol="1884" minColSha="1514" maxColSha="5235" drainMin="1883" drainMax="1884" drainMinSha="2896" drainMaxSha="2898" color="EX-dark-magenta" />
    <node name="4545" row="971" minCol="996" maxCol="1885" minColSha="1515" maxColSha="5236" drainMin="1885" drainMax="1885" drainMinSha="2899" drainMaxSha="2900" color="EX-dark-green" />
    <node name="1371" row="972" minCol="997" maxCol="997" minColSha="1516" maxColSha="2901" drainMinSha="2901" drainMaxSha="2901" color="EX-blue-magenta" />
    <node name="6764" row="973" minCol="998" maxCol="998" minColSha="1517" maxColSha="2902" drainMinSha="2902" drainMaxSha="2902" color="EX-yellow-green" />
    <node name="708" row="974" minCol="999" maxCol="1890" minColSha="1519" maxColSha="5254" drainMin="1886" drainMax="1890" drainMinSha="2903" drainMaxSha="2908" color="EX-magenta" />
    <node name="3493" row="975" minCol="1000" maxCol="1893" minColSha="1520" maxColSha="5263" drainMin="1891" drainMax="1893" drainMinSha="2909" drainMaxSha="2912" color="EX-green" />
    <node name="8460" row="976" minCol="1001" maxCol="1895" minColSha="1521" maxColSha="5266" drainMin="1894" drainMax="1895" drainMinSha="2913" drainMaxSha="2915" color="EX-yellow" />
    <node name="1429" row="977" minCol="1002" maxCol="1897" minColSha="1524" maxColSha="5271" drainMin="1896" drainMax="1897" drainMinSha="2916" drainMaxSha="2919" color="EX-purple" />
    <node name="6783" row="978" minCol="1003" maxCol="1898" minColSha="1526" maxColSha="5272" drainMin="1898" drainMax="1898" drainMinSha="2920" drainMaxSha="2921" color="EX-dark-purple" />
    <node name="6678" row="979" minCol="1004" maxCol="1903" minColSha="1529" maxColSha="5286" drainMin="1899" drainMax="1903" drainMinSha="2922" drainMaxSha="2927" color="EX-dark-red" />
    <node name="6995" row="980" minCol="1005" maxCol="1905" minColSha="1530" maxColSha="5287" drainMin="1904" drainMax="1905" drainMinSha="2928" drainMaxSha="2930" color="EX-pale-green" />
    <node name="8" row="981" minCol="1006" maxCol="1906" minColSha="1531" maxColSha="5289" drainMin="1906" drainMax="1906" drainMinSha="2931" drainMaxSha="2932" color="EX-pale-blue" />
    <node name="641" row="982" minCol="1007" maxCol="1908" minColSha="1533" maxColSha="5296" drainMin="1907" drainMax="1908" drainMinSha="2933" drainMaxSha="2935" color="EX-dark-tan" />
    <node name="6438" row="983" minCol="1008" maxCol="1910" minColSha="1534" maxColSha="5301" drainMin="1909" drainMax="1910" drainMinSha="2936" drainMaxSha="2938" color="EX-pale-blue-magenta" />
    <node name="2381" row="984" minCol="1009" maxCol="1913" minColSha="1536" maxColSha="5310" drainMin="1911" drainMax="1913" drainMinSha="2939" drainMaxSha="2942" color="EX-pale-yellow orange" />
    <node name="813" row="985" minCol="1010" maxCol="1915" minColSha="1537" maxColSha="5314" drainMin="1914" drainMax="1915" drainMinSha="2943" drainMaxSha="2945" color="EX-medium-magenta" />
    <node name="6186" row="986" minCol="1011" maxCol="1918" minColSha="1539" maxColSha="5323" drainMin="1916" drainMax="1918" drainMinSha="2946" drainMaxSha="2950" color="EX-pale-red" />
    <node name="455" row="987" minCol="1012" maxCol="1012" minColSha="1540" maxColSha="2951" drainMinSha="2951" drainMaxSha="2951" color="EX-pale-cyan" />
    <node name="7686" row="988" minCol="1013" maxCol="1921" minColSha="1542" maxColSha="5334" drainMin="1919" drainMax="1921" drainMinSha="2952" drainMaxSha="2955" color="EX-pale-yellow-green" />
    <node name="3007" row="989" minCol="1014" maxCol="1014" minColSha="1543" maxColSha="2956" drainMinSha="2956" drainMaxSha="2956" color="EX-pale-purple" />
    <node name="8070" row="990" minCol="1015" maxCol="1924" minColSha="1546" maxColSha="5344" drainMin="1922" drainMax="1924" drainMinSha="2957" drainMaxSha="2960" color="EX-pale-magenta" />
    <node name="9641" row="991" minCol="1016" maxCol="1927" minColSha="1547" maxColSha="5355" drainMin="1925" drainMax="1927" drainMinSha="2961" drainMaxSha="2964" color="EX-pale-red-orange" />
    <node name="1892" row="992" minCol="1017" maxCol="1929" minColSha="1548" maxColSha="5356" drainMin="1928" drainMax="1929" drainMinSha="2965" drainMaxSha="2967" color="EX-blue" />
    <node name="8945" row="993" minCol="1018" maxCol="1930" minColSha="1549" maxColSha="5359" drainMin="1930" drainMax="1930" drainMinSha="2968" drainMaxSha="2970" color="EX-orange" />
    <node name="2954" row="994" minCol="1019" maxCol="1931" minColSha="1550" maxColSha="4178" drainMin="1931" drainMax="1931" drainMinSha="2971" drainMaxSha="2972" color="EX-dark-cyan" />
    <node name="180" row="995" minCol="1020" maxCol="1934" minColSha="1552" maxColSha="5364" drainMin="1932" drainMax="1934" drainMinSha="2973" drainMaxSha="2978" color="EX-red" />
    <node name="8964" row="996" minCol="1021" maxCol="1937" minColSha="1553" maxColSha="5371" drainMin="1935" drainMax="1937" drainMinSha="2979" drainMaxSha="2982" color="EX-dark-orange" />
    <node name="385" row="997" minCol="1022" maxCol="1939" minColSha="1555" maxColSha="5379" drainMin="1938" drainMax="1939" drainMinSha="2983" drainMaxSha="2985" color="EX-dark-gray-purple" />
    <node name="6435" row="998" minCol="1023" maxCol="1940" minColSha="1556" maxColSha="5382" drainMin="1940" drainMax="1940" drainMinSha="2986" drainMaxSha="2987" color="EX-cyan" />
    <node name="1580" row="999" minCol="1025" maxCol="1943" minColSha="1562" maxColSha="5389" drainMin="1941" drainMax="1943" drainMinSha="2988" drainMaxSha="2991" color="EX-yellow-orange" />
    <node name="9529" row="1000" minCol="1026" maxCol="1944" minColSha="1563" maxColSha="4853" drainMin="1944" drainMax="1944" drainMinSha="2992" drainMaxSha="2993" color="EX-pure-blue" />
    <node name="5455" row="1001" minCol="1027" maxCol="1949" minColSha="1565" maxColSha="5404" drainMin="1945" drainMax="1949" drainMinSha="2994" drainMaxSha="2999" color="EX-dark-yellow-green" />
    <node name="6159" row="1002" minCol="1028" maxCol="1952" minColSha="1566" maxColSha="5405" drainMin="1950" drainMax="1952" drainMinSha="3000" drainMaxSha="3003" color="EX-dark-magenta" />
    <node name="5317" row="1003" minCol="1029" maxCol="1954" minColSha="1567" maxColSha="5411" drainMin="1953" drainMax="1954" drainMinSha="3004" drainMaxSha="3006" color="EX-dark-green" />
    <node name="538" row="1004" minCol="1031" maxCol="1955" minColSha="1570" maxColSha="5414" drainMin="1955" drainMax="1955" drainMinSha="3007" drainMaxSha="3008" color="EX-blue-magenta" />
    <node name="2424" row="1005" minCol="1032" maxCol="1956" minColSha="1572" maxColSha="5417" drainMin="1956" drainMax="1956" drainMinSha="3009" drainMaxSha="3010" color="EX-yellow-green" />
    <node name="7290" row="1006" minCol="1033" maxCol="1957" minColSha="1573" maxColSha="5421" drainMin="1957" drainMax="1957" drainMinSha="3011" drainMaxSha="3012" color="EX-magenta" />
    <node name="2068" row="1007" minCol="1034" maxCol="1959" minColSha="1575" maxColSha="5425" drainMin="1958" drainMax="1959" drainMinSha="3013" drainMaxSha="3015" color="EX-green" />
    <node name="644" row="1008" minCol="1035" maxCol="1960" minColSha="1577" maxColSha="5427" drainMin="1960" drainMax="1960" drainMinSha="3016" drainMaxSha="3017" color="EX-yellow" />
    <node name="8637" row="1009" minCol="1036" maxCol="1961" minColSha="1578" maxColSha="5430" drainMin="1961" drainMax="1961" drainMinSha="3018" drainMaxSha="3019" color="EX-purple" />
    <node name="9698" row="1010" minCol="1037" maxCol="1966" minColSha="1580" maxColSha="5441" drainMin="1962" drainMax="1966" drainMinSha="3020" drainMaxSha="3025" color="EX-dark-purple" />
    <node name="1393" row="1011" minCol="1038" maxCol="1968" minColSha="1581" maxColSha="5449" drainMin="1967" drainMax="1968" drainMinSha="3026" drainMaxSha="3029" color="EX-dark-red" />
    <node name="5188" row="1012" minCol="1039" maxCol="1971" minColSha="1582" maxColSha="5459" drainMin="1969" drainMax="1971" drainMinSha="3030" drainMaxSha="3033" color="EX-pale-green" />
    <node name="9143" row="1013" minCol="1040" maxCol="1972" minColSha="1583" maxColSha="5461" drainMin="1972" drainMax="1972" drainMinSha="3034" drainMaxSha="3035" color="EX-pale-blue" />
    <node name="8412" row="1014" minCol="1041" maxCol="1041" minColSha="1584" maxColSha="3036" drainMinSha="3036" drainMaxSha="3036" color="EX-dark-tan" />
    <node name="2966" row="1015" minCol="1042" maxCol="1976" minColSha="1587" maxColSha="5471" drainMin="1973" drainMax="1976" drainMinSha="3037" drainMaxSha="3041" color="EX-pale-blue-magenta" />
    <node name="1287" row="1016" minCol="1043" maxCol="1979" minColSha="1588" maxColSha="5477" drainMin="1977" drainMax="1979" drainMinSha="3042" drainMaxSha="3045" color="EX-pale-yellow orange" />
    <node name="8126" row="1017" minCol="1044" maxCol="1981" minColSha="1589" maxColSha="5482" drainMin="1980" drainMax="1981" drainMinSha="3046" drainMaxSha="3048" color="EX-medium-magenta" />
    <node name="6330" row="1018" minCol="1045" maxCol="1982" minColSha="1590" maxColSha="5485" drainMin="1982" drainMax="1982" drainMinSha="3049" drainMaxSha="3050" color="EX-pale-red" />
    <node name="1010" row="1019" minCol="1046" maxCol="1986" minColSha="1592" maxColSha="5492" drainMin="1983" drainMax="1986" drainMinSha="3051" drainMaxSha="3055" color="EX-pale-cyan" />
    <node name="2379" row="1020" minCol="1047" maxCol="1988" minColSha="1593" maxColSha="5496" drainMin="1987" drainMax="1988" drainMinSha="3056" drainMaxSha="3059" color="EX-pale-yellow-green" />
    <node name="7344" row="1021" minCol="1048" maxCol="1991" minColSha="1594" maxColSha="5508" drainMin="1989" drainMax="1991" drainMinSha="3060" drainMaxSha="3063" color="EX-pale-purple" />
    <node name="9780" row="1022" minCol="1049" maxCol="1049" minColSha="1596" maxColSha="3064" drainMinSha="3064" drainMaxSha="3064" color="EX-pale-magenta" />
    <node name="638" row="1023" minCol="1050" maxCol="1050" minColSha="1598" maxColSha="3065" drainMinSha="3065" drainMaxSha="3065" color="EX-pale-red-orange" />
    <node name="9273" row="1024" minCol="1051" maxCol="1051" minColSha="1599" maxColSha="3066" drainMinSha="3066" drainMaxSha="3066" color="EX-blue" />
    <node name="6433" row="1025" minCol="1052" maxCol="1993" minColSha="1601" maxColSha="5515" drainMin="1992" drainMax="1993" drainMinSha="3067" drainMaxSha="3069" color="EX-orange" />
    <node name="9237" row="1026" minCol="1053" maxCol="1995" minColSha="1602" maxColSha="5519" drainMin="1994" drainMax="1995" drainMinSha="3070" drainMaxSha="3072" color="EX-dark-cyan" />
    <node name="2313" row="1027" minCol="1054" maxCol="1997" minColSha="1604" maxColSha="5523" drainMin="1996" drainMax="1997" drainMinSha="3073" drainMaxSha="3075" color="EX-red" />
    <node name="4819" row="1028" minCol="1055" maxCol="1998" minColSha="1605" maxColSha="5524" drainMin="1998" drainMax="1998" drainMinSha="3076" drainMaxSha="3077" color="EX-dark-orange" />
    <node name="3631" row="1029" minCol="1056" maxCol="2000" minColSha="1607" maxColSha="5530" drainMin="1999" drainMax="2000" drainMinSha="3078" drainMaxSha="3080" color="EX-dark-gray-purple" />
    <node name="7357" row="1030" minCol="1057" maxCol="2002" minColSha="1608" maxColSha="5535" drainMin="2001" drainMax="2002" drainMinSha="3081" drainMaxSha="3083" color="EX-cyan" />
    <node name="21" row="1031" minCol="1058" maxCol="2003" minColSha="1609" maxColSha="5537" drainMin="2003" drainMax="2003" drainMinSha="3084" drainMaxSha="3085" color="EX-yellow-orange" />
    <node name="8175" row="1032" minCol="1059" maxCol="1059" minColSha="1610" maxColSha="3086" drainMinSha="3086" drainMaxSha="3086" color="EX-pure-blue" />
    <node name="4840" row="1033" minCol="1060" maxCol="2006" minColSha="1612" maxColSha="5546" drainMin="2004" drainMax="2006" drainMinSha="3087" drainMaxSha="3090" color="EX-dark-yellow-green" />
    <node name="1503" row="1034" minCol="1061" maxCol="2007" minColSha="1613" maxColSha="5549" drainMin="2007" drainMax="2007" drainMinSha="3091" drainMaxSha="3092" color="EX-dark-magenta" />
    <node name="6807" row="1035" minCol="1062" maxCol="2010" minColSha="1615" maxColSha="5557" drainMin="2008" drainMax="2010" drainMinSha="3093" drainMaxSha="3096" color="EX-dark-green" />
    <node name="7277" row="1036" minCol="1063" maxCol="2011" minColSha="1616" maxColSha="5558" drainMin="2011" drainMax="2011" drainMinSha="3097" drainMaxSha="3098" color="EX-blue-magenta" />
    <node name="6625" row="1037" minCol="1065" maxCol="1255" minColSha="1619" maxColSha="3100" drainMinSha="3099" drainMaxSha="3100" color="EX-yellow-green" />
    <node name="9991" row="1038" minCol="1066" maxCol="1066" minColSha="1620" maxColSha="3101" drainMinSha="3101" drainMaxSha="3101" color="EX-magenta" />
    <node name="1788" row="1039" minCol="1067" maxCol="2012" minColSha="1623" maxColSha="5560" drainMin="2012" drainMax="2012" drainMinSha="3102" drainMaxSha="3103" color="EX-green" />
    <node name="4496" row="1040" minCol="1068" maxCol="2013" minColSha="1624" maxColSha="4723" drainMin="2013" drainMax="2013" drainMinSha="3104" drainMaxSha="3105" color="EX-yellow" />
    <node name="6050" row="1041" minCol="1069" maxCol="2014" minColSha="1625" maxColSha="5561" drainMin="2014" drainMax="2014" drainMinSha="3106" drainMaxSha="3107" color="EX-purple" />
    <node name="2283" row="1042" minCol="1070" maxCol="1070" minColSha="1627" maxColSha="3108" drainMinSha="3108" drainMaxSha="3108" color="EX-dark-purple" />
    <node name="5676" row="1043" minCol="1071" maxCol="2016" minColSha="1629" maxColSha="5565" drainMin="2015" drainMax="2016" drainMinSha="3109" drainMaxSha="3111" color="EX-dark-red" />
    <node name="4389" row="1044" minCol="1072" maxCol="2018" minColSha="1632" maxColSha="5571" drainMin="2017" drainMax="2018" drainMinSha="3112" drainMaxSha="3114" color="EX-pale-green" />
    <node name="405" row="1045" minCol="1073" maxCol="2019" minColSha="1633" maxColSha="5575" drainMin="2019" drainMax="2019" drainMinSha="3115" drainMaxSha="3116" color="EX-pale-blue" />
    <node name="9682" row="1046" minCol="1074" maxCol="1074" minColSha="1635" maxColSha="3117" drainMinSha="3117" drainMaxSha="3117" color="EX-dark-tan" />
    <node name="1754" row="1047" minCol="1075" maxCol="2021" minColSha="1637" maxColSha="5584" drainMin="2020" drainMax="2021" drainMinSha="3118" drainMaxSha="3120" color="EX-pale-blue-magenta" />
    <node name="7005" row="1048" minCol="1076" maxCol="2022" minColSha="1638" maxColSha="5585" drainMin="2022" drainMax="2022" drainMinSha="3121" drainMaxSha="3123" color="EX-pale-yellow orange" />
    <node name="9680" row="1049" minCol="1077" maxCol="1329" minColSha="1640" maxColSha="3125" drainMinSha="3124" drainMaxSha="3125" color="EX-medium-magenta" />
    <node name="993" row="1050" minCol="1079" maxCol="2025" minColSha="1643" maxColSha="5594" drainMin="2023" drainMax="2025" drainMinSha="3126" drainMaxSha="3129" color="EX-pale-red" />
    <node name="799" row="1051" minCol="1080" maxCol="2027" minColSha="1644" maxColSha="5597" drainMin="2026" drainMax="2027" drainMinSha="3130" drainMaxSha="3132" color="EX-pale-cyan" />
    <node name="8514" row="1052" minCol="1081" maxCol="1081" minColSha="1645" maxColSha="3133" drainMinSha="3133" drainMaxSha="3133" color="EX-pale-yellow-green" />
    <node name="3411" row="1053" minCol="1083" maxCol="2029" minColSha="1648" maxColSha="5604" drainMin="2028" drainMax="2029" drainMinSha="3134" drainMaxSha="3136" color="EX-pale-purple" />
    <node name="6911" row="1054" minCol="1084" maxCol="2031" minColSha="1649" maxColSha="5611" drainMin="2030" drainMax="2031" drainMinSha="3137" drainMaxSha="3139" color="EX-pale-magenta" />
    <node name="4073" row="1055" minCol="1085" maxCol="2032" minColSha="1651" maxColSha="5613" drainMin="2032" drainMax="2032" drainMinSha="3140" drainMaxSha="3141" color="EX-pale-red-orange" />
    <node name="8643" row="1056" minCol="1086" maxCol="2035" minColSha="1653" maxColSha="5621" drainMin="2033" drainMax="2035" drainMinSha="3142" drainMaxSha="3147" color="EX-blue" />
    <node name="4230" row="1057" minCol="1087" maxCol="2037" minColSha="1654" maxColSha="5622" drainMin="2036" drainMax="2037" drainMinSha="3148" drainMaxSha="3150" color="EX-orange" />
    <node name="5561" row="1058" minCol="1088" maxCol="2038" minColSha="1655" maxColSha="5623" drainMin="2038" drainMax="2038" drainMinSha="3151" drainMaxSha="3152" color="EX-dark-cyan" />
    <node name="6841" row="1059" minCol="1089" maxCol="2040" minColSha="1658" maxColSha="5633" drainMin="2039" drainMax="2040" drainMinSha="3153" drainMaxSha="3155" color="EX-red" />
    <node name="9622" row="1060" minCol="1090" maxCol="1090" minColSha="1659" maxColSha="3156" drainMinSha="3156" drainMaxSha="3156" color="EX-dark-orange" />
    <node name="2594" row="1061" minCol="1091" maxCol="2043" minColSha="1661" maxColSha="5639" drainMin="2041" drainMax="2043" drainMinSha="3157" drainMaxSha="3160" color="EX-dark-gray-purple" />
    <node name="6855" row="1062" minCol="1092" maxCol="2046" minColSha="1662" maxColSha="5648" drainMin="2044" drainMax="2046" drainMinSha="3161" drainMaxSha="3164" color="EX-cyan" />
    <node name="4104" row="1063" minCol="1094" maxCol="2047" minColSha="1665" maxColSha="5650" drainMin="2047" drainMax="2047" drainMinSha="3165" drainMaxSha="3167" color="EX-yellow-orange" />
    <node name="1646" row="1064" minCol="1095" maxCol="2048" minColSha="1666" maxColSha="5653" drainMin="2048" drainMax="2048" drainMinSha="3168" drainMaxSha="3169" color="EX-pure-blue" />
    <node name="9943" row="1065" minCol="1096" maxCol="2049" minColSha="1667" maxColSha="5654" drainMin="2049" drainMax="2049" drainMinSha="3170" drainMaxSha="3171" color="EX-dark-yellow-green" />
    <node name="8154" row="1066" minCol="1097" maxCol="2053" minColSha="1671" maxColSha="5668" drainMin="2050" drainMax="2053" drainMinSha="3172" drainMaxSha="3176" color="EX-dark-magenta" />
    <node name="2486" row="1067" minCol="1098" maxCol="2056" minColSha="1672" maxColSha="5670" drainMin="2054" drainMax="2056" drainMinSha="3177" drainMaxSha="3180" color="EX-dark-green" />
    <node name="7802" row="1068" minCol="1099" maxCol="2057" minColSha="1673" maxColSha="5675" drainMin="2057" drainMax="2057" drainMinSha="3181" drainMaxSha="3183" color="EX-blue-magenta" />
    <node name="3446" row="1069" minCol="1100" maxCol="2059" minColSha="1675" maxColSha="5682" drainMin="2058" drainMax="2059" drainMinSha="3184" drainMaxSha="3186" color="EX-yellow-green" />
    <node name="8484" row="1070" minCol="1101" maxCol="2060" minColSha="1676" maxColSha="5686" drainMin="2060" drainMax="2060" drainMinSha="3187" drainMaxSha="3188" color="EX-magenta" />
    <node name="8698" row="1071" minCol="1102" maxCol="2061" minColSha="1678" maxColSha="5687" drainMin="2061" drainMax="2061" drainMinSha="3189" drainMaxSha="3190" color="EX-green" />
    <node name="7272" row="1072" minCol="1103" maxCol="1103" minColSha="1679" maxColSha="3191" drainMinSha="3191" drainMaxSha="3191" color="EX-yellow" />
    <node name="92" row="1073" minCol="1104" maxCol="2064" minColSha="1681" maxColSha="5694" drainMin="2062" drainMax="2064" drainMinSha="3192" drainMaxSha="3195" color="EX-purple" />
    <node name="7163" row="1074" minCol="1105" maxCol="2066" minColSha="1682" maxColSha="5700" drainMin="2065" drainMax="2066" drainMinSha="3196" drainMaxSha="3198" color="EX-dark-purple" />
    <node name="7570" row="1075" minCol="1106" maxCol="2068" minColSha="1683" maxColSha="5704" drainMin="2067" drainMax="2068" drainMinSha="3199" drainMaxSha="3201" color="EX-dark-red" />
    <node name="9674" row="1076" minCol="1107" maxCol="2069" minColSha="1684" maxColSha="5706" drainMin="2069" drainMax="2069" drainMinSha="3202" drainMaxSha="3204" color="EX-pale-green" />
    <node name="1309" row="1077" minCol="1108" maxCol="1108" minColSha="1686" maxColSha="3205" drainMinSha="3205" drainMaxSha="3205" color="EX-pale-blue" />
    <node name="6640" row="1078" minCol="1109" maxCol="2070" minColSha="1688" maxColSha="5712" drainMin="2070" drainMax="2070" drainMinSha="3206" drainMaxSha="3207" color="EX-dark-tan" />
    <node name="6586" row="1079" minCol="1110" maxCol="1110" minColSha="1690" maxColSha="3208" drainMinSha="3208" drainMaxSha="3208" color="EX-pale-blue-magenta" />
    <node name="1181" row="1080" minCol="1111" maxCol="2073" minColSha="1692" maxColSha="5723" drainMin="2071" drainMax="2073" drainMinSha="3209" drainMaxSha="3213" color="EX-pale-yellow orange" />
    <node name="282" row="1081" minCol="1112" maxCol="2074" minColSha="1693" maxColSha="5635" drainMin="2074" drainMax="2074" drainMinSha="3214" drainMaxSha="3216" color="EX-medium-magenta" />
    <node name="2474" row="1082" minCol="1113" maxCol="2079" minColSha="1695" maxColSha="5738" drainMin="2075" drainMax="2079" drainMinSha="3217" drainMaxSha="3222" color="EX-pale-red" />
    <node name="4653" row="1083" minCol="1114" maxCol="2081" minColSha="1698" maxColSha="5745" drainMin="2080" drainMax="2081" drainMinSha="3223" drainMaxSha="3225" color="EX-pale-cyan" />
    <node name="7805" row="1084" minCol="1115" maxCol="2082" minColSha="1699" maxColSha="5748" drainMin="2082" drainMax="2082" drainMinSha="3226" drainMaxSha="3227" color="EX-pale-yellow-green" />
    <node name="2349" row="1085" minCol="1117" maxCol="2087" minColSha="1702" maxColSha="5765" drainMin="2083" drainMax="2087" drainMinSha="3228" drainMaxSha="3233" color="EX-pale-purple" />
    <node name="4287" row="1086" minCol="1118" maxCol="2090" minColSha="1703" maxColSha="5775" drainMin="2088" drainMax="2090" drainMinSha="3234" drainMaxSha="3237" color="EX-pale-magenta" />
    <node name="4537" row="1087" minCol="1119" maxCol="2091" minColSha="1704" maxColSha="5778" drainMin="2091" drainMax="2091" drainMinSha="3238" drainMaxSha="3239" color="EX-pale-red-orange" />
    <node name="5434" row="1088" minCol="1121" maxCol="2094" minColSha="1707" maxColSha="5784" drainMin="2092" drainMax="2094" drainMinSha="3240" drainMaxSha="3243" color="EX-blue" />
    <node name="4405" row="1089" minCol="1122" maxCol="2095" minColSha="1708" maxColSha="5785" drainMin="2095" drainMax="2095" drainMinSha="3244" drainMaxSha="3245" color="EX-orange" />
    <node name="8977" row="1090" minCol="1123" maxCol="2097" minColSha="1711" maxColSha="5793" drainMin="2096" drainMax="2097" drainMinSha="3246" drainMaxSha="3248" color="EX-dark-cyan" />
    <node name="4760" row="1091" minCol="1124" maxCol="1124" minColSha="1712" maxColSha="3249" drainMinSha="3249" drainMaxSha="3249" color="EX-red" />
    <node name="4773" row="1092" minCol="1125" maxCol="1482" minColSha="1714" maxColSha="3251" drainMinSha="3250" drainMaxSha="3251" color="EX-dark-orange" />
    <node name="8346" row="1093" minCol="1126" maxCol="2100" minColSha="1716" maxColSha="5797" drainMin="2098" drainMax="2100" drainMinSha="3252" drainMaxSha="3255" color="EX-dark-gray-purple" />
    <node name="2299" row="1094" minCol="1127" maxCol="2102" minColSha="1718" maxColSha="5803" drainMin="2101" drainMax="2102" drainMinSha="3256" drainMaxSha="3258" color="EX-cyan" />
    <node name="3977" row="1095" minCol="1128" maxCol="2103" minColSha="1719" maxColSha="5806" drainMin="2103" drainMax="2103" drainMinSha="3259" drainMaxSha="3260" color="EX-yellow-orange" />
    <node name="5258" row="1096" minCol="1129" maxCol="1443" minColSha="1720" maxColSha="3262" drainMinSha="3261" drainMaxSha="3262" color="EX-pure-blue" />
    <node name="9726" row="1097" minCol="1130" maxCol="2104" minColSha="1721" maxColSha="4321" drainMin="2104" drainMax="2104" drainMinSha="3263" drainMaxSha="3264" color="EX-dark-yellow-green" />
    <node name="9267" row="1098" minCol="1131" maxCol="2107" minColSha="1723" maxColSha="5815" drainMin="2105" drainMax="2107" drainMinSha="3265" drainMaxSha="3268" color="EX-dark-magenta" />
    <node name="1342" row="1099" minCol="1132" maxCol="2109" minColSha="1724" maxColSha="5822" drainMin="2108" drainMax="2109" drainMinSha="3269" drainMaxSha="3271" color="EX-dark-green" />
    <node name="2293" row="1100" minCol="1133" maxCol="1133" minColSha="1725" maxColSha="3272" drainMinSha="3272" drainMaxSha="3272" color="EX-blue-magenta" />
    <node name="544" row="1101" minCol="1134" maxCol="1134" minColSha="1727" maxColSha="3273" drainMinSha="3273" drainMaxSha="3273" color="EX-yellow-green" />
    <node name="4416" row="1102" minCol="1135" maxCol="2110" minColSha="1729" maxColSha="5824" drainMin="2110" drainMax="2110" drainMinSha="3274" drainMaxSha="3275" color="EX-magenta" />
    <node name="8233" row="1103" minCol="1136" maxCol="2112" minColSha="1732" maxColSha="5831" drainMin="2111" drainMax="2112" drainMinSha="3276" drainMaxSha="3278" color="EX-green" />
    <node name="9575" row="1104" minCol="1137" maxCol="2114" minColSha="1733" maxColSha="5837" drainMin="2113" drainMax="2114" drainMinSha="3279" drainMaxSha="3281" color="EX-yellow" />
    <node name="4585" row="1105" minCol="1138" maxCol="2115" minColSha="1734" maxColSha="5838" drainMin="2115" drainMax="2115" drainMinSha="3282" drainMaxSha="3283" color="EX-purple" />
    <node name="6800" row="1106" minCol="1139" maxCol="2118" minColSha="1736" maxColSha="5849" drainMin="2116" drainMax="2118" drainMinSha="3284" drainMaxSha="3287" color="EX-dark-purple" />
    <node name="8003" row="1107" minCol="1140" maxCol="2119" minColSha="1737" maxColSha="5850" drainMin="2119" drainMax="2119" drainMinSha="3288" drainMaxSha="3289" color="EX-dark-red" />
    <node name="8424" row="1108" minCol="1141" maxCol="1141" minColSha="1738" maxColSha="3290" drainMinSha="3290" drainMaxSha="3290" color="EX-pale-green" />
    <node name="6035" row="1109" minCol="1142" maxCol="2122" minColSha="1741" maxColSha="5859" drainMin="2120" drainMax="2122" drainMinSha="3291" drainMaxSha="3294" color="EX-pale-blue" />
    <node name="3262" row="1110" minCol="1143" maxCol="2123" minColSha="1742" maxColSha="5861" drainMin="2123" drainMax="2123" drainMinSha="3295" drainMaxSha="3296" color="EX-dark-tan" />
    <node name="3354" row="1111" minCol="1144" maxCol="1599" minColSha="1743" maxColSha="3298" drainMinSha="3297" drainMaxSha="3298" color="EX-pale-blue-magenta" />
    <node name="6970" row="1112" minCol="1145" maxCol="2125" minColSha="1745" maxColSha="5866" drainMin="2124" drainMax="2125" drainMinSha="3299" drainMaxSha="3301" color="EX-pale-yellow orange" />
    <node name="8763" row="1113" minCol="1146" maxCol="2126" minColSha="1746" maxColSha="5868" drainMin="2126" drainMax="2126" drainMinSha="3302" drainMaxSha="3303" color="EX-medium-magenta" />
    <node name="8982" row="1114" minCol="1147" maxCol="2130" minColSha="1748" maxColSha="5876" drainMin="2127" drainMax="2130" drainMinSha="3304" drainMaxSha="3308" color="EX-pale-red" />
    <node name="6238" row="1115" minCol="1148" maxCol="1148" minColSha="1750" maxColSha="3309" drainMinSha="3309" drainMaxSha="3309" color="EX-pale-cyan" />
    <node name="8727" row="1116" minCol="1149" maxCol="2132" minColSha="1752" maxColSha="5538" drainMin="2131" drainMax="2132" drainMinSha="3310" drainMaxSha="3313" color="EX-pale-yellow-green" />
    <node name="4744" row="1117" minCol="1150" maxCol="2135" minColSha="1754" maxColSha="5881" drainMin="2133" drainMax="2135" drainMinSha="3314" drainMaxSha="3317" color="EX-pale-purple" />
    <node name="4779" row="1118" minCol="1151" maxCol="2136" minColSha="1755" maxColSha="5884" drainMin="2136" drainMax="2136" drainMinSha="3318" drainMaxSha="3319" color="EX-pale-magenta" />
    <node name="3911" row="1119" minCol="1153" maxCol="1153" minColSha="1759" maxColSha="3320" drainMinSha="3320" drainMaxSha="3320" color="EX-pale-red-orange" />
    <node name="8864" row="1120" minCol="1154" maxCol="2139" minColSha="1762" maxColSha="5896" drainMin="2137" drainMax="2139" drainMinSha="3321" drainMaxSha="3324" color="EX-blue" />
    <node name="4396" row="1121" minCol="1155" maxCol="2141" minColSha="1764" maxColSha="5897" drainMin="2140" drainMax="2141" drainMinSha="3325" drainMaxSha="3327" color="EX-orange" />
    <node name="5827" row="1122" minCol="1156" maxCol="1156" minColSha="1765" maxColSha="3328" drainMinSha="3328" drainMaxSha="3328" color="EX-dark-cyan" />
    <node name="3902" row="1123" minCol="1157" maxCol="2142" minColSha="1767" maxColSha="5900" drainMin="2142" drainMax="2142" drainMinSha="3329" drainMaxSha="3330" color="EX-red" />
    <node name="5531" row="1124" minCol="1158" maxCol="2143" minColSha="1769" maxColSha="5903" drainMin="2143" drainMax="2143" drainMinSha="3331" drainMaxSha="3332" color="EX-dark-orange" />
    <node name="7382" row="1125" minCol="1159" maxCol="2146" minColSha="1771" maxColSha="5908" drainMin="2144" drainMax="2146" drainMinSha="3333" drainMaxSha="3336" color="EX-dark-gray-purple" />
    <node name="6845" row="1126" minCol="1160" maxCol="2149" minColSha="1773" maxColSha="5914" drainMin="2147" drainMax="2149" drainMinSha="3337" drainMaxSha="3340" color="EX-cyan" />
    <node name="6842" row="1127" minCol="1161" maxCol="2152" minColSha="1775" maxColSha="5917" drainMin="2150" drainMax="2152" drainMinSha="3341" drainMaxSha="3344" color="EX-yellow-orange" />
    <node name="5351" row="1128" minCol="1162" maxCol="1162" minColSha="1776" maxColSha="3345" drainMinSha="3345" drainMaxSha="3345" color="EX-pure-blue" />
    <node name="2595" row="1129" minCol="1163" maxCol="2153" minColSha="1778" maxColSha="5918" drainMin="2153" drainMax="2153" drainMinSha="3346" drainMaxSha="3347" color="EX-dark-yellow-green" />
    <node name="2544" row="1130" minCol="1164" maxCol="2155" minColSha="1780" maxColSha="5921" drainMin="2154" drainMax="2155" drainMinSha="3348" drainMaxSha="3350" color="EX-dark-magenta" />
    <node name="27" row="1131" minCol="1165" maxCol="2157" minColSha="1781" maxColSha="5928" drainMin="2156" drainMax="2157" drainMinSha="3351" drainMaxSha="3353" color="EX-dark-green" />
    <node name="2765" row="1132" minCol="1167" maxCol="2161" minColSha="1785" maxColSha="5939" drainMin="2158" drainMax="2161" drainMinSha="3354" drainMaxSha="3358" color="EX-blue-magenta" />
    <node name="5850" row="1133" minCol="1168" maxCol="2162" minColSha="1786" maxColSha="5940" drainMin="2162" drainMax="2162" drainMinSha="3359" drainMaxSha="3360" color="EX-yellow-green" />
    <node name="6148" row="1134" minCol="1169" maxCol="1169" minColSha="1787" maxColSha="3361" drainMinSha="3361" drainMaxSha="3361" color="EX-magenta" />
    <node name="5603" row="1135" minCol="1170" maxCol="2163" minColSha="1789" maxColSha="4487" drainMin="2163" drainMax="2163" drainMinSha="3362" drainMaxSha="3364" color="EX-green" />
    <node name="2202" row="1136" minCol="1171" maxCol="1171" minColSha="1791" maxColSha="3365" drainMinSha="3365" drainMaxSha="3365" color="EX-yellow" />
    <node name="7791" row="1137" minCol="1172" maxCol="2165" minColSha="1793" maxColSha="5944" drainMin="2164" drainMax="2165" drainMinSha="3366" drainMaxSha="3369" color="EX-purple" />
    <node name="6619" row="1138" minCol="1173" maxCol="2166" minColSha="1794" maxColSha="5946" drainMin="2166" drainMax="2166" drainMinSha="3370" drainMaxSha="3371" color="EX-dark-purple" />
    <node name="8487" row="1139" minCol="1174" maxCol="1174" minColSha="1795" maxColSha="3372" drainMinSha="3372" drainMaxSha="3372" color="EX-dark-red" />
    <node name="3165" row="1140" minCol="1175" maxCol="2171" minColSha="1798" maxColSha="5958" drainMin="2167" drainMax="2171" drainMinSha="3373" drainMaxSha="3378" color="EX-pale-green" />
    <node name="3729" row="1141" minCol="1176" maxCol="2172" minColSha="1799" maxColSha="5959" drainMin="2172" drainMax="2172" drainMinSha="3379" drainMaxSha="3380" color="EX-pale-blue" />
    <node name="2078" row="1142" minCol="1177" maxCol="2173" minColSha="1801" maxColSha="5960" drainMin="2173" drainMax="2173" drainMinSha="3381" drainMaxSha="3382" color="EX-dark-tan" />
    <node name="671" row="1143" minCol="1178" maxCol="2174" minColSha="1802" maxColSha="5964" drainMin="2174" drainMax="2174" drainMinSha="3383" drainMaxSha="3384" color="EX-pale-blue-magenta" />
    <node name="766" row="1144" minCol="1179" maxCol="2175" minColSha="1804" maxColSha="5967" drainMin="2175" drainMax="2175" drainMinSha="3385" drainMaxSha="3386" color="EX-pale-yellow orange" />
    <node name="6361" row="1145" minCol="1180" maxCol="1180" minColSha="1805" maxColSha="3387" drainMinSha="3387" drainMaxSha="3387" color="EX-medium-magenta" />
    <node name="4491" row="1146" minCol="1181" maxCol="2177" minColSha="1807" maxColSha="5974" drainMin="2176" drainMax="2177" drainMinSha="3388" drainMaxSha="3390" color="EX-pale-red" />
    <node name="3742" row="1147" minCol="1182" maxCol="2179" minColSha="1809" maxColSha="5979" drainMin="2178" drainMax="2179" drainMinSha="3391" drainMaxSha="3393" color="EX-pale-cyan" />
    <node name="9504" row="1148" minCol="1183" maxCol="2181" minColSha="1810" maxColSha="5984" drainMin="2180" drainMax="2181" drainMinSha="3394" drainMaxSha="3396" color="EX-pale-yellow-green" />
    <node name="6096" row="1149" minCol="1184" maxCol="2182" minColSha="1811" maxColSha="5986" drainMin="2182" drainMax="2182" drainMinSha="3397" drainMaxSha="3398" color="EX-pale-purple" />
    <node name="7422" row="1150" minCol="1185" maxCol="2183" minColSha="1812" maxColSha="5987" drainMin="2183" drainMax="2183" drainMinSha="3399" drainMaxSha="3400" color="EX-pale-magenta" />
    <node name="2828" row="1151" minCol="1186" maxCol="2185" minColSha="1814" maxColSha="5993" drainMin="2184" drainMax="2185" drainMinSha="3401" drainMaxSha="3403" color="EX-pale-red-orange" />
    <node name="7811" row="1152" minCol="1187" maxCol="2186" minColSha="1815" maxColSha="5994" drainMin="2186" drainMax="2186" drainMinSha="3404" drainMaxSha="3405" color="EX-blue" />
    <node name="5101" row="1153" minCol="1188" maxCol="2190" minColSha="1817" maxColSha="6005" drainMin="2187" drainMax="2190" drainMinSha="3406" drainMaxSha="3410" color="EX-orange" />
    <node name="7098" row="1154" minCol="1189" maxCol="2192" minColSha="1818" maxColSha="6007" drainMin="2191" drainMax="2192" drainMinSha="3411" drainMaxSha="3413" color="EX-dark-cyan" />
    <node name="4362" row="1155" minCol="1190" maxCol="2193" minColSha="1819" maxColSha="6009" drainMin="2193" drainMax="2193" drainMinSha="3414" drainMaxSha="3415" color="EX-red" />
    <node name="5947" row="1156" minCol="1191" maxCol="2194" minColSha="1820" maxColSha="4419" drainMin="2194" drainMax="2194" drainMinSha="3416" drainMaxSha="3417" color="EX-dark-orange" />
    <node name="3629" row="1157" minCol="1192" maxCol="1192" minColSha="1822" maxColSha="3418" drainMinSha="3418" drainMaxSha="3418" color="EX-dark-gray-purple" />
    <node name="3829" row="1158" minCol="1193" maxCol="2198" minColSha="1826" maxColSha="6023" drainMin="2195" drainMax="2198" drainMinSha="3419" drainMaxSha="3423" color="EX-cyan" />
    <node name="2833" row="1159" minCol="1194" maxCol="2199" minColSha="1827" maxColSha="6025" drainMin="2199" drainMax="2199" drainMinSha="3424" drainMaxSha="3425" color="EX-yellow-orange" />
    <node name="7023" row="1160" minCol="1195" maxCol="1195" minColSha="1828" maxColSha="3426" drainMinSha="3426" drainMaxSha="3426" color="EX-pure-blue" />
    <node name="9115" row="1161" minCol="1196" maxCol="1196" minColSha="1829" maxColSha="3427" drainMinSha="3427" drainMaxSha="3427" color="EX-dark-yellow-green" />
    <node name="1597" row="1162" minCol="1197" maxCol="2201" minColSha="1831" maxColSha="6028" drainMin="2200" drainMax="2201" drainMinSha="3428" drainMaxSha="3430" color="EX-dark-magenta" />
    <node name="7568" row="1163" minCol="1198" maxCol="1198" minColSha="1832" maxColSha="3431" drainMinSha="3431" drainMaxSha="3431" color="EX-dark-green" />
    <node name="3610" row="1164" minCol="1199" maxCol="2205" minColSha="1834" maxColSha="6043" drainMin="2202" drainMax="2205" drainMinSha="3432" drainMaxSha="3436" color="EX-blue-magenta" />
    <node name="5817" row="1165" minCol="1200" maxCol="2208" minColSha="1835" maxColSha="6051" drainMin="2206" drainMax="2208" drainMinSha="3437" drainMaxSha="3440" color="EX-yellow-green" />
    <node name="4797" row="1166" minCol="1201" maxCol="2210" minColSha="1836" maxColSha="6058" drainMin="2209" drainMax="2210" drainMinSha="3441" drainMaxSha="3443" color="EX-magenta" />
    <node name="590" row="1167" minCol="1202" maxCol="2212" minColSha="1837" maxColSha="6063" drainMin="2211" drainMax="2212" drainMinSha="3444" drainMaxSha="3446" color="EX-green" />
    <node name="8123" row="1168" minCol="1203" maxCol="2214" minColSha="1838" maxColSha="6064" drainMin="2213" drainMax="2214" drainMinSha="3447" drainMaxSha="3449" color="EX-yellow" />
    <node name="3179" row="1169" minCol="1204" maxCol="2218" minColSha="1840" maxColSha="6071" drainMin="2215" drainMax="2218" drainMinSha="3450" drainMaxSha="3454" color="EX-purple" />
    <node name="8342" row="1170" minCol="1205" maxCol="2220" minColSha="1841" maxColSha="6078" drainMin="2219" drainMax="2220" drainMinSha="3455" drainMaxSha="3457" color="EX-dark-purple" />
    <node name="3908" row="1171" minCol="1206" maxCol="1206" minColSha="1843" maxColSha="3458" drainMinSha="3458" drainMaxSha="3458" color="EX-dark-red" />
    <node name="8681" row="1172" minCol="1207" maxCol="1207" minColSha="1844" maxColSha="3459" drainMinSha="3459" drainMaxSha="3459" color="EX-pale-green" />
    <node name="3264" row="1173" minCol="1208" maxCol="2223" minColSha="1846" maxColSha="6089" drainMin="2221" drainMax="2223" drainMinSha="3460" drainMaxSha="3463" color="EX-pale-blue" />
    <node name="5810" row="1174" minCol="1209" maxCol="2226" minColSha="1847" maxColSha="6094" drainMin="2224" drainMax="2226" drainMinSha="3464" drainMaxSha="3467" color="EX-dark-tan" />
    <node name="7075" row="1175" minCol="1210" maxCol="2228" minColSha="1848" maxColSha="6099" drainMin="2227" drainMax="2228" drainMinSha="3468" drainMaxSha="3471" color="EX-pale-blue-magenta" />
    <node name="2543" row="1176" minCol="1211" maxCol="2230" minColSha="1849" maxColSha="6100" drainMin="2229" drainMax="2230" drainMinSha="3472" drainMaxSha="3474" color="EX-pale-yellow orange" />
    <node name="7939" row="1177" minCol="1212" maxCol="1212" minColSha="1850" maxColSha="3475" drainMinSha="3475" drainMaxSha="3475" color="EX-medium-magenta" />
    <node name="3172" row="1178" minCol="1213" maxCol="2232" minColSha="1852" maxColSha="6104" drainMin="2231" drainMax="2232" drainMinSha="3476" drainMaxSha="3478" color="EX-pale-red" />
    <node name="5266" row="1179" minCol="1214" maxCol="1214" minColSha="1855" maxColSha="3479" drainMinSha="3479" drainMaxSha="3479" color="EX-pale-cyan" />
    <node name="3941" row="1180" minCol="1215" maxCol="2234" minColSha="1857" maxColSha="6112" drainMin="2233" drainMax="2234" drainMinSha="3480" drainMaxSha="3482" color="EX-pale-yellow-green" />
    <node name="6382" row="1181" minCol="1216" maxCol="2236" minColSha="1858" maxColSha="6118" drainMin="2235" drainMax="2236" drainMinSha="3483" drainMaxSha="3485" color="EX-pale-purple" />
    <node name="9197" row="1182" minCol="1217" maxCol="2238" minColSha="1859" maxColSha="6125" drainMin="2237" drainMax="2238" drainMinSha="3486" drainMaxSha="3488" color="EX-pale-magenta" />
    <node name="1179" row="1183" minCol="1218" maxCol="2239" minColSha="1860" maxColSha="6126" drainMin="2239" drainMax="2239" drainMinSha="3489" drainMaxSha="3490" color="EX-pale-red-orange" />
    <node name="8038" row="1184" minCol="1219" maxCol="2241" minColSha="1862" maxColSha="6134" drainMin="2240" drainMax="2241" drainMinSha="3491" drainMaxSha="3494" color="EX-blue" />
    <node name="6752" row="1185" minCol="1220" maxCol="2242" minColSha="1863" maxColSha="6135" drainMin="2242" drainMax="2242" drainMinSha="3495" drainMaxSha="3497" color="EX-orange" />
    <node name="8952" row="1186" minCol="1221" maxCol="2245" minColSha="1865" maxColSha="6145" drainMin="2243" drainMax="2245" drainMinSha="3498" drainMaxSha="3501" color="EX-dark-cyan" />
    <node name="7335" row="1187" minCol="1222" maxCol="1222" minColSha="1866" maxColSha="3502" drainMinSha="3502" drainMaxSha="3502" color="EX-red" />
    <node name="3534" row="1188" minCol="1223" maxCol="2246" minColSha="1868" maxColSha="6146" drainMin="2246" drainMax="2246" drainMinSha="3503" drainMaxSha="3504" color="EX-dark-orange" />
    <node name="7522" row="1189" minCol="1224" maxCol="2247" minColSha="1869" maxColSha="6149" drainMin="2247" drainMax="2247" drainMinSha="3505" drainMaxSha="3506" color="EX-dark-gray-purple" />
    <node name="3542" row="1190" minCol="1225" maxCol="1225" minColSha="1870" maxColSha="3507" drainMinSha="3507" drainMaxSha="3507" color="EX-cyan" />
    <node name="5570" row="1191" minCol="1226" maxCol="2249" minColSha="1872" maxColSha="6151" drainMin="2248" drainMax="2249" drainMinSha="3508" drainMaxSha="3510" color="EX-yellow-orange" />
    <node name="5294" row="1192" minCol="1227" maxCol="2250" minColSha="1873" maxColSha="6157" drainMin="2250" drainMax="2250" drainMinSha="3511" drainMaxSha="3512" color="EX-pure-blue" />
    <node name="5934" row="1193" minCol="1228" maxCol="2254" minColSha="1875" maxColSha="6164" drainMin="2251" drainMax="2254" drainMinSha="3513" drainMaxSha="3517" color="EX-dark-yellow-green" />
    <node name="7819" row="1194" minCol="1229" maxCol="2256" minColSha="1876" maxColSha="6168" drainMin="2255" drainMax="2256" drainMinSha="3518" drainMaxSha="3520" color="EX-dark-magenta" />
    <node name="7859" row="1195" minCol="1230" maxCol="2259" minColSha="1878" maxColSha="6176" drainMin="2257" drainMax="2259" drainMinSha="3521" drainMaxSha="3524" color="EX-dark-green" />
    <node name="8391" row="1196" minCol="1231" maxCol="2261" minColSha="1879" maxColSha="6184" drainMin="2260" drainMax="2261" drainMinSha="3525" drainMaxSha="3527" color="EX-blue-magenta" />
    <node name="1660" row="1197" minCol="1232" maxCol="1232" minColSha="1880" maxColSha="3528" drainMinSha="3528" drainMaxSha="3528" color="EX-yellow-green" />
    <node name="5067" row="1198" minCol="1233" maxCol="1233" minColSha="1881" maxColSha="3529" drainMinSha="3529" drainMaxSha="3529" color="EX-magenta" />
    <node name="661" row="1199" minCol="1234" maxCol="1234" minColSha="1883" maxColSha="3530" drainMinSha="3530" drainMaxSha="3530" color="EX-green" />
    <node name="4503" row="1200" minCol="1235" maxCol="2263" minColSha="1885" maxColSha="6191" drainMin="2262" drainMax="2263" drainMinSha="3531" drainMaxSha="3533" color="EX-yellow" />
    <node name="4531" row="1201" minCol="1236" maxCol="1236" minColSha="1886" maxColSha="3534" drainMinSha="3534" drainMaxSha="3534" color="EX-purple" />
    <node name="6852" row="1202" minCol="1237" maxCol="1237" minColSha="1887" maxColSha="3535" drainMinSha="3535" drainMaxSha="3535" color="EX-dark-purple" />
    <node name="8209" row="1203" minCol="1238" maxCol="2265" minColSha="1889" maxColSha="6196" drainMin="2264" drainMax="2265" drainMinSha="3536" drainMaxSha="3538" color="EX-dark-red" />
    <node name="3869" row="1204" minCol="1239" maxCol="1239" minColSha="1890" maxColSha="3539" drainMinSha="3539" drainMaxSha="3539" color="EX-pale-green" />
    <node name="7144" row="1205" minCol="1240" maxCol="2266" minColSha="1892" maxColSha="6199" drainMin="2266" drainMax="2266" drainMinSha="3540" drainMaxSha="3541" color="EX-pale-blue" />
    <node name="1527" row="1206" minCol="1242" maxCol="2270" minColSha="1896" maxColSha="6216" drainMin="2267" drainMax="2270" drainMinSha="3542" drainMaxSha="3547" color="EX-dark-tan" />
    <node name="270" row="1207" minCol="1243" maxCol="2271" minColSha="1897" maxColSha="5789" drainMin="2271" drainMax="2271" drainMinSha="3548" drainMaxSha="3549" color="EX-pale-blue-magenta" />
    <node name="660" row="1208" minCol="1244" maxCol="2272" minColSha="1898" maxColSha="6218" drainMin="2272" drainMax="2272" drainMinSha="3550" drainMaxSha="3551" color="EX-pale-yellow orange" />
    <node name="6605" row="1209" minCol="1245" maxCol="2273" minColSha="1899" maxColSha="5655" drainMin="2273" drainMax="2273" drainMinSha="3552" drainMaxSha="3553" color="EX-medium-magenta" />
    <node name="2300" row="1210" minCol="1246" maxCol="1246" minColSha="1900" maxColSha="3554" drainMinSha="3554" drainMaxSha="3554" color="EX-pale-red" />
    <node name="4296" row="1211" minCol="1247" maxCol="2277" minColSha="1902" maxColSha="6223" drainMin="2274" drainMax="2277" drainMinSha="3555" drainMaxSha="3559" color="EX-pale-cyan" />
    <node name="4484" row="1212" minCol="1248" maxCol="1248" minColSha="1903" maxColSha="3560" drainMinSha="3560" drainMaxSha="3560" color="EX-pale-yellow-green" />
    <node name="8614" row="1213" minCol="1249" maxCol="2280" minColSha="1906" maxColSha="6230" drainMin="2278" drainMax="2280" drainMinSha="3561" drainMaxSha="3564" color="EX-pale-purple" />
    <node name="5626" row="1214" minCol="1250" maxCol="2281" minColSha="1907" maxColSha="6232" drainMin="2281" drainMax="2281" drainMinSha="3565" drainMaxSha="3566" color="EX-pale-magenta" />
    <node name="3579" row="1215" minCol="1251" maxCol="2282" minColSha="1909" maxColSha="6233" drainMin="2282" drainMax="2282" drainMinSha="3567" drainMaxSha="3568" color="EX-pale-red-orange" />
    <node name="5210" row="1216" minCol="1252" maxCol="2283" minColSha="1910" maxColSha="3763" drainMin="2283" drainMax="2283" drainMinSha="3569" drainMaxSha="3570" color="EX-blue" />
    <node name="7902" row="1217" minCol="1256" maxCol="2284" minColSha="1915" maxColSha="5194" drainMin="2284" drainMax="2284" drainMinSha="3571" drainMaxSha="3572" color="EX-orange" />
    <node name="8785" row="1218" minCol="1257" maxCol="1257" minColSha="1916" maxColSha="3573" drainMinSha="3573" drainMaxSha="3573" color="EX-dark-cyan" />
    <node name="3004" row="1219" minCol="1258" maxCol="2285" minColSha="1918" maxColSha="6235" drainMin="2285" drainMax="2285" drainMinSha="3574" drainMaxSha="3575" color="EX-red" />
    <node name="408" row="1220" minCol="1259" maxCol="2287" minColSha="1920" maxColSha="6238" drainMin="2286" drainMax="2287" drainMinSha="3576" drainMaxSha="3579" color="EX-dark-orange" />
    <node name="388" row="1221" minCol="1260" maxCol="2288" minColSha="1921" maxColSha="6241" drainMin="2288" drainMax="2288" drainMinSha="3580" drainMaxSha="3581" color="EX-dark-gray-purple" />
    <node name="7707" row="1222" minCol="1261" maxCol="2289" minColSha="1922" maxColSha="6244" drainMin="2289" drainMax="2289" drainMinSha="3582" drainMaxSha="3583" color="EX-cyan" />
    <node name="330" row="1223" minCol="1262" maxCol="1262" minColSha="1923" maxColSha="3584" drainMinSha="3584" drainMaxSha="3584" color="EX-yellow-orange" />
    <node name="6721" row="1224" minCol="1263" maxCol="2293" minColSha="1925" maxColSha="6258" drainMin="2290" drainMax="2293" drainMinSha="3585" drainMaxSha="3589" color="EX-pure-blue" />
    <node name="2094" row="1225" minCol="1264" maxCol="2295" minColSha="1926" maxColSha="6263" drainMin="2294" drainMax="2295" drainMinSha="3590" drainMaxSha="3593" color="EX-dark-yellow-green" />
    <node name="2875" row="1226" minCol="1265" maxCol="2298" minColSha="1927" maxColSha="6270" drainMin="2296" drainMax="2298" drainMinSha="3594" drainMaxSha="3597" color="EX-dark-magenta" />
    <node name="5602" row="1227" minCol="1266" maxCol="2300" minColSha="1928" maxColSha="6274" drainMin="2299" drainMax="2300" drainMinSha="3598" drainMaxSha="3600" color="EX-dark-green" />
    <node name="9324" row="1228" minCol="1268" maxCol="2302" minColSha="1931" maxColSha="6279" drainMin="2301" drainMax="2302" drainMinSha="3601" drainMaxSha="3603" color="EX-blue-magenta" />
    <node name="3018" row="1229" minCol="1269" maxCol="2304" minColSha="1933" maxColSha="6284" drainMin="2303" drainMax="2304" drainMinSha="3604" drainMaxSha="3606" color="EX-yellow-green" />
    <node name="1383" row="1230" minCol="1270" maxCol="2307" minColSha="1935" maxColSha="6291" drainMin="2305" drainMax="2307" drainMinSha="3607" drainMaxSha="3610" color="EX-magenta" />
    <node name="7731" row="1231" minCol="1271" maxCol="2308" minColSha="1936" maxColSha="6293" drainMin="2308" drainMax="2308" drainMinSha="3611" drainMaxSha="3612" color="EX-green" />
    <node name="1283" row="1232" minCol="1272" maxCol="2310" minColSha="1938" maxColSha="6298" drainMin="2309" drainMax="2310" drainMinSha="3613" drainMaxSha="3615" color="EX-yellow" />
    <node name="9058" row="1233" minCol="1273" maxCol="2311" minColSha="1939" maxColSha="6300" drainMin="2311" drainMax="2311" drainMinSha="3616" drainMaxSha="3617" color="EX-purple" />
    <node name="25" row="1234" minCol="1274" maxCol="2313" minColSha="1941" maxColSha="6305" drainMin="2312" drainMax="2313" drainMinSha="3618" drainMaxSha="3620" color="EX-dark-purple" />
    <node name="8963" row="1235" minCol="1275" maxCol="2314" minColSha="1942" maxColSha="6307" drainMin="2314" drainMax="2314" drainMinSha="3621" drainMaxSha="3622" color="EX-dark-red" />
    <node name="2635" row="1236" minCol="1276" maxCol="2315" minColSha="1945" maxColSha="6311" drainMin="2315" drainMax="2315" drainMinSha="3623" drainMaxSha="3624" color="EX-pale-green" />
    <node name="2194" row="1237" minCol="1277" maxCol="2319" minColSha="1947" maxColSha="6324" drainMin="2316" drainMax="2319" drainMinSha="3625" drainMaxSha="3629" color="EX-pale-blue" />
    <node name="1136" row="1238" minCol="1278" maxCol="2322" minColSha="1948" maxColSha="6331" drainMin="2320" drainMax="2322" drainMinSha="3630" drainMaxSha="3633" color="EX-dark-tan" />
    <node name="4915" row="1239" minCol="1279" maxCol="2323" minColSha="1949" maxColSha="6332" drainMin="2323" drainMax="2323" drainMinSha="3634" drainMaxSha="3635" color="EX-pale-blue-magenta" />
    <node name="5547" row="1240" minCol="1280" maxCol="1280" minColSha="1950" maxColSha="3636" drainMinSha="3636" drainMaxSha="3636" color="EX-pale-yellow orange" />
    <node name="5231" row="1241" minCol="1281" maxCol="2324" minColSha="1952" maxColSha="5418" drainMin="2324" drainMax="2324" drainMinSha="3637" drainMaxSha="3638" color="EX-medium-magenta" />
    <node name="4943" row="1242" minCol="1282" maxCol="2325" minColSha="1954" maxColSha="6334" drainMin="2325" drainMax="2325" drainMinSha="3639" drainMaxSha="3640" color="EX-pale-red" />
    <node name="9376" row="1243" minCol="1283" maxCol="2326" minColSha="1955" maxColSha="6340" drainMin="2326" drainMax="2326" drainMinSha="3641" drainMaxSha="3642" color="EX-pale-cyan" />
    <node name="4122" row="1244" minCol="1284" maxCol="2331" minColSha="1957" maxColSha="6352" drainMin="2327" drainMax="2331" drainMinSha="3643" drainMaxSha="3648" color="EX-pale-yellow-green" />
    <node name="5812" row="1245" minCol="1285" maxCol="2334" minColSha="1960" maxColSha="6360" drainMin="2332" drainMax="2334" drainMinSha="3649" drainMaxSha="3652" color="EX-pale-purple" />
    <node name="7766" row="1246" minCol="1286" maxCol="2337" minColSha="1962" maxColSha="6371" drainMin="2335" drainMax="2337" drainMinSha="3653" drainMaxSha="3656" color="EX-pale-magenta" />
    <node name="4126" row="1247" minCol="1287" maxCol="1287" minColSha="1964" maxColSha="3657" drainMinSha="3657" drainMaxSha="3657" color="EX-pale-red-orange" />
    <node name="3076" row="1248" minCol="1288" maxCol="2341" minColSha="1967" maxColSha="6381" drainMin="2338" drainMax="2341" drainMinSha="3658" drainMaxSha="3662" color="EX-blue" />
    <node name="2782" row="1249" minCol="1289" maxCol="2342" minColSha="1968" maxColSha="6382" drainMin="2342" drainMax="2342" drainMinSha="3663" drainMaxSha="3664" color="EX-orange" />
    <node name="6283" row="1250" minCol="1290" maxCol="2344" minColSha="1970" maxColSha="6384" drainMin="2343" drainMax="2344" drainMinSha="3665" drainMaxSha="3667" color="EX-dark-cyan" />
    <node name="2385" row="1251" minCol="1291" maxCol="2345" minColSha="1971" maxColSha="6387" drainMin="2345" drainMax="2345" drainMinSha="3668" drainMaxSha="3669" color="EX-red" />
    <node name="6505" row="1252" minCol="1292" maxCol="2346" minColSha="1972" maxColSha="6389" drainMin="2346" drainMax="2346" drainMinSha="3670" drainMaxSha="3671" color="EX-dark-orange" />
    <node name="2540" row="1253" minCol="1293" maxCol="1293" minColSha="1973" maxColSha="3672" drainMinSha="3672" drainMaxSha="3672" color="EX-dark-gray-purple" />
    <node name="5331" row="1254" minCol="1294" maxCol="1294" minColSha="1974" maxColSha="3673" drainMinSha="3673" drainMaxSha="3673" color="EX-cyan" />
    <node name="6309" row="1255" minCol="1295" maxCol="2350" minColSha="1976" maxColSha="6403" drainMin="2347" drainMax="2350" drainMinSha="3674" drainMaxSha="3678" color="EX-yellow-orange" />
    <node name="1231" row="1256" minCol="1296" maxCol="2351" minColSha="1977" maxColSha="6404" drainMin="2351" drainMax="2351" drainMinSha="3679" drainMaxSha="3681" color="EX-pure-blue" />
    <node name="4821" row="1257" minCol="1297" maxCol="2353" minColSha="1978" maxColSha="6411" drainMin="2352" drainMax="2353" drainMinSha="3682" drainMaxSha="3684" color="EX-dark-yellow-green" />
    <node name="4887" row="1258" minCol="1298" maxCol="2354" minColSha="1979" maxColSha="6412" drainMin="2354" drainMax="2354" drainMinSha="3685" drainMaxSha="3686" color="EX-dark-magenta" />
    <node name="1813" row="1259" minCol="1299" maxCol="1299" minColSha="1981" maxColSha="3687" drainMinSha="3687" drainMaxSha="3687" color="EX-dark-green" />
    <node name="8477" row="1260" minCol="1300" maxCol="2356" minColSha="1985" maxColSha="6419" drainMin="2355" drainMax="2356" drainMinSha="3688" drainMaxSha="3690" color="EX-blue-magenta" />
    <node name="5891" row="1261" minCol="1301" maxCol="1951" minColSha="1986" maxColSha="3692" drainMinSha="3691" drainMaxSha="3692" color="EX-yellow-green" />
    <node name="7658" row="1262" minCol="1302" maxCol="2357" minColSha="1987" maxColSha="6420" drainMin="2357" drainMax="2357" drainMinSha="3693" drainMaxSha="3694" color="EX-magenta" />
    <node name="5215" row="1263" minCol="1305" maxCol="2362" minColSha="1992" maxColSha="6433" drainMin="2358" drainMax="2362" drainMinSha="3695" drainMaxSha="3700" color="EX-green" />
    <node name="2862" row="1264" minCol="1306" maxCol="2364" minColSha="1993" maxColSha="6438" drainMin="2363" drainMax="2364" drainMinSha="3701" drainMaxSha="3704" color="EX-yellow" />
    <node name="893" row="1265" minCol="1307" maxCol="2366" minColSha="1994" maxColSha="6441" drainMin="2365" drainMax="2366" drainMinSha="3705" drainMaxSha="3707" color="EX-purple" />
    <node name="9856" row="1266" minCol="1308" maxCol="2367" minColSha="1995" maxColSha="6442" drainMin="2367" drainMax="2367" drainMinSha="3708" drainMaxSha="3709" color="EX-dark-purple" />
    <node name="400" row="1267" minCol="1309" maxCol="2370" minColSha="1997" maxColSha="6452" drainMin="2368" drainMax="2370" drainMinSha="3710" drainMaxSha="3713" color="EX-dark-red" />
    <node name="5880" row="1268" minCol="1310" maxCol="2372" minColSha="1998" maxColSha="6459" drainMin="2371" drainMax="2372" drainMinSha="3714" drainMaxSha="3716" color="EX-pale-green" />
    <node name="4424" row="1269" minCol="1311" maxCol="2373" minColSha="1999" maxColSha="6463" drainMin="2373" drainMax="2373" drainMinSha="3717" drainMaxSha="3718" color="EX-pale-blue" />
    <node name="2466" row="1270" minCol="1312" maxCol="1312" minColSha="2000" maxColSha="3719" drainMinSha="3719" drainMaxSha="3719" color="EX-dark-tan" />
    <node name="7138" row="1271" minCol="1313" maxCol="2378" minColSha="2002" maxColSha="6484" drainMin="2374" drainMax="2378" drainMinSha="3720" drainMaxSha="3725" color="EX-pale-blue-magenta" />
    <node name="2668" row="1272" minCol="1314" maxCol="2380" minColSha="2003" maxColSha="6492" drainMin="2379" drainMax="2380" drainMinSha="3726" drainMaxSha="3728" color="EX-pale-yellow orange" />
    <node name="6090" row="1273" minCol="1315" maxCol="2381" minColSha="2004" maxColSha="6494" drainMin="2381" drainMax="2381" drainMinSha="3729" drainMaxSha="3730" color="EX-medium-magenta" />
    <node name="5384" row="1274" minCol="1317" maxCol="2384" minColSha="2008" maxColSha="6506" drainMin="2382" drainMax="2384" drainMinSha="3731" drainMaxSha="3734" color="EX-pale-red" />
    <node name="4567" row="1275" minCol="1318" maxCol="2386" minColSha="2009" maxColSha="6509" drainMin="2385" drainMax="2386" drainMinSha="3735" drainMaxSha="3737" color="EX-pale-cyan" />
    <node name="9106" row="1276" minCol="1319" maxCol="2387" minColSha="2010" maxColSha="6510" drainMin="2387" drainMax="2387" drainMinSha="3738" drainMaxSha="3739" color="EX-pale-yellow-green" />
    <node name="2124" row="1277" minCol="1320" maxCol="2388" minColSha="2012" maxColSha="6513" drainMin="2388" drainMax="2388" drainMinSha="3740" drainMaxSha="3741" color="EX-pale-purple" />
    <node name="8960" row="1278" minCol="1321" maxCol="2391" minColSha="2014" maxColSha="6520" drainMin="2389" drainMax="2391" drainMinSha="3742" drainMaxSha="3745" color="EX-pale-magenta" />
    <node name="9576" row="1279" minCol="1322" maxCol="2394" minColSha="2015" maxColSha="6526" drainMin="2392" drainMax="2394" drainMinSha="3746" drainMaxSha="3749" color="EX-pale-red-orange" />
    <node name="1586" row="1280" minCol="1323" maxCol="2396" minColSha="2016" maxColSha="6531" drainMin="2395" drainMax="2396" drainMinSha="3750" drainMaxSha="3752" color="EX-blue" />
    <node name="4414" row="1281" minCol="1324" maxCol="2400" minColSha="2020" maxColSha="6542" drainMin="2397" drainMax="2400" drainMinSha="3753" drainMaxSha="3757" color="EX-orange" />
    <node name="5980" row="1282" minCol="1325" maxCol="2402" minColSha="2022" maxColSha="6545" drainMin="2401" drainMax="2402" drainMinSha="3758" drainMaxSha="3760" color="EX-dark-cyan" />
    <node name="1078" row="1283" minCol="1326" maxCol="1326" minColSha="2023" maxColSha="3761" drainMinSha="3761" drainMaxSha="3761" color="EX-red" />
    <node name="3759" row="1284" minCol="1327" maxCol="2403" minColSha="2025" maxColSha="6546" drainMin="2403" drainMax="2403" drainMinSha="3762" drainMaxSha="3764" color="EX-dark-orange" />
    <node name="798" row="1285" minCol="1328" maxCol="2404" minColSha="2026" maxColSha="6548" drainMin="2404" drainMax="2404" drainMinSha="3765" drainMaxSha="3766" color="EX-dark-gray-purple" />
    <node name="6244" row="1286" minCol="1330" maxCol="2406" minColSha="2030" maxColSha="6558" drainMin="2405" drainMax="2406" drainMinSha="3767" drainMaxSha="3769" color="EX-cyan" />
    <node name="8254" row="1287" minCol="1331" maxCol="2408" minColSha="2031" maxColSha="6562" drainMin="2407" drainMax="2408" drainMinSha="3770" drainMaxSha="3772" color="EX-yellow-orange" />
    <node name="5451" row="1288" minCol="1332" maxCol="1332" minColSha="2032" maxColSha="3773" drainMinSha="3773" drainMaxSha="3773" color="EX-pure-blue" />
    <node name="521" row="1289" minCol="1333" maxCol="2409" minColSha="2034" maxColSha="6477" drainMin="2409" drainMax="2409" drainMinSha="3774" drainMaxSha="3775" color="EX-dark-yellow-green" />
    <node name="7503" row="1290" minCol="1334" maxCol="2410" minColSha="2035" maxColSha="6565" drainMin="2410" drainMax="2410" drainMinSha="3776" drainMaxSha="3777" color="EX-dark-magenta" />
    <node name="3035" row="1291" minCol="1335" maxCol="2414" minColSha="2039" maxColSha="6576" drainMin="2411" drainMax="2414" drainMinSha="3778" drainMaxSha="3782" color="EX-dark-green" />
    <node name="2528" row="1292" minCol="1336" maxCol="2416" minColSha="2040" maxColSha="6581" drainMin="2415" drainMax="2416" drainMinSha="3783" drainMaxSha="3785" color="EX-blue-magenta" />
    <node name="2248" row="1293" minCol="1337" maxCol="2419" minColSha="2042" maxColSha="6588" drainMin="2417" drainMax="2419" drainMinSha="3786" drainMaxSha="3789" color="EX-yellow-green" />
    <node name="9783" row="1294" minCol="1338" maxCol="1338" minColSha="2043" maxColSha="3790" drainMinSha="3790" drainMaxSha="3790" color="EX-magenta" />
    <node name="3139" row="1295" minCol="1339" maxCol="2420" minColSha="2047" maxColSha="4918" drainMin="2420" drainMax="2420" drainMinSha="3791" drainMaxSha="3793" color="EX-green" />
    <node name="5052" row="1296" minCol="1340" maxCol="2422" minColSha="2048" maxColSha="6594" drainMin="2421" drainMax="2422" drainMinSha="3794" drainMaxSha="3796" color="EX-yellow" />
    <node name="3673" row="1297" minCol="1341" maxCol="2423" minColSha="2049" maxColSha="6599" drainMin="2423" drainMax="2423" drainMinSha="3797" drainMaxSha="3798" color="EX-purple" />
    <node name="482" row="1298" minCol="1342" maxCol="2424" minColSha="2050" maxColSha="6601" drainMin="2424" drainMax="2424" drainMinSha="3799" drainMaxSha="3800" color="EX-dark-purple" />
    <node name="7899" row="1299" minCol="1343" maxCol="2427" minColSha="2052" maxColSha="6609" drainMin="2425" drainMax="2427" drainMinSha="3801" drainMaxSha="3805" color="EX-dark-red" />
    <node name="9668" row="1300" minCol="1344" maxCol="2429" minColSha="2053" maxColSha="6615" drainMin="2428" drainMax="2429" drainMinSha="3806" drainMaxSha="3808" color="EX-pale-green" />
    <node name="6161" row="1301" minCol="1345" maxCol="2431" minColSha="2055" maxColSha="6618" drainMin="2430" drainMax="2431" drainMinSha="3809" drainMaxSha="3811" color="EX-pale-blue" />
    <node name="9954" row="1302" minCol="1346" maxCol="2433" minColSha="2057" maxColSha="6623" drainMin="2432" drainMax="2433" drainMinSha="3812" drainMaxSha="3814" color="EX-dark-tan" />
    <node name="7193" row="1303" minCol="1347" maxCol="2435" minColSha="2059" maxColSha="6627" drainMin="2434" drainMax="2435" drainMinSha="3815" drainMaxSha="3817" color="EX-pale-blue-magenta" />
    <node name="4054" row="1304" minCol="1348" maxCol="2439" minColSha="2061" maxColSha="6641" drainMin="2436" drainMax="2439" drainMinSha="3818" drainMaxSha="3823" color="EX-pale-yellow orange" />
    <node name="4292" row="1305" minCol="1349" maxCol="2443" minColSha="2063" maxColSha="6651" drainMin="2440" drainMax="2443" drainMinSha="3824" drainMaxSha="3828" color="EX-medium-magenta" />
    <node name="2453" row="1306" minCol="1350" maxCol="2445" minColSha="2064" maxColSha="6656" drainMin="2444" drainMax="2445" drainMinSha="3829" drainMaxSha="3832" color="EX-pale-red" />
    <node name="444" row="1307" minCol="1351" maxCol="2448" minColSha="2065" maxColSha="6664" drainMin="2446" drainMax="2448" drainMinSha="3833" drainMaxSha="3836" color="EX-pale-cyan" />
    <node name="7245" row="1308" minCol="1352" maxCol="2450" minColSha="2066" maxColSha="6669" drainMin="2449" drainMax="2450" drainMinSha="3837" drainMaxSha="3840" color="EX-pale-yellow-green" />
    <node name="821" row="1309" minCol="1353" maxCol="2453" minColSha="2067" maxColSha="6670" drainMin="2451" drainMax="2453" drainMinSha="3841" drainMaxSha="3844" color="EX-pale-purple" />
    <node name="1424" row="1310" minCol="1354" maxCol="2455" minColSha="2069" maxColSha="6678" drainMin="2454" drainMax="2455" drainMinSha="3845" drainMaxSha="3847" color="EX-pale-magenta" />
    <node name="1805" row="1311" minCol="1355" maxCol="1355" minColSha="2070" maxColSha="3848" drainMinSha="3848" drainMaxSha="3848" color="EX-pale-red-orange" />
    <node name="6169" row="1312" minCol="1356" maxCol="2456" minColSha="2072" maxColSha="6681" drainMin="2456" drainMax="2456" drainMinSha="3849" drainMaxSha="3850" color="EX-blue" />
    <node name="7979" row="1313" minCol="1357" maxCol="2460" minColSha="2074" maxColSha="6693" drainMin="2457" drainMax="2460" drainMinSha="3851" drainMaxSha="3855" color="EX-orange" />
    <node name="1195" row="1314" minCol="1358" maxCol="2466" minColSha="2076" maxColSha="6707" drainMin="2461" drainMax="2466" drainMinSha="3856" drainMaxSha="3862" color="EX-dark-cyan" />
    <node name="7795" row="1315" minCol="1359" maxCol="2468" minColSha="2077" maxColSha="6711" drainMin="2467" drainMax="2468" drainMinSha="3863" drainMaxSha="3865" color="EX-red" />
    <node name="4121" row="1316" minCol="1360" maxCol="2469" minColSha="2080" maxColSha="6714" drainMin="2469" drainMax="2469" drainMinSha="3866" drainMaxSha="3867" color="EX-dark-orange" />
    <node name="2613" row="1317" minCol="1361" maxCol="2472" minColSha="2082" maxColSha="6726" drainMin="2470" drainMax="2472" drainMinSha="3868" drainMaxSha="3871" color="EX-dark-gray-purple" />
    <node name="395" row="1318" minCol="1362" maxCol="2474" minColSha="2083" maxColSha="6728" drainMin="2473" drainMax="2474" drainMinSha="3872" drainMaxSha="3875" color="EX-cyan" />
    <node name="6247" row="1319" minCol="1363" maxCol="2475" minColSha="2084" maxColSha="6729" drainMin="2475" drainMax="2475" drainMinSha="3876" drainMaxSha="3877" color="EX-yellow-orange" />
    <node name="1568" row="1320" minCol="1364" maxCol="2476" minColSha="2086" maxColSha="6731" drainMin="2476" drainMax="2476" drainMinSha="3878" drainMaxSha="3879" color="EX-pure-blue" />
    <node name="3533" row="1321" minCol="1365" maxCol="2477" minColSha="2087" maxColSha="6732" drainMin="2477" drainMax="2477" drainMinSha="3880" drainMaxSha="3881" color="EX-dark-yellow-green" />
    <node name="5977" row="1322" minCol="1366" maxCol="2478" minColSha="2088" maxColSha="6734" drainMin="2478" drainMax="2478" drainMinSha="3882" drainMaxSha="3883" color="EX-dark-magenta" />
    <node name="1552" row="1323" minCol="1367" maxCol="2480" minColSha="2090" maxColSha="6742" drainMin="2479" drainMax="2480" drainMinSha="3884" drainMaxSha="3886" color="EX-dark-green" />
    <node name="2832" row="1324" minCol="1368" maxCol="2482" minColSha="2091" maxColSha="6744" drainMin="2481" drainMax="2482" drainMinSha="3887" drainMaxSha="3889" color="EX-blue-magenta" />
    <node name="1901" row="1325" minCol="1369" maxCol="2487" minColSha="2093" maxColSha="6755" drainMin="2483" drainMax="2487" drainMinSha="3890" drainMaxSha="3895" color="EX-yellow-green" />
    <node name="8737" row="1326" minCol="1370" maxCol="2488" minColSha="2095" maxColSha="6756" drainMin="2488" drainMax="2488" drainMinSha="3896" drainMaxSha="3897" color="EX-magenta" />
    <node name="886" row="1327" minCol="1371" maxCol="2489" minColSha="2100" maxColSha="6758" drainMin="2489" drainMax="2489" drainMinSha="3898" drainMaxSha="3899" color="EX-green" />
    <node name="4449" row="1328" minCol="1372" maxCol="2492" minColSha="2103" maxColSha="6766" drainMin="2490" drainMax="2492" drainMinSha="3900" drainMaxSha="3904" color="EX-yellow" />
    <node name="1138" row="1329" minCol="1373" maxCol="2494" minColSha="2104" maxColSha="6769" drainMin="2493" drainMax="2494" drainMinSha="3905" drainMaxSha="3907" color="EX-purple" />
    <node name="6246" row="1330" minCol="1374" maxCol="2495" minColSha="2105" maxColSha="6771" drainMin="2495" drainMax="2495" drainMinSha="3908" drainMaxSha="3909" color="EX-dark-purple" />
    <node name="7653" row="1331" minCol="1375" maxCol="2496" minColSha="2106" maxColSha="6774" drainMin="2496" drainMax="2496" drainMinSha="3910" drainMaxSha="3911" color="EX-dark-red" />
    <node name="2161" row="1332" minCol="1376" maxCol="2497" minColSha="2108" maxColSha="6779" drainMin="2497" drainMax="2497" drainMinSha="3912" drainMaxSha="3913" color="EX-pale-green" />
    <node name="8662" row="1333" minCol="1377" maxCol="2499" minColSha="2110" maxColSha="6783" drainMin="2498" drainMax="2499" drainMinSha="3914" drainMaxSha="3916" color="EX-pale-blue" />
    <node name="4826" row="1334" minCol="1378" maxCol="2500" minColSha="2111" maxColSha="6787" drainMin="2500" drainMax="2500" drainMinSha="3917" drainMaxSha="3918" color="EX-dark-tan" />
    <node name="6168" row="1335" minCol="1379" maxCol="2501" minColSha="2112" maxColSha="4164" drainMin="2501" drainMax="2501" drainMinSha="3919" drainMaxSha="3920" color="EX-pale-blue-magenta" />
    <node name="4324" row="1336" minCol="1380" maxCol="2502" minColSha="2114" maxColSha="6791" drainMin="2502" drainMax="2502" drainMinSha="3921" drainMaxSha="3922" color="EX-pale-yellow orange" />
    <node name="9877" row="1337" minCol="1381" maxCol="2503" minColSha="2115" maxColSha="6794" drainMin="2503" drainMax="2503" drainMinSha="3923" drainMaxSha="3924" color="EX-medium-magenta" />
    <node name="691" row="1338" minCol="1382" maxCol="2508" minColSha="2117" maxColSha="6810" drainMin="2504" drainMax="2508" drainMinSha="3925" drainMaxSha="3930" color="EX-pale-red" />
    <node name="1172" row="1339" minCol="1383" maxCol="2511" minColSha="2118" maxColSha="6820" drainMin="2509" drainMax="2511" drainMinSha="3931" drainMaxSha="3934" color="EX-pale-cyan" />
    <node name="8442" row="1340" minCol="1384" maxCol="2514" minColSha="2119" maxColSha="6830" drainMin="2512" drainMax="2514" drainMinSha="3935" drainMaxSha="3938" color="EX-pale-yellow-green" />
    <node name="3334" row="1341" minCol="1385" maxCol="1385" minColSha="2120" maxColSha="3939" drainMinSha="3939" drainMaxSha="3939" color="EX-pale-purple" />
    <node name="6355" row="1342" minCol="1386" maxCol="1386" minColSha="2121" maxColSha="3940" drainMinSha="3940" drainMaxSha="3940" color="EX-pale-magenta" />
    <node name="601" row="1343" minCol="1387" maxCol="2518" minColSha="2123" maxColSha="6846" drainMin="2515" drainMax="2518" drainMinSha="3941" drainMaxSha="3945" color="EX-pale-red-orange" />
    <node name="5219" row="1344" minCol="1388" maxCol="2521" minColSha="2124" maxColSha="6856" drainMin="2519" drainMax="2521" drainMinSha="3946" drainMaxSha="3949" color="EX-blue" />
    <node name="7140" row="1345" minCol="1389" maxCol="2522" minColSha="2125" maxColSha="6858" drainMin="2522" drainMax="2522" drainMinSha="3950" drainMaxSha="3951" color="EX-orange" />
    <node name="828" row="1346" minCol="1390" maxCol="2523" minColSha="2126" maxColSha="6862" drainMin="2523" drainMax="2523" drainMinSha="3952" drainMaxSha="3953" color="EX-dark-cyan" />
    <node name="8979" row="1347" minCol="1391" maxCol="2525" minColSha="2128" maxColSha="6866" drainMin="2524" drainMax="2525" drainMinSha="3954" drainMaxSha="3956" color="EX-red" />
    <node name="8619" row="1348" minCol="1392" maxCol="1392" minColSha="2130" maxColSha="3957" drainMinSha="3957" drainMaxSha="3957" color="EX-dark-orange" />
    <node name="7936" row="1349" minCol="1393" maxCol="2528" minColSha="2134" maxColSha="6873" drainMin="2526" drainMax="2528" drainMinSha="3958" drainMaxSha="3961" color="EX-dark-gray-purple" />
    <node name="6797" row="1350" minCol="1394" maxCol="2530" minColSha="2135" maxColSha="6879" drainMin="2529" drainMax="2530" drainMinSha="3962" drainMaxSha="3964" color="EX-cyan" />
    <node name="7026" row="1351" minCol="1395" maxCol="1395" minColSha="2136" maxColSha="3965" drainMinSha="3965" drainMaxSha="3965" color="EX-yellow-orange" />
    <node name="2402" row="1352" minCol="1396" maxCol="2533" minColSha="2138" maxColSha="6884" drainMin="2531" drainMax="2533" drainMinSha="3966" drainMaxSha="3969" color="EX-pure-blue" />
    <node name="9986" row="1353" minCol="1397" maxCol="2535" minColSha="2139" maxColSha="6891" drainMin="2534" drainMax="2535" drainMinSha="3970" drainMaxSha="3972" color="EX-dark-yellow-green" />
    <node name="3231" row="1354" minCol="1398" maxCol="2536" minColSha="2141" maxColSha="6894" drainMin="2536" drainMax="2536" drainMinSha="3973" drainMaxSha="3974" color="EX-dark-magenta" />
    <node name="4890" row="1355" minCol="1399" maxCol="2537" minColSha="2142" maxColSha="6897" drainMin="2537" drainMax="2537" drainMinSha="3975" drainMaxSha="3976" color="EX-dark-green" />
    <node name="5833" row="1356" minCol="1400" maxCol="2540" minColSha="2145" maxColSha="6909" drainMin="2538" drainMax="2540" drainMinSha="3977" drainMaxSha="3980" color="EX-blue-magenta" />
    <node name="1816" row="1357" minCol="1401" maxCol="2541" minColSha="2146" maxColSha="6912" drainMin="2541" drainMax="2541" drainMinSha="3981" drainMaxSha="3983" color="EX-yellow-green" />
    <node name="2920" row="1358" minCol="1402" maxCol="2542" minColSha="2147" maxColSha="6914" drainMin="2542" drainMax="2542" drainMinSha="3984" drainMaxSha="3985" color="EX-magenta" />
    <node name="4467" row="1359" minCol="1403" maxCol="2543" minColSha="2148" maxColSha="6915" drainMin="2543" drainMax="2543" drainMinSha="3986" drainMaxSha="3987" color="EX-green" />
    <node name="2421" row="1360" minCol="1404" maxCol="2545" minColSha="2150" maxColSha="6922" drainMin="2544" drainMax="2545" drainMinSha="3988" drainMaxSha="3990" color="EX-yellow" />
    <node name="1170" row="1361" minCol="1405" maxCol="2548" minColSha="2152" maxColSha="6930" drainMin="2546" drainMax="2548" drainMinSha="3991" drainMaxSha="3994" color="EX-purple" />
    <node name="3109" row="1362" minCol="1406" maxCol="2549" minColSha="2154" maxColSha="5487" drainMin="2549" drainMax="2549" drainMinSha="3995" drainMaxSha="3997" color="EX-dark-purple" />
    <node name="7134" row="1363" minCol="1407" maxCol="2552" minColSha="2156" maxColSha="6935" drainMin="2550" drainMax="2552" drainMinSha="3998" drainMaxSha="4001" color="EX-dark-red" />
    <node name="1399" row="1364" minCol="1408" maxCol="2553" minColSha="2157" maxColSha="6938" drainMin="2553" drainMax="2553" drainMinSha="4002" drainMaxSha="4004" color="EX-pale-green" />
    <node name="4024" row="1365" minCol="1409" maxCol="2555" minColSha="2158" maxColSha="6941" drainMin="2554" drainMax="2555" drainMinSha="4005" drainMaxSha="4007" color="EX-pale-blue" />
    <node name="1174" row="1366" minCol="1410" maxCol="1410" minColSha="2159" maxColSha="4008" drainMinSha="4008" drainMaxSha="4008" color="EX-dark-tan" />
    <node name="5717" row="1367" minCol="1411" maxCol="1411" minColSha="2160" maxColSha="4009" drainMinSha="4009" drainMaxSha="4009" color="EX-pale-blue-magenta" />
    <node name="587" row="1368" minCol="1412" maxCol="2558" minColSha="2162" maxColSha="6950" drainMin="2556" drainMax="2558" drainMinSha="4010" drainMaxSha="4013" color="EX-pale-yellow orange" />
    <node name="2242" row="1369" minCol="1414" maxCol="2559" minColSha="2165" maxColSha="6952" drainMin="2559" drainMax="2559" drainMinSha="4014" drainMaxSha="4015" color="EX-medium-magenta" />
    <node name="7917" row="1370" minCol="1415" maxCol="1415" minColSha="2166" maxColSha="4016" drainMinSha="4016" drainMaxSha="4016" color="EX-pale-red" />
    <node name="820" row="1371" minCol="1416" maxCol="1416" minColSha="2167" maxColSha="4017" drainMinSha="4017" drainMaxSha="4017" color="EX-pale-cyan" />
    <node name="4925" row="1372" minCol="1417" maxCol="2561" minColSha="2169" maxColSha="6957" drainMin="2560" drainMax="2561" drainMinSha="4018" drainMaxSha="4020" color="EX-pale-yellow-green" />
    <node name="1862" row="1373" minCol="1418" maxCol="2562" minColSha="2170" maxColSha="6960" drainMin="2562" drainMax="2562" drainMinSha="4021" drainMaxSha="4022" color="EX-pale-purple" />
    <node name="9428" row="1374" minCol="1419" maxCol="1419" minColSha="2172" maxColSha="4023" drainMinSha="4023" drainMaxSha="4023" color="EX-pale-magenta" />
    <node name="5806" row="1375" minCol="1420" maxCol="2563" minColSha="2174" maxColSha="6962" drainMin="2563" drainMax="2563" drainMinSha="4024" drainMaxSha="4026" color="EX-pale-red-orange" />
    <node name="6237" row="1376" minCol="1421" maxCol="2565" minColSha="2176" maxColSha="6965" drainMin="2564" drainMax="2565" drainMinSha="4027" drainMaxSha="4029" color="EX-blue" />
    <node name="7953" row="1377" minCol="1422" maxCol="1422" minColSha="2177" maxColSha="4030" drainMinSha="4030" drainMaxSha="4030" color="EX-orange" />
    <node name="1744" row="1378" minCol="1423" maxCol="2568" minColSha="2179" maxColSha="6974" drainMin="2566" drainMax="2568" drainMinSha="4031" drainMaxSha="4034" color="EX-dark-cyan" />
    <node name="9396" row="1379" minCol="1424" maxCol="2570" minColSha="2180" maxColSha="6980" drainMin="2569" drainMax="2570" drainMinSha="4035" drainMaxSha="4037" color="EX-red" />
    <node name="5576" row="1380" minCol="1425" maxCol="2571" minColSha="2181" maxColSha="6981" drainMin="2571" drainMax="2571" drainMinSha="4038" drainMaxSha="4039" color="EX-dark-orange" />
    <node name="9927" row="1381" minCol="1426" maxCol="1426" minColSha="2182" maxColSha="4040" drainMinSha="4040" drainMaxSha="4040" color="EX-dark-gray-purple" />
    <node name="2824" row="1382" minCol="1427" maxCol="2573" minColSha="2184" maxColSha="6986" drainMin="2572" drainMax="2573" drainMinSha="4041" drainMaxSha="4043" color="EX-cyan" />
    <node name="6776" row="1383" minCol="1428" maxCol="2575" minColSha="2185" maxColSha="6995" drainMin="2574" drainMax="2575" drainMinSha="4044" drainMaxSha="4046" color="EX-yellow-orange" />
    <node name="608" row="1384" minCol="1429" maxCol="2576" minColSha="2186" maxColSha="6999" drainMin="2576" drainMax="2576" drainMinSha="4047" drainMaxSha="4048" color="EX-pure-blue" />
    <node name="8129" row="1385" minCol="1430" maxCol="2579" minColSha="2188" maxColSha="7008" drainMin="2577" drainMax="2579" drainMinSha="4049" drainMaxSha="4052" color="EX-dark-yellow-green" />
    <node name="5282" row="1386" minCol="1431" maxCol="1706" minColSha="2189" maxColSha="4054" drainMinSha="4053" drainMaxSha="4054" color="EX-dark-magenta" />
    <node name="9256" row="1387" minCol="1433" maxCol="2582" minColSha="2192" maxColSha="7009" drainMin="2580" drainMax="2582" drainMinSha="4055" drainMaxSha="4058" color="EX-dark-green" />
    <node name="6542" row="1388" minCol="1434" maxCol="2583" minColSha="2194" maxColSha="7011" drainMin="2583" drainMax="2583" drainMinSha="4059" drainMaxSha="4060" color="EX-blue-magenta" />
    <node name="9881" row="1389" minCol="1435" maxCol="2584" minColSha="2195" maxColSha="4653" drainMin="2584" drainMax="2584" drainMinSha="4061" drainMaxSha="4062" color="EX-yellow-green" />
    <node name="1175" row="1390" minCol="1436" maxCol="1436" minColSha="2196" maxColSha="4063" drainMinSha="4063" drainMaxSha="4063" color="EX-magenta" />
    <node name="7539" row="1391" minCol="1437" maxCol="2586" minColSha="2198" maxColSha="7017" drainMin="2585" drainMax="2586" drainMinSha="4064" drainMaxSha="4066" color="EX-green" />
    <node name="307" row="1392" minCol="1438" maxCol="2590" minColSha="2200" maxColSha="7023" drainMin="2587" drainMax="2590" drainMinSha="4067" drainMaxSha="4071" color="EX-yellow" />
    <node name="8385" row="1393" minCol="1439" maxCol="2593" minColSha="2201" maxColSha="7032" drainMin="2591" drainMax="2593" drainMinSha="4072" drainMaxSha="4075" color="EX-purple" />
    <node name="612" row="1394" minCol="1440" maxCol="2595" minColSha="2202" maxColSha="7034" drainMin="2594" drainMax="2595" drainMinSha="4076" drainMaxSha="4078" color="EX-dark-purple" />
    <node name="7081" row="1395" minCol="1441" maxCol="2597" minColSha="2203" maxColSha="7037" drainMin="2596" drainMax="2597" drainMinSha="4079" drainMaxSha="4081" color="EX-dark-red" />
    <node name="6744" row="1396" minCol="1442" maxCol="2598" minColSha="2204" maxColSha="7038" drainMin="2598" drainMax="2598" drainMinSha="4082" drainMaxSha="4083" color="EX-pale-green" />
    <node name="943" row="1397" minCol="1444" maxCol="1444" minColSha="2207" maxColSha="4084" drainMinSha="4084" drainMaxSha="4084" color="EX-pale-blue" />
    <node name="1974" row="1398" minCol="1445" maxCol="2600" minColSha="2209" maxColSha="7040" drainMin="2599" drainMax="2600" drainMinSha="4085" drainMaxSha="4087" color="EX-dark-tan" />
    <node name="239" row="1399" minCol="1446" maxCol="2602" minColSha="2212" maxColSha="7048" drainMin="2601" drainMax="2602" drainMinSha="4088" drainMaxSha="4091" color="EX-pale-blue-magenta" />
    <node name="9511" row="1400" minCol="1447" maxCol="2605" minColSha="2213" maxColSha="7057" drainMin="2603" drainMax="2605" drainMinSha="4092" drainMaxSha="4095" color="EX-pale-yellow orange" />
    <node name="1969" row="1401" minCol="1448" maxCol="2611" minColSha="2215" maxColSha="7069" drainMin="2606" drainMax="2611" drainMinSha="4096" drainMaxSha="4102" color="EX-medium-magenta" />
    <node name="5927" row="1402" minCol="1449" maxCol="2613" minColSha="2218" maxColSha="7073" drainMin="2612" drainMax="2613" drainMinSha="4103" drainMaxSha="4105" color="EX-pale-red" />
    <node name="5847" row="1403" minCol="1450" maxCol="2615" minColSha="2220" maxColSha="7079" drainMin="2614" drainMax="2615" drainMinSha="4106" drainMaxSha="4108" color="EX-pale-cyan" />
    <node name="243" row="1404" minCol="1451" maxCol="2621" minColSha="2223" maxColSha="7096" drainMin="2616" drainMax="2621" drainMinSha="4109" drainMaxSha="4116" color="EX-pale-yellow-green" />
    <node name="9346" row="1405" minCol="1452" maxCol="2623" minColSha="2224" maxColSha="7100" drainMin="2622" drainMax="2623" drainMinSha="4117" drainMaxSha="4119" color="EX-pale-purple" />
    <node name="8938" row="1406" minCol="1453" maxCol="2624" minColSha="2225" maxColSha="7102" drainMin="2624" drainMax="2624" drainMinSha="4120" drainMaxSha="4121" color="EX-pale-magenta" />
    <node name="6297" row="1407" minCol="1456" maxCol="2625" minColSha="2231" maxColSha="7105" drainMin="2625" drainMax="2625" drainMinSha="4122" drainMaxSha="4123" color="EX-pale-red-orange" />
    <node name="1153" row="1408" minCol="1457" maxCol="1457" minColSha="2233" maxColSha="4124" drainMinSha="4124" drainMaxSha="4124" color="EX-blue" />
    <node name="1971" row="1409" minCol="1458" maxCol="1821" minColSha="2235" maxColSha="4126" drainMinSha="4125" drainMaxSha="4126" color="EX-orange" />
    <node name="2363" row="1410" minCol="1459" maxCol="2626" minColSha="2236" maxColSha="7108" drainMin="2626" drainMax="2626" drainMinSha="4127" drainMaxSha="4128" color="EX-dark-cyan" />
    <node name="1919" row="1411" minCol="1460" maxCol="2628" minColSha="2238" maxColSha="7116" drainMin="2627" drainMax="2628" drainMinSha="4129" drainMaxSha="4131" color="EX-red" />
    <node name="261" row="1412" minCol="1461" maxCol="2629" minColSha="2239" maxColSha="7120" drainMin="2629" drainMax="2629" drainMinSha="4132" drainMaxSha="4133" color="EX-dark-orange" />
    <node name="2910" row="1413" minCol="1462" maxCol="2630" minColSha="2241" maxColSha="7121" drainMin="2630" drainMax="2630" drainMinSha="4134" drainMaxSha="4135" color="EX-dark-gray-purple" />
    <node name="6315" row="1414" minCol="1463" maxCol="1463" minColSha="2242" maxColSha="4136" drainMinSha="4136" drainMaxSha="4136" color="EX-cyan" />
    <node name="9211" row="1415" minCol="1464" maxCol="1464" minColSha="2244" maxColSha="4137" drainMinSha="4137" drainMaxSha="4137" color="EX-yellow-orange" />
    <node name="5203" row="1416" minCol="1465" maxCol="2633" minColSha="2246" maxColSha="7132" drainMin="2631" drainMax="2633" drainMinSha="4138" drainMaxSha="4141" color="EX-pure-blue" />
    <node name="392" row="1417" minCol="1466" maxCol="2635" minColSha="2247" maxColSha="7137" drainMin="2634" drainMax="2635" drainMinSha="4142" drainMaxSha="4144" color="EX-dark-yellow-green" />
    <node name="5667" row="1418" minCol="1467" maxCol="2637" minColSha="2248" maxColSha="7142" drainMin="2636" drainMax="2637" drainMinSha="4145" drainMaxSha="4147" color="EX-dark-magenta" />
    <node name="5999" row="1419" minCol="1468" maxCol="2641" minColSha="2250" maxColSha="7152" drainMin="2638" drainMax="2641" drainMinSha="4148" drainMaxSha="4152" color="EX-dark-green" />
    <node name="6520" row="1420" minCol="1469" maxCol="2642" minColSha="2253" maxColSha="7153" drainMin="2642" drainMax="2642" drainMinSha="4153" drainMaxSha="4154" color="EX-blue-magenta" />
    <node name="8049" row="1421" minCol="1470" maxCol="1470" minColSha="2254" maxColSha="4155" drainMinSha="4155" drainMaxSha="4155" color="EX-yellow-green" />
    <node name="7554" row="1422" minCol="1472" maxCol="2643" minColSha="2257" maxColSha="7155" drainMin="2643" drainMax="2643" drainMinSha="4156" drainMaxSha="4157" color="EX-magenta" />
    <node name="953" row="1423" minCol="1473" maxCol="2644" minColSha="2258" maxColSha="7157" drainMin="2644" drainMax="2644" drainMinSha="4158" drainMaxSha="4159" color="EX-green" />
    <node name="3516" row="1424" minCol="1474" maxCol="2646" minColSha="2260" maxColSha="7161" drainMin="2645" drainMax="2646" drainMinSha="4160" drainMaxSha="4162" color="EX-yellow" />
    <node name="5223" row="1425" minCol="1475" maxCol="2647" minColSha="2262" maxColSha="7163" drainMin="2647" drainMax="2647" drainMinSha="4163" drainMaxSha="4165" color="EX-purple" />
    <node name="9800" row="1426" minCol="1476" maxCol="2648" minColSha="2263" maxColSha="7165" drainMin="2648" drainMax="2648" drainMinSha="4166" drainMaxSha="4167" color="EX-dark-purple" />
    <node name="2871" row="1427" minCol="1478" maxCol="2653" minColSha="2267" maxColSha="7175" drainMin="2649" drainMax="2653" drainMinSha="4168" drainMaxSha="4173" color="EX-dark-red" />
    <node name="1249" row="1428" minCol="1479" maxCol="2655" minColSha="2268" maxColSha="7180" drainMin="2654" drainMax="2655" drainMinSha="4174" drainMaxSha="4176" color="EX-pale-green" />
    <node name="9093" row="1429" minCol="1480" maxCol="2140" minColSha="2270" maxColSha="4179" drainMinSha="4177" drainMaxSha="4179" color="EX-pale-blue" />
    <node name="6488" row="1430" minCol="1483" maxCol="2661" minColSha="2275" maxColSha="7193" drainMin="2656" drainMax="2661" drainMinSha="4180" drainMaxSha="4186" color="EX-dark-tan" />
    <node name="6494" row="1431" minCol="1484" maxCol="2666" minColSha="2276" maxColSha="7211" drainMin="2662" drainMax="2666" drainMinSha="4187" drainMaxSha="4193" color="EX-pale-blue-magenta" />
    <node name="6534" row="1432" minCol="1485" maxCol="2669" minColSha="2277" maxColSha="7219" drainMin="2667" drainMax="2669" drainMinSha="4194" drainMaxSha="4197" color="EX-pale-yellow orange" />
    <node name="2320" row="1433" minCol="1486" maxCol="2671" minColSha="2278" maxColSha="7223" drainMin="2670" drainMax="2671" drainMinSha="4198" drainMaxSha="4200" color="EX-medium-magenta" />
    <node name="1318" row="1434" minCol="1487" maxCol="2672" minColSha="2279" maxColSha="7224" drainMin="2672" drainMax="2672" drainMinSha="4201" drainMaxSha="4202" color="EX-pale-red" />
    <node name="6683" row="1435" minCol="1488" maxCol="2679" minColSha="2281" maxColSha="7238" drainMin="2673" drainMax="2679" drainMinSha="4203" drainMaxSha="4210" color="EX-pale-cyan" />
    <node name="4549" row="1436" minCol="1489" maxCol="2682" minColSha="2285" maxColSha="7247" drainMin="2680" drainMax="2682" drainMinSha="4211" drainMaxSha="4215" color="EX-pale-yellow-green" />
    <node name="4874" row="1437" minCol="1490" maxCol="2684" minColSha="2286" maxColSha="7255" drainMin="2683" drainMax="2684" drainMinSha="4216" drainMaxSha="4218" color="EX-pale-purple" />
    <node name="3800" row="1438" minCol="1491" maxCol="2686" minColSha="2288" maxColSha="7091" drainMin="2685" drainMax="2686" drainMinSha="4219" drainMaxSha="4221" color="EX-pale-magenta" />
    <node name="2448" row="1439" minCol="1492" maxCol="2690" minColSha="2290" maxColSha="7266" drainMin="2687" drainMax="2690" drainMinSha="4222" drainMaxSha="4226" color="EX-pale-red-orange" />
    <node name="9713" row="1440" minCol="1493" maxCol="2692" minColSha="2291" maxColSha="7268" drainMin="2691" drainMax="2692" drainMinSha="4227" drainMaxSha="4230" color="EX-blue" />
    <node name="6890" row="1441" minCol="1494" maxCol="2693" minColSha="2292" maxColSha="7269" drainMin="2693" drainMax="2693" drainMinSha="4231" drainMaxSha="4233" color="EX-orange" />
    <node name="9549" row="1442" minCol="1495" maxCol="2695" minColSha="2293" maxColSha="7277" drainMin="2694" drainMax="2695" drainMinSha="4234" drainMaxSha="4236" color="EX-dark-cyan" />
    <node name="5760" row="1443" minCol="1496" maxCol="2696" minColSha="2294" maxColSha="7279" drainMin="2696" drainMax="2696" drainMinSha="4237" drainMaxSha="4238" color="EX-red" />
    <node name="3374" row="1444" minCol="1497" maxCol="2698" minColSha="2296" maxColSha="7281" drainMin="2697" drainMax="2698" drainMinSha="4239" drainMaxSha="4241" color="EX-dark-orange" />
    <node name="1779" row="1445" minCol="1498" maxCol="2699" minColSha="2297" maxColSha="7283" drainMin="2699" drainMax="2699" drainMinSha="4242" drainMaxSha="4243" color="EX-dark-gray-purple" />
    <node name="2394" row="1446" minCol="1499" maxCol="2700" minColSha="2298" maxColSha="7285" drainMin="2700" drainMax="2700" drainMinSha="4244" drainMaxSha="4245" color="EX-cyan" />
    <node name="1326" row="1447" minCol="1500" maxCol="2702" minColSha="2300" maxColSha="7290" drainMin="2701" drainMax="2702" drainMinSha="4246" drainMaxSha="4248" color="EX-yellow-orange" />
    <node name="3242" row="1448" minCol="1501" maxCol="2703" minColSha="2303" maxColSha="7292" drainMin="2703" drainMax="2703" drainMinSha="4249" drainMaxSha="4250" color="EX-pure-blue" />
    <node name="731" row="1449" minCol="1502" maxCol="2704" minColSha="2304" maxColSha="7293" drainMin="2704" drainMax="2704" drainMinSha="4251" drainMaxSha="4252" color="EX-dark-yellow-green" />
    <node name="333" row="1450" minCol="1503" maxCol="2706" minColSha="2306" maxColSha="7302" drainMin="2705" drainMax="2706" drainMinSha="4253" drainMaxSha="4255" color="EX-dark-magenta" />
    <node name="6771" row="1451" minCol="1504" maxCol="2708" minColSha="2307" maxColSha="7305" drainMin="2707" drainMax="2708" drainMinSha="4256" drainMaxSha="4258" color="EX-dark-green" />
    <node name="4352" row="1452" minCol="1505" maxCol="2711" minColSha="2309" maxColSha="7316" drainMin="2709" drainMax="2711" drainMinSha="4259" drainMaxSha="4262" color="EX-blue-magenta" />
    <node name="7618" row="1453" minCol="1506" maxCol="2713" minColSha="2310" maxColSha="7026" drainMin="2712" drainMax="2713" drainMinSha="4263" drainMaxSha="4265" color="EX-yellow-green" />
    <node name="8956" row="1454" minCol="1507" maxCol="2213" minColSha="2312" maxColSha="4267" drainMinSha="4266" drainMaxSha="4267" color="EX-magenta" />
    <node name="2426" row="1455" minCol="1508" maxCol="2716" minColSha="2314" maxColSha="7318" drainMin="2714" drainMax="2716" drainMinSha="4268" drainMaxSha="4272" color="EX-green" />
    <node name="6810" row="1456" minCol="1509" maxCol="2720" minColSha="2316" maxColSha="7326" drainMin="2717" drainMax="2720" drainMinSha="4273" drainMaxSha="4277" color="EX-yellow" />
    <node name="996" row="1457" minCol="1510" maxCol="2723" minColSha="2317" maxColSha="7332" drainMin="2721" drainMax="2723" drainMinSha="4278" drainMaxSha="4281" color="EX-purple" />
    <node name="7759" row="1458" minCol="1511" maxCol="2725" minColSha="2318" maxColSha="7337" drainMin="2724" drainMax="2725" drainMinSha="4282" drainMaxSha="4284" color="EX-dark-purple" />
    <node name="3658" row="1459" minCol="1512" maxCol="1512" minColSha="2319" maxColSha="4285" drainMinSha="4285" drainMaxSha="4285" color="EX-dark-red" />
    <node name="3150" row="1460" minCol="1514" maxCol="2726" minColSha="2322" maxColSha="4705" drainMin="2726" drainMax="2726" drainMinSha="4286" drainMaxSha="4287" color="EX-pale-green" />
    <node name="8935" row="1461" minCol="1515" maxCol="2728" minColSha="2325" maxColSha="7343" drainMin="2727" drainMax="2728" drainMinSha="4288" drainMaxSha="4290" color="EX-pale-blue" />
    <node name="3993" row="1462" minCol="1516" maxCol="2729" minColSha="2326" maxColSha="7347" drainMin="2729" drainMax="2729" drainMinSha="4291" drainMaxSha="4292" color="EX-dark-tan" />
    <node name="5019" row="1463" minCol="1517" maxCol="1517" minColSha="2327" maxColSha="4293" drainMinSha="4293" drainMaxSha="4293" color="EX-pale-blue-magenta" />
    <node name="7848" row="1464" minCol="1518" maxCol="2734" minColSha="2329" maxColSha="7356" drainMin="2730" drainMax="2734" drainMinSha="4294" drainMaxSha="4299" color="EX-pale-yellow orange" />
    <node name="1839" row="1465" minCol="1519" maxCol="2735" minColSha="2330" maxColSha="7358" drainMin="2735" drainMax="2735" drainMinSha="4300" drainMaxSha="4301" color="EX-medium-magenta" />
    <node name="6685" row="1466" minCol="1520" maxCol="2737" minColSha="2334" maxColSha="7363" drainMin="2736" drainMax="2737" drainMinSha="4302" drainMaxSha="4305" color="EX-pale-red" />
    <node name="7579" row="1467" minCol="1521" maxCol="2740" minColSha="2335" maxColSha="7369" drainMin="2738" drainMax="2740" drainMinSha="4306" drainMaxSha="4309" color="EX-pale-cyan" />
    <node name="8130" row="1468" minCol="1522" maxCol="2743" minColSha="2337" maxColSha="7376" drainMin="2741" drainMax="2743" drainMinSha="4310" drainMaxSha="4313" color="EX-pale-yellow-green" />
    <node name="381" row="1469" minCol="1523" maxCol="2745" minColSha="2338" maxColSha="7382" drainMin="2744" drainMax="2745" drainMinSha="4314" drainMaxSha="4316" color="EX-pale-purple" />
    <node name="4791" row="1470" minCol="1524" maxCol="2747" minColSha="2339" maxColSha="7387" drainMin="2746" drainMax="2747" drainMinSha="4317" drainMaxSha="4319" color="EX-pale-magenta" />
    <node name="7962" row="1471" minCol="1525" maxCol="2104" minColSha="2340" maxColSha="4321" drainMinSha="4320" drainMaxSha="4321" color="EX-pale-red-orange" />
    <node name="658" row="1472" minCol="1526" maxCol="1526" minColSha="2341" maxColSha="4322" drainMinSha="4322" drainMaxSha="4322" color="EX-blue" />
    <node name="5389" row="1473" minCol="1527" maxCol="2750" minColSha="2343" maxColSha="7391" drainMin="2748" drainMax="2750" drainMinSha="4323" drainMaxSha="4326" color="EX-orange" />
    <node name="8694" row="1474" minCol="1528" maxCol="2751" minColSha="2344" maxColSha="7393" drainMin="2751" drainMax="2751" drainMinSha="4327" drainMaxSha="4329" color="EX-dark-cyan" />
    <node name="9095" row="1475" minCol="1529" maxCol="2753" minColSha="2345" maxColSha="7400" drainMin="2752" drainMax="2753" drainMinSha="4330" drainMaxSha="4332" color="EX-red" />
    <node name="1870" row="1476" minCol="1530" maxCol="2754" minColSha="2347" maxColSha="7402" drainMin="2754" drainMax="2754" drainMinSha="4333" drainMaxSha="4334" color="EX-dark-orange" />
    <node name="325" row="1477" minCol="1531" maxCol="1531" minColSha="2348" maxColSha="4335" drainMinSha="4335" drainMaxSha="4335" color="EX-dark-gray-purple" />
    <node name="30" row="1478" minCol="1532" maxCol="2755" minColSha="2350" maxColSha="7404" drainMin="2755" drainMax="2755" drainMinSha="4336" drainMaxSha="4337" color="EX-cyan" />
    <node name="5828" row="1479" minCol="1533" maxCol="2756" minColSha="2351" maxColSha="7406" drainMin="2756" drainMax="2756" drainMinSha="4338" drainMaxSha="4339" color="EX-yellow-orange" />
    <node name="5736" row="1480" minCol="1534" maxCol="2759" minColSha="2353" maxColSha="7417" drainMin="2757" drainMax="2759" drainMinSha="4340" drainMaxSha="4343" color="EX-pure-blue" />
    <node name="7854" row="1481" minCol="1535" maxCol="2730" minColSha="2354" maxColSha="4346" drainMinSha="4344" drainMaxSha="4346" color="EX-dark-yellow-green" />
    <node name="9588" row="1482" minCol="1536" maxCol="2760" minColSha="2356" maxColSha="7421" drainMin="2760" drainMax="2760" drainMinSha="4347" drainMaxSha="4348" color="EX-dark-magenta" />
    <node name="6552" row="1483" minCol="1537" maxCol="1537" minColSha="2360" maxColSha="4349" drainMinSha="4349" drainMaxSha="4349" color="EX-dark-green" />
    <node name="8699" row="1484" minCol="1538" maxCol="2763" minColSha="2362" maxColSha="7426" drainMin="2761" drainMax="2763" drainMinSha="4350" drainMaxSha="4354" color="EX-blue-magenta" />
    <node name="6179" row="1485" minCol="1540" maxCol="2764" minColSha="2366" maxColSha="5390" drainMin="2764" drainMax="2764" drainMinSha="4355" drainMaxSha="4357" color="EX-yellow-green" />
    <node name="6931" row="1486" minCol="1541" maxCol="2765" minColSha="2367" maxColSha="7429" drainMin="2765" drainMax="2765" drainMinSha="4358" drainMaxSha="4359" color="EX-magenta" />
    <node name="2245" row="1487" minCol="1542" maxCol="2767" minColSha="2369" maxColSha="7436" drainMin="2766" drainMax="2767" drainMinSha="4360" drainMaxSha="4362" color="EX-green" />
    <node name="575" row="1488" minCol="1543" maxCol="2769" minColSha="2370" maxColSha="7442" drainMin="2768" drainMax="2769" drainMinSha="4363" drainMaxSha="4365" color="EX-yellow" />
    <node name="2934" row="1489" minCol="1544" maxCol="2771" minColSha="2372" maxColSha="7447" drainMin="2770" drainMax="2771" drainMinSha="4366" drainMaxSha="4369" color="EX-purple" />
    <node name="141" row="1490" minCol="1545" maxCol="2772" minColSha="2373" maxColSha="7449" drainMin="2772" drainMax="2772" drainMinSha="4370" drainMaxSha="4371" color="EX-dark-purple" />
    <node name="2001" row="1491" minCol="1546" maxCol="2774" minColSha="2375" maxColSha="7452" drainMin="2773" drainMax="2774" drainMinSha="4372" drainMaxSha="4374" color="EX-dark-red" />
    <node name="4057" row="1492" minCol="1547" maxCol="2775" minColSha="2376" maxColSha="7454" drainMin="2775" drainMax="2775" drainMinSha="4375" drainMaxSha="4376" color="EX-pale-green" />
    <node name="5297" row="1493" minCol="1548" maxCol="2779" minColSha="2378" maxColSha="7469" drainMin="2776" drainMax="2779" drainMinSha="4377" drainMaxSha="4381" color="EX-pale-blue" />
    <node name="2754" row="1494" minCol="1549" maxCol="1549" minColSha="2379" maxColSha="4382" drainMinSha="4382" drainMaxSha="4382" color="EX-dark-tan" />
    <node name="4333" row="1495" minCol="1551" maxCol="2780" minColSha="2382" maxColSha="7471" drainMin="2780" drainMax="2780" drainMinSha="4383" drainMaxSha="4384" color="EX-pale-blue-magenta" />
    <node name="9102" row="1496" minCol="1552" maxCol="2784" minColSha="2385" maxColSha="7481" drainMin="2781" drainMax="2784" drainMinSha="4385" drainMaxSha="4389" color="EX-pale-yellow orange" />
    <node name="1890" row="1497" minCol="1553" maxCol="2785" minColSha="2386" maxColSha="7483" drainMin="2785" drainMax="2785" drainMinSha="4390" drainMaxSha="4391" color="EX-medium-magenta" />
    <node name="7694" row="1498" minCol="1554" maxCol="1554" minColSha="2387" maxColSha="4392" drainMinSha="4392" drainMaxSha="4392" color="EX-pale-red" />
    <node name="7300" row="1499" minCol="1555" maxCol="1555" minColSha="2389" maxColSha="4393" drainMinSha="4393" drainMaxSha="4393" color="EX-pale-cyan" />
    <node name="8428" row="1500" minCol="1556" maxCol="2787" minColSha="2391" maxColSha="7485" drainMin="2786" drainMax="2787" drainMinSha="4394" drainMaxSha="4396" color="EX-pale-yellow-green" />
    <node name="777" row="1501" minCol="1557" maxCol="2789" minColSha="2394" maxColSha="7491" drainMin="2788" drainMax="2789" drainMinSha="4397" drainMaxSha="4399" color="EX-pale-purple" />
    <node name="446" row="1502" minCol="1558" maxCol="2792" minColSha="2397" maxColSha="7499" drainMin="2790" drainMax="2792" drainMinSha="4400" drainMaxSha="4403" color="EX-pale-magenta" />
    <node name="7368" row="1503" minCol="1559" maxCol="2793" minColSha="2398" maxColSha="7501" drainMin="2793" drainMax="2793" drainMinSha="4404" drainMaxSha="4406" color="EX-pale-red-orange" />
    <node name="8411" row="1504" minCol="1560" maxCol="2795" minColSha="2399" maxColSha="7506" drainMin="2794" drainMax="2795" drainMinSha="4407" drainMaxSha="4409" color="EX-blue" />
    <node name="2447" row="1505" minCol="1561" maxCol="2800" minColSha="2401" maxColSha="7521" drainMin="2796" drainMax="2800" drainMinSha="4410" drainMaxSha="4415" color="EX-orange" />
    <node name="6935" row="1506" minCol="1562" maxCol="2801" minColSha="2402" maxColSha="7522" drainMin="2801" drainMax="2801" drainMinSha="4416" drainMaxSha="4417" color="EX-dark-cyan" />
    <node name="2428" row="1507" minCol="1563" maxCol="2803" minColSha="2404" maxColSha="7528" drainMin="2802" drainMax="2803" drainMinSha="4418" drainMaxSha="4421" color="EX-red" />
    <node name="2829" row="1508" minCol="1564" maxCol="2806" minColSha="2405" maxColSha="7534" drainMin="2804" drainMax="2806" drainMinSha="4422" drainMaxSha="4425" color="EX-dark-orange" />
    <node name="1830" row="1509" minCol="1565" maxCol="2808" minColSha="2407" maxColSha="7541" drainMin="2807" drainMax="2808" drainMinSha="4426" drainMaxSha="4428" color="EX-dark-gray-purple" />
    <node name="2775" row="1510" minCol="1566" maxCol="1566" minColSha="2408" maxColSha="4429" drainMinSha="4429" drainMaxSha="4429" color="EX-cyan" />
    <node name="4350" row="1511" minCol="1567" maxCol="2809" minColSha="2410" maxColSha="7542" drainMin="2809" drainMax="2809" drainMinSha="4430" drainMaxSha="4431" color="EX-yellow-orange" />
    <node name="9318" row="1512" minCol="1568" maxCol="2810" minColSha="2412" maxColSha="7544" drainMin="2810" drainMax="2810" drainMinSha="4432" drainMaxSha="4433" color="EX-pure-blue" />
    <node name="5991" row="1513" minCol="1569" maxCol="2813" minColSha="2414" maxColSha="7551" drainMin="2811" drainMax="2813" drainMinSha="4434" drainMaxSha="4437" color="EX-dark-yellow-green" />
    <node name="9021" row="1514" minCol="1570" maxCol="2815" minColSha="2415" maxColSha="7554" drainMin="2814" drainMax="2815" drainMinSha="4438" drainMaxSha="4440" color="EX-dark-magenta" />
    <node name="4176" row="1515" minCol="1571" maxCol="2816" minColSha="2416" maxColSha="7555" drainMin="2816" drainMax="2816" drainMinSha="4441" drainMaxSha="4442" color="EX-dark-green" />
    <node name="4043" row="1516" minCol="1572" maxCol="2818" minColSha="2418" maxColSha="7560" drainMin="2817" drainMax="2818" drainMinSha="4443" drainMaxSha="4445" color="EX-blue-magenta" />
    <node name="9707" row="1517" minCol="1573" maxCol="2821" minColSha="2421" maxColSha="7567" drainMin="2819" drainMax="2821" drainMinSha="4446" drainMaxSha="4449" color="EX-yellow-green" />
    <node name="1433" row="1518" minCol="1574" maxCol="2823" minColSha="2422" maxColSha="7569" drainMin="2822" drainMax="2823" drainMinSha="4450" drainMaxSha="4452" color="EX-magenta" />
    <node name="1852" row="1519" minCol="1575" maxCol="1575" minColSha="2423" maxColSha="4453" drainMinSha="4453" drainMaxSha="4453" color="EX-green" />
    <node name="5744" row="1520" minCol="1577" maxCol="2824" minColSha="2426" maxColSha="7571" drainMin="2824" drainMax="2824" drainMinSha="4454" drainMaxSha="4455" color="EX-yellow" />
    <node name="9402" row="1521" minCol="1578" maxCol="2825" minColSha="2427" maxColSha="7572" drainMin="2825" drainMax="2825" drainMinSha="4456" drainMaxSha="4457" color="EX-purple" />
    <node name="8754" row="1522" minCol="1580" maxCol="2826" minColSha="2430" maxColSha="4886" drainMin="2826" drainMax="2826" drainMinSha="4458" drainMaxSha="4459" color="EX-dark-purple" />
    <node name="9139" row="1523" minCol="1581" maxCol="2827" minColSha="2432" maxColSha="7576" drainMin="2827" drainMax="2827" drainMinSha="4460" drainMaxSha="4461" color="EX-dark-red" />
    <node name="2408" row="1524" minCol="1582" maxCol="2829" minColSha="2435" maxColSha="7580" drainMin="2828" drainMax="2829" drainMinSha="4462" drainMaxSha="4465" color="EX-pale-green" />
    <node name="5132" row="1525" minCol="1583" maxCol="2830" minColSha="2436" maxColSha="7581" drainMin="2830" drainMax="2830" drainMinSha="4466" drainMaxSha="4467" color="EX-pale-blue" />
    <node name="9372" row="1526" minCol="1584" maxCol="1584" minColSha="2438" maxColSha="4468" drainMinSha="4468" drainMaxSha="4468" color="EX-dark-tan" />
    <node name="7459" row="1527" minCol="1585" maxCol="2831" minColSha="2442" maxColSha="7583" drainMin="2831" drainMax="2831" drainMinSha="4469" drainMaxSha="4470" color="EX-pale-blue-magenta" />
    <node name="8620" row="1528" minCol="1586" maxCol="2834" minColSha="2444" maxColSha="7589" drainMin="2832" drainMax="2834" drainMinSha="4471" drainMaxSha="4474" color="EX-pale-yellow orange" />
    <node name="7012" row="1529" minCol="1587" maxCol="2835" minColSha="2446" maxColSha="7591" drainMin="2835" drainMax="2835" drainMinSha="4475" drainMaxSha="4476" color="EX-medium-magenta" />
    <node name="3561" row="1530" minCol="1588" maxCol="2837" minColSha="2448" maxColSha="7599" drainMin="2836" drainMax="2837" drainMinSha="4477" drainMaxSha="4480" color="EX-pale-red" />
    <node name="2048" row="1531" minCol="1589" maxCol="2839" minColSha="2449" maxColSha="7606" drainMin="2838" drainMax="2839" drainMinSha="4481" drainMaxSha="4483" color="EX-pale-cyan" />
    <node name="4868" row="1532" minCol="1590" maxCol="2840" minColSha="2450" maxColSha="7609" drainMin="2840" drainMax="2840" drainMinSha="4484" drainMaxSha="4485" color="EX-pale-yellow-green" />
    <node name="23" row="1533" minCol="1591" maxCol="2844" minColSha="2452" maxColSha="7622" drainMin="2841" drainMax="2844" drainMinSha="4486" drainMaxSha="4491" color="EX-pale-purple" />
    <node name="7502" row="1534" minCol="1592" maxCol="2846" minColSha="2453" maxColSha="7628" drainMin="2845" drainMax="2846" drainMinSha="4492" drainMaxSha="4494" color="EX-pale-magenta" />
    <node name="1707" row="1535" minCol="1593" maxCol="2847" minColSha="2455" maxColSha="7631" drainMin="2847" drainMax="2847" drainMinSha="4495" drainMaxSha="4496" color="EX-pale-red-orange" />
    <node name="3458" row="1536" minCol="1595" maxCol="2851" minColSha="2459" maxColSha="7640" drainMin="2848" drainMax="2851" drainMinSha="4497" drainMaxSha="4502" color="EX-blue" />
    <node name="4134" row="1537" minCol="1596" maxCol="2856" minColSha="2460" maxColSha="7649" drainMin="2852" drainMax="2856" drainMinSha="4503" drainMaxSha="4508" color="EX-orange" />
    <node name="6245" row="1538" minCol="1597" maxCol="2858" minColSha="2462" maxColSha="7656" drainMin="2857" drainMax="2858" drainMinSha="4509" drainMaxSha="4511" color="EX-dark-cyan" />
    <node name="6869" row="1539" minCol="1598" maxCol="2859" minColSha="2466" maxColSha="7657" drainMin="2859" drainMax="2859" drainMinSha="4512" drainMaxSha="4513" color="EX-red" />
    <node name="677" row="1540" minCol="1600" maxCol="2864" minColSha="2470" maxColSha="7670" drainMin="2860" drainMax="2864" drainMinSha="4514" drainMaxSha="4520" color="EX-dark-orange" />
    <node name="1814" row="1541" minCol="1601" maxCol="2865" minColSha="2471" maxColSha="7671" drainMin="2865" drainMax="2865" drainMinSha="4521" drainMaxSha="4522" color="EX-dark-gray-purple" />
    <node name="7529" row="1542" minCol="1602" maxCol="2286" minColSha="2472" maxColSha="4524" drainMinSha="4523" drainMaxSha="4524" color="EX-cyan" />
    <node name="1692" row="1543" minCol="1604" maxCol="2868" minColSha="2475" maxColSha="7678" drainMin="2866" drainMax="2868" drainMinSha="4525" drainMaxSha="4528" color="EX-yellow-orange" />
    <node name="1149" row="1544" minCol="1605" maxCol="1605" minColSha="2476" maxColSha="4529" drainMinSha="4529" drainMaxSha="4529" color="EX-pure-blue" />
    <node name="3112" row="1545" minCol="1606" maxCol="2873" minColSha="2478" maxColSha="7689" drainMin="2869" drainMax="2873" drainMinSha="4530" drainMaxSha="4535" color="EX-dark-yellow-green" />
    <node name="1392" row="1546" minCol="1607" maxCol="2877" minColSha="2479" maxColSha="7700" drainMin="2874" drainMax="2877" drainMinSha="4536" drainMaxSha="4540" color="EX-dark-magenta" />
    <node name="5809" row="1547" minCol="1608" maxCol="2879" minColSha="2480" maxColSha="7706" drainMin="2878" drainMax="2879" drainMinSha="4541" drainMaxSha="4544" color="EX-dark-green" />
    <node name="4790" row="1548" minCol="1609" maxCol="2881" minColSha="2483" maxColSha="7710" drainMin="2880" drainMax="2881" drainMinSha="4545" drainMaxSha="4547" color="EX-blue-magenta" />
    <node name="50" row="1549" minCol="1610" maxCol="1610" minColSha="2486" maxColSha="4548" drainMinSha="4548" drainMaxSha="4548" color="EX-yellow-green" />
    <node name="4969" row="1550" minCol="1611" maxCol="1611" minColSha="2488" maxColSha="4549" drainMinSha="4549" drainMaxSha="4549" color="EX-magenta" />
    <node name="9691" row="1551" minCol="1612" maxCol="2882" minColSha="2491" maxColSha="7711" drainMin="2882" drainMax="2882" drainMinSha="4550" drainMaxSha="4551" color="EX-green" />
    <node name="3630" row="1552" minCol="1613" maxCol="1613" minColSha="2492" maxColSha="4552" drainMinSha="4552" drainMaxSha="4552" color="EX-yellow" />
    <node name="1352" row="1553" minCol="1614" maxCol="2884" minColSha="2494" maxColSha="7718" drainMin="2883" drainMax="2884" drainMinSha="4553" drainMaxSha="4555" color="EX-purple" />
    <node name="9577" row="1554" minCol="1615" maxCol="2885" minColSha="2495" maxColSha="7720" drainMin="2885" drainMax="2885" drainMinSha="4556" drainMaxSha="4558" color="EX-dark-purple" />
    <node name="6202" row="1555" minCol="1616" maxCol="2890" minColSha="2497" maxColSha="7737" drainMin="2886" drainMax="2890" drainMinSha="4559" drainMaxSha="4564" color="EX-dark-red" />
    <node name="8388" row="1556" minCol="1617" maxCol="2895" minColSha="2499" maxColSha="7752" drainMin="2891" drainMax="2895" drainMinSha="4565" drainMaxSha="4570" color="EX-pale-green" />
    <node name="8855" row="1557" minCol="1618" maxCol="2896" minColSha="2500" maxColSha="7753" drainMin="2896" drainMax="2896" drainMinSha="4571" drainMaxSha="4573" color="EX-pale-blue" />
    <node name="9790" row="1558" minCol="1619" maxCol="2898" minColSha="2501" maxColSha="7759" drainMin="2897" drainMax="2898" drainMinSha="4574" drainMaxSha="4576" color="EX-dark-tan" />
    <node name="5138" row="1559" minCol="1620" maxCol="1620" minColSha="2502" maxColSha="4577" drainMinSha="4577" drainMaxSha="4577" color="EX-pale-blue-magenta" />
    <node name="181" row="1560" minCol="1621" maxCol="2904" minColSha="2504" maxColSha="7776" drainMin="2899" drainMax="2904" drainMinSha="4578" drainMaxSha="4585" color="EX-pale-yellow orange" />
    <node name="9459" row="1561" minCol="1622" maxCol="1622" minColSha="2505" maxColSha="4586" drainMinSha="4586" drainMaxSha="4586" color="EX-medium-magenta" />
    <node name="5903" row="1562" minCol="1623" maxCol="2907" minColSha="2508" maxColSha="7780" drainMin="2905" drainMax="2907" drainMinSha="4587" drainMaxSha="4590" color="EX-pale-red" />
    <node name="3128" row="1563" minCol="1624" maxCol="2908" minColSha="2509" maxColSha="7781" drainMin="2908" drainMax="2908" drainMinSha="4591" drainMaxSha="4592" color="EX-pale-cyan" />
    <node name="4762" row="1564" minCol="1625" maxCol="2909" minColSha="2510" maxColSha="7783" drainMin="2909" drainMax="2909" drainMinSha="4593" drainMaxSha="4594" color="EX-pale-yellow-green" />
    <node name="7305" row="1565" minCol="1626" maxCol="1824" minColSha="2511" maxColSha="4596" drainMinSha="4595" drainMaxSha="4596" color="EX-pale-purple" />
    <node name="1794" row="1566" minCol="1627" maxCol="2911" minColSha="2514" maxColSha="7788" drainMin="2910" drainMax="2911" drainMinSha="4597" drainMaxSha="4599" color="EX-pale-magenta" />
    <node name="4435" row="1567" minCol="1628" maxCol="1675" minColSha="2515" maxColSha="4601" drainMinSha="4600" drainMaxSha="4601" color="EX-pale-red-orange" />
    <node name="6383" row="1568" minCol="1630" maxCol="2912" minColSha="2518" maxColSha="7789" drainMin="2912" drainMax="2912" drainMinSha="4602" drainMaxSha="4603" color="EX-blue" />
    <node name="9076" row="1569" minCol="1631" maxCol="2913" minColSha="2520" maxColSha="7791" drainMin="2913" drainMax="2913" drainMinSha="4604" drainMaxSha="4605" color="EX-orange" />
    <node name="3575" row="1570" minCol="1632" maxCol="2914" minColSha="2522" maxColSha="4899" drainMin="2914" drainMax="2914" drainMinSha="4606" drainMaxSha="4607" color="EX-dark-cyan" />
    <node name="7851" row="1571" minCol="1633" maxCol="2919" minColSha="2524" maxColSha="7803" drainMin="2915" drainMax="2919" drainMinSha="4608" drainMaxSha="4614" color="EX-red" />
    <node name="3364" row="1572" minCol="1634" maxCol="2922" minColSha="2525" maxColSha="7806" drainMin="2920" drainMax="2922" drainMinSha="4615" drainMaxSha="4618" color="EX-dark-orange" />
    <node name="7426" row="1573" minCol="1635" maxCol="1963" minColSha="2526" maxColSha="4620" drainMinSha="4619" drainMaxSha="4620" color="EX-dark-gray-purple" />
    <node name="8642" row="1574" minCol="1636" maxCol="2923" minColSha="2527" maxColSha="7807" drainMin="2923" drainMax="2923" drainMinSha="4621" drainMaxSha="4622" color="EX-cyan" />
    <node name="4195" row="1575" minCol="1637" maxCol="1637" minColSha="2528" maxColSha="4623" drainMinSha="4623" drainMaxSha="4623" color="EX-yellow-orange" />
    <node name="467" row="1576" minCol="1638" maxCol="2926" minColSha="2530" maxColSha="7820" drainMin="2924" drainMax="2926" drainMinSha="4624" drainMaxSha="4627" color="EX-pure-blue" />
    <node name="2290" row="1577" minCol="1639" maxCol="2927" minColSha="2531" maxColSha="7822" drainMin="2927" drainMax="2927" drainMinSha="4628" drainMaxSha="4629" color="EX-dark-yellow-green" />
    <node name="5118" row="1578" minCol="1640" maxCol="2928" minColSha="2532" maxColSha="7824" drainMin="2928" drainMax="2928" drainMinSha="4630" drainMaxSha="4631" color="EX-dark-magenta" />
    <node name="1927" row="1579" minCol="1641" maxCol="2929" minColSha="2534" maxColSha="7827" drainMin="2929" drainMax="2929" drainMinSha="4632" drainMaxSha="4634" color="EX-dark-green" />
    <node name="7813" row="1580" minCol="1642" maxCol="2931" minColSha="2535" maxColSha="7830" drainMin="2930" drainMax="2931" drainMinSha="4635" drainMaxSha="4637" color="EX-blue-magenta" />
    <node name="4068" row="1581" minCol="1644" maxCol="2741" minColSha="2539" maxColSha="4639" drainMinSha="4638" drainMaxSha="4639" color="EX-yellow-green" />
    <node name="6176" row="1582" minCol="1645" maxCol="1645" minColSha="2540" maxColSha="4640" drainMinSha="4640" drainMaxSha="4640" color="EX-magenta" />
    <node name="7674" row="1583" minCol="1646" maxCol="2933" minColSha="2542" maxColSha="7833" drainMin="2932" drainMax="2933" drainMinSha="4641" drainMaxSha="4643" color="EX-green" />
    <node name="2098" row="1584" minCol="1647" maxCol="2934" minColSha="2543" maxColSha="7835" drainMin="2934" drainMax="2934" drainMinSha="4644" drainMaxSha="4645" color="EX-yellow" />
    <node name="2455" row="1585" minCol="1649" maxCol="2938" minColSha="2547" maxColSha="7844" drainMin="2935" drainMax="2938" drainMinSha="4646" drainMaxSha="4651" color="EX-purple" />
    <node name="815" row="1586" minCol="1650" maxCol="2942" minColSha="2548" maxColSha="7857" drainMin="2939" drainMax="2942" drainMinSha="4652" drainMaxSha="4657" color="EX-dark-purple" />
    <node name="5432" row="1587" minCol="1651" maxCol="2944" minColSha="2549" maxColSha="7863" drainMin="2943" drainMax="2944" drainMinSha="4658" drainMaxSha="4660" color="EX-dark-red" />
    <node name="6659" row="1588" minCol="1652" maxCol="2945" minColSha="2550" maxColSha="7864" drainMin="2945" drainMax="2945" drainMinSha="4661" drainMaxSha="4663" color="EX-pale-green" />
    <node name="1939" row="1589" minCol="1653" maxCol="2946" minColSha="2551" maxColSha="6821" drainMin="2946" drainMax="2946" drainMinSha="4664" drainMaxSha="4665" color="EX-pale-blue" />
    <node name="9242" row="1590" minCol="1654" maxCol="2947" minColSha="2552" maxColSha="7868" drainMin="2947" drainMax="2947" drainMinSha="4666" drainMaxSha="4667" color="EX-dark-tan" />
    <node name="4985" row="1591" minCol="1656" maxCol="1656" minColSha="2556" maxColSha="4668" drainMinSha="4668" drainMaxSha="4668" color="EX-pale-blue-magenta" />
    <node name="7743" row="1592" minCol="1658" maxCol="2950" minColSha="2559" maxColSha="7874" drainMin="2948" drainMax="2950" drainMinSha="4669" drainMaxSha="4672" color="EX-pale-yellow orange" />
    <node name="5391" row="1593" minCol="1659" maxCol="2953" minColSha="2561" maxColSha="7876" drainMin="2951" drainMax="2953" drainMinSha="4673" drainMaxSha="4676" color="EX-medium-magenta" />
    <node name="1106" row="1594" minCol="1660" maxCol="2955" minColSha="2562" maxColSha="7883" drainMin="2954" drainMax="2955" drainMinSha="4677" drainMaxSha="4679" color="EX-pale-red" />
    <node name="7878" row="1595" minCol="1662" maxCol="2956" minColSha="2565" maxColSha="7885" drainMin="2956" drainMax="2956" drainMinSha="4680" drainMaxSha="4681" color="EX-pale-cyan" />
    <node name="1626" row="1596" minCol="1663" maxCol="1663" minColSha="2566" maxColSha="4682" drainMinSha="4682" drainMaxSha="4682" color="EX-pale-yellow-green" />
    <node name="906" row="1597" minCol="1664" maxCol="2957" minColSha="2568" maxColSha="7886" drainMin="2957" drainMax="2957" drainMinSha="4683" drainMaxSha="4684" color="EX-pale-purple" />
    <node name="217" row="1598" minCol="1665" maxCol="2960" minColSha="2571" maxColSha="7892" drainMin="2958" drainMax="2960" drainMinSha="4685" drainMaxSha="4689" color="EX-pale-magenta" />
    <node name="7898" row="1599" minCol="1666" maxCol="2961" minColSha="2572" maxColSha="7893" drainMin="2961" drainMax="2961" drainMinSha="4690" drainMaxSha="4691" color="EX-pale-red-orange" />
    <node name="9948" row="1600" minCol="1667" maxCol="2962" minColSha="2573" maxColSha="7896" drainMin="2962" drainMax="2962" drainMinSha="4692" drainMaxSha="4693" color="EX-blue" />
    <node name="2817" row="1601" minCol="1668" maxCol="2963" minColSha="2575" maxColSha="5819" drainMin="2963" drainMax="2963" drainMinSha="4694" drainMaxSha="4695" color="EX-orange" />
    <node name="7853" row="1602" minCol="1669" maxCol="2964" minColSha="2576" maxColSha="6987" drainMin="2964" drainMax="2964" drainMinSha="4696" drainMaxSha="4697" color="EX-dark-cyan" />
    <node name="5310" row="1603" minCol="1670" maxCol="2966" minColSha="2578" maxColSha="7899" drainMin="2965" drainMax="2966" drainMinSha="4698" drainMaxSha="4700" color="EX-red" />
    <node name="5838" row="1604" minCol="1671" maxCol="2968" minColSha="2579" maxColSha="7904" drainMin="2967" drainMax="2968" drainMinSha="4701" drainMaxSha="4703" color="EX-dark-orange" />
    <node name="9061" row="1605" minCol="1673" maxCol="2869" minColSha="2582" maxColSha="4706" drainMinSha="4704" drainMaxSha="4706" color="EX-dark-gray-purple" />
    <node name="3632" row="1606" minCol="1674" maxCol="1674" minColSha="2583" maxColSha="4707" drainMinSha="4707" drainMaxSha="4707" color="EX-cyan" />
    <node name="9873" row="1607" minCol="1676" maxCol="2969" minColSha="2587" maxColSha="7905" drainMin="2969" drainMax="2969" drainMinSha="4708" drainMaxSha="4709" color="EX-yellow-orange" />
    <node name="3257" row="1608" minCol="1677" maxCol="2970" minColSha="2589" maxColSha="7906" drainMin="2970" drainMax="2970" drainMinSha="4710" drainMaxSha="4712" color="EX-pure-blue" />
    <node name="130" row="1609" minCol="1678" maxCol="2972" minColSha="2591" maxColSha="7907" drainMin="2971" drainMax="2972" drainMinSha="4713" drainMaxSha="4715" color="EX-dark-yellow-green" />
    <node name="2138" row="1610" minCol="1679" maxCol="2974" minColSha="2592" maxColSha="7911" drainMin="2973" drainMax="2974" drainMinSha="4716" drainMaxSha="4718" color="EX-dark-magenta" />
    <node name="8177" row="1611" minCol="1682" maxCol="2975" minColSha="2596" maxColSha="7912" drainMin="2975" drainMax="2975" drainMinSha="4719" drainMaxSha="4720" color="EX-dark-green" />
    <node name="2144" row="1612" minCol="1683" maxCol="1683" minColSha="2597" maxColSha="4721" drainMinSha="4721" drainMaxSha="4721" color="EX-blue-magenta" />
    <node name="7113" row="1613" minCol="1684" maxCol="2965" minColSha="2599" maxColSha="4725" drainMinSha="4722" drainMaxSha="4725" color="EX-yellow-green" />
    <node name="7017" row="1614" minCol="1685" maxCol="2976" minColSha="2600" maxColSha="7914" drainMin="2976" drainMax="2976" drainMinSha="4726" drainMaxSha="4727" color="EX-magenta" />
    <node name="1705" row="1615" minCol="1686" maxCol="2979" minColSha="2603" maxColSha="7927" drainMin="2977" drainMax="2979" drainMinSha="4728" drainMaxSha="4731" color="EX-green" />
    <node name="1943" row="1616" minCol="1687" maxCol="2980" minColSha="2604" maxColSha="7928" drainMin="2980" drainMax="2980" drainMinSha="4732" drainMaxSha="4733" color="EX-yellow" />
    <node name="1746" row="1617" minCol="1688" maxCol="2983" minColSha="2606" maxColSha="7940" drainMin="2981" drainMax="2983" drainMinSha="4734" drainMaxSha="4737" color="EX-purple" />
    <node name="3246" row="1618" minCol="1689" maxCol="1689" minColSha="2609" maxColSha="4738" drainMinSha="4738" drainMaxSha="4738" color="EX-dark-purple" />
    <node name="6498" row="1619" minCol="1691" maxCol="2985" minColSha="2612" maxColSha="7947" drainMin="2984" drainMax="2985" drainMinSha="4739" drainMaxSha="4741" color="EX-dark-red" />
    <node name="3449" row="1620" minCol="1692" maxCol="2986" minColSha="2613" maxColSha="7950" drainMin="2986" drainMax="2986" drainMinSha="4742" drainMaxSha="4743" color="EX-pale-green" />
    <node name="1622" row="1621" minCol="1693" maxCol="2988" minColSha="2615" maxColSha="7957" drainMin="2987" drainMax="2988" drainMinSha="4744" drainMaxSha="4746" color="EX-pale-blue" />
    <node name="1084" row="1622" minCol="1694" maxCol="2989" minColSha="2616" maxColSha="7958" drainMin="2989" drainMax="2989" drainMinSha="4747" drainMaxSha="4748" color="EX-dark-tan" />
    <node name="6743" row="1623" minCol="1695" maxCol="2990" minColSha="2617" maxColSha="7963" drainMin="2990" drainMax="2990" drainMinSha="4749" drainMaxSha="4750" color="EX-pale-blue-magenta" />
    <node name="9845" row="1624" minCol="1696" maxCol="2991" minColSha="2618" maxColSha="7965" drainMin="2991" drainMax="2991" drainMinSha="4751" drainMaxSha="4752" color="EX-pale-yellow orange" />
    <node name="8600" row="1625" minCol="1697" maxCol="2994" minColSha="2620" maxColSha="7974" drainMin="2992" drainMax="2994" drainMinSha="4753" drainMaxSha="4756" color="EX-medium-magenta" />
    <node name="9035" row="1626" minCol="1698" maxCol="2995" minColSha="2621" maxColSha="7976" drainMin="2995" drainMax="2995" drainMinSha="4757" drainMaxSha="4758" color="EX-pale-red" />
    <node name="6748" row="1627" minCol="1699" maxCol="1699" minColSha="2622" maxColSha="4759" drainMinSha="4759" drainMaxSha="4759" color="EX-pale-cyan" />
    <node name="8349" row="1628" minCol="1700" maxCol="1700" minColSha="2623" maxColSha="4760" drainMinSha="4760" drainMaxSha="4760" color="EX-pale-yellow-green" />
    <node name="7282" row="1629" minCol="1701" maxCol="1701" minColSha="2625" maxColSha="4761" drainMinSha="4761" drainMaxSha="4761" color="EX-pale-purple" />
    <node name="213" row="1630" minCol="1703" maxCol="2998" minColSha="2628" maxColSha="7983" drainMin="2996" drainMax="2998" drainMinSha="4762" drainMaxSha="4765" color="EX-pale-magenta" />
    <node name="7561" row="1631" minCol="1704" maxCol="3001" minColSha="2629" maxColSha="7989" drainMin="2999" drainMax="3001" drainMinSha="4766" drainMaxSha="4769" color="EX-pale-red-orange" />
    <node name="9758" row="1632" minCol="1705" maxCol="3003" minColSha="2630" maxColSha="7991" drainMin="3002" drainMax="3003" drainMinSha="4770" drainMaxSha="4772" color="EX-blue" />
    <node name="2570" row="1633" minCol="1707" maxCol="3004" minColSha="2633" maxColSha="5671" drainMin="3004" drainMax="3004" drainMinSha="4773" drainMaxSha="4774" color="EX-orange" />
    <node name="1738" row="1634" minCol="1710" maxCol="3005" minColSha="2637" maxColSha="7712" drainMin="3005" drainMax="3005" drainMinSha="4775" drainMaxSha="4777" color="EX-dark-cyan" />
    <node name="3176" row="1635" minCol="1711" maxCol="3006" minColSha="2638" maxColSha="6824" drainMin="3006" drainMax="3006" drainMinSha="4778" drainMaxSha="4780" color="EX-red" />
    <node name="4046" row="1636" minCol="1712" maxCol="3007" minColSha="2639" maxColSha="7994" drainMin="3007" drainMax="3007" drainMinSha="4781" drainMaxSha="4782" color="EX-dark-orange" />
    <node name="2990" row="1637" minCol="1713" maxCol="3009" minColSha="2641" maxColSha="7999" drainMin="3008" drainMax="3009" drainMinSha="4783" drainMaxSha="4785" color="EX-dark-gray-purple" />
    <node name="3809" row="1638" minCol="1714" maxCol="3010" minColSha="2642" maxColSha="8001" drainMin="3010" drainMax="3010" drainMinSha="4786" drainMaxSha="4787" color="EX-cyan" />
    <node name="8892" row="1639" minCol="1715" maxCol="3011" minColSha="2643" maxColSha="7603" drainMin="3011" drainMax="3011" drainMinSha="4788" drainMaxSha="4789" color="EX-yellow-orange" />
    <node name="376" row="1640" minCol="1718" maxCol="3014" minColSha="2647" maxColSha="8010" drainMin="3012" drainMax="3014" drainMinSha="4790" drainMaxSha="4793" color="EX-pure-blue" />
    <node name="9230" row="1641" minCol="1719" maxCol="3016" minColSha="2648" maxColSha="8014" drainMin="3015" drainMax="3016" drainMinSha="4794" drainMaxSha="4796" color="EX-dark-yellow-green" />
    <node name="8013" row="1642" minCol="1720" maxCol="3017" minColSha="2651" maxColSha="8016" drainMin="3017" drainMax="3017" drainMinSha="4797" drainMaxSha="4798" color="EX-dark-magenta" />
    <node name="1320" row="1643" minCol="1722" maxCol="3021" minColSha="2654" maxColSha="8027" drainMin="3018" drainMax="3021" drainMinSha="4799" drainMaxSha="4803" color="EX-dark-green" />
    <node name="2186" row="1644" minCol="1723" maxCol="1723" minColSha="2655" maxColSha="4804" drainMinSha="4804" drainMaxSha="4804" color="EX-blue-magenta" />
    <node name="4635" row="1645" minCol="1724" maxCol="1724" minColSha="2656" maxColSha="4805" drainMinSha="4805" drainMaxSha="4805" color="EX-yellow-green" />
    <node name="5632" row="1646" minCol="1725" maxCol="3023" minColSha="2658" maxColSha="8034" drainMin="3022" drainMax="3023" drainMinSha="4806" drainMaxSha="4808" color="EX-magenta" />
    <node name="8867" row="1647" minCol="1726" maxCol="3025" minColSha="2659" maxColSha="8040" drainMin="3024" drainMax="3025" drainMinSha="4809" drainMaxSha="4811" color="EX-green" />
    <node name="7803" row="1648" minCol="1727" maxCol="1727" minColSha="2660" maxColSha="4812" drainMinSha="4812" drainMaxSha="4812" color="EX-yellow" />
    <node name="7196" row="1649" minCol="1728" maxCol="3027" minColSha="2662" maxColSha="8045" drainMin="3026" drainMax="3027" drainMinSha="4813" drainMaxSha="4816" color="EX-purple" />
    <node name="8901" row="1650" minCol="1729" maxCol="3029" minColSha="2663" maxColSha="8056" drainMin="3028" drainMax="3029" drainMinSha="4817" drainMaxSha="4819" color="EX-dark-purple" />
    <node name="9595" row="1651" minCol="1730" maxCol="1730" minColSha="2664" maxColSha="4820" drainMinSha="4820" drainMaxSha="4820" color="EX-dark-red" />
    <node name="4306" row="1652" minCol="1732" maxCol="3031" minColSha="2667" maxColSha="8063" drainMin="3030" drainMax="3031" drainMinSha="4821" drainMaxSha="4823" color="EX-pale-green" />
    <node name="7446" row="1653" minCol="1733" maxCol="3032" minColSha="2669" maxColSha="8064" drainMin="3032" drainMax="3032" drainMinSha="4824" drainMaxSha="4825" color="EX-pale-blue" />
    <node name="4742" row="1654" minCol="1734" maxCol="3035" minColSha="2672" maxColSha="8073" drainMin="3033" drainMax="3035" drainMinSha="4826" drainMaxSha="4829" color="EX-dark-tan" />
    <node name="9934" row="1655" minCol="1735" maxCol="3037" minColSha="2673" maxColSha="8079" drainMin="3036" drainMax="3037" drainMinSha="4830" drainMaxSha="4832" color="EX-pale-blue-magenta" />
    <node name="7425" row="1656" minCol="1736" maxCol="3038" minColSha="2674" maxColSha="8083" drainMin="3038" drainMax="3038" drainMinSha="4833" drainMaxSha="4834" color="EX-pale-yellow orange" />
    <node name="7562" row="1657" minCol="1737" maxCol="1737" minColSha="2675" maxColSha="4835" drainMinSha="4835" drainMaxSha="4835" color="EX-medium-magenta" />
    <node name="9967" row="1658" minCol="1738" maxCol="3040" minColSha="2677" maxColSha="8086" drainMin="3039" drainMax="3040" drainMinSha="4836" drainMaxSha="4838" color="EX-pale-red" />
    <node name="5673" row="1659" minCol="1739" maxCol="3041" minColSha="2678" maxColSha="8090" drainMin="3041" drainMax="3041" drainMinSha="4839" drainMaxSha="4840" color="EX-pale-cyan" />
    <node name="6517" row="1660" minCol="1740" maxCol="3042" minColSha="2679" maxColSha="8092" drainMin="3042" drainMax="3042" drainMinSha="4841" drainMaxSha="4842" color="EX-pale-yellow-green" />
    <node name="4065" row="1661" minCol="1742" maxCol="3045" minColSha="2683" maxColSha="8103" drainMin="3043" drainMax="3045" drainMinSha="4843" drainMaxSha="4846" color="EX-pale-purple" />
    <node name="5921" row="1662" minCol="1743" maxCol="3047" minColSha="2684" maxColSha="8108" drainMin="3046" drainMax="3047" drainMinSha="4847" drainMaxSha="4849" color="EX-pale-magenta" />
    <node name="3737" row="1663" minCol="1744" maxCol="3048" minColSha="2685" maxColSha="8110" drainMin="3048" drainMax="3048" drainMinSha="4850" drainMaxSha="4851" color="EX-pale-red-orange" />
    <node name="253" row="1664" minCol="1745" maxCol="3051" minColSha="2687" maxColSha="8117" drainMin="3049" drainMax="3051" drainMinSha="4852" drainMaxSha="4856" color="EX-blue" />
    <node name="4376" row="1665" minCol="1746" maxCol="3054" minColSha="2688" maxColSha="8126" drainMin="3052" drainMax="3054" drainMinSha="4857" drainMaxSha="4860" color="EX-orange" />
    <node name="116" row="1666" minCol="1747" maxCol="3056" minColSha="2689" maxColSha="8132" drainMin="3055" drainMax="3056" drainMinSha="4861" drainMaxSha="4863" color="EX-dark-cyan" />
    <node name="6449" row="1667" minCol="1748" maxCol="3058" minColSha="2690" maxColSha="8140" drainMin="3057" drainMax="3058" drainMinSha="4864" drainMaxSha="4866" color="EX-red" />
    <node name="4885" row="1668" minCol="1749" maxCol="3059" minColSha="2691" maxColSha="8141" drainMin="3059" drainMax="3059" drainMinSha="4867" drainMaxSha="4868" color="EX-dark-orange" />
    <node name="1288" row="1669" minCol="1750" maxCol="1750" minColSha="2693" maxColSha="4869" drainMinSha="4869" drainMaxSha="4869" color="EX-dark-gray-purple" />
    <node name="4029" row="1670" minCol="1751" maxCol="3061" minColSha="2695" maxColSha="8146" drainMin="3060" drainMax="3061" drainMinSha="4870" drainMaxSha="4872" color="EX-cyan" />
    <node name="1871" row="1671" minCol="1752" maxCol="3063" minColSha="2697" maxColSha="8153" drainMin="3062" drainMax="3063" drainMinSha="4873" drainMaxSha="4875" color="EX-yellow-orange" />
    <node name="2066" row="1672" minCol="1753" maxCol="3065" minColSha="2698" maxColSha="8156" drainMin="3064" drainMax="3065" drainMinSha="4876" drainMaxSha="4878" color="EX-pure-blue" />
    <node name="1418" row="1673" minCol="1754" maxCol="3066" minColSha="2699" maxColSha="8158" drainMin="3066" drainMax="3066" drainMinSha="4879" drainMaxSha="4880" color="EX-dark-yellow-green" />
    <node name="4393" row="1674" minCol="1755" maxCol="3067" minColSha="2700" maxColSha="8160" drainMin="3067" drainMax="3067" drainMinSha="4881" drainMaxSha="4882" color="EX-dark-magenta" />
    <node name="1619" row="1675" minCol="1756" maxCol="1756" minColSha="2701" maxColSha="4883" drainMinSha="4883" drainMaxSha="4883" color="EX-dark-green" />
    <node name="6446" row="1676" minCol="1757" maxCol="1757" minColSha="2702" maxColSha="4884" drainMinSha="4884" drainMaxSha="4884" color="EX-blue-magenta" />
    <node name="1756" row="1677" minCol="1758" maxCol="2826" minColSha="2704" maxColSha="4886" drainMinSha="4885" drainMaxSha="4886" color="EX-yellow-green" />
    <node name="969" row="1678" minCol="1759" maxCol="3068" minColSha="2705" maxColSha="7582" drainMin="3068" drainMax="3068" drainMinSha="4887" drainMaxSha="4888" color="EX-magenta" />
    <node name="6925" row="1679" minCol="1760" maxCol="3069" minColSha="2707" maxColSha="8166" drainMin="3069" drainMax="3069" drainMinSha="4889" drainMaxSha="4890" color="EX-green" />
    <node name="4088" row="1680" minCol="1762" maxCol="3072" minColSha="2712" maxColSha="8172" drainMin="3070" drainMax="3072" drainMinSha="4891" drainMaxSha="4894" color="EX-yellow" />
    <node name="2168" row="1681" minCol="1763" maxCol="3073" minColSha="2713" maxColSha="8174" drainMin="3073" drainMax="3073" drainMinSha="4895" drainMaxSha="4896" color="EX-purple" />
    <node name="8923" row="1682" minCol="1764" maxCol="3076" minColSha="2715" maxColSha="8183" drainMin="3074" drainMax="3076" drainMinSha="4897" drainMaxSha="4902" color="EX-dark-purple" />
    <node name="1810" row="1683" minCol="1765" maxCol="1765" minColSha="2717" maxColSha="4903" drainMinSha="4903" drainMaxSha="4903" color="EX-dark-red" />
    <node name="1991" row="1684" minCol="1766" maxCol="3078" minColSha="2719" maxColSha="8186" drainMin="3077" drainMax="3078" drainMinSha="4904" drainMaxSha="4906" color="EX-pale-green" />
    <node name="6017" row="1685" minCol="1767" maxCol="3080" minColSha="2720" maxColSha="8187" drainMin="3079" drainMax="3080" drainMinSha="4907" drainMaxSha="4909" color="EX-pale-blue" />
    <node name="8351" row="1686" minCol="1768" maxCol="3082" minColSha="2721" maxColSha="8191" drainMin="3081" drainMax="3082" drainMinSha="4910" drainMaxSha="4912" color="EX-dark-tan" />
    <node name="9241" row="1687" minCol="1769" maxCol="3084" minColSha="2722" maxColSha="8194" drainMin="3083" drainMax="3084" drainMinSha="4913" drainMaxSha="4915" color="EX-pale-blue-magenta" />
    <node name="8218" row="1688" minCol="1770" maxCol="1770" minColSha="2723" maxColSha="4916" drainMinSha="4916" drainMaxSha="4916" color="EX-pale-yellow orange" />
    <node name="8404" row="1689" minCol="1771" maxCol="3086" minColSha="2725" maxColSha="8198" drainMin="3085" drainMax="3086" drainMinSha="4917" drainMaxSha="4920" color="EX-medium-magenta" />
    <node name="5613" row="1690" minCol="1772" maxCol="3088" minColSha="2726" maxColSha="8204" drainMin="3087" drainMax="3088" drainMinSha="4921" drainMaxSha="4923" color="EX-pale-red" />
    <node name="6638" row="1691" minCol="1773" maxCol="3090" minColSha="2727" maxColSha="8211" drainMin="3089" drainMax="3090" drainMinSha="4924" drainMaxSha="4926" color="EX-pale-cyan" />
    <node name="8208" row="1692" minCol="1774" maxCol="2580" minColSha="2728" maxColSha="4928" drainMinSha="4927" drainMaxSha="4928" color="EX-pale-yellow-green" />
    <node name="315" row="1693" minCol="1775" maxCol="3094" minColSha="2730" maxColSha="8219" drainMin="3091" drainMax="3094" drainMinSha="4929" drainMaxSha="4934" color="EX-pale-purple" />
    <node name="6123" row="1694" minCol="1776" maxCol="3096" minColSha="2732" maxColSha="8224" drainMin="3095" drainMax="3096" drainMinSha="4935" drainMaxSha="4937" color="EX-pale-magenta" />
    <node name="8405" row="1695" minCol="1777" maxCol="3097" minColSha="2733" maxColSha="8226" drainMin="3097" drainMax="3097" drainMinSha="4938" drainMaxSha="4939" color="EX-pale-red-orange" />
    <node name="1683" row="1696" minCol="1778" maxCol="1778" minColSha="2734" maxColSha="4940" drainMinSha="4940" drainMaxSha="4940" color="EX-blue" />
    <node name="1587" row="1697" minCol="1779" maxCol="3101" minColSha="2736" maxColSha="8238" drainMin="3098" drainMax="3101" drainMinSha="4941" drainMaxSha="4945" color="EX-orange" />
    <node name="4173" row="1698" minCol="1780" maxCol="1780" minColSha="2737" maxColSha="4946" drainMinSha="4946" drainMaxSha="4946" color="EX-dark-cyan" />
    <node name="9697" row="1699" minCol="1781" maxCol="3102" minColSha="2739" maxColSha="8239" drainMin="3102" drainMax="3102" drainMinSha="4947" drainMaxSha="4948" color="EX-red" />
    <node name="6302" row="1700" minCol="1782" maxCol="1782" minColSha="2740" maxColSha="4949" drainMinSha="4949" drainMaxSha="4949" color="EX-dark-orange" />
    <node name="3094" row="1701" minCol="1783" maxCol="3104" minColSha="2742" maxColSha="8244" drainMin="3103" drainMax="3104" drainMinSha="4950" drainMaxSha="4952" color="EX-dark-gray-purple" />
    <node name="289" row="1702" minCol="1784" maxCol="3108" minColSha="2744" maxColSha="8253" drainMin="3105" drainMax="3108" drainMinSha="4953" drainMaxSha="4957" color="EX-cyan" />
    <node name="5427" row="1703" minCol="1785" maxCol="3112" minColSha="2745" maxColSha="8263" drainMin="3109" drainMax="3112" drainMinSha="4958" drainMaxSha="4962" color="EX-yellow-orange" />
    <node name="8182" row="1704" minCol="1786" maxCol="3113" minColSha="2746" maxColSha="8265" drainMin="3113" drainMax="3113" drainMinSha="4963" drainMaxSha="4964" color="EX-pure-blue" />
    <node name="2206" row="1705" minCol="1787" maxCol="3116" minColSha="2748" maxColSha="8268" drainMin="3114" drainMax="3116" drainMinSha="4965" drainMaxSha="4969" color="EX-dark-yellow-green" />
    <node name="7569" row="1706" minCol="1788" maxCol="3118" minColSha="2749" maxColSha="8273" drainMin="3117" drainMax="3118" drainMinSha="4970" drainMaxSha="4974" color="EX-dark-magenta" />
    <node name="623" row="1707" minCol="1790" maxCol="3120" minColSha="2752" maxColSha="8275" drainMin="3119" drainMax="3120" drainMinSha="4975" drainMaxSha="4977" color="EX-dark-green" />
    <node name="5339" row="1708" minCol="1791" maxCol="3121" minColSha="2753" maxColSha="5151" drainMin="3121" drainMax="3121" drainMinSha="4978" drainMaxSha="4979" color="EX-blue-magenta" />
    <node name="3256" row="1709" minCol="1792" maxCol="1792" minColSha="2754" maxColSha="4980" drainMinSha="4980" drainMaxSha="4980" color="EX-yellow-green" />
    <node name="7042" row="1710" minCol="1793" maxCol="3125" minColSha="2757" maxColSha="8290" drainMin="3122" drainMax="3125" drainMinSha="4981" drainMaxSha="4985" color="EX-magenta" />
    <node name="2758" row="1711" minCol="1794" maxCol="3126" minColSha="2758" maxColSha="7195" drainMin="3126" drainMax="3126" drainMinSha="4986" drainMaxSha="4988" color="EX-green" />
    <node name="3049" row="1712" minCol="1795" maxCol="3129" minColSha="2760" maxColSha="8294" drainMin="3127" drainMax="3129" drainMinSha="4989" drainMaxSha="4992" color="EX-yellow" />
    <node name="5159" row="1713" minCol="1796" maxCol="3131" minColSha="2761" maxColSha="8300" drainMin="3130" drainMax="3131" drainMinSha="4993" drainMaxSha="4995" color="EX-purple" />
    <node name="5075" row="1714" minCol="1797" maxCol="3132" minColSha="2762" maxColSha="8303" drainMin="3132" drainMax="3132" drainMinSha="4996" drainMaxSha="4997" color="EX-dark-purple" />
    <node name="2878" row="1715" minCol="1798" maxCol="3136" minColSha="2764" maxColSha="8311" drainMin="3133" drainMax="3136" drainMinSha="4998" drainMaxSha="5002" color="EX-dark-red" />
    <node name="9124" row="1716" minCol="1799" maxCol="3138" minColSha="2765" maxColSha="8314" drainMin="3137" drainMax="3138" drainMinSha="5003" drainMaxSha="5005" color="EX-pale-green" />
    <node name="1482" row="1717" minCol="1800" maxCol="3141" minColSha="2767" maxColSha="8317" drainMin="3139" drainMax="3141" drainMinSha="5006" drainMaxSha="5009" color="EX-pale-blue" />
    <node name="8318" row="1718" minCol="1801" maxCol="3142" minColSha="2768" maxColSha="8319" drainMin="3142" drainMax="3142" drainMinSha="5010" drainMaxSha="5011" color="EX-dark-tan" />
    <node name="7844" row="1719" minCol="1802" maxCol="3143" minColSha="2770" maxColSha="8325" drainMin="3143" drainMax="3143" drainMinSha="5012" drainMaxSha="5013" color="EX-pale-blue-magenta" />
    <node name="161" row="1720" minCol="1803" maxCol="3146" minColSha="2772" maxColSha="8333" drainMin="3144" drainMax="3146" drainMinSha="5014" drainMaxSha="5017" color="EX-pale-yellow orange" />
    <node name="8140" row="1721" minCol="1804" maxCol="3149" minColSha="2773" maxColSha="8337" drainMin="3147" drainMax="3149" drainMinSha="5018" drainMaxSha="5021" color="EX-medium-magenta" />
    <node name="1606" row="1722" minCol="1805" maxCol="3151" minColSha="2776" maxColSha="8339" drainMin="3150" drainMax="3151" drainMinSha="5022" drainMaxSha="5024" color="EX-pale-red" />
    <node name="7436" row="1723" minCol="1806" maxCol="3152" minColSha="2777" maxColSha="8341" drainMin="3152" drainMax="3152" drainMinSha="5025" drainMaxSha="5027" color="EX-pale-cyan" />
    <node name="7525" row="1724" minCol="1807" maxCol="3153" minColSha="2778" maxColSha="8342" drainMin="3153" drainMax="3153" drainMinSha="5028" drainMaxSha="5030" color="EX-pale-yellow-green" />
    <node name="1829" row="1725" minCol="1808" maxCol="3154" minColSha="2779" maxColSha="8345" drainMin="3154" drainMax="3154" drainMinSha="5031" drainMaxSha="5032" color="EX-pale-purple" />
    <node name="9344" row="1726" minCol="1809" maxCol="3157" minColSha="2781" maxColSha="8354" drainMin="3155" drainMax="3157" drainMinSha="5033" drainMaxSha="5036" color="EX-pale-magenta" />
    <node name="9567" row="1727" minCol="1810" maxCol="3159" minColSha="2782" maxColSha="8356" drainMin="3158" drainMax="3159" drainMinSha="5037" drainMaxSha="5039" color="EX-pale-red-orange" />
    <node name="970" row="1728" minCol="1811" maxCol="3161" minColSha="2783" maxColSha="8359" drainMin="3160" drainMax="3161" drainMinSha="5040" drainMaxSha="5042" color="EX-blue" />
    <node name="9962" row="1729" minCol="1812" maxCol="3162" minColSha="2784" maxColSha="8360" drainMin="3162" drainMax="3162" drainMinSha="5043" drainMaxSha="5044" color="EX-orange" />
    <node name="2250" row="1730" minCol="1813" maxCol="1813" minColSha="2785" maxColSha="5045" drainMinSha="5045" drainMaxSha="5045" color="EX-dark-cyan" />
    <node name="6185" row="1731" minCol="1814" maxCol="3167" minColSha="2788" maxColSha="8376" drainMin="3163" drainMax="3167" drainMinSha="5046" drainMaxSha="5051" color="EX-red" />
    <node name="2446" row="1732" minCol="1815" maxCol="3170" minColSha="2789" maxColSha="8384" drainMin="3168" drainMax="3170" drainMinSha="5052" drainMaxSha="5055" color="EX-dark-orange" />
    <node name="4865" row="1733" minCol="1816" maxCol="3173" minColSha="2790" maxColSha="8387" drainMin="3171" drainMax="3173" drainMinSha="5056" drainMaxSha="5059" color="EX-dark-gray-purple" />
    <node name="6516" row="1734" minCol="1817" maxCol="3174" minColSha="2791" maxColSha="8388" drainMin="3174" drainMax="3174" drainMinSha="5060" drainMaxSha="5061" color="EX-cyan" />
    <node name="8623" row="1735" minCol="1818" maxCol="3179" minColSha="2795" maxColSha="8401" drainMin="3175" drainMax="3179" drainMinSha="5062" drainMaxSha="5067" color="EX-yellow-orange" />
    <node name="8384" row="1736" minCol="1819" maxCol="3182" minColSha="2796" maxColSha="8407" drainMin="3180" drainMax="3182" drainMinSha="5068" drainMaxSha="5071" color="EX-pure-blue" />
    <node name="1317" row="1737" minCol="1820" maxCol="3183" minColSha="2797" maxColSha="8409" drainMin="3183" drainMax="3183" drainMinSha="5072" drainMaxSha="5073" color="EX-dark-yellow-green" />
    <node name="5312" row="1738" minCol="1822" maxCol="3185" minColSha="2800" maxColSha="8416" drainMin="3184" drainMax="3185" drainMinSha="5074" drainMaxSha="5076" color="EX-dark-magenta" />
    <node name="749" row="1739" minCol="1823" maxCol="1823" minColSha="2801" maxColSha="5077" drainMinSha="5077" drainMaxSha="5077" color="EX-dark-green" />
    <node name="3445" row="1740" minCol="1825" maxCol="3187" minColSha="2806" maxColSha="8420" drainMin="3186" drainMax="3187" drainMinSha="5078" drainMaxSha="5080" color="EX-blue-magenta" />
    <node name="26" row="1741" minCol="1826" maxCol="3188" minColSha="2807" maxColSha="8422" drainMin="3188" drainMax="3188" drainMinSha="5081" drainMaxSha="5082" color="EX-yellow-green" />
    <node name="229" row="1742" minCol="1827" maxCol="3193" minColSha="2809" maxColSha="8443" drainMin="3189" drainMax="3193" drainMinSha="5083" drainMaxSha="5088" color="EX-magenta" />
    <node name="2960" row="1743" minCol="1828" maxCol="3195" minColSha="2810" maxColSha="8446" drainMin="3194" drainMax="3195" drainMinSha="5089" drainMaxSha="5091" color="EX-green" />
    <node name="8767" row="1744" minCol="1829" maxCol="3197" minColSha="2811" maxColSha="8451" drainMin="3196" drainMax="3197" drainMinSha="5092" drainMaxSha="5094" color="EX-yellow" />
    <node name="1844" row="1745" minCol="1830" maxCol="3198" minColSha="2812" maxColSha="8453" drainMin="3198" drainMax="3198" drainMinSha="5095" drainMaxSha="5096" color="EX-purple" />
    <node name="1762" row="1746" minCol="1831" maxCol="3201" minColSha="2814" maxColSha="8463" drainMin="3199" drainMax="3201" drainMinSha="5097" drainMaxSha="5100" color="EX-dark-purple" />
    <node name="5960" row="1747" minCol="1832" maxCol="3203" minColSha="2815" maxColSha="8468" drainMin="3202" drainMax="3203" drainMinSha="5101" drainMaxSha="5103" color="EX-dark-red" />
    <node name="7499" row="1748" minCol="1833" maxCol="3204" minColSha="2816" maxColSha="8469" drainMin="3204" drainMax="3204" drainMinSha="5104" drainMaxSha="5105" color="EX-pale-green" />
    <node name="1913" row="1749" minCol="1834" maxCol="1973" minColSha="2818" maxColSha="5107" drainMinSha="5106" drainMaxSha="5107" color="EX-pale-blue" />
    <node name="8702" row="1750" minCol="1835" maxCol="3206" minColSha="2820" maxColSha="8472" drainMin="3205" drainMax="3206" drainMinSha="5108" drainMaxSha="5110" color="EX-dark-tan" />
    <node name="1600" row="1751" minCol="1836" maxCol="1836" minColSha="2821" maxColSha="5111" drainMinSha="5111" drainMaxSha="5111" color="EX-pale-blue-magenta" />
    <node name="8718" row="1752" minCol="1837" maxCol="3208" minColSha="2823" maxColSha="8475" drainMin="3207" drainMax="3208" drainMinSha="5112" drainMaxSha="5115" color="EX-pale-yellow orange" />
    <node name="5347" row="1753" minCol="1838" maxCol="3209" minColSha="2825" maxColSha="8476" drainMin="3209" drainMax="3209" drainMinSha="5116" drainMaxSha="5117" color="EX-medium-magenta" />
    <node name="9982" row="1754" minCol="1839" maxCol="1839" minColSha="2826" maxColSha="5118" drainMinSha="5118" drainMaxSha="5118" color="EX-pale-red" />
    <node name="6134" row="1755" minCol="1840" maxCol="3214" minColSha="2828" maxColSha="8491" drainMin="3210" drainMax="3214" drainMinSha="5119" drainMaxSha="5124" color="EX-pale-cyan" />
    <node name="657" row="1756" minCol="1841" maxCol="3217" minColSha="2829" maxColSha="8492" drainMin="3215" drainMax="3217" drainMinSha="5125" drainMaxSha="5128" color="EX-pale-yellow-green" />
    <node name="8370" row="1757" minCol="1842" maxCol="3220" minColSha="2830" maxColSha="8496" drainMin="3218" drainMax="3220" drainMinSha="5129" drainMaxSha="5132" color="EX-pale-purple" />
    <node name="7533" row="1758" minCol="1843" maxCol="3222" minColSha="2831" maxColSha="8498" drainMin="3221" drainMax="3222" drainMinSha="5133" drainMaxSha="5135" color="EX-pale-magenta" />
    <node name="4579" row="1759" minCol="1844" maxCol="1844" minColSha="2832" maxColSha="5136" drainMinSha="5136" drainMaxSha="5136" color="EX-pale-red-orange" />
    <node name="4081" row="1760" minCol="1845" maxCol="3223" minColSha="2834" maxColSha="8500" drainMin="3223" drainMax="3223" drainMinSha="5137" drainMaxSha="5138" color="EX-blue" />
    <node name="7956" row="1761" minCol="1846" maxCol="3224" minColSha="2838" maxColSha="8502" drainMin="3224" drainMax="3224" drainMinSha="5139" drainMaxSha="5140" color="EX-orange" />
    <node name="9057" row="1762" minCol="1847" maxCol="3225" minColSha="2839" maxColSha="8505" drainMin="3225" drainMax="3225" drainMinSha="5141" drainMaxSha="5142" color="EX-dark-cyan" />
    <node name="3353" row="1763" minCol="1848" maxCol="1848" minColSha="2840" maxColSha="5143" drainMinSha="5143" drainMaxSha="5143" color="EX-red" />
    <node name="4919" row="1764" minCol="1849" maxCol="1849" minColSha="2841" maxColSha="5144" drainMinSha="5144" drainMaxSha="5144" color="EX-dark-orange" />
    <node name="2113" row="1765" minCol="1850" maxCol="3226" minColSha="2843" maxColSha="8510" drainMin="3226" drainMax="3226" drainMinSha="5145" drainMaxSha="5146" color="EX-dark-gray-purple" />
    <node name="1107" row="1766" minCol="1851" maxCol="2417" minColSha="2846" maxColSha="5148" drainMinSha="5147" drainMaxSha="5148" color="EX-cyan" />
    <node name="7478" row="1767" minCol="1852" maxCol="1852" minColSha="2847" maxColSha="5149" drainMinSha="5149" drainMaxSha="5149" color="EX-yellow-orange" />
    <node name="1076" row="1768" minCol="1854" maxCol="3229" minColSha="2850" maxColSha="8522" drainMin="3227" drainMax="3229" drainMinSha="5150" drainMaxSha="5154" color="EX-pure-blue" />
    <node name="2638" row="1769" minCol="1855" maxCol="3231" minColSha="2851" maxColSha="8529" drainMin="3230" drainMax="3231" drainMinSha="5155" drainMaxSha="5157" color="EX-dark-yellow-green" />
    <node name="3552" row="1770" minCol="1856" maxCol="3233" minColSha="2853" maxColSha="8534" drainMin="3232" drainMax="3233" drainMinSha="5158" drainMaxSha="5160" color="EX-dark-magenta" />
    <node name="6788" row="1771" minCol="1857" maxCol="1857" minColSha="2854" maxColSha="5161" drainMinSha="5161" drainMaxSha="5161" color="EX-dark-green" />
    <node name="6698" row="1772" minCol="1858" maxCol="3236" minColSha="2856" maxColSha="8544" drainMin="3234" drainMax="3236" drainMinSha="5162" drainMaxSha="5165" color="EX-blue-magenta" />
    <node name="3338" row="1773" minCol="1859" maxCol="3238" minColSha="2857" maxColSha="8551" drainMin="3237" drainMax="3238" drainMinSha="5166" drainMaxSha="5168" color="EX-yellow-green" />
    <node name="8465" row="1774" minCol="1860" maxCol="3240" minColSha="2861" maxColSha="8555" drainMin="3239" drainMax="3240" drainMinSha="5169" drainMaxSha="5171" color="EX-magenta" />
    <node name="4817" row="1775" minCol="1861" maxCol="3242" minColSha="2863" maxColSha="8561" drainMin="3241" drainMax="3242" drainMinSha="5172" drainMaxSha="5174" color="EX-green" />
    <node name="5710" row="1776" minCol="1862" maxCol="3244" minColSha="2864" maxColSha="8566" drainMin="3243" drainMax="3244" drainMinSha="5175" drainMaxSha="5177" color="EX-yellow" />
    <node name="9129" row="1777" minCol="1863" maxCol="3245" minColSha="2865" maxColSha="8568" drainMin="3245" drainMax="3245" drainMinSha="5178" drainMaxSha="5179" color="EX-purple" />
    <node name="2071" row="1778" minCol="1864" maxCol="3247" minColSha="2867" maxColSha="8577" drainMin="3246" drainMax="3247" drainMinSha="5180" drainMaxSha="5182" color="EX-dark-purple" />
    <node name="428" row="1779" minCol="1865" maxCol="3250" minColSha="2869" maxColSha="8580" drainMin="3248" drainMax="3250" drainMinSha="5183" drainMaxSha="5186" color="EX-dark-red" />
    <node name="4338" row="1780" minCol="1866" maxCol="3251" minColSha="2870" maxColSha="8581" drainMin="3251" drainMax="3251" drainMinSha="5187" drainMaxSha="5188" color="EX-pale-green" />
    <node name="7896" row="1781" minCol="1867" maxCol="2150" minColSha="2872" maxColSha="5190" drainMinSha="5189" drainMaxSha="5190" color="EX-pale-blue" />
    <node name="8618" row="1782" minCol="1868" maxCol="3252" minColSha="2873" maxColSha="8582" drainMin="3252" drainMax="3252" drainMinSha="5191" drainMaxSha="5192" color="EX-dark-tan" />
    <node name="350" row="1783" minCol="1870" maxCol="3253" minColSha="2876" maxColSha="8586" drainMin="3253" drainMax="3253" drainMinSha="5193" drainMaxSha="5196" color="EX-pale-blue-magenta" />
    <node name="9286" row="1784" minCol="1871" maxCol="3255" minColSha="2878" maxColSha="8588" drainMin="3254" drainMax="3255" drainMinSha="5197" drainMaxSha="5200" color="EX-pale-yellow orange" />
    <node name="1517" row="1785" minCol="1872" maxCol="3258" minColSha="2880" maxColSha="8595" drainMin="3256" drainMax="3258" drainMinSha="5201" drainMaxSha="5204" color="EX-medium-magenta" />
    <node name="8621" row="1786" minCol="1873" maxCol="3261" minColSha="2882" maxColSha="8606" drainMin="3259" drainMax="3261" drainMinSha="5205" drainMaxSha="5208" color="EX-pale-red" />
    <node name="7623" row="1787" minCol="1874" maxCol="3262" minColSha="2883" maxColSha="8609" drainMin="3262" drainMax="3262" drainMinSha="5209" drainMaxSha="5211" color="EX-pale-cyan" />
    <node name="1026" row="1788" minCol="1875" maxCol="3263" minColSha="2884" maxColSha="7595" drainMin="3263" drainMax="3263" drainMinSha="5212" drainMaxSha="5213" color="EX-pale-yellow-green" />
    <node name="9580" row="1789" minCol="1876" maxCol="3266" minColSha="2886" maxColSha="8616" drainMin="3264" drainMax="3266" drainMinSha="5214" drainMaxSha="5218" color="EX-pale-purple" />
    <node name="5789" row="1790" minCol="1878" maxCol="3269" minColSha="2889" maxColSha="8623" drainMin="3267" drainMax="3269" drainMinSha="5219" drainMaxSha="5222" color="EX-pale-magenta" />
    <node name="1305" row="1791" minCol="1879" maxCol="3273" minColSha="2891" maxColSha="8628" drainMin="3270" drainMax="3273" drainMinSha="5223" drainMaxSha="5227" color="EX-pale-red-orange" />
    <node name="8244" row="1792" minCol="1880" maxCol="3275" minColSha="2893" maxColSha="8637" drainMin="3274" drainMax="3275" drainMinSha="5228" drainMaxSha="5230" color="EX-blue" />
    <node name="167" row="1793" minCol="1881" maxCol="3276" minColSha="2894" maxColSha="8639" drainMin="3276" drainMax="3276" drainMinSha="5231" drainMaxSha="5232" color="EX-orange" />
    <node name="6471" row="1794" minCol="1882" maxCol="3277" minColSha="2895" maxColSha="8642" drainMin="3277" drainMax="3277" drainMinSha="5233" drainMaxSha="5234" color="EX-dark-cyan" />
    <node name="5801" row="1795" minCol="1884" maxCol="1884" minColSha="2898" maxColSha="5235" drainMinSha="5235" drainMaxSha="5235" color="EX-red" />
    <node name="9037" row="1796" minCol="1885" maxCol="3280" minColSha="2900" maxColSha="8651" drainMin="3278" drainMax="3280" drainMinSha="5236" drainMaxSha="5239" color="EX-dark-orange" />
    <node name="9111" row="1797" minCol="1886" maxCol="3285" minColSha="2904" maxColSha="8659" drainMin="3281" drainMax="3285" drainMinSha="5240" drainMaxSha="5245" color="EX-dark-gray-purple" />
    <node name="480" row="1798" minCol="1887" maxCol="3287" minColSha="2905" maxColSha="8660" drainMin="3286" drainMax="3287" drainMinSha="5246" drainMaxSha="5248" color="EX-cyan" />
    <node name="9538" row="1799" minCol="1888" maxCol="3289" minColSha="2906" maxColSha="7590" drainMin="3288" drainMax="3289" drainMinSha="5249" drainMaxSha="5251" color="EX-yellow-orange" />
    <node name="9264" row="1800" minCol="1889" maxCol="3290" minColSha="2907" maxColSha="8663" drainMin="3290" drainMax="3290" drainMinSha="5252" drainMaxSha="5253" color="EX-pure-blue" />
    <node name="4145" row="1801" minCol="1890" maxCol="1890" minColSha="2908" maxColSha="5254" drainMinSha="5254" drainMaxSha="5254" color="EX-dark-yellow-green" />
    <node name="7055" row="1802" minCol="1891" maxCol="3294" minColSha="2910" maxColSha="8678" drainMin="3291" drainMax="3294" drainMinSha="5255" drainMaxSha="5259" color="EX-dark-magenta" />
    <node name="1291" row="1803" minCol="1892" maxCol="3296" minColSha="2911" maxColSha="8656" drainMin="3295" drainMax="3296" drainMinSha="5260" drainMaxSha="5262" color="EX-dark-green" />
    <node name="5618" row="1804" minCol="1893" maxCol="1893" minColSha="2912" maxColSha="5263" drainMinSha="5263" drainMaxSha="5263" color="EX-blue-magenta" />
    <node name="2439" row="1805" minCol="1894" maxCol="3297" minColSha="2914" maxColSha="8679" drainMin="3297" drainMax="3297" drainMinSha="5264" drainMaxSha="5265" color="EX-yellow-green" />
    <node name="9268" row="1806" minCol="1895" maxCol="1895" minColSha="2915" maxColSha="5266" drainMinSha="5266" drainMaxSha="5266" color="EX-magenta" />
    <node name="579" row="1807" minCol="1896" maxCol="3300" minColSha="2918" maxColSha="8691" drainMin="3298" drainMax="3300" drainMinSha="5267" drainMaxSha="5270" color="EX-green" />
    <node name="6862" row="1808" minCol="1897" maxCol="1897" minColSha="2919" maxColSha="5271" drainMinSha="5271" drainMaxSha="5271" color="EX-yellow" />
    <node name="3528" row="1809" minCol="1898" maxCol="1898" minColSha="2921" maxColSha="5272" drainMinSha="5272" drainMaxSha="5272" color="EX-purple" />
    <node name="2021" row="1810" minCol="1899" maxCol="3303" minColSha="2923" maxColSha="8698" drainMin="3301" drainMax="3303" drainMinSha="5273" drainMaxSha="5277" color="EX-dark-purple" />
    <node name="1260" row="1811" minCol="1900" maxCol="3306" minColSha="2924" maxColSha="8706" drainMin="3304" drainMax="3306" drainMinSha="5278" drainMaxSha="5281" color="EX-dark-red" />
    <node name="2952" row="1812" minCol="1901" maxCol="3308" minColSha="2925" maxColSha="8708" drainMin="3307" drainMax="3308" drainMinSha="5282" drainMaxSha="5284" color="EX-pale-green" />
    <node name="1730" row="1813" minCol="1902" maxCol="1902" minColSha="2926" maxColSha="5285" drainMinSha="5285" drainMaxSha="5285" color="EX-pale-blue" />
    <node name="4329" row="1814" minCol="1903" maxCol="1903" minColSha="2927" maxColSha="5286" drainMinSha="5286" drainMaxSha="5286" color="EX-dark-tan" />
    <node name="3418" row="1815" minCol="1905" maxCol="3309" minColSha="2930" maxColSha="8710" drainMin="3309" drainMax="3309" drainMinSha="5287" drainMaxSha="5288" color="EX-pale-blue-magenta" />
    <node name="1509" row="1816" minCol="1906" maxCol="3311" minColSha="2932" maxColSha="8718" drainMin="3310" drainMax="3311" drainMinSha="5289" drainMaxSha="5292" color="EX-pale-yellow orange" />
    <node name="1826" row="1817" minCol="1907" maxCol="3313" minColSha="2934" maxColSha="8725" drainMin="3312" drainMax="3313" drainMinSha="5293" drainMaxSha="5295" color="EX-medium-magenta" />
    <node name="7572" row="1818" minCol="1908" maxCol="3314" minColSha="2935" maxColSha="8730" drainMin="3314" drainMax="3314" drainMinSha="5296" drainMaxSha="5297" color="EX-pale-red" />
    <node name="3494" row="1819" minCol="1909" maxCol="3316" minColSha="2937" maxColSha="8732" drainMin="3315" drainMax="3316" drainMinSha="5298" drainMaxSha="5300" color="EX-pale-cyan" />
    <node name="3106" row="1820" minCol="1910" maxCol="3317" minColSha="2938" maxColSha="6481" drainMin="3317" drainMax="3317" drainMinSha="5301" drainMaxSha="5302" color="EX-pale-yellow-green" />
    <node name="2523" row="1821" minCol="1911" maxCol="3321" minColSha="2940" maxColSha="8750" drainMin="3318" drainMax="3321" drainMinSha="5303" drainMaxSha="5307" color="EX-pale-purple" />
    <node name="1662" row="1822" minCol="1912" maxCol="3322" minColSha="2941" maxColSha="6253" drainMin="3322" drainMax="3322" drainMinSha="5308" drainMaxSha="5309" color="EX-pale-magenta" />
    <node name="5653" row="1823" minCol="1913" maxCol="3323" minColSha="2942" maxColSha="8752" drainMin="3323" drainMax="3323" drainMinSha="5310" drainMaxSha="5311" color="EX-pale-red-orange" />
    <node name="1057" row="1824" minCol="1914" maxCol="3324" minColSha="2944" maxColSha="5453" drainMin="3324" drainMax="3324" drainMinSha="5312" drainMaxSha="5313" color="EX-blue" />
    <node name="183" row="1825" minCol="1915" maxCol="3256" minColSha="2945" maxColSha="5315" drainMinSha="5314" drainMaxSha="5315" color="EX-orange" />
    <node name="624" row="1826" minCol="1916" maxCol="3326" minColSha="2948" maxColSha="8162" drainMin="3325" drainMax="3326" drainMinSha="5316" drainMaxSha="5319" color="EX-dark-cyan" />
    <node name="3844" row="1827" minCol="1917" maxCol="3328" minColSha="2949" maxColSha="8432" drainMin="3327" drainMax="3328" drainMinSha="5320" drainMaxSha="5322" color="EX-red" />
    <node name="6613" row="1828" minCol="1918" maxCol="3330" minColSha="2950" maxColSha="8756" drainMin="3329" drainMax="3330" drainMinSha="5323" drainMaxSha="5325" color="EX-dark-orange" />
    <node name="447" row="1829" minCol="1919" maxCol="3333" minColSha="2953" maxColSha="8763" drainMin="3331" drainMax="3333" drainMinSha="5326" drainMaxSha="5329" color="EX-dark-gray-purple" />
    <node name="9571" row="1830" minCol="1920" maxCol="3336" minColSha="2954" maxColSha="8767" drainMin="3334" drainMax="3336" drainMinSha="5330" drainMaxSha="5333" color="EX-cyan" />
    <node name="7841" row="1831" minCol="1921" maxCol="3337" minColSha="2955" maxColSha="8770" drainMin="3337" drainMax="3337" drainMinSha="5334" drainMaxSha="5335" color="EX-yellow-orange" />
    <node name="6104" row="1832" minCol="1922" maxCol="3340" minColSha="2958" maxColSha="8782" drainMin="3338" drainMax="3340" drainMinSha="5336" drainMaxSha="5339" color="EX-pure-blue" />
    <node name="6576" row="1833" minCol="1923" maxCol="3343" minColSha="2959" maxColSha="8792" drainMin="3341" drainMax="3343" drainMinSha="5340" drainMaxSha="5343" color="EX-dark-yellow-green" />
    <node name="4447" row="1834" minCol="1924" maxCol="3344" minColSha="2960" maxColSha="8793" drainMin="3344" drainMax="3344" drainMinSha="5344" drainMaxSha="5345" color="EX-dark-magenta" />
    <node name="5354" row="1835" minCol="1925" maxCol="3348" minColSha="2962" maxColSha="8803" drainMin="3345" drainMax="3348" drainMinSha="5346" drainMaxSha="5350" color="EX-dark-green" />
    <node name="3227" row="1836" minCol="1926" maxCol="3350" minColSha="2963" maxColSha="8807" drainMin="3349" drainMax="3350" drainMinSha="5351" drainMaxSha="5354" color="EX-blue-magenta" />
    <node name="257" row="1837" minCol="1927" maxCol="1927" minColSha="2964" maxColSha="5355" drainMinSha="5355" drainMaxSha="5355" color="EX-yellow-green" />
    <node name="4876" row="1838" minCol="1929" maxCol="3352" minColSha="2967" maxColSha="8809" drainMin="3351" drainMax="3352" drainMinSha="5356" drainMaxSha="5358" color="EX-magenta" />
    <node name="157" row="1839" minCol="1930" maxCol="1930" minColSha="2970" maxColSha="5359" drainMinSha="5359" drainMaxSha="5359" color="EX-green" />
    <node name="2310" row="1840" minCol="1933" maxCol="3355" minColSha="2977" maxColSha="8819" drainMin="3353" drainMax="3355" drainMinSha="5360" drainMaxSha="5363" color="EX-yellow" />
    <node name="6904" row="1841" minCol="1934" maxCol="3356" minColSha="2978" maxColSha="8821" drainMin="3356" drainMax="3356" drainMinSha="5364" drainMaxSha="5365" color="EX-purple" />
    <node name="9784" row="1842" minCol="1936" maxCol="3360" minColSha="2981" maxColSha="8830" drainMin="3357" drainMax="3360" drainMinSha="5366" drainMaxSha="5370" color="EX-dark-purple" />
    <node name="567" row="1843" minCol="1937" maxCol="3363" minColSha="2982" maxColSha="8837" drainMin="3361" drainMax="3363" drainMinSha="5371" drainMaxSha="5374" color="EX-dark-red" />
    <node name="3103" row="1844" minCol="1938" maxCol="3366" minColSha="2984" maxColSha="8843" drainMin="3364" drainMax="3366" drainMinSha="5375" drainMaxSha="5378" color="EX-pale-green" />
    <node name="5103" row="1845" minCol="1939" maxCol="3368" minColSha="2985" maxColSha="8847" drainMin="3367" drainMax="3368" drainMinSha="5379" drainMaxSha="5381" color="EX-pale-blue" />
    <node name="3059" row="1846" minCol="1940" maxCol="1940" minColSha="2987" maxColSha="5382" drainMinSha="5382" drainMaxSha="5382" color="EX-dark-tan" />
    <node name="1699" row="1847" minCol="1942" maxCol="3372" minColSha="2990" maxColSha="8849" drainMin="3369" drainMax="3372" drainMinSha="5383" drainMaxSha="5388" color="EX-pale-blue-magenta" />
    <node name="2370" row="1848" minCol="1943" maxCol="3374" minColSha="2991" maxColSha="8856" drainMin="3373" drainMax="3374" drainMinSha="5389" drainMaxSha="5392" color="EX-pale-yellow orange" />
    <node name="9316" row="1849" minCol="1946" maxCol="3378" minColSha="2996" maxColSha="8866" drainMin="3375" drainMax="3378" drainMinSha="5393" drainMaxSha="5397" color="EX-medium-magenta" />
    <node name="2289" row="1850" minCol="1947" maxCol="3380" minColSha="2997" maxColSha="8870" drainMin="3379" drainMax="3380" drainMinSha="5398" drainMaxSha="5400" color="EX-pale-red" />
    <node name="6016" row="1851" minCol="1948" maxCol="3382" minColSha="2998" maxColSha="8871" drainMin="3381" drainMax="3382" drainMinSha="5401" drainMaxSha="5403" color="EX-pale-cyan" />
    <node name="2804" row="1852" minCol="1949" maxCol="1949" minColSha="2999" maxColSha="5404" drainMinSha="5404" drainMaxSha="5404" color="EX-pale-yellow-green" />
    <node name="3038" row="1853" minCol="1952" maxCol="3383" minColSha="3003" maxColSha="8873" drainMin="3383" drainMax="3383" drainMinSha="5405" drainMaxSha="5406" color="EX-pale-purple" />
    <node name="666" row="1854" minCol="1953" maxCol="3386" minColSha="3005" maxColSha="8883" drainMin="3384" drainMax="3386" drainMinSha="5407" drainMaxSha="5410" color="EX-pale-magenta" />
    <node name="6154" row="1855" minCol="1954" maxCol="3388" minColSha="3006" maxColSha="8891" drainMin="3387" drainMax="3388" drainMinSha="5411" drainMaxSha="5413" color="EX-pale-red-orange" />
    <node name="3465" row="1856" minCol="1955" maxCol="3390" minColSha="3008" maxColSha="8897" drainMin="3389" drainMax="3390" drainMinSha="5414" drainMaxSha="5416" color="EX-blue" />
    <node name="2633" row="1857" minCol="1956" maxCol="3392" minColSha="3010" maxColSha="8898" drainMin="3391" drainMax="3392" drainMinSha="5417" drainMaxSha="5420" color="EX-orange" />
    <node name="3187" row="1858" minCol="1957" maxCol="3393" minColSha="3012" maxColSha="8900" drainMin="3393" drainMax="3393" drainMinSha="5421" drainMaxSha="5422" color="EX-dark-cyan" />
    <node name="2801" row="1859" minCol="1958" maxCol="3394" minColSha="3014" maxColSha="7098" drainMin="3394" drainMax="3394" drainMinSha="5423" drainMaxSha="5424" color="EX-red" />
    <node name="2859" row="1860" minCol="1959" maxCol="3395" minColSha="3015" maxColSha="8904" drainMin="3395" drainMax="3395" drainMinSha="5425" drainMaxSha="5426" color="EX-dark-orange" />
    <node name="9554" row="1861" minCol="1960" maxCol="3397" minColSha="3017" maxColSha="8914" drainMin="3396" drainMax="3397" drainMinSha="5427" drainMaxSha="5429" color="EX-dark-gray-purple" />
    <node name="6103" row="1862" minCol="1961" maxCol="3399" minColSha="3019" maxColSha="8916" drainMin="3398" drainMax="3399" drainMinSha="5430" drainMaxSha="5432" color="EX-cyan" />
    <node name="6665" row="1863" minCol="1964" maxCol="3403" minColSha="3023" maxColSha="8927" drainMin="3400" drainMax="3403" drainMinSha="5433" drainMaxSha="5437" color="EX-yellow-orange" />
    <node name="8139" row="1864" minCol="1965" maxCol="3404" minColSha="3024" maxColSha="8929" drainMin="3404" drainMax="3404" drainMinSha="5438" drainMaxSha="5440" color="EX-pure-blue" />
    <node name="9010" row="1865" minCol="1966" maxCol="3406" minColSha="3025" maxColSha="8930" drainMin="3405" drainMax="3406" drainMinSha="5441" drainMaxSha="5443" color="EX-dark-yellow-green" />
    <node name="4369" row="1866" minCol="1967" maxCol="3410" minColSha="3028" maxColSha="8941" drainMin="3407" drainMax="3410" drainMinSha="5444" drainMaxSha="5448" color="EX-dark-magenta" />
    <node name="8135" row="1867" minCol="1968" maxCol="3412" minColSha="3029" maxColSha="8945" drainMin="3411" drainMax="3412" drainMinSha="5449" drainMaxSha="5451" color="EX-dark-green" />
    <node name="6736" row="1868" minCol="1969" maxCol="3414" minColSha="3031" maxColSha="8946" drainMin="3413" drainMax="3414" drainMinSha="5452" drainMaxSha="5455" color="EX-blue-magenta" />
    <node name="6217" row="1869" minCol="1970" maxCol="3416" minColSha="3032" maxColSha="8953" drainMin="3415" drainMax="3416" drainMinSha="5456" drainMaxSha="5458" color="EX-yellow-green" />
    <node name="3838" row="1870" minCol="1971" maxCol="2275" minColSha="3033" maxColSha="5460" drainMinSha="5459" drainMaxSha="5460" color="EX-magenta" />
    <node name="5250" row="1871" minCol="1972" maxCol="3418" minColSha="3035" maxColSha="8958" drainMin="3417" drainMax="3418" drainMinSha="5461" drainMaxSha="5463" color="EX-green" />
    <node name="9336" row="1872" minCol="1974" maxCol="3421" minColSha="3039" maxColSha="8964" drainMin="3419" drainMax="3421" drainMinSha="5464" drainMaxSha="5467" color="EX-yellow" />
    <node name="4347" row="1873" minCol="1975" maxCol="3423" minColSha="3040" maxColSha="8969" drainMin="3422" drainMax="3423" drainMinSha="5468" drainMaxSha="5470" color="EX-purple" />
    <node name="4112" row="1874" minCol="1976" maxCol="3424" minColSha="3041" maxColSha="8971" drainMin="3424" drainMax="3424" drainMinSha="5471" drainMaxSha="5472" color="EX-dark-purple" />
    <node name="2348" row="1875" minCol="1977" maxCol="2154" minColSha="3043" maxColSha="5474" drainMinSha="5473" drainMaxSha="5474" color="EX-dark-red" />
    <node name="4436" row="1876" minCol="1978" maxCol="3425" minColSha="3044" maxColSha="8972" drainMin="3425" drainMax="3425" drainMinSha="5475" drainMaxSha="5476" color="EX-pale-green" />
    <node name="5605" row="1877" minCol="1979" maxCol="3426" minColSha="3045" maxColSha="6355" drainMin="3426" drainMax="3426" drainMinSha="5477" drainMaxSha="5478" color="EX-pale-blue" />
    <node name="6991" row="1878" minCol="1980" maxCol="3428" minColSha="3047" maxColSha="8978" drainMin="3427" drainMax="3428" drainMinSha="5479" drainMaxSha="5481" color="EX-dark-tan" />
    <node name="7173" row="1879" minCol="1981" maxCol="3430" minColSha="3048" maxColSha="8982" drainMin="3429" drainMax="3430" drainMinSha="5482" drainMaxSha="5484" color="EX-pale-blue-magenta" />
    <node name="7165" row="1880" minCol="1982" maxCol="1982" minColSha="3050" maxColSha="5485" drainMinSha="5485" drainMaxSha="5485" color="EX-pale-yellow orange" />
    <node name="5043" row="1881" minCol="1983" maxCol="3431" minColSha="3052" maxColSha="8983" drainMin="3431" drainMax="3431" drainMinSha="5486" drainMaxSha="5488" color="EX-medium-magenta" />
    <node name="1059" row="1882" minCol="1984" maxCol="3432" minColSha="3053" maxColSha="8986" drainMin="3432" drainMax="3432" drainMinSha="5489" drainMaxSha="5490" color="EX-pale-red" />
    <node name="3706" row="1883" minCol="1985" maxCol="1985" minColSha="3054" maxColSha="5491" drainMinSha="5491" drainMaxSha="5491" color="EX-pale-cyan" />
    <node name="4872" row="1884" minCol="1986" maxCol="1986" minColSha="3055" maxColSha="5492" drainMinSha="5492" drainMaxSha="5492" color="EX-pale-yellow-green" />
    <node name="5724" row="1885" minCol="1987" maxCol="3434" minColSha="3058" maxColSha="8990" drainMin="3433" drainMax="3434" drainMinSha="5493" drainMaxSha="5495" color="EX-pale-purple" />
    <node name="328" row="1886" minCol="1988" maxCol="3435" minColSha="3059" maxColSha="8993" drainMin="3435" drainMax="3435" drainMinSha="5496" drainMaxSha="5497" color="EX-pale-magenta" />
    <node name="7353" row="1887" minCol="1989" maxCol="3440" minColSha="3061" maxColSha="9007" drainMin="3436" drainMax="3440" drainMinSha="5498" drainMaxSha="5503" color="EX-pale-red-orange" />
    <node name="3790" row="1888" minCol="1990" maxCol="3443" minColSha="3062" maxColSha="9014" drainMin="3441" drainMax="3443" drainMinSha="5504" drainMaxSha="5507" color="EX-blue" />
    <node name="5614" row="1889" minCol="1991" maxCol="3445" minColSha="3063" maxColSha="9022" drainMin="3444" drainMax="3445" drainMinSha="5508" drainMaxSha="5510" color="EX-orange" />
    <node name="6959" row="1890" minCol="1992" maxCol="3448" minColSha="3068" maxColSha="9030" drainMin="3446" drainMax="3448" drainMinSha="5511" drainMaxSha="5514" color="EX-dark-cyan" />
    <node name="7294" row="1891" minCol="1993" maxCol="3449" minColSha="3069" maxColSha="9033" drainMin="3449" drainMax="3449" drainMinSha="5515" drainMaxSha="5516" color="EX-red" />
    <node name="1248" row="1892" minCol="1994" maxCol="3450" minColSha="3071" maxColSha="9037" drainMin="3450" drainMax="3450" drainMinSha="5517" drainMaxSha="5518" color="EX-dark-orange" />
    <node name="3415" row="1893" minCol="1995" maxCol="3451" minColSha="3072" maxColSha="9040" drainMin="3451" drainMax="3451" drainMinSha="5519" drainMaxSha="5520" color="EX-dark-gray-purple" />
    <node name="7011" row="1894" minCol="1996" maxCol="3018" minColSha="3074" maxColSha="5522" drainMinSha="5521" drainMaxSha="5522" color="EX-cyan" />
    <node name="3239" row="1895" minCol="1997" maxCol="1997" minColSha="3075" maxColSha="5523" drainMinSha="5523" drainMaxSha="5523" color="EX-yellow-orange" />
    <node name="5178" row="1896" minCol="1998" maxCol="3454" minColSha="3077" maxColSha="9046" drainMin="3452" drainMax="3454" drainMinSha="5524" drainMaxSha="5527" color="EX-pure-blue" />
    <node name="1755" row="1897" minCol="1999" maxCol="3455" minColSha="3079" maxColSha="9048" drainMin="3455" drainMax="3455" drainMinSha="5528" drainMaxSha="5529" color="EX-dark-yellow-green" />
    <node name="5975" row="1898" minCol="2000" maxCol="2000" minColSha="3080" maxColSha="5530" drainMinSha="5530" drainMaxSha="5530" color="EX-dark-magenta" />
    <node name="6027" row="1899" minCol="2001" maxCol="3458" minColSha="3082" maxColSha="9056" drainMin="3456" drainMax="3458" drainMinSha="5531" drainMaxSha="5534" color="EX-dark-green" />
    <node name="525" row="1900" minCol="2002" maxCol="3459" minColSha="3083" maxColSha="9057" drainMin="3459" drainMax="3459" drainMinSha="5535" drainMaxSha="5536" color="EX-blue-magenta" />
    <node name="7486" row="1901" minCol="2003" maxCol="3461" minColSha="3085" maxColSha="9060" drainMin="3460" drainMax="3461" drainMinSha="5537" drainMaxSha="5540" color="EX-yellow-green" />
    <node name="7559" row="1902" minCol="2005" maxCol="3465" minColSha="3089" maxColSha="9069" drainMin="3462" drainMax="3465" drainMinSha="5541" drainMaxSha="5545" color="EX-magenta" />
    <node name="6015" row="1903" minCol="2006" maxCol="3467" minColSha="3090" maxColSha="9070" drainMin="3466" drainMax="3467" drainMinSha="5546" drainMaxSha="5548" color="EX-green" />
    <node name="5652" row="1904" minCol="2007" maxCol="2007" minColSha="3092" maxColSha="5549" drainMinSha="5549" drainMaxSha="5549" color="EX-yellow" />
    <node name="1068" row="1905" minCol="2008" maxCol="3471" minColSha="3094" maxColSha="9080" drainMin="3468" drainMax="3471" drainMinSha="5550" drainMaxSha="5554" color="EX-purple" />
    <node name="7521" row="1906" minCol="2009" maxCol="3472" minColSha="3095" maxColSha="9082" drainMin="3472" drainMax="3472" drainMinSha="5555" drainMaxSha="5556" color="EX-dark-purple" />
    <node name="9896" row="1907" minCol="2010" maxCol="2010" minColSha="3096" maxColSha="5557" drainMinSha="5557" drainMaxSha="5557" color="EX-dark-red" />
    <node name="1021" row="1908" minCol="2011" maxCol="3473" minColSha="3098" maxColSha="6330" drainMin="3473" drainMax="3473" drainMinSha="5558" drainMaxSha="5559" color="EX-pale-green" />
    <node name="9167" row="1909" minCol="2012" maxCol="2012" minColSha="3103" maxColSha="5560" drainMinSha="5560" drainMaxSha="5560" color="EX-pale-blue" />
    <node name="3462" row="1910" minCol="2014" maxCol="3474" minColSha="3107" maxColSha="8278" drainMin="3474" drainMax="3474" drainMinSha="5561" drainMaxSha="5562" color="EX-dark-tan" />
    <node name="628" row="1911" minCol="2015" maxCol="2832" minColSha="3110" maxColSha="5564" drainMinSha="5563" drainMaxSha="5564" color="EX-pale-blue-magenta" />
    <node name="8985" row="1912" minCol="2016" maxCol="2016" minColSha="3111" maxColSha="5565" drainMinSha="5565" drainMaxSha="5565" color="EX-pale-yellow orange" />
    <node name="8975" row="1913" minCol="2017" maxCol="3478" minColSha="3113" maxColSha="9093" drainMin="3475" drainMax="3478" drainMinSha="5566" drainMaxSha="5570" color="EX-medium-magenta" />
    <node name="3724" row="1914" minCol="2018" maxCol="3481" minColSha="3114" maxColSha="9105" drainMin="3479" drainMax="3481" drainMinSha="5571" drainMaxSha="5574" color="EX-pale-red" />
    <node name="8522" row="1915" minCol="2019" maxCol="3485" minColSha="3116" maxColSha="9117" drainMin="3482" drainMax="3485" drainMinSha="5575" drainMaxSha="5580" color="EX-pale-cyan" />
    <node name="6443" row="1916" minCol="2020" maxCol="3487" minColSha="3119" maxColSha="9121" drainMin="3486" drainMax="3487" drainMinSha="5581" drainMaxSha="5583" color="EX-pale-yellow-green" />
    <node name="8265" row="1917" minCol="2021" maxCol="2021" minColSha="3120" maxColSha="5584" drainMinSha="5584" drainMaxSha="5584" color="EX-pale-purple" />
    <node name="2769" row="1918" minCol="2022" maxCol="3488" minColSha="3123" maxColSha="9122" drainMin="3488" drainMax="3488" drainMinSha="5585" drainMaxSha="5586" color="EX-pale-magenta" />
    <node name="3641" row="1919" minCol="2023" maxCol="3491" minColSha="3127" maxColSha="9131" drainMin="3489" drainMax="3491" drainMinSha="5587" drainMaxSha="5590" color="EX-pale-red-orange" />
    <node name="8856" row="1920" minCol="2024" maxCol="3493" minColSha="3128" maxColSha="9133" drainMin="3492" drainMax="3493" drainMinSha="5591" drainMaxSha="5593" color="EX-blue" />
    <node name="9598" row="1921" minCol="2025" maxCol="2025" minColSha="3129" maxColSha="5594" drainMinSha="5594" drainMaxSha="5594" color="EX-orange" />
    <node name="6986" row="1922" minCol="2026" maxCol="3494" minColSha="3131" maxColSha="8020" drainMin="3494" drainMax="3494" drainMinSha="5595" drainMaxSha="5596" color="EX-dark-cyan" />
    <node name="6232" row="1923" minCol="2027" maxCol="2027" minColSha="3132" maxColSha="5597" drainMinSha="5597" drainMaxSha="5597" color="EX-red" />
    <node name="6312" row="1924" minCol="2028" maxCol="3499" minColSha="3135" maxColSha="9145" drainMin="3495" drainMax="3499" drainMinSha="5598" drainMaxSha="5603" color="EX-dark-orange" />
    <node name="8458" row="1925" minCol="2029" maxCol="3502" minColSha="3136" maxColSha="9152" drainMin="3500" drainMax="3502" drainMinSha="5604" drainMaxSha="5607" color="EX-dark-gray-purple" />
    <node name="9320" row="1926" minCol="2030" maxCol="3504" minColSha="3138" maxColSha="9157" drainMin="3503" drainMax="3504" drainMinSha="5608" drainMaxSha="5610" color="EX-cyan" />
    <node name="2649" row="1927" minCol="2031" maxCol="3505" minColSha="3139" maxColSha="8437" drainMin="3505" drainMax="3505" drainMinSha="5611" drainMaxSha="5612" color="EX-yellow-orange" />
    <node name="1688" row="1928" minCol="2032" maxCol="3507" minColSha="3141" maxColSha="9160" drainMin="3506" drainMax="3507" drainMinSha="5613" drainMaxSha="5615" color="EX-pure-blue" />
    <node name="2744" row="1929" minCol="2033" maxCol="3509" minColSha="3145" maxColSha="9162" drainMin="3508" drainMax="3509" drainMinSha="5616" drainMaxSha="5618" color="EX-dark-yellow-green" />
    <node name="3216" row="1930" minCol="2034" maxCol="3510" minColSha="3146" maxColSha="8915" drainMin="3510" drainMax="3510" drainMinSha="5619" drainMaxSha="5620" color="EX-dark-magenta" />
    <node name="5719" row="1931" minCol="2035" maxCol="2035" minColSha="3147" maxColSha="5621" drainMinSha="5621" drainMaxSha="5621" color="EX-dark-green" />
    <node name="7169" row="1932" minCol="2037" maxCol="2037" minColSha="3150" maxColSha="5622" drainMinSha="5622" drainMaxSha="5622" color="EX-blue-magenta" />
    <node name="1192" row="1933" minCol="2038" maxCol="3513" minColSha="3152" maxColSha="9166" drainMin="3511" drainMax="3513" drainMinSha="5623" drainMaxSha="5627" color="EX-yellow-green" />
    <node name="5472" row="1934" minCol="2039" maxCol="3517" minColSha="3154" maxColSha="9176" drainMin="3514" drainMax="3517" drainMinSha="5628" drainMaxSha="5632" color="EX-magenta" />
    <node name="8606" row="1935" minCol="2040" maxCol="2040" minColSha="3155" maxColSha="5633" drainMinSha="5633" drainMaxSha="5633" color="EX-green" />
    <node name="4293" row="1936" minCol="2042" maxCol="3520" minColSha="3159" maxColSha="9185" drainMin="3518" drainMax="3520" drainMinSha="5634" drainMaxSha="5638" color="EX-yellow" />
    <node name="8532" row="1937" minCol="2043" maxCol="3522" minColSha="3160" maxColSha="9190" drainMin="3521" drainMax="3522" drainMinSha="5639" drainMaxSha="5641" color="EX-purple" />
    <node name="5473" row="1938" minCol="2044" maxCol="3525" minColSha="3162" maxColSha="9198" drainMin="3523" drainMax="3525" drainMinSha="5642" drainMaxSha="5645" color="EX-dark-purple" />
    <node name="241" row="1939" minCol="2045" maxCol="3526" minColSha="3163" maxColSha="9200" drainMin="3526" drainMax="3526" drainMinSha="5646" drainMaxSha="5647" color="EX-dark-red" />
    <node name="4014" row="1940" minCol="2046" maxCol="3527" minColSha="3164" maxColSha="9204" drainMin="3527" drainMax="3527" drainMinSha="5648" drainMaxSha="5649" color="EX-pale-green" />
    <node name="7672" row="1941" minCol="2047" maxCol="3529" minColSha="3167" maxColSha="9206" drainMin="3528" drainMax="3529" drainMinSha="5650" drainMaxSha="5652" color="EX-pale-blue" />
    <node name="2551" row="1942" minCol="2048" maxCol="2048" minColSha="3169" maxColSha="5653" drainMinSha="5653" drainMaxSha="5653" color="EX-dark-tan" />
    <node name="2967" row="1943" minCol="2049" maxCol="3533" minColSha="3171" maxColSha="9211" drainMin="3530" drainMax="3533" drainMinSha="5654" drainMaxSha="5661" color="EX-pale-blue-magenta" />
    <node name="1421" row="1944" minCol="2051" maxCol="3536" minColSha="3174" maxColSha="9218" drainMin="3534" drainMax="3536" drainMinSha="5662" drainMaxSha="5665" color="EX-pale-yellow orange" />
    <node name="4990" row="1945" minCol="2052" maxCol="3537" minColSha="3175" maxColSha="9219" drainMin="3537" drainMax="3537" drainMinSha="5666" drainMaxSha="5667" color="EX-medium-magenta" />
    <node name="8323" row="1946" minCol="2053" maxCol="3538" minColSha="3176" maxColSha="9220" drainMin="3538" drainMax="3538" drainMinSha="5668" drainMaxSha="5669" color="EX-pale-red" />
    <node name="2564" row="1947" minCol="2056" maxCol="3541" minColSha="3180" maxColSha="9227" drainMin="3539" drainMax="3541" drainMinSha="5670" drainMaxSha="5674" color="EX-pale-cyan" />
    <node name="5887" row="1948" minCol="2057" maxCol="3542" minColSha="3183" maxColSha="9229" drainMin="3542" drainMax="3542" drainMinSha="5675" drainMaxSha="5676" color="EX-pale-yellow-green" />
    <node name="7523" row="1949" minCol="2058" maxCol="3545" minColSha="3185" maxColSha="7092" drainMin="3543" drainMax="3545" drainMinSha="5677" drainMaxSha="5681" color="EX-pale-purple" />
    <node name="9631" row="1950" minCol="2059" maxCol="3547" minColSha="3186" maxColSha="9239" drainMin="3546" drainMax="3547" drainMinSha="5682" drainMaxSha="5685" color="EX-pale-magenta" />
    <node name="3775" row="1951" minCol="2060" maxCol="2060" minColSha="3188" maxColSha="5686" drainMinSha="5686" drainMaxSha="5686" color="EX-pale-red-orange" />
    <node name="7565" row="1952" minCol="2061" maxCol="3548" minColSha="3190" maxColSha="9243" drainMin="3548" drainMax="3548" drainMinSha="5687" drainMaxSha="5688" color="EX-blue" />
    <node name="9194" row="1953" minCol="2062" maxCol="3550" minColSha="3193" maxColSha="9249" drainMin="3549" drainMax="3550" drainMinSha="5689" drainMaxSha="5691" color="EX-orange" />
    <node name="1001" row="1954" minCol="2063" maxCol="3551" minColSha="3194" maxColSha="9251" drainMin="3551" drainMax="3551" drainMinSha="5692" drainMaxSha="5693" color="EX-dark-cyan" />
    <node name="3981" row="1955" minCol="2064" maxCol="3552" minColSha="3195" maxColSha="9255" drainMin="3552" drainMax="3552" drainMinSha="5694" drainMaxSha="5695" color="EX-red" />
    <node name="4673" row="1956" minCol="2065" maxCol="3554" minColSha="3197" maxColSha="9260" drainMin="3553" drainMax="3554" drainMinSha="5696" drainMaxSha="5699" color="EX-dark-orange" />
    <node name="9375" row="1957" minCol="2066" maxCol="2066" minColSha="3198" maxColSha="5700" drainMinSha="5700" drainMaxSha="5700" color="EX-dark-gray-purple" />
    <node name="8847" row="1958" minCol="2067" maxCol="3555" minColSha="3200" maxColSha="9261" drainMin="3555" drainMax="3555" drainMinSha="5701" drainMaxSha="5703" color="EX-cyan" />
    <node name="4381" row="1959" minCol="2068" maxCol="3556" minColSha="3201" maxColSha="9262" drainMin="3556" drainMax="3556" drainMinSha="5704" drainMaxSha="5705" color="EX-yellow-orange" />
    <node name="7492" row="1960" minCol="2069" maxCol="3561" minColSha="3204" maxColSha="9279" drainMin="3557" drainMax="3561" drainMinSha="5706" drainMaxSha="5711" color="EX-pure-blue" />
    <node name="7141" row="1961" minCol="2070" maxCol="3566" minColSha="3207" maxColSha="9282" drainMin="3562" drainMax="3566" drainMinSha="5712" drainMaxSha="5717" color="EX-dark-yellow-green" />
    <node name="4525" row="1962" minCol="2071" maxCol="3568" minColSha="3211" maxColSha="9287" drainMin="3567" drainMax="3568" drainMinSha="5718" drainMaxSha="5720" color="EX-dark-magenta" />
    <node name="3120" row="1963" minCol="2072" maxCol="3288" minColSha="3212" maxColSha="5722" drainMinSha="5721" drainMaxSha="5722" color="EX-dark-green" />
    <node name="6883" row="1964" minCol="2073" maxCol="3569" minColSha="3213" maxColSha="9288" drainMin="3569" drainMax="3569" drainMinSha="5723" drainMaxSha="5724" color="EX-blue-magenta" />
    <node name="694" row="1965" minCol="2075" maxCol="3573" minColSha="3218" maxColSha="9297" drainMin="3570" drainMax="3573" drainMinSha="5725" drainMaxSha="5729" color="EX-yellow-green" />
    <node name="1504" row="1966" minCol="2076" maxCol="3575" minColSha="3219" maxColSha="9081" drainMin="3574" drainMax="3575" drainMinSha="5730" drainMaxSha="5733" color="EX-magenta" />
    <node name="9799" row="1967" minCol="2077" maxCol="3577" minColSha="3220" maxColSha="9303" drainMin="3576" drainMax="3577" drainMinSha="5734" drainMaxSha="5736" color="EX-green" />
    <node name="6669" row="1968" minCol="2078" maxCol="2078" minColSha="3221" maxColSha="5737" drainMinSha="5737" drainMaxSha="5737" color="EX-yellow" />
    <node name="748" row="1969" minCol="2079" maxCol="2079" minColSha="3222" maxColSha="5738" drainMinSha="5738" drainMaxSha="5738" color="EX-purple" />
    <node name="1115" row="1970" minCol="2080" maxCol="3581" minColSha="3224" maxColSha="9315" drainMin="3578" drainMax="3581" drainMinSha="5739" drainMaxSha="5744" color="EX-dark-purple" />
    <node name="5341" row="1971" minCol="2081" maxCol="3583" minColSha="3225" maxColSha="9317" drainMin="3582" drainMax="3583" drainMinSha="5745" drainMaxSha="5747" color="EX-dark-red" />
    <node name="1679" row="1972" minCol="2082" maxCol="3585" minColSha="3227" maxColSha="9318" drainMin="3584" drainMax="3585" drainMinSha="5748" drainMaxSha="5750" color="EX-pale-green" />
    <node name="4746" row="1973" minCol="2083" maxCol="3589" minColSha="3229" maxColSha="9324" drainMin="3586" drainMax="3589" drainMinSha="5751" drainMaxSha="5755" color="EX-pale-blue" />
    <node name="1611" row="1974" minCol="2084" maxCol="3592" minColSha="3230" maxColSha="9328" drainMin="3590" drainMax="3592" drainMinSha="5756" drainMaxSha="5759" color="EX-dark-tan" />
    <node name="6450" row="1975" minCol="2085" maxCol="3594" minColSha="3231" maxColSha="9334" drainMin="3593" drainMax="3594" drainMinSha="5760" drainMaxSha="5762" color="EX-pale-blue-magenta" />
    <node name="2623" row="1976" minCol="2086" maxCol="3595" minColSha="3232" maxColSha="9336" drainMin="3595" drainMax="3595" drainMinSha="5763" drainMaxSha="5764" color="EX-pale-yellow orange" />
    <node name="4714" row="1977" minCol="2087" maxCol="3596" minColSha="3233" maxColSha="9340" drainMin="3596" drainMax="3596" drainMinSha="5765" drainMaxSha="5766" color="EX-medium-magenta" />
    <node name="7829" row="1978" minCol="2088" maxCol="3597" minColSha="3235" maxColSha="9343" drainMin="3597" drainMax="3597" drainMinSha="5767" drainMaxSha="5770" color="EX-pale-red" />
    <node name="9786" row="1979" minCol="2089" maxCol="3600" minColSha="3236" maxColSha="9355" drainMin="3598" drainMax="3600" drainMinSha="5771" drainMaxSha="5774" color="EX-pale-cyan" />
    <node name="8869" row="1980" minCol="2090" maxCol="3602" minColSha="3237" maxColSha="9361" drainMin="3601" drainMax="3602" drainMinSha="5775" drainMaxSha="5777" color="EX-pale-yellow-green" />
    <node name="6401" row="1981" minCol="2091" maxCol="3604" minColSha="3239" maxColSha="9367" drainMin="3603" drainMax="3604" drainMinSha="5778" drainMaxSha="5780" color="EX-pale-purple" />
    <node name="3031" row="1982" minCol="2093" maxCol="3606" minColSha="3242" maxColSha="9373" drainMin="3605" drainMax="3606" drainMinSha="5781" drainMaxSha="5783" color="EX-pale-magenta" />
    <node name="1613" row="1983" minCol="2094" maxCol="2094" minColSha="3243" maxColSha="5784" drainMinSha="5784" drainMaxSha="5784" color="EX-pale-red-orange" />
    <node name="3531" row="1984" minCol="2095" maxCol="3608" minColSha="3245" maxColSha="9379" drainMin="3607" drainMax="3608" drainMinSha="5785" drainMaxSha="5787" color="EX-blue" />
    <node name="6003" row="1985" minCol="2096" maxCol="3611" minColSha="3247" maxColSha="9388" drainMin="3609" drainMax="3611" drainMinSha="5788" drainMaxSha="5792" color="EX-orange" />
    <node name="5028" row="1986" minCol="2097" maxCol="2097" minColSha="3248" maxColSha="5793" drainMinSha="5793" drainMaxSha="5793" color="EX-dark-cyan" />
    <node name="4225" row="1987" minCol="2099" maxCol="3613" minColSha="3254" maxColSha="9394" drainMin="3612" drainMax="3613" drainMinSha="5794" drainMaxSha="5796" color="EX-red" />
    <node name="6830" row="1988" minCol="2100" maxCol="3614" minColSha="3255" maxColSha="9397" drainMin="3614" drainMax="3614" drainMinSha="5797" drainMaxSha="5798" color="EX-dark-orange" />
    <node name="2537" row="1989" minCol="2101" maxCol="3617" minColSha="3257" maxColSha="9408" drainMin="3615" drainMax="3617" drainMinSha="5799" drainMaxSha="5802" color="EX-dark-gray-purple" />
    <node name="4667" row="1990" minCol="2102" maxCol="3619" minColSha="3258" maxColSha="9410" drainMin="3618" drainMax="3619" drainMinSha="5803" drainMaxSha="5805" color="EX-cyan" />
    <node name="4942" row="1991" minCol="2103" maxCol="3620" minColSha="3260" maxColSha="9411" drainMin="3620" drainMax="3620" drainMinSha="5806" drainMaxSha="5807" color="EX-yellow-orange" />
    <node name="8594" row="1992" minCol="2105" maxCol="3623" minColSha="3266" maxColSha="9417" drainMin="3621" drainMax="3623" drainMinSha="5808" drainMaxSha="5811" color="EX-pure-blue" />
    <node name="3566" row="1993" minCol="2106" maxCol="3625" minColSha="3267" maxColSha="9426" drainMin="3624" drainMax="3625" drainMinSha="5812" drainMaxSha="5814" color="EX-dark-yellow-green" />
    <node name="964" row="1994" minCol="2107" maxCol="3627" minColSha="3268" maxColSha="9430" drainMin="3626" drainMax="3627" drainMinSha="5815" drainMaxSha="5817" color="EX-dark-magenta" />
    <node name="6055" row="1995" minCol="2108" maxCol="3629" minColSha="3270" maxColSha="9435" drainMin="3628" drainMax="3629" drainMinSha="5818" drainMaxSha="5821" color="EX-dark-green" />
    <node name="1497" row="1996" minCol="2109" maxCol="3630" minColSha="3271" maxColSha="9436" drainMin="3630" drainMax="3630" drainMinSha="5822" drainMaxSha="5823" color="EX-blue-magenta" />
    <node name="935" row="1997" minCol="2110" maxCol="3632" minColSha="3275" maxColSha="9443" drainMin="3631" drainMax="3632" drainMinSha="5824" drainMaxSha="5826" color="EX-yellow-green" />
    <node name="187" row="1998" minCol="2111" maxCol="3635" minColSha="3277" maxColSha="9451" drainMin="3633" drainMax="3635" drainMinSha="5827" drainMaxSha="5830" color="EX-magenta" />
    <node name="494" row="1999" minCol="2112" maxCol="3636" minColSha="3278" maxColSha="9453" drainMin="3636" drainMax="3636" drainMinSha="5831" drainMaxSha="5832" color="EX-green" />
    <node name="245" row="2000" minCol="2113" maxCol="3639" minColSha="3280" maxColSha="9460" drainMin="3637" drainMax="3639" drainMinSha="5833" drainMaxSha="5836" color="EX-yellow" />
    <node name="56" row="2001" minCol="2114" maxCol="2114" minColSha="3281" maxColSha="5837" drainMinSha="5837" drainMaxSha="5837" color="EX-purple" />
    <node name="9431" row="2002" minCol="2115" maxCol="3641" minColSha="3283" maxColSha="9461" drainMin="3640" drainMax="3641" drainMinSha="5838" drainMaxSha="5840" color="EX-dark-purple" />
    <node name="962" row="2003" minCol="2116" maxCol="3643" minColSha="3285" maxColSha="9465" drainMin="3642" drainMax="3643" drainMinSha="5841" drainMaxSha="5845" color="EX-dark-red" />
    <node name="8542" row="2004" minCol="2117" maxCol="3645" minColSha="3286" maxColSha="9466" drainMin="3644" drainMax="3645" drainMinSha="5846" drainMaxSha="5848" color="EX-pale-green" />
    <node name="3896" row="2005" minCol="2118" maxCol="2118" minColSha="3287" maxColSha="5849" drainMinSha="5849" drainMaxSha="5849" color="EX-pale-blue" />
    <node name="2672" row="2006" minCol="2119" maxCol="3647" minColSha="3289" maxColSha="9470" drainMin="3646" drainMax="3647" drainMinSha="5850" drainMaxSha="5852" color="EX-dark-tan" />
    <node name="7263" row="2007" minCol="2120" maxCol="3649" minColSha="3292" maxColSha="9473" drainMin="3648" drainMax="3649" drainMinSha="5853" drainMaxSha="5856" color="EX-pale-blue-magenta" />
    <node name="3084" row="2008" minCol="2121" maxCol="3650" minColSha="3293" maxColSha="9474" drainMin="3650" drainMax="3650" drainMinSha="5857" drainMaxSha="5858" color="EX-pale-yellow orange" />
    <node name="7378" row="2009" minCol="2122" maxCol="3651" minColSha="3294" maxColSha="9477" drainMin="3651" drainMax="3651" drainMinSha="5859" drainMaxSha="5860" color="EX-medium-magenta" />
    <node name="1840" row="2010" minCol="2123" maxCol="2123" minColSha="3296" maxColSha="5861" drainMinSha="5861" drainMaxSha="5861" color="EX-pale-red" />
    <node name="3604" row="2011" minCol="2124" maxCol="3654" minColSha="3300" maxColSha="9482" drainMin="3652" drainMax="3654" drainMinSha="5862" drainMaxSha="5865" color="EX-pale-cyan" />
    <node name="7045" row="2012" minCol="2125" maxCol="3221" minColSha="3301" maxColSha="5867" drainMinSha="5866" drainMaxSha="5867" color="EX-pale-yellow-green" />
    <node name="8789" row="2013" minCol="2126" maxCol="2126" minColSha="3303" maxColSha="5868" drainMinSha="5868" drainMaxSha="5868" color="EX-pale-purple" />
    <node name="3486" row="2014" minCol="2127" maxCol="3656" minColSha="3305" maxColSha="9486" drainMin="3655" drainMax="3656" drainMinSha="5869" drainMaxSha="5871" color="EX-pale-magenta" />
    <node name="3594" row="2015" minCol="2128" maxCol="2712" minColSha="3306" maxColSha="5873" drainMinSha="5872" drainMaxSha="5873" color="EX-pale-red-orange" />
    <node name="3833" row="2016" minCol="2129" maxCol="3657" minColSha="3307" maxColSha="6972" drainMin="3657" drainMax="3657" drainMinSha="5874" drainMaxSha="5875" color="EX-blue" />
    <node name="994" row="2017" minCol="2130" maxCol="2130" minColSha="3308" maxColSha="5876" drainMinSha="5876" drainMaxSha="5876" color="EX-orange" />
    <node name="3770" row="2018" minCol="2134" maxCol="3660" minColSha="3316" maxColSha="9494" drainMin="3658" drainMax="3660" drainMinSha="5877" drainMaxSha="5880" color="EX-dark-cyan" />
    <node name="5706" row="2019" minCol="2135" maxCol="3662" minColSha="3317" maxColSha="9501" drainMin="3661" drainMax="3662" drainMinSha="5881" drainMaxSha="5883" color="EX-red" />
    <node name="5157" row="2020" minCol="2136" maxCol="3663" minColSha="3319" maxColSha="9502" drainMin="3663" drainMax="3663" drainMinSha="5884" drainMaxSha="5885" color="EX-dark-orange" />
    <node name="1859" row="2021" minCol="2137" maxCol="3667" minColSha="3322" maxColSha="9508" drainMin="3664" drainMax="3667" drainMinSha="5886" drainMaxSha="5890" color="EX-dark-gray-purple" />
    <node name="4860" row="2022" minCol="2138" maxCol="3671" minColSha="3323" maxColSha="9522" drainMin="3668" drainMax="3671" drainMinSha="5891" drainMaxSha="5895" color="EX-cyan" />
    <node name="8837" row="2023" minCol="2139" maxCol="2139" minColSha="3324" maxColSha="5896" drainMinSha="5896" drainMaxSha="5896" color="EX-yellow-orange" />
    <node name="7607" row="2024" minCol="2141" maxCol="3673" minColSha="3327" maxColSha="9524" drainMin="3672" drainMax="3673" drainMinSha="5897" drainMaxSha="5899" color="EX-pure-blue" />
    <node name="3357" row="2025" minCol="2142" maxCol="3675" minColSha="3330" maxColSha="9529" drainMin="3674" drainMax="3675" drainMinSha="5900" drainMaxSha="5902" color="EX-dark-yellow-green" />
    <node name="9887" row="2026" minCol="2143" maxCol="3676" minColSha="3332" maxColSha="9531" drainMin="3676" drainMax="3676" drainMinSha="5903" drainMaxSha="5904" color="EX-dark-magenta" />
    <node name="155" row="2027" minCol="2145" maxCol="3678" minColSha="3335" maxColSha="9534" drainMin="3677" drainMax="3678" drainMinSha="5905" drainMaxSha="5907" color="EX-dark-green" />
    <node name="2329" row="2028" minCol="2146" maxCol="3679" minColSha="3336" maxColSha="5932" drainMin="3679" drainMax="3679" drainMinSha="5908" drainMaxSha="5909" color="EX-blue-magenta" />
    <node name="5533" row="2029" minCol="2147" maxCol="3681" minColSha="3338" maxColSha="9540" drainMin="3680" drainMax="3681" drainMinSha="5910" drainMaxSha="5912" color="EX-yellow-green" />
    <node name="8097" row="2030" minCol="2148" maxCol="2148" minColSha="3339" maxColSha="5913" drainMinSha="5913" drainMaxSha="5913" color="EX-magenta" />
    <node name="982" row="2031" minCol="2149" maxCol="2149" minColSha="3340" maxColSha="5914" drainMinSha="5914" drainMaxSha="5914" color="EX-green" />
    <node name="4315" row="2032" minCol="2151" maxCol="3682" minColSha="3343" maxColSha="7929" drainMin="3682" drainMax="3682" drainMinSha="5915" drainMaxSha="5916" color="EX-yellow" />
    <node name="5718" row="2033" minCol="2152" maxCol="2152" minColSha="3344" maxColSha="5917" drainMinSha="5917" drainMaxSha="5917" color="EX-purple" />
    <node name="9930" row="2034" minCol="2153" maxCol="3684" minColSha="3347" maxColSha="9545" drainMin="3683" drainMax="3684" drainMinSha="5918" drainMaxSha="5920" color="EX-dark-purple" />
    <node name="1324" row="2035" minCol="2155" maxCol="3686" minColSha="3350" maxColSha="9552" drainMin="3685" drainMax="3686" drainMinSha="5921" drainMaxSha="5923" color="EX-dark-red" />
    <node name="1361" row="2036" minCol="2156" maxCol="3689" minColSha="3352" maxColSha="9554" drainMin="3687" drainMax="3689" drainMinSha="5924" drainMaxSha="5927" color="EX-pale-green" />
    <node name="9995" row="2037" minCol="2157" maxCol="3691" minColSha="3353" maxColSha="9558" drainMin="3690" drainMax="3691" drainMinSha="5928" drainMaxSha="5930" color="EX-pale-blue" />
    <node name="8201" row="2038" minCol="2159" maxCol="3694" minColSha="3356" maxColSha="9565" drainMin="3692" drainMax="3694" drainMinSha="5931" drainMaxSha="5935" color="EX-dark-tan" />
    <node name="1133" row="2039" minCol="2160" maxCol="3696" minColSha="3357" maxColSha="9569" drainMin="3695" drainMax="3696" drainMinSha="5936" drainMaxSha="5938" color="EX-pale-blue-magenta" />
    <node name="7162" row="2040" minCol="2161" maxCol="2161" minColSha="3358" maxColSha="5939" drainMinSha="5939" drainMaxSha="5939" color="EX-pale-yellow orange" />
    <node name="7500" row="2041" minCol="2162" maxCol="2581" minColSha="3360" maxColSha="5941" drainMinSha="5940" drainMaxSha="5941" color="EX-medium-magenta" />
    <node name="637" row="2042" minCol="2164" maxCol="3697" minColSha="3368" maxColSha="8995" drainMin="3697" drainMax="3697" drainMinSha="5942" drainMaxSha="5943" color="EX-pale-red" />
    <node name="8445" row="2043" minCol="2165" maxCol="3698" minColSha="3369" maxColSha="9571" drainMin="3698" drainMax="3698" drainMinSha="5944" drainMaxSha="5945" color="EX-pale-cyan" />
    <node name="1356" row="2044" minCol="2166" maxCol="3701" minColSha="3371" maxColSha="9580" drainMin="3699" drainMax="3701" drainMinSha="5946" drainMaxSha="5949" color="EX-pale-yellow-green" />
    <node name="9274" row="2045" minCol="2168" maxCol="3704" minColSha="3375" maxColSha="9587" drainMin="3702" drainMax="3704" drainMinSha="5950" drainMaxSha="5953" color="EX-pale-purple" />
    <node name="3823" row="2046" minCol="2169" maxCol="3705" minColSha="3376" maxColSha="9588" drainMin="3705" drainMax="3705" drainMinSha="5954" drainMaxSha="5955" color="EX-pale-magenta" />
    <node name="572" row="2047" minCol="2170" maxCol="3271" minColSha="3377" maxColSha="5957" drainMinSha="5956" drainMaxSha="5957" color="EX-pale-red-orange" />
    <node name="343" row="2048" minCol="2171" maxCol="2171" minColSha="3378" maxColSha="5958" drainMinSha="5958" drainMaxSha="5958" color="EX-blue" />
    <node name="8186" row="2049" minCol="2172" maxCol="2172" minColSha="3380" maxColSha="5959" drainMinSha="5959" drainMaxSha="5959" color="EX-orange" />
    <node name="8858" row="2050" minCol="2173" maxCol="3708" minColSha="3382" maxColSha="9595" drainMin="3706" drainMax="3708" drainMinSha="5960" drainMaxSha="5963" color="EX-dark-cyan" />
    <node name="1232" row="2051" minCol="2174" maxCol="3710" minColSha="3384" maxColSha="9600" drainMin="3709" drainMax="3710" drainMinSha="5964" drainMaxSha="5966" color="EX-red" />
    <node name="2985" row="2052" minCol="2175" maxCol="3711" minColSha="3386" maxColSha="9601" drainMin="3711" drainMax="3711" drainMinSha="5967" drainMaxSha="5968" color="EX-dark-orange" />
    <node name="992" row="2053" minCol="2176" maxCol="3714" minColSha="3389" maxColSha="9611" drainMin="3712" drainMax="3714" drainMinSha="5969" drainMaxSha="5973" color="EX-dark-gray-purple" />
    <node name="3640" row="2054" minCol="2177" maxCol="2550" minColSha="3390" maxColSha="5975" drainMinSha="5974" drainMaxSha="5975" color="EX-cyan" />
    <node name="9669" row="2055" minCol="2178" maxCol="3716" minColSha="3392" maxColSha="9616" drainMin="3715" drainMax="3716" drainMinSha="5976" drainMaxSha="5978" color="EX-yellow-orange" />
    <node name="6105" row="2056" minCol="2179" maxCol="2179" minColSha="3393" maxColSha="5979" drainMinSha="5979" drainMaxSha="5979" color="EX-pure-blue" />
    <node name="5409" row="2057" minCol="2180" maxCol="3719" minColSha="3395" maxColSha="9627" drainMin="3717" drainMax="3719" drainMinSha="5980" drainMaxSha="5983" color="EX-dark-yellow-green" />
    <node name="7013" row="2058" minCol="2181" maxCol="3720" minColSha="3396" maxColSha="9630" drainMin="3720" drainMax="3720" drainMinSha="5984" drainMaxSha="5985" color="EX-dark-magenta" />
    <node name="4348" row="2059" minCol="2182" maxCol="2182" minColSha="3398" maxColSha="5986" drainMinSha="5986" drainMaxSha="5986" color="EX-dark-green" />
    <node name="164" row="2060" minCol="2183" maxCol="3721" minColSha="3400" maxColSha="9632" drainMin="3721" drainMax="3721" drainMinSha="5987" drainMaxSha="5988" color="EX-blue-magenta" />
    <node name="5097" row="2061" minCol="2184" maxCol="3723" minColSha="3402" maxColSha="9635" drainMin="3722" drainMax="3723" drainMinSha="5989" drainMaxSha="5992" color="EX-yellow-green" />
    <node name="4150" row="2062" minCol="2185" maxCol="2185" minColSha="3403" maxColSha="5993" drainMinSha="5993" drainMaxSha="5993" color="EX-magenta" />
    <node name="4937" row="2063" minCol="2186" maxCol="2186" minColSha="3405" maxColSha="5994" drainMinSha="5994" drainMaxSha="5994" color="EX-green" />
    <node name="7885" row="2064" minCol="2187" maxCol="3726" minColSha="3407" maxColSha="9642" drainMin="3724" drainMax="3726" drainMinSha="5995" drainMaxSha="5998" color="EX-yellow" />
    <node name="9014" row="2065" minCol="2188" maxCol="3729" minColSha="3408" maxColSha="9647" drainMin="3727" drainMax="3729" drainMinSha="5999" drainMaxSha="6002" color="EX-purple" />
    <node name="2360" row="2066" minCol="2189" maxCol="3730" minColSha="3409" maxColSha="9648" drainMin="3730" drainMax="3730" drainMinSha="6003" drainMaxSha="6004" color="EX-dark-purple" />
    <node name="670" row="2067" minCol="2190" maxCol="3731" minColSha="3410" maxColSha="9649" drainMin="3731" drainMax="3731" drainMinSha="6005" drainMaxSha="6006" color="EX-dark-red" />
    <node name="6034" row="2068" minCol="2192" maxCol="3732" minColSha="3413" maxColSha="9651" drainMin="3732" drainMax="3732" drainMinSha="6007" drainMaxSha="6008" color="EX-pale-green" />
    <node name="2949" row="2069" minCol="2193" maxCol="3734" minColSha="3415" maxColSha="9658" drainMin="3733" drainMax="3734" drainMinSha="6009" drainMaxSha="6011" color="EX-pale-blue" />
    <node name="5237" row="2070" minCol="2195" maxCol="3738" minColSha="3420" maxColSha="9666" drainMin="3735" drainMax="3738" drainMinSha="6012" drainMaxSha="6016" color="EX-dark-tan" />
    <node name="6464" row="2071" minCol="2196" maxCol="3740" minColSha="3421" maxColSha="9670" drainMin="3739" drainMax="3740" drainMinSha="6017" drainMaxSha="6019" color="EX-pale-blue-magenta" />
    <node name="7970" row="2072" minCol="2197" maxCol="3742" minColSha="3422" maxColSha="9675" drainMin="3741" drainMax="3742" drainMinSha="6020" drainMaxSha="6022" color="EX-pale-yellow orange" />
    <node name="9655" row="2073" minCol="2198" maxCol="3743" minColSha="3423" maxColSha="9677" drainMin="3743" drainMax="3743" drainMinSha="6023" drainMaxSha="6024" color="EX-medium-magenta" />
    <node name="6380" row="2074" minCol="2199" maxCol="2199" minColSha="3425" maxColSha="6025" drainMinSha="6025" drainMaxSha="6025" color="EX-pale-red" />
    <node name="1667" row="2075" minCol="2200" maxCol="3744" minColSha="3429" maxColSha="9679" drainMin="3744" drainMax="3744" drainMinSha="6026" drainMaxSha="6027" color="EX-pale-cyan" />
    <node name="8339" row="2076" minCol="2201" maxCol="3745" minColSha="3430" maxColSha="9681" drainMin="3745" drainMax="3745" drainMinSha="6028" drainMaxSha="6029" color="EX-pale-yellow-green" />
    <node name="240" row="2077" minCol="2202" maxCol="3749" minColSha="3433" maxColSha="9690" drainMin="3746" drainMax="3749" drainMinSha="6030" drainMaxSha="6034" color="EX-pale-purple" />
    <node name="5757" row="2078" minCol="2203" maxCol="3752" minColSha="3434" maxColSha="9695" drainMin="3750" drainMax="3752" drainMinSha="6035" drainMaxSha="6038" color="EX-pale-magenta" />
    <node name="8051" row="2079" minCol="2204" maxCol="3755" minColSha="3435" maxColSha="9700" drainMin="3753" drainMax="3755" drainMinSha="6039" drainMaxSha="6042" color="EX-pale-red-orange" />
    <node name="927" row="2080" minCol="2205" maxCol="2205" minColSha="3436" maxColSha="6043" drainMinSha="6043" drainMaxSha="6043" color="EX-blue" />
    <node name="5185" row="2081" minCol="2206" maxCol="3757" minColSha="3438" maxColSha="9706" drainMin="3756" drainMax="3757" drainMinSha="6044" drainMaxSha="6047" color="EX-orange" />
    <node name="208" row="2082" minCol="2207" maxCol="3759" minColSha="3439" maxColSha="9707" drainMin="3758" drainMax="3759" drainMinSha="6048" drainMaxSha="6050" color="EX-dark-cyan" />
    <node name="7088" row="2083" minCol="2208" maxCol="3761" minColSha="3440" maxColSha="9713" drainMin="3760" drainMax="3761" drainMinSha="6051" drainMaxSha="6053" color="EX-red" />
    <node name="5286" row="2084" minCol="2209" maxCol="3764" minColSha="3442" maxColSha="9720" drainMin="3762" drainMax="3764" drainMinSha="6054" drainMaxSha="6057" color="EX-dark-orange" />
    <node name="502" row="2085" minCol="2210" maxCol="3765" minColSha="3443" maxColSha="9722" drainMin="3765" drainMax="3765" drainMinSha="6058" drainMaxSha="6059" color="EX-dark-gray-purple" />
    <node name="5722" row="2086" minCol="2211" maxCol="3767" minColSha="3445" maxColSha="9728" drainMin="3766" drainMax="3767" drainMinSha="6060" drainMaxSha="6062" color="EX-cyan" />
    <node name="7449" row="2087" minCol="2212" maxCol="2212" minColSha="3446" maxColSha="6063" drainMinSha="6063" drainMaxSha="6063" color="EX-yellow-orange" />
    <node name="942" row="2088" minCol="2214" maxCol="3768" minColSha="3449" maxColSha="9731" drainMin="3768" drainMax="3768" drainMinSha="6064" drainMaxSha="6065" color="EX-pure-blue" />
    <node name="7402" row="2089" minCol="2216" maxCol="3771" minColSha="3452" maxColSha="9739" drainMin="3769" drainMax="3771" drainMinSha="6066" drainMaxSha="6069" color="EX-dark-yellow-green" />
    <node name="1529" row="2090" minCol="2217" maxCol="2217" minColSha="3453" maxColSha="6070" drainMinSha="6070" drainMaxSha="6070" color="EX-dark-magenta" />
    <node name="3474" row="2091" minCol="2218" maxCol="2218" minColSha="3454" maxColSha="6071" drainMinSha="6071" drainMaxSha="6071" color="EX-dark-green" />
    <node name="1087" row="2092" minCol="2219" maxCol="3776" minColSha="3456" maxColSha="9746" drainMin="3772" drainMax="3776" drainMinSha="6072" drainMaxSha="6077" color="EX-blue-magenta" />
    <node name="3270" row="2093" minCol="2220" maxCol="3780" minColSha="3457" maxColSha="9753" drainMin="3777" drainMax="3780" drainMinSha="6078" drainMaxSha="6082" color="EX-yellow-green" />
    <node name="4499" row="2094" minCol="2221" maxCol="3782" minColSha="3461" maxColSha="9757" drainMin="3781" drainMax="3782" drainMinSha="6083" drainMaxSha="6085" color="EX-magenta" />
    <node name="698" row="2095" minCol="2222" maxCol="3784" minColSha="3462" maxColSha="9760" drainMin="3783" drainMax="3784" drainMinSha="6086" drainMaxSha="6088" color="EX-green" />
    <node name="5715" row="2096" minCol="2223" maxCol="3785" minColSha="3463" maxColSha="9762" drainMin="3785" drainMax="3785" drainMinSha="6089" drainMaxSha="6090" color="EX-yellow" />
    <node name="2502" row="2097" minCol="2225" maxCol="3787" minColSha="3466" maxColSha="9763" drainMin="3786" drainMax="3787" drainMinSha="6091" drainMaxSha="6093" color="EX-purple" />
    <node name="838" row="2098" minCol="2226" maxCol="3789" minColSha="3467" maxColSha="9769" drainMin="3788" drainMax="3789" drainMinSha="6094" drainMaxSha="6096" color="EX-dark-purple" />
    <node name="5095" row="2099" minCol="2227" maxCol="3790" minColSha="3470" maxColSha="9772" drainMin="3790" drainMax="3790" drainMinSha="6097" drainMaxSha="6098" color="EX-dark-red" />
    <node name="9134" row="2100" minCol="2228" maxCol="2228" minColSha="3471" maxColSha="6099" drainMinSha="6099" drainMaxSha="6099" color="EX-pale-green" />
    <node name="3470" row="2101" minCol="2230" maxCol="3793" minColSha="3474" maxColSha="9782" drainMin="3791" drainMax="3793" drainMinSha="6100" drainMaxSha="6103" color="EX-pale-blue" />
    <node name="8345" row="2102" minCol="2232" maxCol="3796" minColSha="3478" maxColSha="9789" drainMin="3794" drainMax="3796" drainMinSha="6104" drainMaxSha="6107" color="EX-dark-tan" />
    <node name="8440" row="2103" minCol="2233" maxCol="3798" minColSha="3481" maxColSha="9794" drainMin="3797" drainMax="3798" drainMinSha="6108" drainMaxSha="6111" color="EX-pale-blue-magenta" />
    <node name="9828" row="2104" minCol="2234" maxCol="2234" minColSha="3482" maxColSha="6112" drainMinSha="6112" drainMaxSha="6112" color="EX-pale-yellow orange" />
    <node name="7304" row="2105" minCol="2235" maxCol="3801" minColSha="3484" maxColSha="9800" drainMin="3799" drainMax="3801" drainMinSha="6113" drainMaxSha="6117" color="EX-medium-magenta" />
    <node name="9894" row="2106" minCol="2236" maxCol="3802" minColSha="3485" maxColSha="9801" drainMin="3802" drainMax="3802" drainMinSha="6118" drainMaxSha="6119" color="EX-pale-red" />
    <node name="7257" row="2107" minCol="2237" maxCol="3806" minColSha="3487" maxColSha="9812" drainMin="3803" drainMax="3806" drainMinSha="6120" drainMaxSha="6124" color="EX-pale-cyan" />
    <node name="6219" row="2108" minCol="2238" maxCol="2238" minColSha="3488" maxColSha="6125" drainMinSha="6125" drainMaxSha="6125" color="EX-pale-yellow-green" />
    <node name="3572" row="2109" minCol="2239" maxCol="3810" minColSha="3490" maxColSha="9814" drainMin="3807" drainMax="3810" drainMinSha="6126" drainMaxSha="6130" color="EX-pale-purple" />
    <node name="9829" row="2110" minCol="2240" maxCol="3812" minColSha="3493" maxColSha="9821" drainMin="3811" drainMax="3812" drainMinSha="6131" drainMaxSha="6133" color="EX-pale-magenta" />
    <node name="1728" row="2111" minCol="2241" maxCol="2241" minColSha="3494" maxColSha="6134" drainMinSha="6134" drainMaxSha="6134" color="EX-pale-red-orange" />
    <node name="8812" row="2112" minCol="2242" maxCol="3815" minColSha="3497" maxColSha="9830" drainMin="3813" drainMax="3815" drainMinSha="6135" drainMaxSha="6138" color="EX-blue" />
    <node name="1815" row="2113" minCol="2243" maxCol="3818" minColSha="3499" maxColSha="9836" drainMin="3816" drainMax="3818" drainMinSha="6139" drainMaxSha="6142" color="EX-orange" />
    <node name="4731" row="2114" minCol="2244" maxCol="3819" minColSha="3500" maxColSha="9838" drainMin="3819" drainMax="3819" drainMinSha="6143" drainMaxSha="6144" color="EX-dark-cyan" />
    <node name="1415" row="2115" minCol="2245" maxCol="2245" minColSha="3501" maxColSha="6145" drainMinSha="6145" drainMaxSha="6145" color="EX-red" />
    <node name="7293" row="2116" minCol="2246" maxCol="3820" minColSha="3504" maxColSha="8091" drainMin="3820" drainMax="3820" drainMinSha="6146" drainMaxSha="6148" color="EX-dark-orange" />
    <node name="2676" row="2117" minCol="2247" maxCol="3821" minColSha="3506" maxColSha="9842" drainMin="3821" drainMax="3821" drainMinSha="6149" drainMaxSha="6150" color="EX-dark-gray-purple" />
    <node name="4527" row="2118" minCol="2249" maxCol="3824" minColSha="3510" maxColSha="9845" drainMin="3822" drainMax="3824" drainMinSha="6151" drainMaxSha="6156" color="EX-cyan" />
    <node name="4863" row="2119" minCol="2250" maxCol="2250" minColSha="3512" maxColSha="6157" drainMinSha="6157" drainMaxSha="6157" color="EX-yellow-orange" />
    <node name="106" row="2120" minCol="2251" maxCol="3825" minColSha="3514" maxColSha="9847" drainMin="3825" drainMax="3825" drainMinSha="6158" drainMaxSha="6159" color="EX-pure-blue" />
    <node name="8332" row="2121" minCol="2252" maxCol="3826" minColSha="3515" maxColSha="9852" drainMin="3826" drainMax="3826" drainMinSha="6160" drainMaxSha="6161" color="EX-dark-yellow-green" />
    <node name="9265" row="2122" minCol="2253" maxCol="3827" minColSha="3516" maxColSha="9855" drainMin="3827" drainMax="3827" drainMinSha="6162" drainMaxSha="6163" color="EX-dark-magenta" />
    <node name="2411" row="2123" minCol="2254" maxCol="2254" minColSha="3517" maxColSha="6164" drainMinSha="6164" drainMaxSha="6164" color="EX-dark-green" />
    <node name="8195" row="2124" minCol="2255" maxCol="3829" minColSha="3519" maxColSha="9865" drainMin="3828" drainMax="3829" drainMinSha="6165" drainMaxSha="6167" color="EX-blue-magenta" />
    <node name="6672" row="2125" minCol="2256" maxCol="3830" minColSha="3520" maxColSha="9867" drainMin="3830" drainMax="3830" drainMinSha="6168" drainMaxSha="6169" color="EX-yellow-green" />
    <node name="2217" row="2126" minCol="2257" maxCol="3832" minColSha="3522" maxColSha="9871" drainMin="3831" drainMax="3832" drainMinSha="6170" drainMaxSha="6172" color="EX-magenta" />
    <node name="7951" row="2127" minCol="2258" maxCol="3833" minColSha="3523" maxColSha="9873" drainMin="3833" drainMax="3833" drainMinSha="6173" drainMaxSha="6175" color="EX-green" />
    <node name="8387" row="2128" minCol="2259" maxCol="3835" minColSha="3524" maxColSha="9878" drainMin="3834" drainMax="3835" drainMinSha="6176" drainMaxSha="6178" color="EX-yellow" />
    <node name="1668" row="2129" minCol="2260" maxCol="3839" minColSha="3526" maxColSha="9884" drainMin="3836" drainMax="3839" drainMinSha="6179" drainMaxSha="6183" color="EX-purple" />
    <node name="2155" row="2130" minCol="2261" maxCol="3840" minColSha="3527" maxColSha="9885" drainMin="3840" drainMax="3840" drainMinSha="6184" drainMaxSha="6185" color="EX-dark-purple" />
    <node name="9351" row="2131" minCol="2262" maxCol="3843" minColSha="3532" maxColSha="9893" drainMin="3841" drainMax="3843" drainMinSha="6186" drainMaxSha="6190" color="EX-dark-red" />
    <node name="1926" row="2132" minCol="2263" maxCol="3844" minColSha="3533" maxColSha="9895" drainMin="3844" drainMax="3844" drainMinSha="6191" drainMaxSha="6192" color="EX-pale-green" />
    <node name="2704" row="2133" minCol="2264" maxCol="3845" minColSha="3537" maxColSha="9896" drainMin="3845" drainMax="3845" drainMinSha="6193" drainMaxSha="6195" color="EX-pale-blue" />
    <node name="2738" row="2134" minCol="2265" maxCol="3847" minColSha="3538" maxColSha="9900" drainMin="3846" drainMax="3847" drainMinSha="6196" drainMaxSha="6198" color="EX-dark-tan" />
    <node name="6336" row="2135" minCol="2266" maxCol="3849" minColSha="3541" maxColSha="9901" drainMin="3848" drainMax="3849" drainMinSha="6199" drainMaxSha="6202" color="EX-pale-blue-magenta" />
    <node name="1292" row="2136" minCol="2267" maxCol="3854" minColSha="3544" maxColSha="9909" drainMin="3850" drainMax="3854" drainMinSha="6203" drainMaxSha="6208" color="EX-pale-yellow orange" />
    <node name="8171" row="2137" minCol="2268" maxCol="3858" minColSha="3545" maxColSha="9915" drainMin="3855" drainMax="3858" drainMinSha="6209" drainMaxSha="6213" color="EX-medium-magenta" />
    <node name="258" row="2138" minCol="2269" maxCol="3859" minColSha="3546" maxColSha="9916" drainMin="3859" drainMax="3859" drainMinSha="6214" drainMaxSha="6215" color="EX-pale-red" />
    <node name="4226" row="2139" minCol="2270" maxCol="3860" minColSha="3547" maxColSha="9919" drainMin="3860" drainMax="3860" drainMinSha="6216" drainMaxSha="6217" color="EX-pale-cyan" />
    <node name="2165" row="2140" minCol="2272" maxCol="3862" minColSha="3551" maxColSha="8338" drainMin="3861" drainMax="3862" drainMinSha="6218" drainMaxSha="6220" color="EX-pale-yellow-green" />
    <node name="5423" row="2141" minCol="2276" maxCol="3863" minColSha="3558" maxColSha="9922" drainMin="3863" drainMax="3863" drainMinSha="6221" drainMaxSha="6222" color="EX-pale-purple" />
    <node name="3653" row="2142" minCol="2277" maxCol="2277" minColSha="3559" maxColSha="6223" drainMinSha="6223" drainMaxSha="6223" color="EX-pale-magenta" />
    <node name="2534" row="2143" minCol="2278" maxCol="3865" minColSha="3562" maxColSha="9928" drainMin="3864" drainMax="3865" drainMinSha="6224" drainMaxSha="6226" color="EX-pale-red-orange" />
    <node name="2563" row="2144" minCol="2279" maxCol="3867" minColSha="3563" maxColSha="9930" drainMin="3866" drainMax="3867" drainMinSha="6227" drainMaxSha="6229" color="EX-blue" />
    <node name="2096" row="2145" minCol="2280" maxCol="3868" minColSha="3564" maxColSha="9933" drainMin="3868" drainMax="3868" drainMinSha="6230" drainMaxSha="6231" color="EX-orange" />
    <node name="3088" row="2146" minCol="2281" maxCol="2281" minColSha="3566" maxColSha="6232" drainMinSha="6232" drainMaxSha="6232" color="EX-dark-cyan" />
    <node name="9204" row="2147" minCol="2282" maxCol="3869" minColSha="3568" maxColSha="8950" drainMin="3869" drainMax="3869" drainMinSha="6233" drainMaxSha="6234" color="EX-red" />
    <node name="5453" row="2148" minCol="2285" maxCol="3871" minColSha="3575" maxColSha="9942" drainMin="3870" drainMax="3871" drainMinSha="6235" drainMaxSha="6237" color="EX-dark-orange" />
    <node name="2514" row="2149" minCol="2287" maxCol="3873" minColSha="3579" maxColSha="9944" drainMin="3872" drainMax="3873" drainMinSha="6238" drainMaxSha="6240" color="EX-dark-gray-purple" />
    <node name="6351" row="2150" minCol="2288" maxCol="3875" minColSha="3581" maxColSha="9951" drainMin="3874" drainMax="3875" drainMinSha="6241" drainMaxSha="6243" color="EX-cyan" />
    <node name="7379" row="2151" minCol="2289" maxCol="3877" minColSha="3583" maxColSha="9956" drainMin="3876" drainMax="3877" drainMinSha="6244" drainMaxSha="6246" color="EX-yellow-orange" />
    <node name="117" row="2152" minCol="2290" maxCol="3881" minColSha="3586" maxColSha="9959" drainMin="3878" drainMax="3881" drainMinSha="6247" drainMaxSha="6251" color="EX-pure-blue" />
    <node name="4508" row="2153" minCol="2291" maxCol="3883" minColSha="3587" maxColSha="9965" drainMin="3882" drainMax="3883" drainMinSha="6252" drainMaxSha="6255" color="EX-dark-yellow-green" />
    <node name="1522" row="2154" minCol="2292" maxCol="3884" minColSha="3588" maxColSha="9966" drainMin="3884" drainMax="3884" drainMinSha="6256" drainMaxSha="6257" color="EX-dark-magenta" />
    <node name="3506" row="2155" minCol="2293" maxCol="2293" minColSha="3589" maxColSha="6258" drainMinSha="6258" drainMaxSha="6258" color="EX-dark-green" />
    <node name="4313" row="2156" minCol="2294" maxCol="3887" minColSha="3592" maxColSha="9977" drainMin="3885" drainMax="3887" drainMinSha="6259" drainMaxSha="6262" color="EX-blue-magenta" />
    <node name="3662" row="2157" minCol="2295" maxCol="3888" minColSha="3593" maxColSha="9979" drainMin="3888" drainMax="3888" drainMinSha="6263" drainMaxSha="6264" color="EX-yellow-green" />
    <node name="4144" row="2158" minCol="2296" maxCol="3890" minColSha="3595" maxColSha="9982" drainMin="3889" drainMax="3890" drainMinSha="6265" drainMaxSha="6267" color="EX-magenta" />
    <node name="692" row="2159" minCol="2297" maxCol="2920" minColSha="3596" maxColSha="6269" drainMinSha="6268" drainMaxSha="6269" color="EX-green" />
    <node name="876" row="2160" minCol="2298" maxCol="3891" minColSha="3597" maxColSha="9983" drainMin="3891" drainMax="3891" drainMinSha="6270" drainMaxSha="6271" color="EX-yellow" />
    <node name="5808" row="2161" minCol="2299" maxCol="3892" minColSha="3599" maxColSha="9987" drainMin="3892" drainMax="3892" drainMinSha="6272" drainMaxSha="6273" color="EX-purple" />
    <node name="3033" row="2162" minCol="2300" maxCol="2300" minColSha="3600" maxColSha="6274" drainMinSha="6274" drainMaxSha="6274" color="EX-dark-purple" />
    <node name="5471" row="2163" minCol="2301" maxCol="3895" minColSha="3602" maxColSha="10002" drainMin="3893" drainMax="3895" drainMinSha="6275" drainMaxSha="6278" color="EX-dark-red" />
    <node name="4948" row="2164" minCol="2302" maxCol="2302" minColSha="3603" maxColSha="6279" drainMinSha="6279" drainMaxSha="6279" color="EX-pale-green" />
    <node name="9140" row="2165" minCol="2303" maxCol="3897" minColSha="3605" maxColSha="10006" drainMin="3896" drainMax="3897" drainMinSha="6280" drainMaxSha="6283" color="EX-pale-blue" />
    <node name="2256" row="2166" minCol="2304" maxCol="3898" minColSha="3606" maxColSha="10007" drainMin="3898" drainMax="3898" drainMinSha="6284" drainMaxSha="6285" color="EX-dark-tan" />
    <node name="7937" row="2167" minCol="2305" maxCol="3900" minColSha="3608" maxColSha="10014" drainMin="3899" drainMax="3900" drainMinSha="6286" drainMaxSha="6288" color="EX-pale-blue-magenta" />
    <node name="2253" row="2168" minCol="2306" maxCol="3901" minColSha="3609" maxColSha="10016" drainMin="3901" drainMax="3901" drainMinSha="6289" drainMaxSha="6290" color="EX-pale-yellow orange" />
    <node name="973" row="2169" minCol="2307" maxCol="3902" minColSha="3610" maxColSha="10018" drainMin="3902" drainMax="3902" drainMinSha="6291" drainMaxSha="6292" color="EX-medium-magenta" />
[truncated: 4,323,286 more chars]
