# Supplementary material for: Combing the hairball with BioFabric: a new approach for visualization of large networks
Source: BMC Bioinformatics. 2012 Oct 27;13:275. doi: 10.1186/1471-2105-13-275 (PMC3574047; doi:10.1186/1471-2105-13-275)
Supplement: Additional file 3 — File Format: ZIP archive containing three BioFabric.bif (XML format) files. Title of Data: Random Networks for Case Study IV. Description of Data: These are the three random networks shown in Case Study IV. Unzip the file and extract the three files (er1060.bif, er1010.bif, ba2K.bif), each can then be loaded into BioFabric. [file 1471-2105-13-275-S3.zip › er1060.bif]

<BioFabric>
  <colors>
    <colorSet usage="nodes">
      <color color="EX-dark-red" r="200" g="80" b="80" />
      <color color="EX-yellow" r="255" g="255" b="0" />
      <color color="EX-pale-red-orange" r="255" g="223" b="197" />
      <color color="EX-pale-blue" r="146" g="255" b="255" />
      <color color="EX-pale-cyan" r="197" g="255" b="255" />
      <color color="EX-yellow-orange" r="255" g="219" b="0" />
      <color color="EX-dark-purple" r="110" g="80" b="200" />
      <color color="EX-dark-tan" r="237" g="190" b="119" />
      <color color="EX-blue-magenta" r="220" g="0" b="255" />
      <color color="EX-pale-magenta" r="255" g="197" b="255" />
      <color color="EX-yellow-green" r="220" g="255" b="0" />
      <color color="EX-dark-magenta" r="146" g="0" b="183" />
      <color color="EX-orange" r="255" g="147" b="0" />
      <color color="EX-pale-red" r="255" g="146" b="219" />
      <color color="EX-blue" r="0" g="217" b="255" />
      <color color="EX-purple" r="146" g="73" b="255" />
      <color color="EX-dark-green" r="56" g="183" b="0" />
      <color color="EX-pale-yellow orange" r="255" g="250" b="146" />
      <color color="EX-dark-yellow-green" r="164" g="183" b="0" />
      <color color="EX-red" r="255" g="0" b="0" />
      <color color="EX-pale-blue-magenta" r="209" g="146" b="255" />
      <color color="EX-pure-blue" r="1" g="0" b="255" />
      <color color="EX-dark-gray-purple" r="0" g="36" b="183" />
      <color color="EX-magenta" r="255" g="0" b="255" />
      <color color="EX-medium-magenta" r="237" g="119" b="237" />
      <color color="EX-pale-yellow-green" r="255" g="255" b="197" />
      <color color="EX-dark-cyan" r="0" g="144" b="183" />
      <color color="EX-green" r="1" g="255" b="0" />
      <color color="EX-dark-orange" r="183" g="132" b="0" />
      <color color="EX-pale-green" r="190" g="255" b="146" />
      <color color="EX-pale-purple" r="213" g="236" b="255" />
      <color color="EX-cyan" r="0" g="255" b="255" />
    </colorSet>
    <colorSet usage="links">
      <color color="EX-dark-red" r="98" g="39" b="39" />
      <color color="EX-yellow" r="178" g="142" b="0" />
      <color color="EX-pale-red-orange" r="161" g="109" b="97" />
      <color color="EX-pale-blue" r="71" g="128" b="143" />
      <color color="EX-pale-cyan" r="97" g="161" b="127" />
      <color color="EX-yellow-orange" r="178" g="107" b="0" />
      <color color="EX-dark-purple" r="54" g="39" b="98" />
      <color color="EX-dark-tan" r="116" g="93" b="58" />
      <color color="EX-blue-magenta" r="108" g="0" b="178" />
      <color color="EX-pale-magenta" r="148" g="97" b="161" />
      <color color="EX-yellow-green" r="108" g="178" b="0" />
      <color color="EX-dark-magenta" r="71" g="0" b="90" />
      <color color="EX-orange" r="178" g="72" b="0" />
      <color color="EX-pale-red" r="143" g="71" b="107" />
      <color color="EX-blue" r="0" g="106" b="178" />
      <color color="EX-purple" r="71" g="36" b="178" />
      <color color="EX-dark-green" r="27" g="90" b="0" />
      <color color="EX-pale-yellow orange" r="143" g="122" b="71" />
      <color color="EX-dark-yellow-green" r="80" g="90" b="0" />
      <color color="EX-red" r="178" g="0" b="0" />
      <color color="EX-pale-blue-magenta" r="102" g="71" b="143" />
      <color color="EX-pure-blue" r="1" g="0" b="178" />
      <color color="EX-dark-gray-purple" r="0" g="17" b="90" />
      <color color="EX-magenta" r="178" g="0" b="178" />
      <color color="EX-medium-magenta" r="116" g="58" b="116" />
      <color color="EX-pale-yellow-green" r="155" g="161" b="97" />
      <color color="EX-dark-cyan" r="0" g="71" b="90" />
      <color color="EX-green" r="1" g="178" b="0" />
      <color color="EX-dark-orange" r="90" g="64" b="0" />
      <color color="EX-pale-green" r="93" g="143" b="71" />
      <color color="EX-pale-purple" r="104" g="115" b="161" />
      <color color="EX-cyan" r="0" g="178" b="178" />
    </colorSet>
  </colors>
  <displayOptions />
  <nodes>
    <node name="7008" row="0" minCol="0" maxCol="27" minColSha="0" maxColSha="386" drainMin="0" drainMax="27" drainMinSha="0" drainMaxSha="27" color="EX-blue" />
    <node name="944" row="1" minCol="0" maxCol="45" minColSha="0" maxColSha="587" drainMin="28" drainMax="45" drainMinSha="28" drainMaxSha="46" color="EX-orange" />
    <node name="1136" row="2" minCol="1" maxCol="61" minColSha="1" maxColSha="792" drainMin="46" drainMax="61" drainMinSha="47" drainMaxSha="63" color="EX-dark-cyan" />
    <node name="7622" row="3" minCol="2" maxCol="77" minColSha="2" maxColSha="980" drainMin="62" drainMax="77" drainMinSha="64" drainMaxSha="80" color="EX-red" />
    <node name="9414" row="4" minCol="3" maxCol="93" minColSha="3" maxColSha="1177" drainMin="78" drainMax="93" drainMinSha="81" drainMaxSha="97" color="EX-dark-orange" />
    <node name="3395" row="5" minCol="4" maxCol="108" minColSha="4" maxColSha="1360" drainMin="94" drainMax="108" drainMinSha="98" drainMaxSha="113" color="EX-dark-gray-purple" />
    <node name="4166" row="6" minCol="5" maxCol="123" minColSha="5" maxColSha="1576" drainMin="109" drainMax="123" drainMinSha="114" drainMaxSha="129" color="EX-cyan" />
    <node name="8944" row="7" minCol="6" maxCol="138" minColSha="6" maxColSha="1778" drainMin="124" drainMax="138" drainMinSha="130" drainMaxSha="145" color="EX-yellow-orange" />
    <node name="122" row="8" minCol="7" maxCol="152" minColSha="7" maxColSha="1957" drainMin="139" drainMax="152" drainMinSha="146" drainMaxSha="160" color="EX-pure-blue" />
    <node name="3054" row="9" minCol="8" maxCol="166" minColSha="8" maxColSha="2149" drainMin="153" drainMax="166" drainMinSha="161" drainMaxSha="175" color="EX-dark-yellow-green" />
    <node name="5791" row="10" minCol="9" maxCol="180" minColSha="9" maxColSha="2315" drainMin="167" drainMax="180" drainMinSha="176" drainMaxSha="190" color="EX-dark-magenta" />
    <node name="6616" row="11" minCol="10" maxCol="194" minColSha="10" maxColSha="2522" drainMin="181" drainMax="194" drainMinSha="191" drainMaxSha="205" color="EX-dark-green" />
    <node name="9046" row="12" minCol="11" maxCol="208" minColSha="11" maxColSha="2698" drainMin="195" drainMax="208" drainMinSha="206" drainMaxSha="220" color="EX-blue-magenta" />
    <node name="5672" row="13" minCol="12" maxCol="220" minColSha="12" maxColSha="2860" drainMin="209" drainMax="220" drainMinSha="221" drainMaxSha="233" color="EX-yellow-green" />
    <node name="3097" row="14" minCol="13" maxCol="231" minColSha="13" maxColSha="2981" drainMin="221" drainMax="231" drainMinSha="234" drainMaxSha="245" color="EX-magenta" />
    <node name="3354" row="15" minCol="14" maxCol="242" minColSha="14" maxColSha="3121" drainMin="232" drainMax="242" drainMinSha="246" drainMaxSha="257" color="EX-green" />
    <node name="7380" row="16" minCol="15" maxCol="253" minColSha="15" maxColSha="3246" drainMin="243" drainMax="253" drainMinSha="258" drainMaxSha="269" color="EX-yellow" />
    <node name="7658" row="17" minCol="16" maxCol="264" minColSha="16" maxColSha="3367" drainMin="254" drainMax="264" drainMinSha="270" drainMaxSha="281" color="EX-purple" />
    <node name="8009" row="18" minCol="17" maxCol="275" minColSha="17" maxColSha="3505" drainMin="265" drainMax="275" drainMinSha="282" drainMaxSha="293" color="EX-dark-purple" />
    <node name="8941" row="19" minCol="18" maxCol="286" minColSha="18" maxColSha="3626" drainMin="276" drainMax="286" drainMinSha="294" drainMaxSha="305" color="EX-dark-red" />
    <node name="3101" row="20" minCol="19" maxCol="296" minColSha="19" maxColSha="3766" drainMin="287" drainMax="296" drainMinSha="306" drainMaxSha="316" color="EX-pale-green" />
    <node name="4257" row="21" minCol="20" maxCol="306" minColSha="20" maxColSha="3900" drainMin="297" drainMax="306" drainMinSha="317" drainMaxSha="327" color="EX-pale-blue" />
    <node name="6488" row="22" minCol="21" maxCol="316" minColSha="21" maxColSha="4023" drainMin="307" drainMax="316" drainMinSha="328" drainMaxSha="338" color="EX-dark-tan" />
    <node name="7168" row="23" minCol="22" maxCol="326" minColSha="22" maxColSha="4127" drainMin="317" drainMax="326" drainMinSha="339" drainMaxSha="349" color="EX-pale-blue-magenta" />
    <node name="8148" row="24" minCol="23" maxCol="335" minColSha="23" maxColSha="4239" drainMin="327" drainMax="335" drainMinSha="350" drainMaxSha="359" color="EX-pale-yellow orange" />
    <node name="9112" row="25" minCol="24" maxCol="344" minColSha="24" maxColSha="4369" drainMin="336" drainMax="344" drainMinSha="360" drainMaxSha="369" color="EX-medium-magenta" />
    <node name="9454" row="26" minCol="25" maxCol="352" minColSha="25" maxColSha="4473" drainMin="345" drainMax="352" drainMinSha="370" drainMaxSha="378" color="EX-pale-red" />
    <node name="9525" row="27" minCol="26" maxCol="357" minColSha="26" maxColSha="4550" drainMin="353" drainMax="357" drainMinSha="379" drainMaxSha="385" color="EX-pale-cyan" />
    <node name="3893" row="28" minCol="27" maxCol="362" minColSha="27" maxColSha="4606" drainMin="358" drainMax="362" drainMinSha="386" drainMaxSha="391" color="EX-pale-yellow-green" />
    <node name="2165" row="29" minCol="28" maxCol="377" minColSha="29" maxColSha="4819" drainMin="363" drainMax="377" drainMinSha="392" drainMaxSha="407" color="EX-pale-purple" />
    <node name="5026" row="30" minCol="29" maxCol="391" minColSha="30" maxColSha="4985" drainMin="378" drainMax="391" drainMinSha="408" drainMaxSha="422" color="EX-pale-magenta" />
    <node name="5485" row="31" minCol="30" maxCol="405" minColSha="31" maxColSha="5191" drainMin="392" drainMax="405" drainMinSha="423" drainMaxSha="437" color="EX-pale-red-orange" />
    <node name="1529" row="32" minCol="31" maxCol="417" minColSha="32" maxColSha="5317" drainMin="406" drainMax="417" drainMinSha="438" drainMaxSha="450" color="EX-blue" />
    <node name="7169" row="33" minCol="32" maxCol="429" minColSha="33" maxColSha="5460" drainMin="418" drainMax="429" drainMinSha="451" drainMaxSha="463" color="EX-orange" />
    <node name="4574" row="34" minCol="33" maxCol="440" minColSha="34" maxColSha="5595" drainMin="430" drainMax="440" drainMinSha="464" drainMaxSha="475" color="EX-dark-cyan" />
    <node name="8343" row="35" minCol="34" maxCol="451" minColSha="35" maxColSha="5747" drainMin="441" drainMax="451" drainMinSha="476" drainMaxSha="487" color="EX-red" />
    <node name="2179" row="36" minCol="35" maxCol="461" minColSha="36" maxColSha="5892" drainMin="452" drainMax="461" drainMinSha="488" drainMaxSha="498" color="EX-dark-orange" />
    <node name="5106" row="37" minCol="36" maxCol="471" minColSha="37" maxColSha="6010" drainMin="462" drainMax="471" drainMinSha="499" drainMaxSha="509" color="EX-dark-gray-purple" />
    <node name="6426" row="38" minCol="37" maxCol="481" minColSha="38" maxColSha="6126" drainMin="472" drainMax="481" drainMinSha="510" drainMaxSha="520" color="EX-cyan" />
    <node name="966" row="39" minCol="38" maxCol="491" minColSha="39" maxColSha="6255" drainMin="482" drainMax="491" drainMinSha="521" drainMaxSha="531" color="EX-yellow-orange" />
    <node name="3460" row="40" minCol="39" maxCol="500" minColSha="40" maxColSha="6372" drainMin="492" drainMax="500" drainMinSha="532" drainMaxSha="541" color="EX-pure-blue" />
    <node name="4640" row="41" minCol="40" maxCol="509" minColSha="41" maxColSha="6507" drainMin="501" drainMax="509" drainMinSha="542" drainMaxSha="551" color="EX-dark-yellow-green" />
    <node name="9266" row="42" minCol="41" maxCol="518" minColSha="42" maxColSha="6615" drainMin="510" drainMax="518" drainMinSha="552" drainMaxSha="561" color="EX-dark-magenta" />
    <node name="8294" row="43" minCol="42" maxCol="526" minColSha="43" maxColSha="6713" drainMin="519" drainMax="526" drainMinSha="562" drainMaxSha="570" color="EX-dark-green" />
    <node name="3932" row="44" minCol="43" maxCol="533" minColSha="44" maxColSha="6793" drainMin="527" drainMax="533" drainMinSha="571" drainMaxSha="578" color="EX-blue-magenta" />
    <node name="8882" row="45" minCol="44" maxCol="540" minColSha="45" maxColSha="6887" drainMin="534" drainMax="540" drainMinSha="579" drainMaxSha="586" color="EX-yellow-green" />
    <node name="2541" row="46" minCol="45" maxCol="546" minColSha="46" maxColSha="6971" drainMin="541" drainMax="546" drainMinSha="587" drainMaxSha="593" color="EX-magenta" />
    <node name="7201" row="47" minCol="46" maxCol="565" minColSha="48" maxColSha="7176" drainMin="547" drainMax="565" drainMinSha="594" drainMaxSha="613" color="EX-green" />
    <node name="1398" row="48" minCol="47" maxCol="581" minColSha="49" maxColSha="7399" drainMin="566" drainMax="581" drainMinSha="614" drainMaxSha="630" color="EX-yellow" />
    <node name="1977" row="49" minCol="48" maxCol="597" minColSha="50" maxColSha="7564" drainMin="582" drainMax="597" drainMinSha="631" drainMaxSha="647" color="EX-purple" />
    <node name="5184" row="50" minCol="49" maxCol="610" minColSha="51" maxColSha="7738" drainMin="598" drainMax="610" drainMinSha="648" drainMaxSha="661" color="EX-dark-purple" />
    <node name="5453" row="51" minCol="50" maxCol="623" minColSha="52" maxColSha="7857" drainMin="611" drainMax="623" drainMinSha="662" drainMaxSha="675" color="EX-dark-red" />
    <node name="7559" row="52" minCol="51" maxCol="636" minColSha="53" maxColSha="7992" drainMin="624" drainMax="636" drainMinSha="676" drainMaxSha="689" color="EX-pale-green" />
    <node name="4301" row="53" minCol="52" maxCol="648" minColSha="54" maxColSha="8110" drainMin="637" drainMax="648" drainMinSha="690" drainMaxSha="702" color="EX-pale-blue" />
    <node name="7308" row="54" minCol="53" maxCol="660" minColSha="55" maxColSha="8247" drainMin="649" drainMax="660" drainMinSha="703" drainMaxSha="715" color="EX-dark-tan" />
    <node name="2915" row="55" minCol="54" maxCol="671" minColSha="56" maxColSha="8372" drainMin="661" drainMax="671" drainMinSha="716" drainMaxSha="727" color="EX-pale-blue-magenta" />
    <node name="6952" row="56" minCol="55" maxCol="682" minColSha="57" maxColSha="8492" drainMin="672" drainMax="682" drainMinSha="728" drainMaxSha="739" color="EX-pale-yellow orange" />
    <node name="8778" row="57" minCol="56" maxCol="693" minColSha="58" maxColSha="8615" drainMin="683" drainMax="693" drainMinSha="740" drainMaxSha="751" color="EX-medium-magenta" />
    <node name="6815" row="58" minCol="57" maxCol="703" minColSha="59" maxColSha="8737" drainMin="694" drainMax="703" drainMinSha="752" drainMaxSha="762" color="EX-pale-red" />
    <node name="9153" row="59" minCol="58" maxCol="711" minColSha="60" maxColSha="8822" drainMin="704" drainMax="711" drainMinSha="763" drainMaxSha="772" color="EX-pale-cyan" />
    <node name="9223" row="60" minCol="59" maxCol="720" minColSha="61" maxColSha="8928" drainMin="712" drainMax="720" drainMinSha="773" drainMaxSha="782" color="EX-pale-yellow-green" />
    <node name="7104" row="61" minCol="60" maxCol="728" minColSha="62" maxColSha="9030" drainMin="721" drainMax="728" drainMinSha="783" drainMaxSha="791" color="EX-pale-purple" />
    <node name="9825" row="62" minCol="61" maxCol="736" minColSha="63" maxColSha="9109" drainMin="729" drainMax="736" drainMinSha="792" drainMaxSha="800" color="EX-pale-magenta" />
    <node name="3474" row="63" minCol="63" maxCol="753" minColSha="66" maxColSha="9281" drainMin="737" drainMax="753" drainMinSha="801" drainMaxSha="818" color="EX-pale-red-orange" />
    <node name="9940" row="64" minCol="64" maxCol="769" minColSha="67" maxColSha="9508" drainMin="754" drainMax="769" drainMinSha="819" drainMaxSha="835" color="EX-blue" />
    <node name="2550" row="65" minCol="65" maxCol="784" minColSha="68" maxColSha="9696" drainMin="770" drainMax="784" drainMinSha="836" drainMaxSha="851" color="EX-orange" />
    <node name="9884" row="66" minCol="66" maxCol="798" minColSha="69" maxColSha="9867" drainMin="785" drainMax="798" drainMinSha="852" drainMaxSha="866" color="EX-dark-cyan" />
    <node name="1476" row="67" minCol="67" maxCol="811" minColSha="70" maxColSha="10038" drainMin="799" drainMax="811" drainMinSha="867" drainMaxSha="880" color="EX-red" />
    <node name="1517" row="68" minCol="68" maxCol="823" minColSha="71" maxColSha="10179" drainMin="812" drainMax="823" drainMinSha="881" drainMaxSha="893" color="EX-dark-orange" />
    <node name="9272" row="69" minCol="69" maxCol="835" minColSha="72" maxColSha="10316" drainMin="824" drainMax="835" drainMinSha="894" drainMaxSha="906" color="EX-dark-gray-purple" />
    <node name="6637" row="70" minCol="70" maxCol="846" minColSha="73" maxColSha="10474" drainMin="836" drainMax="846" drainMinSha="907" drainMaxSha="918" color="EX-cyan" />
    <node name="4753" row="71" minCol="71" maxCol="856" minColSha="74" maxColSha="10597" drainMin="847" drainMax="856" drainMinSha="919" drainMaxSha="929" color="EX-yellow-orange" />
    <node name="6834" row="72" minCol="72" maxCol="866" minColSha="75" maxColSha="10708" drainMin="857" drainMax="866" drainMinSha="930" drainMaxSha="940" color="EX-pure-blue" />
    <node name="1188" row="73" minCol="73" maxCol="875" minColSha="76" maxColSha="10830" drainMin="867" drainMax="875" drainMinSha="941" drainMaxSha="950" color="EX-dark-yellow-green" />
    <node name="3578" row="74" minCol="74" maxCol="884" minColSha="77" maxColSha="10951" drainMin="876" drainMax="884" drainMinSha="951" drainMaxSha="960" color="EX-dark-magenta" />
    <node name="7533" row="75" minCol="75" maxCol="893" minColSha="78" maxColSha="11072" drainMin="885" drainMax="893" drainMinSha="961" drainMaxSha="970" color="EX-dark-green" />
    <node name="2327" row="76" minCol="76" maxCol="901" minColSha="79" maxColSha="11162" drainMin="894" drainMax="901" drainMinSha="971" drainMaxSha="979" color="EX-blue-magenta" />
    <node name="5015" row="77" minCol="77" maxCol="909" minColSha="80" maxColSha="11272" drainMin="902" drainMax="909" drainMinSha="980" drainMaxSha="988" color="EX-yellow-green" />
    <node name="6355" row="78" minCol="78" maxCol="928" minColSha="82" maxColSha="11447" drainMin="910" drainMax="928" drainMinSha="989" drainMaxSha="1008" color="EX-magenta" />
    <node name="5687" row="79" minCol="79" maxCol="946" minColSha="83" maxColSha="11654" drainMin="929" drainMax="946" drainMinSha="1009" drainMaxSha="1027" color="EX-green" />
    <node name="5246" row="80" minCol="80" maxCol="962" minColSha="84" maxColSha="11802" drainMin="947" drainMax="962" drainMinSha="1028" drainMaxSha="1044" color="EX-yellow" />
    <node name="2540" row="81" minCol="81" maxCol="975" minColSha="85" maxColSha="11925" drainMin="963" drainMax="975" drainMinSha="1045" drainMaxSha="1059" color="EX-purple" />
    <node name="4278" row="82" minCol="82" maxCol="989" minColSha="86" maxColSha="12085" drainMin="976" drainMax="989" drainMinSha="1060" drainMaxSha="1074" color="EX-dark-purple" />
    <node name="2240" row="83" minCol="83" maxCol="1001" minColSha="87" maxColSha="12247" drainMin="990" drainMax="1001" drainMinSha="1075" drainMaxSha="1088" color="EX-dark-red" />
    <node name="8663" row="84" minCol="84" maxCol="1012" minColSha="88" maxColSha="12394" drainMin="1002" drainMax="1012" drainMinSha="1089" drainMaxSha="1100" color="EX-pale-green" />
    <node name="1380" row="85" minCol="85" maxCol="1022" minColSha="89" maxColSha="12518" drainMin="1013" drainMax="1022" drainMinSha="1101" drainMaxSha="1111" color="EX-pale-blue" />
    <node name="3638" row="86" minCol="86" maxCol="1031" minColSha="90" maxColSha="12639" drainMin="1023" drainMax="1031" drainMinSha="1112" drainMaxSha="1122" color="EX-dark-tan" />
    <node name="2906" row="87" minCol="87" maxCol="1040" minColSha="91" maxColSha="12732" drainMin="1032" drainMax="1040" drainMinSha="1123" drainMaxSha="1132" color="EX-pale-blue-magenta" />
    <node name="1792" row="88" minCol="88" maxCol="1048" minColSha="92" maxColSha="12826" drainMin="1041" drainMax="1048" drainMinSha="1133" drainMaxSha="1141" color="EX-pale-yellow orange" />
    <node name="4028" row="89" minCol="89" maxCol="1056" minColSha="93" maxColSha="12913" drainMin="1049" drainMax="1056" drainMinSha="1142" drainMaxSha="1150" color="EX-medium-magenta" />
    <node name="5094" row="90" minCol="90" maxCol="1064" minColSha="94" maxColSha="13008" drainMin="1057" drainMax="1064" drainMinSha="1151" drainMaxSha="1159" color="EX-pale-red" />
    <node name="6927" row="91" minCol="91" maxCol="1072" minColSha="95" maxColSha="13117" drainMin="1065" drainMax="1072" drainMinSha="1160" drainMaxSha="1168" color="EX-pale-cyan" />
    <node name="2925" row="92" minCol="92" maxCol="1079" minColSha="96" maxColSha="13194" drainMin="1073" drainMax="1079" drainMinSha="1169" drainMaxSha="1176" color="EX-pale-yellow-green" />
    <node name="6274" row="93" minCol="93" maxCol="1082" minColSha="97" maxColSha="13203" drainMin="1080" drainMax="1082" drainMinSha="1177" drainMaxSha="1180" color="EX-pale-purple" />
    <node name="3696" row="94" minCol="94" maxCol="1100" minColSha="99" maxColSha="13419" drainMin="1083" drainMax="1100" drainMinSha="1181" drainMaxSha="1199" color="EX-pale-magenta" />
    <node name="9154" row="95" minCol="95" maxCol="1118" minColSha="100" maxColSha="13635" drainMin="1101" drainMax="1118" drainMinSha="1200" drainMaxSha="1218" color="EX-pale-red-orange" />
    <node name="3704" row="96" minCol="96" maxCol="1135" minColSha="101" maxColSha="13802" drainMin="1119" drainMax="1135" drainMinSha="1219" drainMaxSha="1236" color="EX-blue" />
    <node name="602" row="97" minCol="97" maxCol="1150" minColSha="102" maxColSha="13965" drainMin="1136" drainMax="1150" drainMinSha="1237" drainMaxSha="1252" color="EX-orange" />
    <node name="2702" row="98" minCol="98" maxCol="1163" minColSha="103" maxColSha="14111" drainMin="1151" drainMax="1163" drainMinSha="1253" drainMaxSha="1266" color="EX-dark-cyan" />
    <node name="3504" row="99" minCol="99" maxCol="1175" minColSha="104" maxColSha="14273" drainMin="1164" drainMax="1175" drainMinSha="1267" drainMaxSha="1279" color="EX-red" />
    <node name="8191" row="100" minCol="100" maxCol="1186" minColSha="105" maxColSha="14337" drainMin="1176" drainMax="1186" drainMinSha="1280" drainMaxSha="1291" color="EX-dark-orange" />
    <node name="9433" row="101" minCol="101" maxCol="1196" minColSha="106" maxColSha="14471" drainMin="1187" drainMax="1196" drainMinSha="1292" drainMaxSha="1303" color="EX-dark-gray-purple" />
    <node name="5847" row="102" minCol="102" maxCol="1206" minColSha="107" maxColSha="14584" drainMin="1197" drainMax="1206" drainMinSha="1304" drainMaxSha="1314" color="EX-cyan" />
    <node name="6975" row="103" minCol="103" maxCol="1216" minColSha="108" maxColSha="14694" drainMin="1207" drainMax="1216" drainMinSha="1315" drainMaxSha="1325" color="EX-yellow-orange" />
    <node name="1435" row="104" minCol="104" maxCol="1225" minColSha="109" maxColSha="14797" drainMin="1217" drainMax="1225" drainMinSha="1326" drainMaxSha="1335" color="EX-pure-blue" />
    <node name="6014" row="105" minCol="105" maxCol="1233" minColSha="110" maxColSha="14878" drainMin="1226" drainMax="1233" drainMinSha="1336" drainMaxSha="1344" color="EX-dark-yellow-green" />
    <node name="8758" row="106" minCol="106" maxCol="1240" minColSha="111" maxColSha="14954" drainMin="1234" drainMax="1240" drainMinSha="1345" drainMaxSha="1352" color="EX-dark-magenta" />
    <node name="6278" row="107" minCol="107" maxCol="1246" minColSha="112" maxColSha="15033" drainMin="1241" drainMax="1246" drainMinSha="1353" drainMaxSha="1359" color="EX-dark-green" />
    <node name="8895" row="108" minCol="108" maxCol="1252" minColSha="113" maxColSha="15099" drainMin="1247" drainMax="1252" drainMinSha="1360" drainMaxSha="1366" color="EX-blue-magenta" />
    <node name="6886" row="109" minCol="109" maxCol="1272" minColSha="115" maxColSha="15355" drainMin="1253" drainMax="1272" drainMinSha="1367" drainMaxSha="1387" color="EX-yellow-green" />
    <node name="999" row="110" minCol="110" maxCol="1289" minColSha="116" maxColSha="15570" drainMin="1273" drainMax="1289" drainMinSha="1388" drainMaxSha="1406" color="EX-magenta" />
    <node name="3295" row="111" minCol="111" maxCol="1304" minColSha="117" maxColSha="15733" drainMin="1290" drainMax="1304" drainMinSha="1407" drainMaxSha="1423" color="EX-green" />
    <node name="8516" row="112" minCol="112" maxCol="1320" minColSha="118" maxColSha="15909" drainMin="1305" drainMax="1320" drainMinSha="1424" drainMaxSha="1440" color="EX-yellow" />
    <node name="4732" row="113" minCol="113" maxCol="1335" minColSha="119" maxColSha="16064" drainMin="1321" drainMax="1335" drainMinSha="1441" drainMaxSha="1456" color="EX-purple" />
    <node name="2891" row="114" minCol="114" maxCol="1349" minColSha="120" maxColSha="16211" drainMin="1336" drainMax="1349" drainMinSha="1457" drainMaxSha="1471" color="EX-dark-purple" />
    <node name="9544" row="115" minCol="115" maxCol="1363" minColSha="121" maxColSha="16391" drainMin="1350" drainMax="1363" drainMinSha="1472" drainMaxSha="1486" color="EX-dark-red" />
    <node name="3426" row="116" minCol="116" maxCol="1376" minColSha="122" maxColSha="16528" drainMin="1364" drainMax="1376" drainMinSha="1487" drainMaxSha="1500" color="EX-pale-green" />
    <node name="7257" row="117" minCol="117" maxCol="1389" minColSha="123" maxColSha="16694" drainMin="1377" drainMax="1389" drainMinSha="1501" drainMaxSha="1514" color="EX-pale-blue" />
    <node name="4526" row="118" minCol="118" maxCol="1400" minColSha="124" maxColSha="16813" drainMin="1390" drainMax="1400" drainMinSha="1515" drainMaxSha="1527" color="EX-dark-tan" />
    <node name="7138" row="119" minCol="119" maxCol="1412" minColSha="125" maxColSha="16983" drainMin="1401" drainMax="1412" drainMinSha="1528" drainMaxSha="1540" color="EX-pale-blue-magenta" />
    <node name="9865" row="120" minCol="120" maxCol="1424" minColSha="126" maxColSha="17154" drainMin="1413" drainMax="1424" drainMinSha="1541" drainMaxSha="1553" color="EX-pale-yellow orange" />
    <node name="559" row="121" minCol="121" maxCol="1435" minColSha="127" maxColSha="17250" drainMin="1425" drainMax="1435" drainMinSha="1554" drainMaxSha="1565" color="EX-medium-magenta" />
    <node name="1995" row="122" minCol="122" maxCol="1444" minColSha="128" maxColSha="17357" drainMin="1436" drainMax="1444" drainMinSha="1566" drainMaxSha="1575" color="EX-pale-red" />
    <node name="6207" row="123" minCol="123" maxCol="1450" minColSha="129" maxColSha="17434" drainMin="1445" drainMax="1450" drainMinSha="1576" drainMaxSha="1582" color="EX-pale-cyan" />
    <node name="5421" row="124" minCol="124" maxCol="1475" minColSha="131" maxColSha="17739" drainMin="1451" drainMax="1475" drainMinSha="1583" drainMaxSha="1609" color="EX-pale-yellow-green" />
    <node name="5964" row="125" minCol="125" maxCol="1496" minColSha="132" maxColSha="17987" drainMin="1476" drainMax="1496" drainMinSha="1610" drainMaxSha="1632" color="EX-pale-purple" />
    <node name="5757" row="126" minCol="126" maxCol="1513" minColSha="133" maxColSha="18149" drainMin="1497" drainMax="1513" drainMinSha="1633" drainMaxSha="1650" color="EX-pale-magenta" />
    <node name="213" row="127" minCol="127" maxCol="1528" minColSha="134" maxColSha="18320" drainMin="1514" drainMax="1528" drainMinSha="1651" drainMaxSha="1666" color="EX-pale-red-orange" />
    <node name="1510" row="128" minCol="128" maxCol="1541" minColSha="135" maxColSha="18469" drainMin="1529" drainMax="1541" drainMinSha="1667" drainMaxSha="1680" color="EX-blue" />
    <node name="664" row="129" minCol="129" maxCol="1553" minColSha="136" maxColSha="18600" drainMin="1542" drainMax="1553" drainMinSha="1681" drainMaxSha="1693" color="EX-orange" />
    <node name="3329" row="130" minCol="130" maxCol="1564" minColSha="137" maxColSha="18720" drainMin="1554" drainMax="1564" drainMinSha="1694" drainMaxSha="1705" color="EX-dark-cyan" />
    <node name="806" row="131" minCol="131" maxCol="1575" minColSha="138" maxColSha="18841" drainMin="1565" drainMax="1575" drainMinSha="1706" drainMaxSha="1717" color="EX-red" />
    <node name="9205" row="132" minCol="132" maxCol="1586" minColSha="139" maxColSha="18962" drainMin="1576" drainMax="1586" drainMinSha="1718" drainMaxSha="1729" color="EX-dark-orange" />
    <node name="3205" row="133" minCol="133" maxCol="1595" minColSha="140" maxColSha="19083" drainMin="1587" drainMax="1595" drainMinSha="1730" drainMaxSha="1739" color="EX-dark-gray-purple" />
    <node name="6824" row="134" minCol="134" maxCol="1604" minColSha="141" maxColSha="19207" drainMin="1596" drainMax="1604" drainMinSha="1740" drainMaxSha="1749" color="EX-cyan" />
    <node name="9976" row="135" minCol="135" maxCol="1613" minColSha="142" maxColSha="19293" drainMin="1605" drainMax="1613" drainMinSha="1750" drainMaxSha="1759" color="EX-yellow-orange" />
    <node name="4348" row="136" minCol="136" maxCol="1621" minColSha="143" maxColSha="19369" drainMin="1614" drainMax="1621" drainMinSha="1760" drainMaxSha="1768" color="EX-pure-blue" />
    <node name="7625" row="137" minCol="137" maxCol="1629" minColSha="144" maxColSha="19451" drainMin="1622" drainMax="1629" drainMinSha="1769" drainMaxSha="1777" color="EX-dark-yellow-green" />
    <node name="5676" row="138" minCol="138" maxCol="1636" minColSha="145" maxColSha="19536" drainMin="1630" drainMax="1636" drainMinSha="1778" drainMaxSha="1785" color="EX-dark-magenta" />
    <node name="5399" row="139" minCol="139" maxCol="1654" minColSha="147" maxColSha="19754" drainMin="1637" drainMax="1654" drainMinSha="1786" drainMaxSha="1804" color="EX-dark-green" />
    <node name="1687" row="140" minCol="140" maxCol="1671" minColSha="148" maxColSha="19939" drainMin="1655" drainMax="1671" drainMinSha="1805" drainMaxSha="1822" color="EX-blue-magenta" />
    <node name="3143" row="141" minCol="141" maxCol="1687" minColSha="149" maxColSha="20112" drainMin="1672" drainMax="1687" drainMinSha="1823" drainMaxSha="1839" color="EX-yellow-green" />
    <node name="6066" row="142" minCol="142" maxCol="1702" minColSha="150" maxColSha="20303" drainMin="1688" drainMax="1702" drainMinSha="1840" drainMaxSha="1855" color="EX-magenta" />
    <node name="8331" row="143" minCol="143" maxCol="1716" minColSha="151" maxColSha="20473" drainMin="1703" drainMax="1716" drainMinSha="1856" drainMaxSha="1870" color="EX-green" />
    <node name="9151" row="144" minCol="144" maxCol="1730" minColSha="152" maxColSha="20646" drainMin="1717" drainMax="1730" drainMinSha="1871" drainMaxSha="1885" color="EX-yellow" />
    <node name="534" row="145" minCol="145" maxCol="1743" minColSha="153" maxColSha="20775" drainMin="1731" drainMax="1743" drainMinSha="1886" drainMaxSha="1899" color="EX-purple" />
    <node name="6879" row="146" minCol="146" maxCol="1755" minColSha="154" maxColSha="20893" drainMin="1744" drainMax="1755" drainMinSha="1900" drainMaxSha="1912" color="EX-dark-purple" />
    <node name="4701" row="147" minCol="147" maxCol="1766" minColSha="155" maxColSha="21009" drainMin="1756" drainMax="1766" drainMinSha="1913" drainMaxSha="1924" color="EX-dark-red" />
    <node name="4466" row="148" minCol="148" maxCol="1774" minColSha="156" maxColSha="21097" drainMin="1767" drainMax="1774" drainMinSha="1925" drainMaxSha="1933" color="EX-pale-green" />
    <node name="7413" row="149" minCol="149" maxCol="1782" minColSha="157" maxColSha="21192" drainMin="1775" drainMax="1782" drainMinSha="1934" drainMaxSha="1942" color="EX-pale-blue" />
    <node name="3903" row="150" minCol="150" maxCol="1788" minColSha="158" maxColSha="21262" drainMin="1783" drainMax="1788" drainMinSha="1943" drainMaxSha="1949" color="EX-dark-tan" />
    <node name="9983" row="151" minCol="151" maxCol="1794" minColSha="159" maxColSha="21326" drainMin="1789" drainMax="1794" drainMinSha="1950" drainMaxSha="1956" color="EX-pale-blue-magenta" />
    <node name="5916" row="152" minCol="152" maxCol="1799" minColSha="160" maxColSha="21375" drainMin="1795" drainMax="1799" drainMinSha="1957" drainMaxSha="1962" color="EX-pale-yellow orange" />
    <node name="2767" row="153" minCol="153" maxCol="1820" minColSha="162" maxColSha="21640" drainMin="1800" drainMax="1820" drainMinSha="1963" drainMaxSha="1985" color="EX-medium-magenta" />
    <node name="7499" row="154" minCol="154" maxCol="1836" minColSha="163" maxColSha="21779" drainMin="1821" drainMax="1836" drainMinSha="1986" drainMaxSha="2003" color="EX-pale-red" />
    <node name="9345" row="155" minCol="155" maxCol="1853" minColSha="164" maxColSha="21965" drainMin="1837" drainMax="1853" drainMinSha="2004" drainMaxSha="2021" color="EX-pale-cyan" />
    <node name="9699" row="156" minCol="156" maxCol="1867" minColSha="165" maxColSha="22094" drainMin="1854" drainMax="1867" drainMinSha="2022" drainMaxSha="2038" color="EX-pale-yellow-green" />
    <node name="5143" row="157" minCol="157" maxCol="1880" minColSha="166" maxColSha="22221" drainMin="1868" drainMax="1880" drainMinSha="2039" drainMaxSha="2053" color="EX-pale-purple" />
    <node name="9772" row="158" minCol="158" maxCol="1894" minColSha="167" maxColSha="22363" drainMin="1881" drainMax="1894" drainMinSha="2054" drainMaxSha="2068" color="EX-pale-magenta" />
    <node name="3511" row="159" minCol="159" maxCol="1907" minColSha="168" maxColSha="22542" drainMin="1895" drainMax="1907" drainMinSha="2069" drainMaxSha="2082" color="EX-pale-red-orange" />
    <node name="288" row="160" minCol="160" maxCol="1919" minColSha="169" maxColSha="22660" drainMin="1908" drainMax="1919" drainMinSha="2083" drainMaxSha="2095" color="EX-blue" />
    <node name="7859" row="161" minCol="161" maxCol="1930" minColSha="170" maxColSha="22755" drainMin="1920" drainMax="1930" drainMinSha="2096" drainMaxSha="2107" color="EX-orange" />
    <node name="9019" row="162" minCol="162" maxCol="1941" minColSha="171" maxColSha="22864" drainMin="1931" drainMax="1941" drainMinSha="2108" drainMaxSha="2119" color="EX-dark-cyan" />
    <node name="4600" row="163" minCol="163" maxCol="1950" minColSha="172" maxColSha="22950" drainMin="1942" drainMax="1950" drainMinSha="2120" drainMaxSha="2130" color="EX-red" />
    <node name="6149" row="164" minCol="164" maxCol="1958" minColSha="173" maxColSha="23046" drainMin="1951" drainMax="1958" drainMinSha="2131" drainMaxSha="2139" color="EX-dark-orange" />
    <node name="9606" row="165" minCol="165" maxCol="1966" minColSha="174" maxColSha="23146" drainMin="1959" drainMax="1966" drainMinSha="2140" drainMaxSha="2148" color="EX-dark-gray-purple" />
    <node name="419" row="166" minCol="166" maxCol="1973" minColSha="175" maxColSha="23228" drainMin="1967" drainMax="1973" drainMinSha="2149" drainMaxSha="2156" color="EX-cyan" />
    <node name="2963" row="167" minCol="167" maxCol="1987" minColSha="177" maxColSha="23342" drainMin="1974" drainMax="1987" drainMinSha="2157" drainMaxSha="2171" color="EX-yellow-orange" />
    <node name="5243" row="168" minCol="168" maxCol="2000" minColSha="178" maxColSha="23513" drainMin="1988" drainMax="2000" drainMinSha="2172" drainMaxSha="2186" color="EX-pure-blue" />
    <node name="7500" row="169" minCol="169" maxCol="2013" minColSha="179" maxColSha="23628" drainMin="2001" drainMax="2013" drainMinSha="2187" drainMaxSha="2200" color="EX-dark-yellow-green" />
    <node name="9291" row="170" minCol="170" maxCol="2025" minColSha="180" maxColSha="23769" drainMin="2014" drainMax="2025" drainMinSha="2201" drainMaxSha="2214" color="EX-dark-magenta" />
    <node name="9738" row="171" minCol="171" maxCol="2037" minColSha="181" maxColSha="23926" drainMin="2026" drainMax="2037" drainMinSha="2215" drainMaxSha="2228" color="EX-dark-green" />
    <node name="6295" row="172" minCol="172" maxCol="2049" minColSha="182" maxColSha="24073" drainMin="2038" drainMax="2049" drainMinSha="2229" drainMaxSha="2241" color="EX-blue-magenta" />
    <node name="5163" row="173" minCol="173" maxCol="2060" minColSha="183" maxColSha="24181" drainMin="2050" drainMax="2060" drainMinSha="2242" drainMaxSha="2253" color="EX-yellow-green" />
    <node name="7735" row="174" minCol="174" maxCol="2071" minColSha="184" maxColSha="24286" drainMin="2061" drainMax="2071" drainMinSha="2254" drainMaxSha="2265" color="EX-magenta" />
    <node name="4692" row="175" minCol="175" maxCol="2081" minColSha="185" maxColSha="24354" drainMin="2072" drainMax="2081" drainMinSha="2266" drainMaxSha="2276" color="EX-green" />
    <node name="8477" row="176" minCol="176" maxCol="2091" minColSha="186" maxColSha="24460" drainMin="2082" drainMax="2091" drainMinSha="2277" drainMaxSha="2287" color="EX-yellow" />
    <node name="18" row="177" minCol="177" maxCol="2100" minColSha="187" maxColSha="24536" drainMin="2092" drainMax="2100" drainMinSha="2288" drainMaxSha="2297" color="EX-purple" />
    <node name="4361" row="178" minCol="178" maxCol="2108" minColSha="188" maxColSha="24633" drainMin="2101" drainMax="2108" drainMinSha="2298" drainMaxSha="2306" color="EX-dark-purple" />
    <node name="4502" row="179" minCol="179" maxCol="2115" minColSha="189" maxColSha="24714" drainMin="2109" drainMax="2115" drainMinSha="2307" drainMaxSha="2314" color="EX-dark-red" />
    <node name="2713" row="180" minCol="180" maxCol="2120" minColSha="190" maxColSha="24754" drainMin="2116" drainMax="2120" drainMinSha="2315" drainMaxSha="2320" color="EX-pale-green" />
    <node name="3033" row="181" minCol="181" maxCol="2141" minColSha="192" maxColSha="24978" drainMin="2121" drainMax="2141" drainMinSha="2321" drainMaxSha="2342" color="EX-pale-blue" />
    <node name="1935" row="182" minCol="182" maxCol="2158" minColSha="193" maxColSha="25156" drainMin="2142" drainMax="2158" drainMinSha="2343" drainMaxSha="2360" color="EX-dark-tan" />
    <node name="564" row="183" minCol="183" maxCol="2172" minColSha="194" maxColSha="25279" drainMin="2159" drainMax="2172" drainMinSha="2361" drainMaxSha="2377" color="EX-pale-blue-magenta" />
    <node name="7734" row="184" minCol="184" maxCol="2187" minColSha="195" maxColSha="25453" drainMin="2173" drainMax="2187" drainMinSha="2378" drainMaxSha="2394" color="EX-pale-yellow orange" />
    <node name="1607" row="185" minCol="185" maxCol="2202" minColSha="196" maxColSha="25626" drainMin="2188" drainMax="2202" drainMinSha="2395" drainMaxSha="2410" color="EX-medium-magenta" />
    <node name="7575" row="186" minCol="186" maxCol="2217" minColSha="197" maxColSha="25780" drainMin="2203" drainMax="2217" drainMinSha="2411" drainMaxSha="2426" color="EX-pale-red" />
    <node name="9224" row="187" minCol="187" maxCol="2231" minColSha="198" maxColSha="25968" drainMin="2218" drainMax="2231" drainMinSha="2427" drainMaxSha="2442" color="EX-pale-cyan" />
    <node name="640" row="188" minCol="188" maxCol="2245" minColSha="199" maxColSha="26139" drainMin="2232" drainMax="2245" drainMinSha="2443" drainMaxSha="2457" color="EX-pale-yellow-green" />
    <node name="182" row="189" minCol="189" maxCol="2258" minColSha="200" maxColSha="26292" drainMin="2246" drainMax="2258" drainMinSha="2458" drainMaxSha="2471" color="EX-pale-purple" />
    <node name="7088" row="190" minCol="190" maxCol="2271" minColSha="201" maxColSha="26449" drainMin="2259" drainMax="2271" drainMinSha="2472" drainMaxSha="2485" color="EX-pale-magenta" />
    <node name="4928" row="191" minCol="191" maxCol="2283" minColSha="202" maxColSha="26570" drainMin="2272" drainMax="2283" drainMinSha="2486" drainMaxSha="2498" color="EX-pale-red-orange" />
    <node name="9392" row="192" minCol="192" maxCol="2294" minColSha="203" maxColSha="26706" drainMin="2284" drainMax="2294" drainMinSha="2499" drainMaxSha="2510" color="EX-blue" />
    <node name="3171" row="193" minCol="193" maxCol="2303" minColSha="204" maxColSha="26802" drainMin="2295" drainMax="2303" drainMinSha="2511" drainMaxSha="2521" color="EX-orange" />
    <node name="8608" row="194" minCol="194" maxCol="2313" minColSha="205" maxColSha="26934" drainMin="2304" drainMax="2313" drainMinSha="2522" drainMaxSha="2532" color="EX-dark-cyan" />
    <node name="4181" row="195" minCol="195" maxCol="2329" minColSha="207" maxColSha="27098" drainMin="2314" drainMax="2329" drainMinSha="2533" drainMaxSha="2549" color="EX-red" />
    <node name="8833" row="196" minCol="196" maxCol="2345" minColSha="208" maxColSha="27273" drainMin="2330" drainMax="2345" drainMinSha="2550" drainMaxSha="2566" color="EX-dark-orange" />
    <node name="7971" row="197" minCol="197" maxCol="2359" minColSha="209" maxColSha="27427" drainMin="2346" drainMax="2359" drainMinSha="2567" drainMaxSha="2582" color="EX-dark-gray-purple" />
    <node name="1169" row="198" minCol="198" maxCol="2373" minColSha="210" maxColSha="27560" drainMin="2360" drainMax="2373" drainMinSha="2583" drainMaxSha="2597" color="EX-cyan" />
    <node name="2454" row="199" minCol="199" maxCol="2384" minColSha="211" maxColSha="27669" drainMin="2374" drainMax="2384" drainMinSha="2598" drainMaxSha="2610" color="EX-yellow-orange" />
    <node name="4326" row="200" minCol="200" maxCol="2396" minColSha="212" maxColSha="27797" drainMin="2385" drainMax="2396" drainMinSha="2611" drainMaxSha="2623" color="EX-pure-blue" />
    <node name="9269" row="201" minCol="201" maxCol="2408" minColSha="213" maxColSha="27941" drainMin="2397" drainMax="2408" drainMinSha="2624" drainMaxSha="2636" color="EX-dark-yellow-green" />
    <node name="8382" row="202" minCol="202" maxCol="2419" minColSha="214" maxColSha="28060" drainMin="2409" drainMax="2419" drainMinSha="2637" drainMaxSha="2648" color="EX-dark-magenta" />
    <node name="8668" row="203" minCol="203" maxCol="2429" minColSha="215" maxColSha="28140" drainMin="2420" drainMax="2429" drainMinSha="2649" drainMaxSha="2660" color="EX-dark-green" />
    <node name="8699" row="204" minCol="204" maxCol="2440" minColSha="216" maxColSha="28261" drainMin="2430" drainMax="2440" drainMinSha="2661" drainMaxSha="2672" color="EX-blue-magenta" />
    <node name="2414" row="205" minCol="205" maxCol="2447" minColSha="217" maxColSha="28336" drainMin="2441" drainMax="2447" drainMinSha="2673" drainMaxSha="2681" color="EX-yellow-green" />
    <node name="9255" row="206" minCol="206" maxCol="2455" minColSha="218" maxColSha="28407" drainMin="2448" drainMax="2455" drainMinSha="2682" drainMaxSha="2690" color="EX-magenta" />
    <node name="1239" row="207" minCol="207" maxCol="2461" minColSha="219" maxColSha="28477" drainMin="2456" drainMax="2461" drainMinSha="2691" drainMaxSha="2697" color="EX-green" />
    <node name="1463" row="208" minCol="208" maxCol="2467" minColSha="220" maxColSha="28543" drainMin="2462" drainMax="2467" drainMinSha="2698" drainMaxSha="2704" color="EX-yellow" />
    <node name="5408" row="209" minCol="209" maxCol="2487" minColSha="222" maxColSha="28695" drainMin="2468" drainMax="2487" drainMinSha="2705" drainMaxSha="2725" color="EX-purple" />
    <node name="5974" row="210" minCol="210" maxCol="2502" minColSha="223" maxColSha="28831" drainMin="2488" drainMax="2502" drainMinSha="2726" drainMaxSha="2741" color="EX-dark-purple" />
    <node name="6525" row="211" minCol="211" maxCol="2516" minColSha="224" maxColSha="28959" drainMin="2503" drainMax="2516" drainMinSha="2742" drainMaxSha="2756" color="EX-dark-red" />
    <node name="4353" row="212" minCol="212" maxCol="2529" minColSha="225" maxColSha="29109" drainMin="2517" drainMax="2529" drainMinSha="2757" drainMaxSha="2770" color="EX-pale-green" />
    <node name="5285" row="213" minCol="213" maxCol="2542" minColSha="226" maxColSha="29267" drainMin="2530" drainMax="2542" drainMinSha="2771" drainMaxSha="2784" color="EX-pale-blue" />
    <node name="8551" row="214" minCol="214" maxCol="2555" minColSha="227" maxColSha="29440" drainMin="2543" drainMax="2555" drainMinSha="2785" drainMaxSha="2798" color="EX-dark-tan" />
    <node name="4189" row="215" minCol="215" maxCol="2567" minColSha="228" maxColSha="29567" drainMin="2556" drainMax="2567" drainMinSha="2799" drainMaxSha="2811" color="EX-pale-blue-magenta" />
    <node name="462" row="216" minCol="216" maxCol="2579" minColSha="229" maxColSha="29663" drainMin="2568" drainMax="2579" drainMinSha="2812" drainMaxSha="2824" color="EX-pale-yellow orange" />
    <node name="9363" row="217" minCol="217" maxCol="2590" minColSha="230" maxColSha="29787" drainMin="2580" drainMax="2590" drainMinSha="2825" drainMaxSha="2836" color="EX-medium-magenta" />
    <node name="9375" row="218" minCol="218" maxCol="2601" minColSha="231" maxColSha="29899" drainMin="2591" drainMax="2601" drainMinSha="2837" drainMaxSha="2848" color="EX-pale-red" />
    <node name="6400" row="219" minCol="219" maxCol="2611" minColSha="232" maxColSha="29990" drainMin="2602" drainMax="2611" drainMinSha="2849" drainMaxSha="2859" color="EX-pale-cyan" />
    <node name="6016" row="220" minCol="220" maxCol="2620" minColSha="233" maxColSha="30122" drainMin="2612" drainMax="2620" drainMinSha="2860" drainMaxSha="2869" color="EX-pale-yellow-green" />
    <node name="6721" row="221" minCol="222" maxCol="2636" minColSha="236" maxColSha="30269" drainMin="2621" drainMax="2636" drainMinSha="2870" drainMaxSha="2887" color="EX-pale-purple" />
    <node name="379" row="222" minCol="223" maxCol="2649" minColSha="237" maxColSha="30392" drainMin="2637" drainMax="2649" drainMinSha="2888" drainMaxSha="2901" color="EX-pale-magenta" />
    <node name="96" row="223" minCol="224" maxCol="2662" minColSha="238" maxColSha="30495" drainMin="2650" drainMax="2662" drainMinSha="2902" drainMaxSha="2915" color="EX-pale-red-orange" />
    <node name="6666" row="224" minCol="225" maxCol="2674" minColSha="239" maxColSha="30590" drainMin="2663" drainMax="2674" drainMinSha="2916" drainMaxSha="2928" color="EX-blue" />
    <node name="9384" row="225" minCol="226" maxCol="2685" minColSha="240" maxColSha="30683" drainMin="2675" drainMax="2685" drainMinSha="2929" drainMaxSha="2940" color="EX-orange" />
    <node name="4245" row="226" minCol="227" maxCol="2695" minColSha="241" maxColSha="30801" drainMin="2686" drainMax="2695" drainMinSha="2941" drainMaxSha="2951" color="EX-dark-cyan" />
    <node name="2826" row="227" minCol="228" maxCol="2704" minColSha="242" maxColSha="30880" drainMin="2696" drainMax="2704" drainMinSha="2952" drainMaxSha="2961" color="EX-red" />
    <node name="2873" row="228" minCol="229" maxCol="2713" minColSha="243" maxColSha="30942" drainMin="2705" drainMax="2713" drainMinSha="2962" drainMaxSha="2971" color="EX-dark-orange" />
    <node name="4916" row="229" minCol="230" maxCol="2721" minColSha="244" maxColSha="31014" drainMin="2714" drainMax="2721" drainMinSha="2972" drainMaxSha="2980" color="EX-dark-gray-purple" />
    <node name="8910" row="230" minCol="231" maxCol="2729" minColSha="245" maxColSha="31099" drainMin="2722" drainMax="2729" drainMinSha="2981" drainMaxSha="2989" color="EX-cyan" />
    <node name="9732" row="231" minCol="232" maxCol="2746" minColSha="247" maxColSha="31299" drainMin="2730" drainMax="2746" drainMinSha="2990" drainMaxSha="3007" color="EX-yellow-orange" />
    <node name="7459" row="232" minCol="233" maxCol="2760" minColSha="248" maxColSha="31446" drainMin="2747" drainMax="2760" drainMinSha="3008" drainMaxSha="3023" color="EX-pure-blue" />
    <node name="78" row="233" minCol="234" maxCol="2775" minColSha="249" maxColSha="31582" drainMin="2761" drainMax="2775" drainMinSha="3024" drainMaxSha="3039" color="EX-dark-yellow-green" />
    <node name="9343" row="234" minCol="235" maxCol="2789" minColSha="250" maxColSha="31741" drainMin="2776" drainMax="2789" drainMinSha="3040" drainMaxSha="3055" color="EX-dark-magenta" />
    <node name="8552" row="235" minCol="236" maxCol="2802" minColSha="251" maxColSha="31867" drainMin="2790" drainMax="2802" drainMinSha="3056" drainMaxSha="3069" color="EX-dark-green" />
    <node name="9505" row="236" minCol="237" maxCol="2812" minColSha="252" maxColSha="31948" drainMin="2803" drainMax="2812" drainMinSha="3070" drainMaxSha="3082" color="EX-blue-magenta" />
    <node name="9185" row="237" minCol="238" maxCol="2822" minColSha="253" maxColSha="32070" drainMin="2813" drainMax="2822" drainMinSha="3083" drainMaxSha="3093" color="EX-yellow-green" />
    <node name="6317" row="238" minCol="239" maxCol="2831" minColSha="254" maxColSha="32150" drainMin="2823" drainMax="2831" drainMinSha="3094" drainMaxSha="3103" color="EX-magenta" />
    <node name="1870" row="239" minCol="240" maxCol="2839" minColSha="255" maxColSha="32244" drainMin="2832" drainMax="2839" drainMinSha="3104" drainMaxSha="3112" color="EX-green" />
    <node name="1722" row="240" minCol="241" maxCol="2845" minColSha="256" maxColSha="32309" drainMin="2840" drainMax="2845" drainMinSha="3113" drainMaxSha="3120" color="EX-yellow" />
    <node name="7668" row="241" minCol="242" maxCol="2851" minColSha="257" maxColSha="32379" drainMin="2846" drainMax="2851" drainMinSha="3121" drainMaxSha="3127" color="EX-purple" />
    <node name="2371" row="242" minCol="244" maxCol="2868" minColSha="260" maxColSha="32536" drainMin="2852" drainMax="2868" drainMinSha="3128" drainMaxSha="3145" color="EX-dark-purple" />
    <node name="4453" row="243" minCol="245" maxCol="2884" minColSha="261" maxColSha="32656" drainMin="2869" drainMax="2884" drainMinSha="3146" drainMaxSha="3162" color="EX-dark-red" />
    <node name="2557" row="244" minCol="246" maxCol="2897" minColSha="262" maxColSha="32786" drainMin="2885" drainMax="2897" drainMinSha="3163" drainMaxSha="3176" color="EX-pale-green" />
    <node name="2398" row="245" minCol="247" maxCol="2909" minColSha="263" maxColSha="32882" drainMin="2898" drainMax="2909" drainMinSha="3177" drainMaxSha="3189" color="EX-pale-blue" />
    <node name="1112" row="246" minCol="248" maxCol="2920" minColSha="264" maxColSha="33009" drainMin="2910" drainMax="2920" drainMinSha="3190" drainMaxSha="3201" color="EX-dark-tan" />
    <node name="3003" row="247" minCol="249" maxCol="2929" minColSha="265" maxColSha="33087" drainMin="2921" drainMax="2929" drainMinSha="3202" drainMaxSha="3213" color="EX-pale-blue-magenta" />
    <node name="11" row="248" minCol="250" maxCol="2939" minColSha="266" maxColSha="33166" drainMin="2930" drainMax="2939" drainMinSha="3214" drainMaxSha="3224" color="EX-pale-yellow orange" />
    <node name="9059" row="249" minCol="251" maxCol="2949" minColSha="267" maxColSha="33300" drainMin="2940" drainMax="2949" drainMinSha="3225" drainMaxSha="3235" color="EX-medium-magenta" />
    <node name="5819" row="250" minCol="252" maxCol="2958" minColSha="268" maxColSha="33394" drainMin="2950" drainMax="2958" drainMinSha="3236" drainMaxSha="3245" color="EX-pale-red" />
    <node name="1302" row="251" minCol="253" maxCol="2964" minColSha="269" maxColSha="33439" drainMin="2959" drainMax="2964" drainMinSha="3246" drainMaxSha="3252" color="EX-pale-cyan" />
    <node name="3785" row="252" minCol="254" maxCol="2976" minColSha="271" maxColSha="33547" drainMin="2965" drainMax="2976" drainMinSha="3253" drainMaxSha="3266" color="EX-pale-yellow-green" />
    <node name="5599" row="253" minCol="255" maxCol="2989" minColSha="272" maxColSha="33701" drainMin="2977" drainMax="2989" drainMinSha="3267" drainMaxSha="3280" color="EX-pale-purple" />
    <node name="634" row="254" minCol="256" maxCol="3001" minColSha="273" maxColSha="33836" drainMin="2990" drainMax="3001" drainMinSha="3281" drainMaxSha="3293" color="EX-pale-magenta" />
    <node name="9214" row="255" minCol="257" maxCol="3013" minColSha="274" maxColSha="33956" drainMin="3002" drainMax="3013" drainMinSha="3294" drainMaxSha="3306" color="EX-pale-red-orange" />
    <node name="222" row="256" minCol="258" maxCol="3024" minColSha="275" maxColSha="34064" drainMin="3014" drainMax="3024" drainMinSha="3307" drainMaxSha="3318" color="EX-blue" />
    <node name="1357" row="257" minCol="259" maxCol="3033" minColSha="276" maxColSha="34151" drainMin="3025" drainMax="3033" drainMinSha="3319" drainMaxSha="3328" color="EX-orange" />
    <node name="1712" row="258" minCol="260" maxCol="3042" minColSha="277" maxColSha="34245" drainMin="3034" drainMax="3042" drainMinSha="3329" drainMaxSha="3338" color="EX-dark-cyan" />
    <node name="1781" row="259" minCol="261" maxCol="3051" minColSha="278" maxColSha="34373" drainMin="3043" drainMax="3051" drainMinSha="3339" drainMaxSha="3348" color="EX-red" />
    <node name="3581" row="260" minCol="262" maxCol="3059" minColSha="279" maxColSha="34431" drainMin="3052" drainMax="3059" drainMinSha="3349" drainMaxSha="3357" color="EX-dark-orange" />
    <node name="8543" row="261" minCol="263" maxCol="3066" minColSha="280" maxColSha="34496" drainMin="3060" drainMax="3066" drainMinSha="3358" drainMaxSha="3366" color="EX-dark-gray-purple" />
    <node name="8951" row="262" minCol="264" maxCol="3072" minColSha="281" maxColSha="34538" drainMin="3067" drainMax="3072" drainMinSha="3367" drainMaxSha="3373" color="EX-cyan" />
    <node name="7719" row="263" minCol="265" maxCol="3092" minColSha="283" maxColSha="34723" drainMin="3073" drainMax="3092" drainMinSha="3374" drainMaxSha="3394" color="EX-yellow-orange" />
    <node name="4778" row="264" minCol="266" maxCol="3108" minColSha="284" maxColSha="34813" drainMin="3093" drainMax="3108" drainMinSha="3395" drainMaxSha="3411" color="EX-pure-blue" />
    <node name="5846" row="265" minCol="267" maxCol="3121" minColSha="285" maxColSha="34949" drainMin="3109" drainMax="3121" drainMinSha="3412" drainMaxSha="3426" color="EX-dark-yellow-green" />
    <node name="9868" row="266" minCol="268" maxCol="3134" minColSha="286" maxColSha="35054" drainMin="3122" drainMax="3134" drainMinSha="3427" drainMaxSha="3440" color="EX-dark-magenta" />
    <node name="1439" row="267" minCol="269" maxCol="3146" minColSha="287" maxColSha="35160" drainMin="3135" drainMax="3146" drainMinSha="3441" drainMaxSha="3453" color="EX-dark-green" />
    <node name="2060" row="268" minCol="270" maxCol="3158" minColSha="288" maxColSha="35289" drainMin="3147" drainMax="3158" drainMinSha="3454" drainMaxSha="3466" color="EX-blue-magenta" />
    <node name="7038" row="269" minCol="271" maxCol="3167" minColSha="289" maxColSha="35404" drainMin="3159" drainMax="3167" drainMinSha="3467" drainMaxSha="3476" color="EX-yellow-green" />
    <node name="7113" row="270" minCol="272" maxCol="3176" minColSha="290" maxColSha="35521" drainMin="3168" drainMax="3176" drainMinSha="3477" drainMaxSha="3486" color="EX-magenta" />
    <node name="3724" row="271" minCol="273" maxCol="3184" minColSha="291" maxColSha="35615" drainMin="3177" drainMax="3184" drainMinSha="3487" drainMaxSha="3495" color="EX-green" />
    <node name="7907" row="272" minCol="274" maxCol="3192" minColSha="292" maxColSha="35718" drainMin="3185" drainMax="3192" drainMinSha="3496" drainMaxSha="3504" color="EX-yellow" />
    <node name="2528" row="273" minCol="275" maxCol="3199" minColSha="293" maxColSha="35759" drainMin="3193" drainMax="3199" drainMinSha="3505" drainMaxSha="3512" color="EX-purple" />
    <node name="4015" row="274" minCol="278" maxCol="3212" minColSha="297" maxColSha="35897" drainMin="3200" drainMax="3212" drainMinSha="3513" drainMaxSha="3528" color="EX-dark-purple" />
    <node name="947" row="275" minCol="279" maxCol="3227" minColSha="298" maxColSha="36035" drainMin="3213" drainMax="3227" drainMinSha="3529" drainMaxSha="3544" color="EX-dark-red" />
    <node name="1011" row="276" minCol="280" maxCol="3241" minColSha="299" maxColSha="36179" drainMin="3228" drainMax="3241" drainMinSha="3545" drainMaxSha="3559" color="EX-pale-green" />
    <node name="9849" row="277" minCol="281" maxCol="3255" minColSha="300" maxColSha="36301" drainMin="3242" drainMax="3255" drainMinSha="3560" drainMaxSha="3574" color="EX-pale-blue" />
    <node name="3366" row="278" minCol="282" maxCol="3268" minColSha="301" maxColSha="36458" drainMin="3256" drainMax="3268" drainMinSha="3575" drainMaxSha="3588" color="EX-dark-tan" />
    <node name="2899" row="279" minCol="283" maxCol="3280" minColSha="302" maxColSha="36591" drainMin="3269" drainMax="3280" drainMinSha="3589" drainMaxSha="3601" color="EX-pale-blue-magenta" />
    <node name="4806" row="280" minCol="284" maxCol="3291" minColSha="303" maxColSha="36689" drainMin="3281" drainMax="3291" drainMinSha="3602" drainMaxSha="3613" color="EX-pale-yellow orange" />
    <node name="8795" row="281" minCol="285" maxCol="3301" minColSha="304" maxColSha="36807" drainMin="3292" drainMax="3301" drainMinSha="3614" drainMaxSha="3625" color="EX-medium-magenta" />
    <node name="2241" row="282" minCol="286" maxCol="3311" minColSha="305" maxColSha="36928" drainMin="3302" drainMax="3311" drainMinSha="3626" drainMaxSha="3636" color="EX-pale-red" />
    <node name="1562" row="283" minCol="287" maxCol="3328" minColSha="307" maxColSha="37062" drainMin="3312" drainMax="3328" drainMinSha="3637" drainMaxSha="3654" color="EX-pale-cyan" />
    <node name="2738" row="284" minCol="288" maxCol="3344" minColSha="308" maxColSha="37178" drainMin="3329" drainMax="3344" drainMinSha="3655" drainMaxSha="3672" color="EX-pale-yellow-green" />
    <node name="8091" row="285" minCol="289" maxCol="3359" minColSha="309" maxColSha="37351" drainMin="3345" drainMax="3359" drainMinSha="3673" drainMaxSha="3689" color="EX-pale-purple" />
    <node name="3690" row="286" minCol="290" maxCol="3373" minColSha="310" maxColSha="37476" drainMin="3360" drainMax="3373" drainMinSha="3690" drainMaxSha="3705" color="EX-pale-magenta" />
    <node name="8976" row="287" minCol="291" maxCol="3387" minColSha="311" maxColSha="37558" drainMin="3374" drainMax="3387" drainMinSha="3706" drainMaxSha="3720" color="EX-pale-red-orange" />
    <node name="8379" row="288" minCol="292" maxCol="3399" minColSha="312" maxColSha="37659" drainMin="3388" drainMax="3399" drainMinSha="3721" drainMaxSha="3733" color="EX-blue" />
    <node name="5345" row="289" minCol="293" maxCol="3410" minColSha="313" maxColSha="37764" drainMin="3400" drainMax="3410" drainMinSha="3734" drainMaxSha="3745" color="EX-orange" />
    <node name="4828" row="290" minCol="294" maxCol="3420" minColSha="314" maxColSha="37842" drainMin="3411" drainMax="3420" drainMinSha="3746" drainMaxSha="3756" color="EX-dark-cyan" />
    <node name="882" row="291" minCol="295" maxCol="3428" minColSha="315" maxColSha="37901" drainMin="3421" drainMax="3428" drainMinSha="3757" drainMaxSha="3765" color="EX-red" />
    <node name="6094" row="292" minCol="296" maxCol="3433" minColSha="316" maxColSha="37924" drainMin="3429" drainMax="3433" drainMinSha="3766" drainMaxSha="3771" color="EX-dark-orange" />
    <node name="3141" row="293" minCol="297" maxCol="3450" minColSha="318" maxColSha="38068" drainMin="3434" drainMax="3450" drainMinSha="3772" drainMaxSha="3789" color="EX-dark-gray-purple" />
    <node name="9810" row="294" minCol="298" maxCol="3466" minColSha="319" maxColSha="38197" drainMin="3451" drainMax="3466" drainMinSha="3790" drainMaxSha="3807" color="EX-cyan" />
    <node name="815" row="295" minCol="299" maxCol="3481" minColSha="320" maxColSha="38396" drainMin="3467" drainMax="3481" drainMinSha="3808" drainMaxSha="3823" color="EX-yellow-orange" />
    <node name="1819" row="296" minCol="300" maxCol="3494" minColSha="321" maxColSha="38486" drainMin="3482" drainMax="3494" drainMinSha="3824" drainMaxSha="3837" color="EX-pure-blue" />
    <node name="2687" row="297" minCol="301" maxCol="3506" minColSha="322" maxColSha="38622" drainMin="3495" drainMax="3506" drainMinSha="3838" drainMaxSha="3850" color="EX-dark-yellow-green" />
    <node name="6154" row="298" minCol="302" maxCol="3518" minColSha="323" maxColSha="38746" drainMin="3507" drainMax="3518" drainMinSha="3851" drainMaxSha="3863" color="EX-dark-magenta" />
    <node name="6469" row="299" minCol="303" maxCol="3529" minColSha="324" maxColSha="38848" drainMin="3519" drainMax="3529" drainMinSha="3864" drainMaxSha="3876" color="EX-dark-green" />
    <node name="5045" row="300" minCol="304" maxCol="3540" minColSha="325" maxColSha="38925" drainMin="3530" drainMax="3540" drainMinSha="3877" drainMaxSha="3888" color="EX-blue-magenta" />
    <node name="5858" row="301" minCol="305" maxCol="3550" minColSha="326" maxColSha="39000" drainMin="3541" drainMax="3550" drainMinSha="3889" drainMaxSha="3899" color="EX-yellow-green" />
    <node name="3109" row="302" minCol="306" maxCol="3558" minColSha="327" maxColSha="39059" drainMin="3551" drainMax="3558" drainMinSha="3900" drainMaxSha="3909" color="EX-magenta" />
    <node name="5833" row="303" minCol="308" maxCol="3576" minColSha="330" maxColSha="39219" drainMin="3559" drainMax="3576" drainMinSha="3910" drainMaxSha="3928" color="EX-green" />
    <node name="6802" row="304" minCol="309" maxCol="3594" minColSha="331" maxColSha="39379" drainMin="3577" drainMax="3594" drainMinSha="3929" drainMaxSha="3947" color="EX-yellow" />
    <node name="1195" row="305" minCol="310" maxCol="3607" minColSha="332" maxColSha="39469" drainMin="3595" drainMax="3607" drainMinSha="3948" drainMaxSha="3963" color="EX-purple" />
    <node name="8427" row="306" minCol="311" maxCol="3619" minColSha="333" maxColSha="39577" drainMin="3608" drainMax="3619" drainMinSha="3964" drainMaxSha="3978" color="EX-dark-purple" />
    <node name="790" row="307" minCol="312" maxCol="3631" minColSha="334" maxColSha="39666" drainMin="3620" drainMax="3631" drainMinSha="3979" drainMaxSha="3991" color="EX-dark-red" />
    <node name="6268" row="308" minCol="313" maxCol="3641" minColSha="335" maxColSha="39771" drainMin="3632" drainMax="3641" drainMinSha="3992" drainMaxSha="4002" color="EX-pale-green" />
    <node name="7805" row="309" minCol="314" maxCol="3650" minColSha="336" maxColSha="39832" drainMin="3642" drainMax="3650" drainMinSha="4003" drainMaxSha="4013" color="EX-pale-blue" />
    <node name="2565" row="310" minCol="315" maxCol="3658" minColSha="337" maxColSha="39920" drainMin="3651" drainMax="3658" drainMinSha="4014" drainMaxSha="4022" color="EX-dark-tan" />
    <node name="3542" row="311" minCol="316" maxCol="3666" minColSha="338" maxColSha="40029" drainMin="3659" drainMax="3666" drainMinSha="4023" drainMaxSha="4031" color="EX-pale-blue-magenta" />
    <node name="403" row="312" minCol="318" maxCol="3682" minColSha="341" maxColSha="40131" drainMin="3667" drainMax="3682" drainMinSha="4032" drainMaxSha="4048" color="EX-pale-yellow orange" />
    <node name="6889" row="313" minCol="319" maxCol="3698" minColSha="342" maxColSha="40290" drainMin="3683" drainMax="3698" drainMinSha="4049" drainMaxSha="4065" color="EX-medium-magenta" />
    <node name="5199" row="314" minCol="320" maxCol="3708" minColSha="343" maxColSha="40413" drainMin="3699" drainMax="3708" drainMinSha="4066" drainMaxSha="4076" color="EX-pale-red" />
    <node name="6595" row="315" minCol="321" maxCol="3718" minColSha="344" maxColSha="40475" drainMin="3709" drainMax="3718" drainMinSha="4077" drainMaxSha="4087" color="EX-pale-cyan" />
    <node name="1256" row="316" minCol="322" maxCol="3726" minColSha="345" maxColSha="40565" drainMin="3719" drainMax="3726" drainMinSha="4088" drainMaxSha="4097" color="EX-pale-yellow-green" />
    <node name="2006" row="317" minCol="323" maxCol="3735" minColSha="346" maxColSha="40664" drainMin="3727" drainMax="3735" drainMinSha="4098" drainMaxSha="4107" color="EX-pale-purple" />
    <node name="8474" row="318" minCol="324" maxCol="3744" minColSha="347" maxColSha="40700" drainMin="3736" drainMax="3744" drainMinSha="4108" drainMaxSha="4117" color="EX-pale-magenta" />
    <node name="2780" row="319" minCol="325" maxCol="3752" minColSha="348" maxColSha="40786" drainMin="3745" drainMax="3752" drainMinSha="4118" drainMaxSha="4126" color="EX-pale-red-orange" />
    <node name="5146" row="320" minCol="326" maxCol="3758" minColSha="349" maxColSha="40838" drainMin="3753" drainMax="3758" drainMinSha="4127" drainMaxSha="4133" color="EX-blue" />
    <node name="9955" row="321" minCol="327" maxCol="3774" minColSha="351" maxColSha="40990" drainMin="3759" drainMax="3774" drainMinSha="4134" drainMaxSha="4150" color="EX-orange" />
    <node name="8619" row="322" minCol="328" maxCol="3789" minColSha="352" maxColSha="41116" drainMin="3775" drainMax="3789" drainMinSha="4151" drainMaxSha="4166" color="EX-dark-cyan" />
    <node name="8305" row="323" minCol="329" maxCol="3802" minColSha="353" maxColSha="41222" drainMin="3790" drainMax="3802" drainMinSha="4167" drainMaxSha="4181" color="EX-red" />
    <node name="8261" row="324" minCol="330" maxCol="3815" minColSha="354" maxColSha="41369" drainMin="3803" drainMax="3815" drainMinSha="4182" drainMaxSha="4195" color="EX-dark-orange" />
    <node name="4896" row="325" minCol="331" maxCol="3825" minColSha="355" maxColSha="41449" drainMin="3816" drainMax="3825" drainMinSha="4196" drainMaxSha="4207" color="EX-dark-gray-purple" />
    <node name="9427" row="326" minCol="332" maxCol="3836" minColSha="356" maxColSha="41545" drainMin="3826" drainMax="3836" drainMinSha="4208" drainMaxSha="4219" color="EX-cyan" />
    <node name="7310" row="327" minCol="333" maxCol="3845" minColSha="357" maxColSha="41638" drainMin="3837" drainMax="3845" drainMinSha="4220" drainMaxSha="4229" color="EX-yellow-orange" />
    <node name="8816" row="328" minCol="334" maxCol="3852" minColSha="358" maxColSha="41692" drainMin="3846" drainMax="3852" drainMinSha="4230" drainMaxSha="4238" color="EX-pure-blue" />
    <node name="1375" row="329" minCol="335" maxCol="3859" minColSha="359" maxColSha="41765" drainMin="3853" drainMax="3859" drainMinSha="4239" drainMaxSha="4246" color="EX-dark-yellow-green" />
    <node name="2591" row="330" minCol="336" maxCol="3878" minColSha="361" maxColSha="41901" drainMin="3860" drainMax="3878" drainMinSha="4247" drainMaxSha="4266" color="EX-dark-magenta" />
    <node name="9748" row="331" minCol="337" maxCol="3897" minColSha="362" maxColSha="42047" drainMin="3879" drainMax="3897" drainMinSha="4267" drainMaxSha="4286" color="EX-dark-green" />
    <node name="1198" row="332" minCol="338" maxCol="3912" minColSha="363" maxColSha="42175" drainMin="3898" drainMax="3912" drainMinSha="4287" drainMaxSha="4303" color="EX-blue-magenta" />
    <node name="1451" row="333" minCol="339" maxCol="3926" minColSha="364" maxColSha="42248" drainMin="3913" drainMax="3926" drainMinSha="4304" drainMaxSha="4319" color="EX-yellow-green" />
    <node name="1610" row="334" minCol="340" maxCol="3939" minColSha="365" maxColSha="42348" drainMin="3927" drainMax="3939" drainMinSha="4320" drainMaxSha="4334" color="EX-magenta" />
    <node name="217" row="335" minCol="341" maxCol="3950" minColSha="366" maxColSha="42441" drainMin="3940" drainMax="3950" drainMinSha="4335" drainMaxSha="4347" color="EX-green" />
    <node name="4236" row="336" minCol="342" maxCol="3960" minColSha="367" maxColSha="42538" drainMin="3951" drainMax="3960" drainMinSha="4348" drainMaxSha="4358" color="EX-yellow" />
    <node name="8683" row="337" minCol="343" maxCol="3968" minColSha="368" maxColSha="42625" drainMin="3961" drainMax="3968" drainMinSha="4359" drainMaxSha="4368" color="EX-purple" />
    <node name="1791" row="338" minCol="344" maxCol="3973" minColSha="369" maxColSha="42649" drainMin="3969" drainMax="3973" drainMinSha="4369" drainMaxSha="4374" color="EX-dark-purple" />
    <node name="6153" row="339" minCol="345" maxCol="3989" minColSha="371" maxColSha="42759" drainMin="3974" drainMax="3989" drainMinSha="4375" drainMaxSha="4391" color="EX-dark-red" />
    <node name="8519" row="340" minCol="346" maxCol="4002" minColSha="372" maxColSha="42865" drainMin="3990" drainMax="4002" drainMinSha="4392" drainMaxSha="4407" color="EX-pale-green" />
    <node name="8748" row="341" minCol="347" maxCol="4016" minColSha="373" maxColSha="42965" drainMin="4003" drainMax="4016" drainMinSha="4408" drainMaxSha="4422" color="EX-pale-blue" />
    <node name="9763" row="342" minCol="348" maxCol="4028" minColSha="374" maxColSha="43062" drainMin="4017" drainMax="4028" drainMinSha="4423" drainMaxSha="4437" color="EX-dark-tan" />
    <node name="821" row="343" minCol="349" maxCol="4038" minColSha="375" maxColSha="43151" drainMin="4029" drainMax="4038" drainMinSha="4438" drainMaxSha="4450" color="EX-pale-blue-magenta" />
    <node name="3553" row="344" minCol="350" maxCol="4049" minColSha="376" maxColSha="43269" drainMin="4039" drainMax="4049" drainMinSha="4451" drainMaxSha="4462" color="EX-pale-yellow orange" />
    <node name="1101" row="345" minCol="351" maxCol="4058" minColSha="377" maxColSha="43313" drainMin="4050" drainMax="4058" drainMinSha="4463" drainMaxSha="4472" color="EX-medium-magenta" />
    <node name="3364" row="346" minCol="352" maxCol="4067" minColSha="378" maxColSha="43384" drainMin="4059" drainMax="4067" drainMinSha="4473" drainMaxSha="4482" color="EX-pale-red" />
    <node name="137" row="347" minCol="353" maxCol="4086" minColSha="381" maxColSha="43582" drainMin="4068" drainMax="4086" drainMinSha="4483" drainMaxSha="4503" color="EX-pale-cyan" />
    <node name="5077" row="348" minCol="354" maxCol="4100" minColSha="382" maxColSha="43669" drainMin="4087" drainMax="4100" drainMinSha="4504" drainMaxSha="4519" color="EX-pale-yellow-green" />
    <node name="7417" row="349" minCol="355" maxCol="4115" minColSha="383" maxColSha="43802" drainMin="4101" drainMax="4115" drainMinSha="4520" drainMaxSha="4535" color="EX-pale-purple" />
    <node name="106" row="350" minCol="356" maxCol="4128" minColSha="384" maxColSha="43895" drainMin="4116" drainMax="4128" drainMinSha="4536" drainMaxSha="4549" color="EX-pale-magenta" />
    <node name="854" row="351" minCol="357" maxCol="4133" minColSha="385" maxColSha="43920" drainMin="4129" drainMax="4133" drainMinSha="4550" drainMaxSha="4555" color="EX-pale-red-orange" />
    <node name="8404" row="352" minCol="358" maxCol="4146" minColSha="387" maxColSha="44028" drainMin="4134" drainMax="4146" drainMinSha="4556" drainMaxSha="4570" color="EX-blue" />
    <node name="7867" row="353" minCol="359" maxCol="4158" minColSha="388" maxColSha="44153" drainMin="4147" drainMax="4158" drainMinSha="4571" drainMaxSha="4583" color="EX-orange" />
    <node name="4130" row="354" minCol="360" maxCol="4168" minColSha="389" maxColSha="44234" drainMin="4159" drainMax="4168" drainMinSha="4584" drainMaxSha="4594" color="EX-dark-cyan" />
    <node name="4419" row="355" minCol="361" maxCol="4177" minColSha="390" maxColSha="44301" drainMin="4169" drainMax="4177" drainMinSha="4595" drainMaxSha="4605" color="EX-red" />
    <node name="720" row="356" minCol="362" maxCol="4186" minColSha="391" maxColSha="44397" drainMin="4178" drainMax="4186" drainMinSha="4606" drainMaxSha="4615" color="EX-dark-orange" />
    <node name="1972" row="357" minCol="363" maxCol="4207" minColSha="393" maxColSha="44583" drainMin="4187" drainMax="4207" drainMinSha="4616" drainMaxSha="4637" color="EX-dark-gray-purple" />
    <node name="143" row="358" minCol="364" maxCol="4224" minColSha="394" maxColSha="44709" drainMin="4208" drainMax="4224" drainMinSha="4638" drainMaxSha="4655" color="EX-cyan" />
    <node name="6265" row="359" minCol="365" maxCol="4241" minColSha="395" maxColSha="44854" drainMin="4225" drainMax="4241" drainMinSha="4656" drainMaxSha="4673" color="EX-yellow-orange" />
    <node name="8854" row="360" minCol="366" maxCol="4256" minColSha="396" maxColSha="44982" drainMin="4242" drainMax="4256" drainMinSha="4674" drainMaxSha="4689" color="EX-pure-blue" />
    <node name="1215" row="361" minCol="367" maxCol="4269" minColSha="397" maxColSha="45062" drainMin="4257" drainMax="4269" drainMinSha="4690" drainMaxSha="4704" color="EX-dark-yellow-green" />
    <node name="184" row="362" minCol="368" maxCol="4283" minColSha="398" maxColSha="45172" drainMin="4270" drainMax="4283" drainMinSha="4705" drainMaxSha="4719" color="EX-dark-magenta" />
    <node name="4134" row="363" minCol="369" maxCol="4295" minColSha="399" maxColSha="45255" drainMin="4284" drainMax="4295" drainMinSha="4720" drainMaxSha="4733" color="EX-dark-green" />
    <node name="5713" row="364" minCol="370" maxCol="4307" minColSha="400" maxColSha="45347" drainMin="4296" drainMax="4307" drainMinSha="4734" drainMaxSha="4747" color="EX-blue-magenta" />
    <node name="6117" row="365" minCol="371" maxCol="4320" minColSha="401" maxColSha="45459" drainMin="4308" drainMax="4320" drainMinSha="4748" drainMaxSha="4761" color="EX-yellow-green" />
    <node name="880" row="366" minCol="372" maxCol="4333" minColSha="402" maxColSha="45593" drainMin="4321" drainMax="4333" drainMinSha="4762" drainMaxSha="4775" color="EX-magenta" />
    <node name="9565" row="367" minCol="373" maxCol="4344" minColSha="403" maxColSha="45690" drainMin="4334" drainMax="4344" drainMinSha="4776" drainMaxSha="4788" color="EX-green" />
    <node name="7106" row="368" minCol="374" maxCol="4354" minColSha="404" maxColSha="45738" drainMin="4345" drainMax="4354" drainMinSha="4789" drainMaxSha="4799" color="EX-yellow" />
    <node name="960" row="369" minCol="375" maxCol="4363" minColSha="405" maxColSha="45842" drainMin="4355" drainMax="4363" drainMinSha="4800" drainMaxSha="4809" color="EX-purple" />
    <node name="5670" row="370" minCol="376" maxCol="4371" minColSha="406" maxColSha="45914" drainMin="4364" drainMax="4371" drainMinSha="4810" drainMaxSha="4818" color="EX-dark-purple" />
    <node name="423" row="371" minCol="377" maxCol="4378" minColSha="407" maxColSha="45938" drainMin="4372" drainMax="4378" drainMinSha="4819" drainMaxSha="4826" color="EX-dark-red" />
    <node name="1907" row="372" minCol="379" maxCol="4395" minColSha="410" maxColSha="46079" drainMin="4379" drainMax="4395" drainMinSha="4827" drainMaxSha="4845" color="EX-pale-green" />
    <node name="6091" row="373" minCol="380" maxCol="4411" minColSha="411" maxColSha="46206" drainMin="4396" drainMax="4411" drainMinSha="4846" drainMaxSha="4863" color="EX-pale-blue" />
    <node name="3090" row="374" minCol="381" maxCol="4427" minColSha="412" maxColSha="46353" drainMin="4412" drainMax="4427" drainMinSha="4864" drainMaxSha="4880" color="EX-dark-tan" />
    <node name="3975" row="375" minCol="382" maxCol="4442" minColSha="413" maxColSha="46477" drainMin="4428" drainMax="4442" drainMinSha="4881" drainMaxSha="4896" color="EX-pale-blue-magenta" />
    <node name="866" row="376" minCol="383" maxCol="4454" minColSha="414" maxColSha="46569" drainMin="4443" drainMax="4454" drainMinSha="4897" drainMaxSha="4910" color="EX-pale-yellow orange" />
    <node name="4758" row="377" minCol="384" maxCol="4465" minColSha="415" maxColSha="46653" drainMin="4455" drainMax="4465" drainMinSha="4911" drainMaxSha="4922" color="EX-medium-magenta" />
    <node name="7226" row="378" minCol="385" maxCol="4476" minColSha="416" maxColSha="46776" drainMin="4466" drainMax="4476" drainMinSha="4923" drainMaxSha="4934" color="EX-pale-red" />
    <node name="4476" row="379" minCol="386" maxCol="4486" minColSha="417" maxColSha="46845" drainMin="4477" drainMax="4486" drainMinSha="4935" drainMaxSha="4945" color="EX-pale-cyan" />
    <node name="6242" row="380" minCol="387" maxCol="4495" minColSha="418" maxColSha="46890" drainMin="4487" drainMax="4495" drainMinSha="4946" drainMaxSha="4956" color="EX-pale-yellow-green" />
    <node name="8483" row="381" minCol="388" maxCol="4505" minColSha="419" maxColSha="47014" drainMin="4496" drainMax="4505" drainMinSha="4957" drainMaxSha="4967" color="EX-pale-purple" />
    <node name="6706" row="382" minCol="389" maxCol="4513" minColSha="420" maxColSha="47089" drainMin="4506" drainMax="4513" drainMinSha="4968" drainMaxSha="4976" color="EX-pale-magenta" />
    <node name="5228" row="383" minCol="390" maxCol="4519" minColSha="421" maxColSha="47134" drainMin="4514" drainMax="4519" drainMinSha="4977" drainMaxSha="4984" color="EX-pale-red-orange" />
    <node name="7935" row="384" minCol="391" maxCol="4523" minColSha="422" maxColSha="47179" drainMin="4520" drainMax="4523" drainMinSha="4985" drainMaxSha="4989" color="EX-blue" />
    <node name="8829" row="385" minCol="392" maxCol="4540" minColSha="424" maxColSha="47314" drainMin="4524" drainMax="4540" drainMinSha="4990" drainMaxSha="5009" color="EX-orange" />
    <node name="5983" row="386" minCol="393" maxCol="4558" minColSha="425" maxColSha="47480" drainMin="4541" drainMax="4558" drainMinSha="5010" drainMaxSha="5028" color="EX-dark-cyan" />
    <node name="1519" row="387" minCol="394" maxCol="4575" minColSha="426" maxColSha="47631" drainMin="4559" drainMax="4575" drainMinSha="5029" drainMaxSha="5046" color="EX-red" />
    <node name="739" row="388" minCol="395" maxCol="4592" minColSha="427" maxColSha="47749" drainMin="4576" drainMax="4592" drainMinSha="5047" drainMaxSha="5064" color="EX-dark-orange" />
    <node name="8926" row="389" minCol="396" maxCol="4609" minColSha="428" maxColSha="47888" drainMin="4593" drainMax="4609" drainMinSha="5065" drainMaxSha="5082" color="EX-dark-gray-purple" />
    <node name="8628" row="390" minCol="397" maxCol="4625" minColSha="429" maxColSha="48015" drainMin="4610" drainMax="4625" drainMinSha="5083" drainMaxSha="5099" color="EX-cyan" />
    <node name="9718" row="391" minCol="398" maxCol="4640" minColSha="430" maxColSha="48120" drainMin="4626" drainMax="4640" drainMinSha="5100" drainMaxSha="5115" color="EX-yellow-orange" />
    <node name="9064" row="392" minCol="399" maxCol="4654" minColSha="431" maxColSha="48257" drainMin="4641" drainMax="4654" drainMinSha="5116" drainMaxSha="5130" color="EX-pure-blue" />
    <node name="2966" row="393" minCol="400" maxCol="4667" minColSha="432" maxColSha="48327" drainMin="4655" drainMax="4667" drainMinSha="5131" drainMaxSha="5144" color="EX-dark-yellow-green" />
    <node name="362" row="394" minCol="401" maxCol="4678" minColSha="433" maxColSha="48408" drainMin="4668" drainMax="4678" drainMinSha="5145" drainMaxSha="5157" color="EX-dark-magenta" />
    <node name="4523" row="395" minCol="402" maxCol="4689" minColSha="434" maxColSha="48444" drainMin="4679" drainMax="4689" drainMinSha="5158" drainMaxSha="5170" color="EX-dark-green" />
    <node name="9497" row="396" minCol="403" maxCol="4700" minColSha="435" maxColSha="48565" drainMin="4690" drainMax="4700" drainMinSha="5171" drainMaxSha="5182" color="EX-blue-magenta" />
    <node name="245" row="397" minCol="404" maxCol="4705" minColSha="436" maxColSha="48587" drainMin="4701" drainMax="4705" drainMinSha="5183" drainMaxSha="5190" color="EX-yellow-green" />
    <node name="332" row="398" minCol="405" maxCol="4710" minColSha="437" maxColSha="48647" drainMin="4706" drainMax="4710" drainMinSha="5191" drainMaxSha="5196" color="EX-magenta" />
    <node name="4159" row="399" minCol="407" maxCol="4727" minColSha="440" maxColSha="48761" drainMin="4711" drainMax="4727" drainMinSha="5197" drainMaxSha="5214" color="EX-green" />
    <node name="4596" row="400" minCol="408" maxCol="4742" minColSha="441" maxColSha="48880" drainMin="4728" drainMax="4742" drainMinSha="5215" drainMaxSha="5231" color="EX-yellow" />
    <node name="6766" row="401" minCol="409" maxCol="4754" minColSha="442" maxColSha="48972" drainMin="4743" drainMax="4754" drainMinSha="5232" drainMaxSha="5244" color="EX-purple" />
    <node name="6332" row="402" minCol="410" maxCol="4765" minColSha="443" maxColSha="49072" drainMin="4755" drainMax="4765" drainMinSha="5245" drainMaxSha="5256" color="EX-dark-purple" />
    <node name="4432" row="403" minCol="411" maxCol="4775" minColSha="444" maxColSha="49157" drainMin="4766" drainMax="4775" drainMinSha="5257" drainMaxSha="5267" color="EX-dark-red" />
    <node name="9808" row="404" minCol="412" maxCol="4785" minColSha="445" maxColSha="49241" drainMin="4776" drainMax="4785" drainMinSha="5268" drainMaxSha="5278" color="EX-pale-green" />
    <node name="2689" row="405" minCol="413" maxCol="4794" minColSha="446" maxColSha="49341" drainMin="4786" drainMax="4794" drainMinSha="5279" drainMaxSha="5288" color="EX-pale-blue" />
    <node name="485" row="406" minCol="414" maxCol="4801" minColSha="447" maxColSha="49407" drainMin="4795" drainMax="4801" drainMinSha="5289" drainMaxSha="5298" color="EX-dark-tan" />
    <node name="7868" row="407" minCol="415" maxCol="4809" minColSha="448" maxColSha="49482" drainMin="4802" drainMax="4809" drainMinSha="5299" drainMaxSha="5308" color="EX-pale-blue-magenta" />
    <node name="963" row="408" minCol="416" maxCol="4816" minColSha="449" maxColSha="49534" drainMin="4810" drainMax="4816" drainMinSha="5309" drainMaxSha="5316" color="EX-pale-yellow orange" />
    <node name="9044" row="409" minCol="417" maxCol="4821" minColSha="450" maxColSha="49575" drainMin="4817" drainMax="4821" drainMinSha="5317" drainMaxSha="5322" color="EX-medium-magenta" />
    <node name="2427" row="410" minCol="419" maxCol="4841" minColSha="453" maxColSha="49742" drainMin="4822" drainMax="4841" drainMinSha="5323" drainMaxSha="5343" color="EX-pale-red" />
    <node name="4267" row="411" minCol="420" maxCol="4854" minColSha="454" maxColSha="49843" drainMin="4842" drainMax="4854" drainMinSha="5344" drainMaxSha="5358" color="EX-pale-cyan" />
    <node name="6306" row="412" minCol="421" maxCol="4868" minColSha="455" maxColSha="49953" drainMin="4855" drainMax="4868" drainMinSha="5359" drainMaxSha="5373" color="EX-pale-yellow-green" />
    <node name="8311" row="413" minCol="422" maxCol="4882" minColSha="456" maxColSha="49998" drainMin="4869" drainMax="4882" drainMinSha="5374" drainMaxSha="5388" color="EX-pale-purple" />
    <node name="9114" row="414" minCol="423" maxCol="4896" minColSha="457" maxColSha="50090" drainMin="4883" drainMax="4896" drainMinSha="5389" drainMaxSha="5403" color="EX-pale-magenta" />
    <node name="5460" row="415" minCol="424" maxCol="4909" minColSha="458" maxColSha="50185" drainMin="4897" drainMax="4909" drainMinSha="5404" drainMaxSha="5417" color="EX-pale-red-orange" />
    <node name="4132" row="416" minCol="425" maxCol="4920" minColSha="459" maxColSha="50260" drainMin="4910" drainMax="4920" drainMinSha="5418" drainMaxSha="5429" color="EX-blue" />
    <node name="6227" row="417" minCol="426" maxCol="4930" minColSha="460" maxColSha="50337" drainMin="4921" drainMax="4930" drainMinSha="5430" drainMaxSha="5440" color="EX-orange" />
    <node name="3151" row="418" minCol="427" maxCol="4939" minColSha="461" maxColSha="50393" drainMin="4931" drainMax="4939" drainMinSha="5441" drainMaxSha="5450" color="EX-dark-cyan" />
    <node name="2347" row="419" minCol="428" maxCol="4947" minColSha="462" maxColSha="50427" drainMin="4940" drainMax="4947" drainMinSha="5451" drainMaxSha="5459" color="EX-red" />
    <node name="2684" row="420" minCol="429" maxCol="4950" minColSha="463" maxColSha="50449" drainMin="4948" drainMax="4950" drainMinSha="5460" drainMaxSha="5464" color="EX-dark-orange" />
    <node name="3404" row="421" minCol="431" maxCol="4971" minColSha="466" maxColSha="50586" drainMin="4951" drainMax="4971" drainMinSha="5465" drainMaxSha="5486" color="EX-dark-gray-purple" />
    <node name="3921" row="422" minCol="432" maxCol="4988" minColSha="467" maxColSha="50724" drainMin="4972" drainMax="4988" drainMinSha="5487" drainMaxSha="5505" color="EX-cyan" />
    <node name="3424" row="423" minCol="433" maxCol="5003" minColSha="468" maxColSha="50863" drainMin="4989" drainMax="5003" drainMinSha="5506" drainMaxSha="5523" color="EX-yellow-orange" />
    <node name="2245" row="424" minCol="434" maxCol="5018" minColSha="469" maxColSha="50978" drainMin="5004" drainMax="5018" drainMinSha="5524" drainMaxSha="5539" color="EX-pure-blue" />
    <node name="701" row="425" minCol="435" maxCol="5033" minColSha="470" maxColSha="51092" drainMin="5019" drainMax="5033" drainMinSha="5540" drainMaxSha="5555" color="EX-dark-yellow-green" />
    <node name="2425" row="426" minCol="436" maxCol="5043" minColSha="471" maxColSha="51178" drainMin="5034" drainMax="5043" drainMinSha="5556" drainMaxSha="5566" color="EX-dark-magenta" />
    <node name="5220" row="427" minCol="437" maxCol="5052" minColSha="472" maxColSha="51276" drainMin="5044" drainMax="5052" drainMinSha="5567" drainMaxSha="5577" color="EX-dark-green" />
    <node name="8383" row="428" minCol="438" maxCol="5060" minColSha="473" maxColSha="51321" drainMin="5053" drainMax="5060" drainMinSha="5578" drainMaxSha="5586" color="EX-blue-magenta" />
    <node name="4011" row="429" minCol="439" maxCol="5067" minColSha="474" maxColSha="51395" drainMin="5061" drainMax="5067" drainMinSha="5587" drainMaxSha="5594" color="EX-yellow-green" />
    <node name="6999" row="430" minCol="440" maxCol="5071" minColSha="475" maxColSha="51416" drainMin="5068" drainMax="5071" drainMinSha="5595" drainMaxSha="5599" color="EX-magenta" />
    <node name="2751" row="431" minCol="441" maxCol="5087" minColSha="477" maxColSha="51538" drainMin="5072" drainMax="5087" drainMinSha="5600" drainMaxSha="5616" color="EX-green" />
    <node name="5585" row="432" minCol="442" maxCol="5103" minColSha="478" maxColSha="51653" drainMin="5088" drainMax="5103" drainMinSha="5617" drainMaxSha="5633" color="EX-yellow" />
    <node name="3148" row="433" minCol="443" maxCol="5116" minColSha="479" maxColSha="51684" drainMin="5104" drainMax="5116" drainMinSha="5634" drainMaxSha="5649" color="EX-purple" />
    <node name="7353" row="434" minCol="444" maxCol="5131" minColSha="480" maxColSha="51805" drainMin="5117" drainMax="5131" drainMinSha="5650" drainMaxSha="5665" color="EX-dark-purple" />
    <node name="1965" row="435" minCol="445" maxCol="5144" minColSha="481" maxColSha="51874" drainMin="5132" drainMax="5144" drainMinSha="5666" drainMaxSha="5680" color="EX-dark-red" />
    <node name="5962" row="436" minCol="446" maxCol="5158" minColSha="482" maxColSha="51987" drainMin="5145" drainMax="5158" drainMinSha="5681" drainMaxSha="5695" color="EX-pale-green" />
    <node name="4495" row="437" minCol="447" maxCol="5170" minColSha="483" maxColSha="52072" drainMin="5159" drainMax="5170" drainMinSha="5696" drainMaxSha="5708" color="EX-pale-blue" />
    <node name="6208" row="438" minCol="448" maxCol="5181" minColSha="484" maxColSha="52175" drainMin="5171" drainMax="5181" drainMinSha="5709" drainMaxSha="5721" color="EX-dark-tan" />
    <node name="8353" row="439" minCol="449" maxCol="5193" minColSha="485" maxColSha="52272" drainMin="5182" drainMax="5193" drainMinSha="5722" drainMaxSha="5734" color="EX-pale-blue-magenta" />
    <node name="43" row="440" minCol="450" maxCol="5203" minColSha="486" maxColSha="52403" drainMin="5194" drainMax="5203" drainMinSha="5735" drainMaxSha="5746" color="EX-pale-yellow orange" />
    <node name="9696" row="441" minCol="451" maxCol="5208" minColSha="487" maxColSha="52438" drainMin="5204" drainMax="5208" drainMinSha="5747" drainMaxSha="5754" color="EX-medium-magenta" />
    <node name="1894" row="442" minCol="452" maxCol="5226" minColSha="489" maxColSha="52608" drainMin="5209" drainMax="5226" drainMinSha="5755" drainMaxSha="5773" color="EX-pale-red" />
    <node name="6609" row="443" minCol="453" maxCol="5243" minColSha="490" maxColSha="52767" drainMin="5227" drainMax="5243" drainMinSha="5774" drainMaxSha="5792" color="EX-pale-cyan" />
    <node name="4991" row="444" minCol="454" maxCol="5259" minColSha="491" maxColSha="52876" drainMin="5244" drainMax="5259" drainMinSha="5793" drainMaxSha="5809" color="EX-pale-yellow-green" />
    <node name="1229" row="445" minCol="455" maxCol="5273" minColSha="492" maxColSha="52954" drainMin="5260" drainMax="5273" drainMinSha="5810" drainMaxSha="5824" color="EX-pale-purple" />
    <node name="4929" row="446" minCol="456" maxCol="5287" minColSha="493" maxColSha="53121" drainMin="5274" drainMax="5287" drainMinSha="5825" drainMaxSha="5839" color="EX-pale-magenta" />
    <node name="2082" row="447" minCol="457" maxCol="5300" minColSha="494" maxColSha="53243" drainMin="5288" drainMax="5300" drainMinSha="5840" drainMaxSha="5853" color="EX-pale-red-orange" />
    <node name="3585" row="448" minCol="458" maxCol="5312" minColSha="495" maxColSha="53304" drainMin="5301" drainMax="5312" drainMinSha="5854" drainMaxSha="5866" color="EX-blue" />
    <node name="6702" row="449" minCol="459" maxCol="5324" minColSha="496" maxColSha="53425" drainMin="5313" drainMax="5324" drainMinSha="5867" drainMaxSha="5879" color="EX-orange" />
    <node name="5736" row="450" minCol="460" maxCol="5335" minColSha="497" maxColSha="53530" drainMin="5325" drainMax="5335" drainMinSha="5880" drainMaxSha="5891" color="EX-dark-cyan" />
    <node name="2749" row="451" minCol="461" maxCol="5343" minColSha="498" maxColSha="53598" drainMin="5336" drainMax="5343" drainMinSha="5892" drainMaxSha="5900" color="EX-red" />
    <node name="1908" row="452" minCol="463" maxCol="5362" minColSha="501" maxColSha="53710" drainMin="5344" drainMax="5362" drainMinSha="5901" drainMaxSha="5921" color="EX-dark-orange" />
    <node name="2576" row="453" minCol="464" maxCol="5377" minColSha="502" maxColSha="53807" drainMin="5363" drainMax="5377" drainMinSha="5922" drainMaxSha="5938" color="EX-dark-gray-purple" />
    <node name="7039" row="454" minCol="465" maxCol="5392" minColSha="503" maxColSha="53894" drainMin="5378" drainMax="5392" drainMinSha="5939" drainMaxSha="5954" color="EX-cyan" />
    <node name="970" row="455" minCol="466" maxCol="5406" minColSha="504" maxColSha="53972" drainMin="5393" drainMax="5406" drainMinSha="5955" drainMaxSha="5969" color="EX-yellow-orange" />
    <node name="1321" row="456" minCol="467" maxCol="5415" minColSha="505" maxColSha="54056" drainMin="5407" drainMax="5415" drainMinSha="5970" drainMaxSha="5980" color="EX-pure-blue" />
    <node name="4401" row="457" minCol="468" maxCol="5425" minColSha="506" maxColSha="54140" drainMin="5416" drainMax="5425" drainMinSha="5981" drainMaxSha="5991" color="EX-dark-yellow-green" />
    <node name="6854" row="458" minCol="469" maxCol="5434" minColSha="507" maxColSha="54208" drainMin="5426" drainMax="5434" drainMinSha="5992" drainMaxSha="6002" color="EX-dark-magenta" />
    <node name="3248" row="459" minCol="470" maxCol="5440" minColSha="508" maxColSha="54277" drainMin="5435" drainMax="5440" drainMinSha="6003" drainMaxSha="6009" color="EX-dark-green" />
    <node name="2637" row="460" minCol="471" maxCol="5443" minColSha="509" maxColSha="54321" drainMin="5441" drainMax="5443" drainMinSha="6010" drainMaxSha="6013" color="EX-blue-magenta" />
    <node name="4062" row="461" minCol="472" maxCol="5461" minColSha="511" maxColSha="54455" drainMin="5444" drainMax="5461" drainMinSha="6014" drainMaxSha="6033" color="EX-yellow-green" />
    <node name="596" row="462" minCol="473" maxCol="5478" minColSha="512" maxColSha="54584" drainMin="5462" drainMax="5478" drainMinSha="6034" drainMaxSha="6051" color="EX-magenta" />
    <node name="6902" row="463" minCol="474" maxCol="5490" minColSha="513" maxColSha="54677" drainMin="5479" drainMax="5490" drainMinSha="6052" drainMaxSha="6064" color="EX-green" />
    <node name="9242" row="464" minCol="475" maxCol="5499" minColSha="514" maxColSha="54736" drainMin="5491" drainMax="5499" drainMinSha="6065" drainMaxSha="6076" color="EX-yellow" />
    <node name="325" row="465" minCol="476" maxCol="5509" minColSha="515" maxColSha="54816" drainMin="5500" drainMax="5509" drainMinSha="6077" drainMaxSha="6087" color="EX-purple" />
    <node name="7089" row="466" minCol="477" maxCol="5519" minColSha="516" maxColSha="54931" drainMin="5510" drainMax="5519" drainMinSha="6088" drainMaxSha="6098" color="EX-dark-purple" />
    <node name="8351" row="467" minCol="478" maxCol="5529" minColSha="517" maxColSha="54969" drainMin="5520" drainMax="5529" drainMinSha="6099" drainMaxSha="6109" color="EX-dark-red" />
    <node name="7572" row="468" minCol="479" maxCol="5536" minColSha="518" maxColSha="55030" drainMin="5530" drainMax="5536" drainMinSha="6110" drainMaxSha="6117" color="EX-pale-green" />
    <node name="948" row="469" minCol="480" maxCol="5543" minColSha="519" maxColSha="55083" drainMin="5537" drainMax="5543" drainMinSha="6118" drainMaxSha="6125" color="EX-pale-blue" />
    <node name="1114" row="470" minCol="481" maxCol="5547" minColSha="520" maxColSha="55104" drainMin="5544" drainMax="5547" drainMinSha="6126" drainMaxSha="6131" color="EX-dark-tan" />
    <node name="7392" row="471" minCol="482" maxCol="5564" minColSha="522" maxColSha="55206" drainMin="5548" drainMax="5564" drainMinSha="6132" drainMaxSha="6150" color="EX-pale-blue-magenta" />
    <node name="1354" row="472" minCol="483" maxCol="5581" minColSha="523" maxColSha="55287" drainMin="5565" drainMax="5581" drainMinSha="6151" drainMaxSha="6168" color="EX-pale-yellow orange" />
    <node name="3189" row="473" minCol="484" maxCol="5598" minColSha="524" maxColSha="55437" drainMin="5582" drainMax="5598" drainMinSha="6169" drainMaxSha="6186" color="EX-medium-magenta" />
    <node name="1783" row="474" minCol="485" maxCol="5611" minColSha="525" maxColSha="55595" drainMin="5599" drainMax="5611" drainMinSha="6187" drainMaxSha="6200" color="EX-pale-red" />
    <node name="8948" row="475" minCol="486" maxCol="5622" minColSha="526" maxColSha="55690" drainMin="5612" drainMax="5622" drainMinSha="6201" drainMaxSha="6214" color="EX-pale-cyan" />
    <node name="4171" row="476" minCol="487" maxCol="5634" minColSha="527" maxColSha="55769" drainMin="5623" drainMax="5634" drainMinSha="6215" drainMaxSha="6227" color="EX-pale-yellow-green" />
    <node name="4483" row="477" minCol="488" maxCol="5641" minColSha="528" maxColSha="55842" drainMin="5635" drainMax="5641" drainMinSha="6228" drainMaxSha="6238" color="EX-pale-purple" />
    <node name="3632" row="478" minCol="489" maxCol="5650" minColSha="529" maxColSha="55904" drainMin="5642" drainMax="5650" drainMinSha="6239" drainMaxSha="6248" color="EX-pale-magenta" />
    <node name="4346" row="479" minCol="490" maxCol="5655" minColSha="530" maxColSha="55958" drainMin="5651" drainMax="5655" drainMinSha="6249" drainMaxSha="6254" color="EX-pale-red-orange" />
    <node name="3177" row="480" minCol="491" maxCol="5659" minColSha="531" maxColSha="55995" drainMin="5656" drainMax="5659" drainMinSha="6255" drainMaxSha="6259" color="EX-blue" />
    <node name="5518" row="481" minCol="492" maxCol="5674" minColSha="533" maxColSha="56149" drainMin="5660" drainMax="5674" drainMinSha="6260" drainMaxSha="6276" color="EX-orange" />
    <node name="4956" row="482" minCol="493" maxCol="5688" minColSha="534" maxColSha="56279" drainMin="5675" drainMax="5688" drainMinSha="6277" drainMaxSha="6292" color="EX-dark-cyan" />
    <node name="5029" row="483" minCol="494" maxCol="5702" minColSha="535" maxColSha="56416" drainMin="5689" drainMax="5702" drainMinSha="6293" drainMaxSha="6308" color="EX-red" />
    <node name="8219" row="484" minCol="495" maxCol="5717" minColSha="536" maxColSha="56488" drainMin="5703" drainMax="5717" drainMinSha="6309" drainMaxSha="6324" color="EX-dark-orange" />
    <node name="5471" row="485" minCol="496" maxCol="5730" minColSha="537" maxColSha="56562" drainMin="5718" drainMax="5730" drainMinSha="6325" drainMaxSha="6339" color="EX-dark-gray-purple" />
    <node name="7198" row="486" minCol="497" maxCol="5742" minColSha="538" maxColSha="56621" drainMin="5731" drainMax="5742" drainMinSha="6340" drainMaxSha="6353" color="EX-cyan" />
    <node name="9477" row="487" minCol="498" maxCol="5751" minColSha="539" maxColSha="56712" drainMin="5743" drainMax="5751" drainMinSha="6354" drainMaxSha="6363" color="EX-yellow-orange" />
    <node name="3012" row="488" minCol="499" maxCol="5758" minColSha="540" maxColSha="56730" drainMin="5752" drainMax="5758" drainMinSha="6364" drainMaxSha="6371" color="EX-pure-blue" />
    <node name="2760" row="489" minCol="500" maxCol="5764" minColSha="541" maxColSha="56759" drainMin="5759" drainMax="5764" drainMinSha="6372" drainMaxSha="6378" color="EX-dark-yellow-green" />
    <node name="4866" row="490" minCol="501" maxCol="5786" minColSha="543" maxColSha="56883" drainMin="5765" drainMax="5786" drainMinSha="6379" drainMaxSha="6404" color="EX-dark-magenta" />
    <node name="8010" row="491" minCol="502" maxCol="5806" minColSha="544" maxColSha="57008" drainMin="5787" drainMax="5806" drainMinSha="6405" drainMaxSha="6425" color="EX-dark-green" />
    <node name="9675" row="492" minCol="503" maxCol="5821" minColSha="545" maxColSha="57100" drainMin="5807" drainMax="5821" drainMinSha="6426" drainMaxSha="6442" color="EX-blue-magenta" />
    <node name="9923" row="493" minCol="504" maxCol="5835" minColSha="546" maxColSha="57231" drainMin="5822" drainMax="5835" drainMinSha="6443" drainMaxSha="6458" color="EX-yellow-green" />
    <node name="7163" row="494" minCol="505" maxCol="5847" minColSha="547" maxColSha="57307" drainMin="5836" drainMax="5847" drainMinSha="6459" drainMaxSha="6472" color="EX-magenta" />
    <node name="1122" row="495" minCol="506" maxCol="5858" minColSha="548" maxColSha="57440" drainMin="5848" drainMax="5858" drainMinSha="6473" drainMaxSha="6484" color="EX-green" />
    <node name="2649" row="496" minCol="507" maxCol="5868" minColSha="549" maxColSha="57554" drainMin="5859" drainMax="5868" drainMinSha="6485" drainMaxSha="6495" color="EX-yellow" />
    <node name="5621" row="497" minCol="508" maxCol="5876" minColSha="550" maxColSha="57607" drainMin="5869" drainMax="5876" drainMinSha="6496" drainMaxSha="6506" color="EX-purple" />
    <node name="4294" row="498" minCol="509" maxCol="5882" minColSha="551" maxColSha="57648" drainMin="5877" drainMax="5882" drainMinSha="6507" drainMaxSha="6514" color="EX-dark-purple" />
    <node name="3021" row="499" minCol="511" maxCol="5900" minColSha="554" maxColSha="57773" drainMin="5883" drainMax="5900" drainMinSha="6515" drainMaxSha="6533" color="EX-dark-red" />
    <node name="7717" row="500" minCol="512" maxCol="5915" minColSha="555" maxColSha="57914" drainMin="5901" drainMax="5915" drainMinSha="6534" drainMaxSha="6550" color="EX-pale-green" />
    <node name="7928" row="501" minCol="513" maxCol="5928" minColSha="556" maxColSha="58037" drainMin="5916" drainMax="5928" drainMinSha="6551" drainMaxSha="6564" color="EX-pale-blue" />
    <node name="168" row="502" minCol="514" maxCol="5940" minColSha="557" maxColSha="58106" drainMin="5929" drainMax="5940" drainMinSha="6565" drainMaxSha="6577" color="EX-dark-tan" />
    <node name="586" row="503" minCol="515" maxCol="5951" minColSha="558" maxColSha="58209" drainMin="5941" drainMax="5951" drainMinSha="6578" drainMaxSha="6590" color="EX-pale-blue-magenta" />
    <node name="9506" row="504" minCol="516" maxCol="5961" minColSha="559" maxColSha="58299" drainMin="5952" drainMax="5961" drainMinSha="6591" drainMaxSha="6603" color="EX-pale-yellow orange" />
    <node name="5058" row="505" minCol="517" maxCol="5971" minColSha="560" maxColSha="58372" drainMin="5962" drainMax="5971" drainMinSha="6604" drainMaxSha="6614" color="EX-medium-magenta" />
    <node name="6951" row="506" minCol="518" maxCol="5981" minColSha="561" maxColSha="58428" drainMin="5972" drainMax="5981" drainMinSha="6615" drainMaxSha="6625" color="EX-pale-red" />
    <node name="7013" row="507" minCol="519" maxCol="5994" minColSha="563" maxColSha="58536" drainMin="5982" drainMax="5994" drainMinSha="6626" drainMaxSha="6639" color="EX-pale-cyan" />
    <node name="1066" row="508" minCol="520" maxCol="6006" minColSha="564" maxColSha="58612" drainMin="5995" drainMax="6006" drainMinSha="6640" drainMaxSha="6652" color="EX-pale-yellow-green" />
    <node name="150" row="509" minCol="521" maxCol="6018" minColSha="565" maxColSha="58681" drainMin="6007" drainMax="6018" drainMinSha="6653" drainMaxSha="6665" color="EX-pale-purple" />
    <node name="6027" row="510" minCol="522" maxCol="6030" minColSha="566" maxColSha="58745" drainMin="6019" drainMax="6030" drainMinSha="6666" drainMaxSha="6678" color="EX-pale-magenta" />
    <node name="6810" row="511" minCol="523" maxCol="6040" minColSha="567" maxColSha="58783" drainMin="6031" drainMax="6040" drainMinSha="6679" drainMaxSha="6690" color="EX-pale-red-orange" />
    <node name="3896" row="512" minCol="524" maxCol="6050" minColSha="568" maxColSha="58826" drainMin="6041" drainMax="6050" drainMinSha="6691" drainMaxSha="6701" color="EX-blue" />
    <node name="4161" row="513" minCol="525" maxCol="6059" minColSha="569" maxColSha="58899" drainMin="6051" drainMax="6059" drainMinSha="6702" drainMaxSha="6712" color="EX-orange" />
    <node name="5639" row="514" minCol="526" maxCol="6066" minColSha="570" maxColSha="58951" drainMin="6060" drainMax="6066" drainMinSha="6713" drainMaxSha="6722" color="EX-dark-cyan" />
    <node name="677" row="515" minCol="527" maxCol="6080" minColSha="572" maxColSha="59054" drainMin="6067" drainMax="6080" drainMinSha="6723" drainMaxSha="6738" color="EX-red" />
    <node name="9010" row="516" minCol="528" maxCol="6092" minColSha="573" maxColSha="59178" drainMin="6081" drainMax="6092" drainMinSha="6739" drainMaxSha="6751" color="EX-dark-orange" />
    <node name="3070" row="517" minCol="529" maxCol="6101" minColSha="574" maxColSha="59248" drainMin="6093" drainMax="6101" drainMinSha="6752" drainMaxSha="6762" color="EX-dark-gray-purple" />
    <node name="8292" row="518" minCol="530" maxCol="6110" minColSha="575" maxColSha="59336" drainMin="6102" drainMax="6110" drainMinSha="6763" drainMaxSha="6773" color="EX-cyan" />
    <node name="7796" row="519" minCol="531" maxCol="6119" minColSha="576" maxColSha="59379" drainMin="6111" drainMax="6119" drainMinSha="6774" drainMaxSha="6783" color="EX-yellow-orange" />
    <node name="2406" row="520" minCol="532" maxCol="6127" minColSha="577" maxColSha="59386" drainMin="6120" drainMax="6127" drainMinSha="6784" drainMaxSha="6792" color="EX-pure-blue" />
    <node name="4915" row="521" minCol="533" maxCol="6132" minColSha="578" maxColSha="59411" drainMin="6128" drainMax="6132" drainMinSha="6793" drainMaxSha="6798" color="EX-dark-yellow-green" />
    <node name="123" row="522" minCol="534" maxCol="6146" minColSha="580" maxColSha="59492" drainMin="6133" drainMax="6146" drainMinSha="6799" drainMaxSha="6815" color="EX-dark-magenta" />
    <node name="5903" row="523" minCol="535" maxCol="6161" minColSha="581" maxColSha="59579" drainMin="6147" drainMax="6161" drainMinSha="6816" drainMaxSha="6832" color="EX-dark-green" />
    <node name="6948" row="524" minCol="536" maxCol="6176" minColSha="582" maxColSha="59625" drainMin="6162" drainMax="6176" drainMinSha="6833" drainMaxSha="6848" color="EX-blue-magenta" />
    <node name="7155" row="525" minCol="537" maxCol="6189" minColSha="583" maxColSha="59775" drainMin="6177" drainMax="6189" drainMinSha="6849" drainMaxSha="6862" color="EX-yellow-green" />
    <node name="129" row="526" minCol="538" maxCol="6200" minColSha="584" maxColSha="59850" drainMin="6190" drainMax="6200" drainMinSha="6863" drainMaxSha="6874" color="EX-magenta" />
    <node name="4448" row="527" minCol="539" maxCol="6210" minColSha="585" maxColSha="59886" drainMin="6201" drainMax="6210" drainMinSha="6875" drainMaxSha="6886" color="EX-green" />
    <node name="4868" row="528" minCol="540" maxCol="6220" minColSha="586" maxColSha="59985" drainMin="6211" drainMax="6220" drainMinSha="6887" drainMaxSha="6898" color="EX-yellow" />
    <node name="6506" row="529" minCol="541" maxCol="6235" minColSha="588" maxColSha="60077" drainMin="6221" drainMax="6235" drainMinSha="6899" drainMaxSha="6915" color="EX-purple" />
    <node name="703" row="530" minCol="542" maxCol="6248" minColSha="589" maxColSha="60176" drainMin="6236" drainMax="6248" drainMinSha="6916" drainMaxSha="6930" color="EX-dark-purple" />
    <node name="816" row="531" minCol="543" maxCol="6261" minColSha="590" maxColSha="60275" drainMin="6249" drainMax="6261" drainMinSha="6931" drainMaxSha="6945" color="EX-dark-red" />
    <node name="8999" row="532" minCol="544" maxCol="6274" minColSha="591" maxColSha="60380" drainMin="6262" drainMax="6274" drainMinSha="6946" drainMaxSha="6959" color="EX-pale-green" />
    <node name="5734" row="533" minCol="545" maxCol="6284" minColSha="592" maxColSha="60467" drainMin="6275" drainMax="6284" drainMinSha="6960" drainMaxSha="6970" color="EX-pale-blue" />
    <node name="7569" row="534" minCol="546" maxCol="6293" minColSha="593" maxColSha="60513" drainMin="6285" drainMax="6293" drainMinSha="6971" drainMaxSha="6980" color="EX-dark-tan" />
    <node name="310" row="535" minCol="550" maxCol="6311" minColSha="598" maxColSha="60661" drainMin="6294" drainMax="6311" drainMinSha="6981" drainMaxSha="6999" color="EX-pale-blue-magenta" />
    <node name="4418" row="536" minCol="551" maxCol="6325" minColSha="599" maxColSha="60764" drainMin="6312" drainMax="6325" drainMinSha="7000" drainMaxSha="7015" color="EX-pale-yellow orange" />
    <node name="7283" row="537" minCol="552" maxCol="6338" minColSha="600" maxColSha="60816" drainMin="6326" drainMax="6338" drainMinSha="7016" drainMaxSha="7030" color="EX-medium-magenta" />
    <node name="8622" row="538" minCol="553" maxCol="6352" minColSha="601" maxColSha="60953" drainMin="6339" drainMax="6352" drainMinSha="7031" drainMaxSha="7045" color="EX-pale-red" />
    <node name="8051" row="539" minCol="554" maxCol="6364" minColSha="602" maxColSha="61016" drainMin="6353" drainMax="6364" drainMinSha="7046" drainMaxSha="7059" color="EX-pale-cyan" />
    <node name="9434" row="540" minCol="555" maxCol="6375" minColSha="603" maxColSha="61040" drainMin="6365" drainMax="6375" drainMinSha="7060" drainMaxSha="7073" color="EX-pale-yellow-green" />
    <node name="9488" row="541" minCol="556" maxCol="6387" minColSha="604" maxColSha="61111" drainMin="6376" drainMax="6387" drainMinSha="7074" drainMaxSha="7087" color="EX-pale-purple" />
    <node name="2568" row="542" minCol="557" maxCol="6398" minColSha="605" maxColSha="61219" drainMin="6388" drainMax="6398" drainMinSha="7088" drainMaxSha="7099" color="EX-pale-magenta" />
    <node name="4862" row="543" minCol="558" maxCol="6409" minColSha="606" maxColSha="61293" drainMin="6399" drainMax="6409" drainMinSha="7100" drainMaxSha="7111" color="EX-pale-red-orange" />
    <node name="6466" row="544" minCol="559" maxCol="6420" minColSha="607" maxColSha="61360" drainMin="6410" drainMax="6420" drainMinSha="7112" drainMaxSha="7123" color="EX-blue" />
    <node name="9822" row="545" minCol="560" maxCol="6431" minColSha="608" maxColSha="61428" drainMin="6421" drainMax="6431" drainMinSha="7124" drainMaxSha="7135" color="EX-orange" />
    <node name="7863" row="546" minCol="561" maxCol="6441" minColSha="609" maxColSha="61460" drainMin="6432" drainMax="6441" drainMinSha="7136" drainMaxSha="7146" color="EX-dark-cyan" />
    <node name="3849" row="547" minCol="562" maxCol="6449" minColSha="610" maxColSha="61535" drainMin="6442" drainMax="6449" drainMinSha="7147" drainMaxSha="7156" color="EX-red" />
    <node name="8132" row="548" minCol="563" maxCol="6458" minColSha="611" maxColSha="61582" drainMin="6450" drainMax="6458" drainMinSha="7157" drainMaxSha="7166" color="EX-dark-orange" />
    <node name="2123" row="549" minCol="564" maxCol="6465" minColSha="612" maxColSha="61624" drainMin="6459" drainMax="6465" drainMinSha="7167" drainMaxSha="7175" color="EX-dark-gray-purple" />
    <node name="9627" row="550" minCol="565" maxCol="6473" minColSha="613" maxColSha="61650" drainMin="6466" drainMax="6473" drainMinSha="7176" drainMaxSha="7184" color="EX-cyan" />
    <node name="7787" row="551" minCol="567" maxCol="6492" minColSha="616" maxColSha="61774" drainMin="6474" drainMax="6492" drainMinSha="7185" drainMaxSha="7206" color="EX-yellow-orange" />
    <node name="1533" row="552" minCol="568" maxCol="6511" minColSha="617" maxColSha="61862" drainMin="6493" drainMax="6511" drainMinSha="7207" drainMaxSha="7227" color="EX-pure-blue" />
    <node name="5259" row="553" minCol="569" maxCol="6526" minColSha="618" maxColSha="61991" drainMin="6512" drainMax="6526" drainMinSha="7228" drainMaxSha="7245" color="EX-dark-yellow-green" />
    <node name="599" row="554" minCol="570" maxCol="6540" minColSha="619" maxColSha="62117" drainMin="6527" drainMax="6540" drainMinSha="7246" drainMaxSha="7262" color="EX-dark-magenta" />
    <node name="1658" row="555" minCol="571" maxCol="6554" minColSha="620" maxColSha="62229" drainMin="6541" drainMax="6554" drainMinSha="7263" drainMaxSha="7278" color="EX-dark-green" />
    <node name="3803" row="556" minCol="572" maxCol="6567" minColSha="621" maxColSha="62337" drainMin="6555" drainMax="6567" drainMinSha="7279" drainMaxSha="7293" color="EX-blue-magenta" />
    <node name="9366" row="557" minCol="573" maxCol="6581" minColSha="622" maxColSha="62402" drainMin="6568" drainMax="6581" drainMinSha="7294" drainMaxSha="7308" color="EX-yellow-green" />
    <node name="9815" row="558" minCol="574" maxCol="6594" minColSha="623" maxColSha="62457" drainMin="6582" drainMax="6594" drainMinSha="7309" drainMaxSha="7323" color="EX-magenta" />
    <node name="2099" row="559" minCol="575" maxCol="6607" minColSha="624" maxColSha="62603" drainMin="6595" drainMax="6607" drainMinSha="7324" drainMaxSha="7337" color="EX-green" />
    <node name="7747" row="560" minCol="576" maxCol="6618" minColSha="625" maxColSha="62668" drainMin="6608" drainMax="6618" drainMinSha="7338" drainMaxSha="7351" color="EX-yellow" />
    <node name="9705" row="561" minCol="577" maxCol="6629" minColSha="626" maxColSha="62725" drainMin="6619" drainMax="6629" drainMinSha="7352" drainMaxSha="7365" color="EX-purple" />
    <node name="6067" row="562" minCol="578" maxCol="6640" minColSha="627" maxColSha="62815" drainMin="6630" drainMax="6640" drainMinSha="7366" drainMaxSha="7377" color="EX-dark-purple" />
    <node name="132" row="563" minCol="579" maxCol="6650" minColSha="628" maxColSha="62888" drainMin="6641" drainMax="6650" drainMinSha="7378" drainMaxSha="7388" color="EX-dark-red" />
    <node name="2815" row="564" minCol="580" maxCol="6659" minColSha="629" maxColSha="62963" drainMin="6651" drainMax="6659" drainMinSha="7389" drainMaxSha="7398" color="EX-pale-green" />
    <node name="6161" row="565" minCol="581" maxCol="6668" minColSha="630" maxColSha="63009" drainMin="6660" drainMax="6668" drainMinSha="7399" drainMaxSha="7408" color="EX-pale-blue" />
    <node name="7022" row="566" minCol="584" maxCol="6688" minColSha="634" maxColSha="63161" drainMin="6669" drainMax="6688" drainMinSha="7409" drainMaxSha="7429" color="EX-dark-tan" />
    <node name="4210" row="567" minCol="585" maxCol="6701" minColSha="635" maxColSha="63242" drainMin="6689" drainMax="6701" drainMinSha="7430" drainMaxSha="7443" color="EX-pale-blue-magenta" />
    <node name="6435" row="568" minCol="586" maxCol="6713" minColSha="636" maxColSha="63363" drainMin="6702" drainMax="6713" drainMinSha="7444" drainMaxSha="7457" color="EX-pale-yellow orange" />
    <node name="7451" row="569" minCol="587" maxCol="6726" minColSha="637" maxColSha="63420" drainMin="6714" drainMax="6726" drainMinSha="7458" drainMaxSha="7471" color="EX-medium-magenta" />
    <node name="1642" row="570" minCol="588" maxCol="6736" minColSha="638" maxColSha="63497" drainMin="6727" drainMax="6736" drainMinSha="7472" drainMaxSha="7484" color="EX-pale-red" />
    <node name="4624" row="571" minCol="589" maxCol="6746" minColSha="639" maxColSha="63560" drainMin="6737" drainMax="6746" drainMinSha="7485" drainMaxSha="7497" color="EX-pale-cyan" />
    <node name="6697" row="572" minCol="590" maxCol="6757" minColSha="640" maxColSha="63602" drainMin="6747" drainMax="6757" drainMinSha="7498" drainMaxSha="7509" color="EX-pale-yellow-green" />
    <node name="4395" row="573" minCol="591" maxCol="6766" minColSha="641" maxColSha="63642" drainMin="6758" drainMax="6766" drainMinSha="7510" drainMaxSha="7519" color="EX-pale-purple" />
    <node name="1076" row="574" minCol="592" maxCol="6774" minColSha="642" maxColSha="63655" drainMin="6767" drainMax="6774" drainMinSha="7520" drainMaxSha="7528" color="EX-pale-magenta" />
    <node name="5917" row="575" minCol="593" maxCol="6781" minColSha="643" maxColSha="63678" drainMin="6775" drainMax="6781" drainMinSha="7529" drainMaxSha="7537" color="EX-pale-red-orange" />
    <node name="7174" row="576" minCol="594" maxCol="6788" minColSha="644" maxColSha="63719" drainMin="6782" drainMax="6788" drainMinSha="7538" drainMaxSha="7546" color="EX-blue" />
    <node name="8578" row="577" minCol="595" maxCol="6796" minColSha="645" maxColSha="63795" drainMin="6789" drainMax="6796" drainMinSha="7547" drainMaxSha="7555" color="EX-orange" />
    <node name="5717" row="578" minCol="596" maxCol="6803" minColSha="646" maxColSha="63834" drainMin="6797" drainMax="6803" drainMinSha="7556" drainMaxSha="7563" color="EX-dark-cyan" />
    <node name="8920" row="579" minCol="597" maxCol="6809" minColSha="647" maxColSha="63858" drainMin="6804" drainMax="6809" drainMinSha="7564" drainMaxSha="7571" color="EX-red" />
    <node name="4876" row="580" minCol="598" maxCol="6826" minColSha="649" maxColSha="63946" drainMin="6810" drainMax="6826" drainMinSha="7572" drainMaxSha="7591" color="EX-dark-orange" />
    <node name="1447" row="581" minCol="599" maxCol="6843" minColSha="650" maxColSha="64081" drainMin="6827" drainMax="6843" drainMinSha="7592" drainMaxSha="7610" color="EX-dark-gray-purple" />
    <node name="7397" row="582" minCol="600" maxCol="6859" minColSha="651" maxColSha="64178" drainMin="6844" drainMax="6859" drainMinSha="7611" drainMaxSha="7629" color="EX-cyan" />
    <node name="5807" row="583" minCol="601" maxCol="6873" minColSha="652" maxColSha="64300" drainMin="6860" drainMax="6873" drainMinSha="7630" drainMaxSha="7645" color="EX-yellow-orange" />
    <node name="8902" row="584" minCol="602" maxCol="6885" minColSha="653" maxColSha="64387" drainMin="6874" drainMax="6885" drainMinSha="7646" drainMaxSha="7658" color="EX-pure-blue" />
    <node name="917" row="585" minCol="603" maxCol="6897" minColSha="654" maxColSha="64454" drainMin="6886" drainMax="6897" drainMinSha="7659" drainMaxSha="7671" color="EX-dark-yellow-green" />
    <node name="5025" row="586" minCol="604" maxCol="6908" minColSha="655" maxColSha="64529" drainMin="6898" drainMax="6908" drainMinSha="7672" drainMaxSha="7683" color="EX-dark-magenta" />
    <node name="9595" row="587" minCol="605" maxCol="6918" minColSha="656" maxColSha="64580" drainMin="6909" drainMax="6918" drainMinSha="7684" drainMaxSha="7695" color="EX-dark-green" />
    <node name="458" row="588" minCol="606" maxCol="6928" minColSha="657" maxColSha="64628" drainMin="6919" drainMax="6928" drainMinSha="7696" drainMaxSha="7706" color="EX-blue-magenta" />
    <node name="6437" row="589" minCol="607" maxCol="6938" minColSha="658" maxColSha="64695" drainMin="6929" drainMax="6938" drainMinSha="7707" drainMaxSha="7717" color="EX-yellow-green" />
    <node name="9749" row="590" minCol="608" maxCol="6948" minColSha="659" maxColSha="64792" drainMin="6939" drainMax="6948" drainMinSha="7718" drainMaxSha="7728" color="EX-magenta" />
    <node name="6715" row="591" minCol="609" maxCol="6956" minColSha="660" maxColSha="64824" drainMin="6949" drainMax="6956" drainMinSha="7729" drainMaxSha="7737" color="EX-green" />
    <node name="6836" row="592" minCol="610" maxCol="6963" minColSha="661" maxColSha="64865" drainMin="6957" drainMax="6963" drainMinSha="7738" drainMaxSha="7745" color="EX-yellow" />
    <node name="1757" row="593" minCol="614" maxCol="6976" minColSha="666" maxColSha="64907" drainMin="6964" drainMax="6976" drainMinSha="7746" drainMaxSha="7761" color="EX-purple" />
    <node name="9913" row="594" minCol="615" maxCol="6990" minColSha="667" maxColSha="64978" drainMin="6977" drainMax="6990" drainMinSha="7762" drainMaxSha="7776" color="EX-dark-purple" />
    <node name="1202" row="595" minCol="616" maxCol="7003" minColSha="668" maxColSha="65083" drainMin="6991" drainMax="7003" drainMinSha="7777" drainMaxSha="7790" color="EX-dark-red" />
    <node name="9130" row="596" minCol="617" maxCol="7015" minColSha="669" maxColSha="65139" drainMin="7004" drainMax="7015" drainMinSha="7791" drainMaxSha="7803" color="EX-pale-green" />
    <node name="2381" row="597" minCol="618" maxCol="7026" minColSha="670" maxColSha="65223" drainMin="7016" drainMax="7026" drainMinSha="7804" drainMaxSha="7815" color="EX-pale-blue" />
    <node name="473" row="598" minCol="619" maxCol="7035" minColSha="671" maxColSha="65257" drainMin="7027" drainMax="7035" drainMinSha="7816" drainMaxSha="7826" color="EX-dark-tan" />
    <node name="5998" row="599" minCol="620" maxCol="7044" minColSha="672" maxColSha="65340" drainMin="7036" drainMax="7044" drainMinSha="7827" drainMaxSha="7837" color="EX-pale-blue-magenta" />
    <node name="3974" row="600" minCol="621" maxCol="7052" minColSha="673" maxColSha="65362" drainMin="7045" drainMax="7052" drainMinSha="7838" drainMaxSha="7847" color="EX-pale-yellow orange" />
    <node name="5363" row="601" minCol="622" maxCol="7060" minColSha="674" maxColSha="65375" drainMin="7053" drainMax="7060" drainMinSha="7848" drainMaxSha="7856" color="EX-medium-magenta" />
    <node name="3468" row="602" minCol="623" maxCol="7067" minColSha="675" maxColSha="65427" drainMin="7061" drainMax="7067" drainMinSha="7857" drainMaxSha="7864" color="EX-pale-red" />
    <node name="4215" row="603" minCol="627" maxCol="7085" minColSha="680" maxColSha="65514" drainMin="7068" drainMax="7085" drainMinSha="7865" drainMaxSha="7883" color="EX-pale-cyan" />
    <node name="8316" row="604" minCol="628" maxCol="7098" minColSha="681" maxColSha="65585" drainMin="7086" drainMax="7098" drainMinSha="7884" drainMaxSha="7899" color="EX-pale-yellow-green" />
    <node name="1547" row="605" minCol="629" maxCol="7112" minColSha="682" maxColSha="65698" drainMin="7099" drainMax="7112" drainMinSha="7900" drainMaxSha="7914" color="EX-pale-purple" />
    <node name="7883" row="606" minCol="630" maxCol="7126" minColSha="683" maxColSha="65762" drainMin="7113" drainMax="7126" drainMinSha="7915" drainMaxSha="7929" color="EX-pale-magenta" />
    <node name="8050" row="607" minCol="631" maxCol="7139" minColSha="684" maxColSha="65852" drainMin="7127" drainMax="7139" drainMinSha="7930" drainMaxSha="7944" color="EX-pale-red-orange" />
    <node name="275" row="608" minCol="632" maxCol="7149" minColSha="685" maxColSha="65907" drainMin="7140" drainMax="7149" drainMinSha="7945" drainMaxSha="7956" color="EX-blue" />
    <node name="5550" row="609" minCol="633" maxCol="7157" minColSha="686" maxColSha="65953" drainMin="7150" drainMax="7157" drainMinSha="7957" drainMaxSha="7968" color="EX-orange" />
    <node name="6300" row="610" minCol="634" maxCol="7168" minColSha="687" maxColSha="66041" drainMin="7158" drainMax="7168" drainMinSha="7969" drainMaxSha="7980" color="EX-dark-cyan" />
    <node name="8274" row="611" minCol="635" maxCol="7177" minColSha="688" maxColSha="66074" drainMin="7169" drainMax="7177" drainMinSha="7981" drainMaxSha="7991" color="EX-red" />
    <node name="6698" row="612" minCol="636" maxCol="7186" minColSha="689" maxColSha="66155" drainMin="7178" drainMax="7186" drainMinSha="7992" drainMaxSha="8001" color="EX-dark-orange" />
    <node name="2786" row="613" minCol="638" maxCol="7201" minColSha="692" maxColSha="66274" drainMin="7187" drainMax="7201" drainMinSha="8002" drainMaxSha="8018" color="EX-dark-gray-purple" />
    <node name="4271" row="614" minCol="639" maxCol="7216" minColSha="693" maxColSha="66387" drainMin="7202" drainMax="7216" drainMinSha="8019" drainMaxSha="8034" color="EX-cyan" />
    <node name="1758" row="615" minCol="640" maxCol="7227" minColSha="694" maxColSha="66462" drainMin="7217" drainMax="7227" drainMinSha="8035" drainMaxSha="8047" color="EX-yellow-orange" />
    <node name="3766" row="616" minCol="641" maxCol="7239" minColSha="695" maxColSha="66533" drainMin="7228" drainMax="7239" drainMinSha="8048" drainMaxSha="8060" color="EX-pure-blue" />
    <node name="5675" row="617" minCol="642" maxCol="7248" minColSha="696" maxColSha="66604" drainMin="7240" drainMax="7248" drainMinSha="8061" drainMaxSha="8071" color="EX-dark-yellow-green" />
    <node name="6271" row="618" minCol="643" maxCol="7257" minColSha="697" maxColSha="66680" drainMin="7249" drainMax="7257" drainMinSha="8072" drainMaxSha="8081" color="EX-dark-magenta" />
    <node name="6378" row="619" minCol="644" maxCol="7265" minColSha="698" maxColSha="66760" drainMin="7258" drainMax="7265" drainMinSha="8082" drainMaxSha="8090" color="EX-dark-green" />
    <node name="2519" row="620" minCol="645" maxCol="7271" minColSha="699" maxColSha="66805" drainMin="7266" drainMax="7271" drainMinSha="8091" drainMaxSha="8098" color="EX-blue-magenta" />
    <node name="9440" row="621" minCol="646" maxCol="7275" minColSha="700" maxColSha="64770" drainMin="7272" drainMax="7275" drainMinSha="8099" drainMaxSha="8104" color="EX-yellow-green" />
    <node name="8766" row="622" minCol="647" maxCol="7279" minColSha="701" maxColSha="66824" drainMin="7276" drainMax="7279" drainMinSha="8105" drainMaxSha="8109" color="EX-magenta" />
    <node name="1730" row="623" minCol="648" maxCol="7282" minColSha="702" maxColSha="49809" drainMin="7280" drainMax="7282" drainMinSha="8110" drainMaxSha="8113" color="EX-green" />
    <node name="1364" row="624" minCol="649" maxCol="7295" minColSha="704" maxColSha="66892" drainMin="7283" drainMax="7295" drainMinSha="8114" drainMaxSha="8128" color="EX-yellow" />
    <node name="8767" row="625" minCol="650" maxCol="7309" minColSha="705" maxColSha="66945" drainMin="7296" drainMax="7309" drainMinSha="8129" drainMaxSha="8143" color="EX-purple" />
    <node name="5152" row="626" minCol="651" maxCol="7320" minColSha="706" maxColSha="67006" drainMin="7310" drainMax="7320" drainMinSha="8144" drainMaxSha="8157" color="EX-dark-purple" />
    <node name="9676" row="627" minCol="652" maxCol="7333" minColSha="707" maxColSha="67066" drainMin="7321" drainMax="7333" drainMinSha="8158" drainMaxSha="8171" color="EX-dark-red" />
    <node name="2377" row="628" minCol="653" maxCol="7342" minColSha="708" maxColSha="67147" drainMin="7334" drainMax="7342" drainMinSha="8172" drainMaxSha="8183" color="EX-pale-green" />
    <node name="5893" row="629" minCol="654" maxCol="7351" minColSha="709" maxColSha="67199" drainMin="7343" drainMax="7351" drainMinSha="8184" drainMaxSha="8195" color="EX-pale-blue" />
    <node name="4889" row="630" minCol="655" maxCol="7361" minColSha="710" maxColSha="67232" drainMin="7352" drainMax="7361" drainMinSha="8196" drainMaxSha="8206" color="EX-dark-tan" />
    <node name="6777" row="631" minCol="656" maxCol="7370" minColSha="711" maxColSha="67252" drainMin="7362" drainMax="7370" drainMinSha="8207" drainMaxSha="8217" color="EX-pale-blue-magenta" />
    <node name="2859" row="632" minCol="657" maxCol="7378" minColSha="712" maxColSha="67311" drainMin="7371" drainMax="7378" drainMinSha="8218" drainMaxSha="8227" color="EX-pale-yellow orange" />
    <node name="3256" row="633" minCol="658" maxCol="7387" minColSha="713" maxColSha="67363" drainMin="7379" drainMax="7387" drainMinSha="8228" drainMaxSha="8237" color="EX-medium-magenta" />
    <node name="588" row="634" minCol="659" maxCol="7395" minColSha="714" maxColSha="67391" drainMin="7388" drainMax="7395" drainMinSha="8238" drainMaxSha="8246" color="EX-pale-red" />
    <node name="1799" row="635" minCol="660" maxCol="7399" minColSha="715" maxColSha="67428" drainMin="7396" drainMax="7399" drainMinSha="8247" drainMaxSha="8252" color="EX-pale-cyan" />
    <node name="9672" row="636" minCol="662" maxCol="7413" minColSha="718" maxColSha="67498" drainMin="7400" drainMax="7413" drainMinSha="8253" drainMaxSha="8269" color="EX-pale-yellow-green" />
    <node name="3599" row="637" minCol="663" maxCol="7427" minColSha="719" maxColSha="67578" drainMin="7414" drainMax="7427" drainMinSha="8270" drainMaxSha="8285" color="EX-pale-purple" />
    <node name="5561" row="638" minCol="664" maxCol="7440" minColSha="720" maxColSha="67625" drainMin="7428" drainMax="7440" drainMinSha="8286" drainMaxSha="8300" color="EX-pale-magenta" />
    <node name="7371" row="639" minCol="665" maxCol="7454" minColSha="721" maxColSha="67718" drainMin="7441" drainMax="7454" drainMinSha="8301" drainMaxSha="8315" color="EX-pale-red-orange" />
    <node name="3712" row="640" minCol="666" maxCol="7465" minColSha="722" maxColSha="67739" drainMin="7455" drainMax="7465" drainMinSha="8316" drainMaxSha="8327" color="EX-blue" />
    <node name="3722" row="641" minCol="667" maxCol="7475" minColSha="723" maxColSha="67830" drainMin="7466" drainMax="7475" drainMinSha="8328" drainMaxSha="8339" color="EX-orange" />
    <node name="9639" row="642" minCol="668" maxCol="7484" minColSha="724" maxColSha="67900" drainMin="7476" drainMax="7484" drainMinSha="8340" drainMaxSha="8351" color="EX-dark-cyan" />
    <node name="47" row="643" minCol="669" maxCol="7493" minColSha="725" maxColSha="67933" drainMin="7485" drainMax="7493" drainMinSha="8352" drainMaxSha="8362" color="EX-red" />
    <node name="5821" row="644" minCol="670" maxCol="7501" minColSha="726" maxColSha="67991" drainMin="7494" drainMax="7501" drainMinSha="8363" drainMaxSha="8371" color="EX-dark-orange" />
    <node name="5095" row="645" minCol="671" maxCol="7508" minColSha="727" maxColSha="68030" drainMin="7502" drainMax="7508" drainMinSha="8372" drainMaxSha="8379" color="EX-dark-gray-purple" />
    <node name="85" row="646" minCol="672" maxCol="7522" minColSha="729" maxColSha="68114" drainMin="7509" drainMax="7522" drainMinSha="8380" drainMaxSha="8394" color="EX-cyan" />
    <node name="6164" row="647" minCol="673" maxCol="7534" minColSha="730" maxColSha="68203" drainMin="7523" drainMax="7534" drainMinSha="8395" drainMaxSha="8408" color="EX-yellow-orange" />
    <node name="2419" row="648" minCol="674" maxCol="7545" minColSha="731" maxColSha="68254" drainMin="7535" drainMax="7545" drainMinSha="8409" drainMaxSha="8421" color="EX-pure-blue" />
    <node name="9900" row="649" minCol="675" maxCol="7557" minColSha="732" maxColSha="68340" drainMin="7546" drainMax="7557" drainMinSha="8422" drainMaxSha="8434" color="EX-dark-yellow-green" />
    <node name="1159" row="650" minCol="676" maxCol="7566" minColSha="733" maxColSha="68439" drainMin="7558" drainMax="7566" drainMinSha="8435" drainMaxSha="8445" color="EX-dark-magenta" />
    <node name="6934" row="651" minCol="677" maxCol="7576" minColSha="734" maxColSha="68475" drainMin="7567" drainMax="7576" drainMinSha="8446" drainMaxSha="8456" color="EX-dark-green" />
    <node name="759" row="652" minCol="678" maxCol="7585" minColSha="735" maxColSha="68549" drainMin="7577" drainMax="7585" drainMinSha="8457" drainMaxSha="8467" color="EX-blue-magenta" />
    <node name="9780" row="653" minCol="679" maxCol="7592" minColSha="736" maxColSha="68587" drainMin="7586" drainMax="7592" drainMinSha="8468" drainMaxSha="8477" color="EX-yellow-green" />
    <node name="9082" row="654" minCol="680" maxCol="7598" minColSha="737" maxColSha="68618" drainMin="7593" drainMax="7598" drainMinSha="8478" drainMaxSha="8485" color="EX-magenta" />
    <node name="6281" row="655" minCol="681" maxCol="7603" minColSha="738" maxColSha="68624" drainMin="7599" drainMax="7603" drainMinSha="8486" drainMaxSha="8491" color="EX-green" />
    <node name="6813" row="656" minCol="682" maxCol="7608" minColSha="739" maxColSha="68673" drainMin="7604" drainMax="7608" drainMinSha="8492" drainMaxSha="8497" color="EX-yellow" />
    <node name="9422" row="657" minCol="683" maxCol="7623" minColSha="741" maxColSha="68782" drainMin="7609" drainMax="7623" drainMinSha="8498" drainMaxSha="8514" color="EX-purple" />
    <node name="9933" row="658" minCol="684" maxCol="7636" minColSha="742" maxColSha="68903" drainMin="7624" drainMax="7636" drainMinSha="8515" drainMaxSha="8529" color="EX-dark-purple" />
    <node name="2808" row="659" minCol="685" maxCol="7648" minColSha="743" maxColSha="68965" drainMin="7637" drainMax="7648" drainMinSha="8530" drainMaxSha="8543" color="EX-dark-red" />
    <node name="9536" row="660" minCol="686" maxCol="7661" minColSha="744" maxColSha="69036" drainMin="7649" drainMax="7661" drainMinSha="8544" drainMaxSha="8557" color="EX-pale-green" />
    <node name="2436" row="661" minCol="687" maxCol="7671" minColSha="745" maxColSha="69090" drainMin="7662" drainMax="7671" drainMinSha="8558" drainMaxSha="8568" color="EX-pale-blue" />
    <node name="5802" row="662" minCol="688" maxCol="7680" minColSha="746" maxColSha="69153" drainMin="7672" drainMax="7680" drainMinSha="8569" drainMaxSha="8578" color="EX-dark-tan" />
    <node name="9222" row="663" minCol="689" maxCol="7687" minColSha="747" maxColSha="69193" drainMin="7681" drainMax="7687" drainMinSha="8579" drainMaxSha="8588" color="EX-pale-blue-magenta" />
    <node name="2204" row="664" minCol="690" maxCol="7694" minColSha="748" maxColSha="69234" drainMin="7688" drainMax="7694" drainMinSha="8589" drainMaxSha="8597" color="EX-pale-yellow orange" />
    <node name="4177" row="665" minCol="691" maxCol="7701" minColSha="749" maxColSha="69303" drainMin="7695" drainMax="7701" drainMinSha="8598" drainMaxSha="8606" color="EX-medium-magenta" />
    <node name="248" row="666" minCol="692" maxCol="7707" minColSha="750" maxColSha="69327" drainMin="7702" drainMax="7707" drainMinSha="8607" drainMaxSha="8614" color="EX-pale-red" />
    <node name="8899" row="667" minCol="693" maxCol="7713" minColSha="751" maxColSha="69343" drainMin="7708" drainMax="7713" drainMinSha="8615" drainMaxSha="8622" color="EX-pale-cyan" />
    <node name="2640" row="668" minCol="695" maxCol="7727" minColSha="754" maxColSha="69390" drainMin="7714" drainMax="7727" drainMinSha="8623" drainMaxSha="8640" color="EX-pale-yellow-green" />
    <node name="2018" row="669" minCol="696" maxCol="7740" minColSha="755" maxColSha="69488" drainMin="7728" drainMax="7740" drainMinSha="8641" drainMaxSha="8656" color="EX-pale-purple" />
    <node name="6882" row="670" minCol="697" maxCol="7755" minColSha="756" maxColSha="69584" drainMin="7741" drainMax="7755" drainMinSha="8657" drainMaxSha="8672" color="EX-pale-magenta" />
    <node name="1492" row="671" minCol="698" maxCol="7769" minColSha="757" maxColSha="69671" drainMin="7756" drainMax="7769" drainMinSha="8673" drainMaxSha="8687" color="EX-pale-red-orange" />
    <node name="425" row="672" minCol="699" maxCol="7781" minColSha="758" maxColSha="69702" drainMin="7770" drainMax="7781" drainMinSha="8688" drainMaxSha="8700" color="EX-blue" />
    <node name="9274" row="673" minCol="700" maxCol="7793" minColSha="759" maxColSha="69780" drainMin="7782" drainMax="7793" drainMinSha="8701" drainMaxSha="8713" color="EX-orange" />
    <node name="2853" row="674" minCol="701" maxCol="7803" minColSha="760" maxColSha="69834" drainMin="7794" drainMax="7803" drainMinSha="8714" drainMaxSha="8725" color="EX-dark-cyan" />
    <node name="6204" row="675" minCol="702" maxCol="7813" minColSha="761" maxColSha="69891" drainMin="7804" drainMax="7813" drainMinSha="8726" drainMaxSha="8736" color="EX-red" />
    <node name="9078" row="676" minCol="703" maxCol="7823" minColSha="762" maxColSha="69982" drainMin="7814" drainMax="7823" drainMinSha="8737" drainMaxSha="8747" color="EX-dark-orange" />
    <node name="280" row="677" minCol="705" maxCol="7837" minColSha="766" maxColSha="70107" drainMin="7824" drainMax="7837" drainMinSha="8748" drainMaxSha="8762" color="EX-dark-gray-purple" />
    <node name="5023" row="678" minCol="706" maxCol="7850" minColSha="767" maxColSha="70153" drainMin="7838" drainMax="7850" drainMinSha="8763" drainMaxSha="8777" color="EX-cyan" />
    <node name="7357" row="679" minCol="707" maxCol="7861" minColSha="768" maxColSha="70244" drainMin="7851" drainMax="7861" drainMinSha="8778" drainMaxSha="8789" color="EX-yellow-orange" />
    <node name="418" row="680" minCol="708" maxCol="7871" minColSha="769" maxColSha="70263" drainMin="7862" drainMax="7871" drainMinSha="8790" drainMaxSha="8800" color="EX-pure-blue" />
    <node name="9178" row="681" minCol="709" maxCol="7880" minColSha="770" maxColSha="70320" drainMin="7872" drainMax="7880" drainMinSha="8801" drainMaxSha="8811" color="EX-dark-yellow-green" />
    <node name="6048" row="682" minCol="710" maxCol="7889" minColSha="771" maxColSha="70382" drainMin="7881" drainMax="7889" drainMinSha="8812" drainMaxSha="8821" color="EX-dark-magenta" />
    <node name="6903" row="683" minCol="711" maxCol="7895" minColSha="772" maxColSha="70417" drainMin="7890" drainMax="7895" drainMinSha="8822" drainMaxSha="8828" color="EX-dark-green" />
    <node name="1021" row="684" minCol="713" maxCol="7915" minColSha="775" maxColSha="70508" drainMin="7896" drainMax="7915" drainMinSha="8829" drainMaxSha="8849" color="EX-blue-magenta" />
    <node name="7250" row="685" minCol="714" maxCol="7929" minColSha="776" maxColSha="70587" drainMin="7916" drainMax="7929" drainMinSha="8850" drainMaxSha="8864" color="EX-yellow-green" />
    <node name="1723" row="686" minCol="715" maxCol="7941" minColSha="777" maxColSha="70658" drainMin="7930" drainMax="7941" drainMinSha="8865" drainMaxSha="8878" color="EX-magenta" />
    <node name="4504" row="687" minCol="716" maxCol="7953" minColSha="778" maxColSha="70744" drainMin="7942" drainMax="7953" drainMinSha="8879" drainMaxSha="8892" color="EX-green" />
    <node name="251" row="688" minCol="717" maxCol="7964" minColSha="779" maxColSha="70821" drainMin="7954" drainMax="7964" drainMinSha="8893" drainMaxSha="8905" color="EX-yellow" />
    <node name="7231" row="689" minCol="718" maxCol="7975" minColSha="780" maxColSha="70847" drainMin="7965" drainMax="7975" drainMinSha="8906" drainMaxSha="8917" color="EX-purple" />
    <node name="4516" row="690" minCol="719" maxCol="7984" minColSha="781" maxColSha="70891" drainMin="7976" drainMax="7984" drainMinSha="8918" drainMaxSha="8927" color="EX-dark-purple" />
    <node name="4764" row="691" minCol="720" maxCol="7992" minColSha="782" maxColSha="70897" drainMin="7985" drainMax="7992" drainMinSha="8928" drainMaxSha="8937" color="EX-dark-red" />
    <node name="721" row="692" minCol="721" maxCol="8006" minColSha="784" maxColSha="70942" drainMin="7993" drainMax="8006" drainMinSha="8938" drainMaxSha="8953" color="EX-pale-green" />
    <node name="164" row="693" minCol="722" maxCol="8019" minColSha="785" maxColSha="71037" drainMin="8007" drainMax="8019" drainMinSha="8954" drainMaxSha="8967" color="EX-pale-blue" />
    <node name="2987" row="694" minCol="723" maxCol="8032" minColSha="786" maxColSha="71127" drainMin="8020" drainMax="8032" drainMinSha="8968" drainMaxSha="8981" color="EX-dark-tan" />
    <node name="4851" row="695" minCol="724" maxCol="8042" minColSha="787" maxColSha="71187" drainMin="8033" drainMax="8042" drainMinSha="8982" drainMaxSha="8994" color="EX-pale-blue-magenta" />
    <node name="5788" row="696" minCol="725" maxCol="8053" minColSha="788" maxColSha="71227" drainMin="8043" drainMax="8053" drainMinSha="8995" drainMaxSha="9007" color="EX-pale-yellow orange" />
    <node name="331" row="697" minCol="726" maxCol="8063" minColSha="789" maxColSha="71272" drainMin="8054" drainMax="8063" drainMinSha="9008" drainMaxSha="9018" color="EX-medium-magenta" />
    <node name="8623" row="698" minCol="727" maxCol="8072" minColSha="790" maxColSha="71325" drainMin="8064" drainMax="8072" drainMinSha="9019" drainMaxSha="9029" color="EX-pale-red" />
    <node name="9220" row="699" minCol="728" maxCol="8082" minColSha="791" maxColSha="71387" drainMin="8073" drainMax="8082" drainMinSha="9030" drainMaxSha="9040" color="EX-pale-cyan" />
    <node name="9827" row="700" minCol="730" maxCol="8093" minColSha="794" maxColSha="71415" drainMin="8083" drainMax="8093" drainMinSha="9041" drainMaxSha="9055" color="EX-pale-yellow-green" />
    <node name="9249" row="701" minCol="731" maxCol="8104" minColSha="795" maxColSha="71469" drainMin="8094" drainMax="8104" drainMinSha="9056" drainMaxSha="9069" color="EX-pale-purple" />
    <node name="7017" row="702" minCol="732" maxCol="8112" minColSha="796" maxColSha="71529" drainMin="8105" drainMax="8112" drainMinSha="9070" drainMaxSha="9079" color="EX-pale-magenta" />
    <node name="7474" row="703" minCol="733" maxCol="8121" minColSha="797" maxColSha="71582" drainMin="8113" drainMax="8121" drainMinSha="9080" drainMaxSha="9089" color="EX-pale-red-orange" />
    <node name="7911" row="704" minCol="734" maxCol="8129" minColSha="798" maxColSha="71627" drainMin="8122" drainMax="8129" drainMinSha="9090" drainMaxSha="9099" color="EX-blue" />
    <node name="79" row="705" minCol="735" maxCol="8137" minColSha="799" maxColSha="71668" drainMin="8130" drainMax="8137" drainMinSha="9100" drainMaxSha="9108" color="EX-orange" />
    <node name="9945" row="706" minCol="736" maxCol="8145" minColSha="800" maxColSha="71707" drainMin="8138" drainMax="8145" drainMinSha="9109" drainMaxSha="9117" color="EX-dark-cyan" />
    <node name="8222" row="707" minCol="740" maxCol="8162" minColSha="805" maxColSha="71824" drainMin="8146" drainMax="8162" drainMinSha="9118" drainMaxSha="9135" color="EX-red" />
    <node name="3213" row="708" minCol="741" maxCol="8173" minColSha="806" maxColSha="71886" drainMin="8163" drainMax="8173" drainMinSha="9136" drainMaxSha="9150" color="EX-dark-orange" />
    <node name="7129" row="709" minCol="742" maxCol="8187" minColSha="807" maxColSha="72000" drainMin="8174" drainMax="8187" drainMinSha="9151" drainMaxSha="9165" color="EX-dark-gray-purple" />
    <node name="7274" row="710" minCol="743" maxCol="8201" minColSha="808" maxColSha="72064" drainMin="8188" drainMax="8201" drainMinSha="9166" drainMaxSha="9180" color="EX-cyan" />
    <node name="8842" row="711" minCol="744" maxCol="8214" minColSha="809" maxColSha="72114" drainMin="8202" drainMax="8214" drainMinSha="9181" drainMaxSha="9195" color="EX-yellow-orange" />
    <node name="8732" row="712" minCol="745" maxCol="8226" minColSha="810" maxColSha="72197" drainMin="8215" drainMax="8226" drainMinSha="9196" drainMaxSha="9209" color="EX-pure-blue" />
    <node name="6318" row="713" minCol="746" maxCol="8234" minColSha="811" maxColSha="72253" drainMin="8227" drainMax="8234" drainMinSha="9210" drainMaxSha="9221" color="EX-dark-yellow-green" />
    <node name="7590" row="714" minCol="747" maxCol="8244" minColSha="812" maxColSha="72319" drainMin="8235" drainMax="8244" drainMinSha="9222" drainMaxSha="9233" color="EX-dark-magenta" />
    <node name="8030" row="715" minCol="748" maxCol="8253" minColSha="813" maxColSha="72386" drainMin="8245" drainMax="8253" drainMinSha="9234" drainMaxSha="9244" color="EX-dark-green" />
    <node name="1549" row="716" minCol="749" maxCol="8260" minColSha="814" maxColSha="72427" drainMin="8254" drainMax="8260" drainMinSha="9245" drainMaxSha="9254" color="EX-blue-magenta" />
    <node name="4870" row="717" minCol="750" maxCol="8268" minColSha="815" maxColSha="72491" drainMin="8261" drainMax="8268" drainMinSha="9255" drainMaxSha="9264" color="EX-yellow-green" />
    <node name="10" row="718" minCol="751" maxCol="8275" minColSha="816" maxColSha="72516" drainMin="8269" drainMax="8275" drainMinSha="9265" drainMaxSha="9273" color="EX-magenta" />
    <node name="3362" row="719" minCol="752" maxCol="8280" minColSha="817" maxColSha="72530" drainMin="8276" drainMax="8280" drainMinSha="9274" drainMaxSha="9280" color="EX-green" />
    <node name="1163" row="720" minCol="753" maxCol="8285" minColSha="818" maxColSha="72546" drainMin="8281" drainMax="8285" drainMinSha="9281" drainMaxSha="9286" color="EX-yellow" />
    <node name="9299" row="721" minCol="754" maxCol="8305" minColSha="820" maxColSha="72638" drainMin="8286" drainMax="8305" drainMinSha="9287" drainMaxSha="9307" color="EX-purple" />
    <node name="4571" row="722" minCol="755" maxCol="8323" minColSha="821" maxColSha="72662" drainMin="8306" drainMax="8323" drainMinSha="9308" drainMaxSha="9327" color="EX-dark-purple" />
    <node name="4388" row="723" minCol="756" maxCol="8341" minColSha="822" maxColSha="72763" drainMin="8324" drainMax="8341" drainMinSha="9328" drainMaxSha="9346" color="EX-dark-red" />
    <node name="494" row="724" minCol="757" maxCol="8358" minColSha="823" maxColSha="72924" drainMin="8342" drainMax="8358" drainMinSha="9347" drainMaxSha="9365" color="EX-pale-green" />
    <node name="1535" row="725" minCol="758" maxCol="8372" minColSha="824" maxColSha="72974" drainMin="8359" drainMax="8372" drainMinSha="9366" drainMaxSha="9381" color="EX-pale-blue" />
    <node name="3917" row="726" minCol="759" maxCol="8385" minColSha="825" maxColSha="73011" drainMin="8373" drainMax="8385" drainMinSha="9382" drainMaxSha="9397" color="EX-dark-tan" />
    <node name="1710" row="727" minCol="760" maxCol="8397" minColSha="826" maxColSha="73078" drainMin="8386" drainMax="8397" drainMinSha="9398" drainMaxSha="9412" color="EX-pale-blue-magenta" />
    <node name="6533" row="728" minCol="761" maxCol="8411" minColSha="827" maxColSha="73165" drainMin="8398" drainMax="8411" drainMinSha="9413" drainMaxSha="9427" color="EX-pale-yellow orange" />
    <node name="7147" row="729" minCol="762" maxCol="8424" minColSha="828" maxColSha="73224" drainMin="8412" drainMax="8424" drainMinSha="9428" drainMaxSha="9442" color="EX-medium-magenta" />
    <node name="7272" row="730" minCol="763" maxCol="8436" minColSha="829" maxColSha="73266" drainMin="8425" drainMax="8436" drainMinSha="9443" drainMaxSha="9455" color="EX-pale-red" />
    <node name="5867" row="731" minCol="764" maxCol="8447" minColSha="830" maxColSha="73299" drainMin="8437" drainMax="8447" drainMinSha="9456" drainMaxSha="9467" color="EX-pale-cyan" />
    <node name="7740" row="732" minCol="765" maxCol="8458" minColSha="831" maxColSha="73336" drainMin="8448" drainMax="8458" drainMinSha="9468" drainMaxSha="9479" color="EX-pale-yellow-green" />
    <node name="9661" row="733" minCol="766" maxCol="8466" minColSha="832" maxColSha="73393" drainMin="8459" drainMax="8466" drainMinSha="9480" drainMaxSha="9489" color="EX-pale-purple" />
    <node name="1045" row="734" minCol="767" maxCol="8474" minColSha="833" maxColSha="73461" drainMin="8467" drainMax="8474" drainMinSha="9490" drainMaxSha="9498" color="EX-pale-magenta" />
    <node name="8791" row="735" minCol="768" maxCol="8481" minColSha="834" maxColSha="73497" drainMin="8475" drainMax="8481" drainMinSha="9499" drainMaxSha="9507" color="EX-pale-red-orange" />
    <node name="690" row="736" minCol="769" maxCol="8487" minColSha="835" maxColSha="73534" drainMin="8482" drainMax="8487" drainMinSha="9508" drainMaxSha="9514" color="EX-blue" />
    <node name="3916" row="737" minCol="771" maxCol="8504" minColSha="838" maxColSha="73559" drainMin="8488" drainMax="8504" drainMinSha="9515" drainMaxSha="9533" color="EX-orange" />
    <node name="573" row="738" minCol="772" maxCol="8521" minColSha="839" maxColSha="73667" drainMin="8505" drainMax="8521" drainMinSha="9534" drainMaxSha="9552" color="EX-dark-cyan" />
    <node name="8266" row="739" minCol="773" maxCol="8538" minColSha="840" maxColSha="73769" drainMin="8522" drainMax="8538" drainMinSha="9553" drainMaxSha="9570" color="EX-red" />
    <node name="6260" row="740" minCol="774" maxCol="8553" minColSha="841" maxColSha="73840" drainMin="8539" drainMax="8553" drainMinSha="9571" drainMaxSha="9587" color="EX-dark-orange" />
    <node name="5781" row="741" minCol="775" maxCol="8568" minColSha="842" maxColSha="73920" drainMin="8554" drainMax="8568" drainMinSha="9588" drainMaxSha="9603" color="EX-dark-gray-purple" />
    <node name="8832" row="742" minCol="776" maxCol="8583" minColSha="843" maxColSha="74057" drainMin="8569" drainMax="8583" drainMinSha="9604" drainMaxSha="9619" color="EX-cyan" />
    <node name="3128" row="743" minCol="777" maxCol="8593" minColSha="844" maxColSha="74147" drainMin="8584" drainMax="8593" drainMinSha="9620" drainMaxSha="9632" color="EX-yellow-orange" />
    <node name="4860" row="744" minCol="778" maxCol="8605" minColSha="845" maxColSha="74233" drainMin="8594" drainMax="8605" drainMinSha="9633" drainMaxSha="9645" color="EX-pure-blue" />
    <node name="9977" row="745" minCol="779" maxCol="8615" minColSha="846" maxColSha="74298" drainMin="8606" drainMax="8615" drainMinSha="9646" drainMaxSha="9657" color="EX-dark-yellow-green" />
    <node name="7223" row="746" minCol="780" maxCol="8625" minColSha="847" maxColSha="74322" drainMin="8616" drainMax="8625" drainMinSha="9658" drainMaxSha="9668" color="EX-dark-magenta" />
    <node name="1981" row="747" minCol="781" maxCol="8633" minColSha="848" maxColSha="74357" drainMin="8626" drainMax="8633" drainMinSha="9669" drainMaxSha="9677" color="EX-dark-green" />
    <node name="3335" row="748" minCol="782" maxCol="8641" minColSha="849" maxColSha="74416" drainMin="8634" drainMax="8641" drainMinSha="9678" drainMaxSha="9686" color="EX-blue-magenta" />
    <node name="5940" row="749" minCol="783" maxCol="8649" minColSha="850" maxColSha="74456" drainMin="8642" drainMax="8649" drainMinSha="9687" drainMaxSha="9695" color="EX-yellow-green" />
    <node name="9411" row="750" minCol="784" maxCol="8656" minColSha="851" maxColSha="74463" drainMin="8650" drainMax="8656" drainMinSha="9696" drainMaxSha="9703" color="EX-magenta" />
    <node name="4106" row="751" minCol="786" maxCol="8673" minColSha="854" maxColSha="74525" drainMin="8657" drainMax="8673" drainMinSha="9704" drainMaxSha="9722" color="EX-green" />
    <node name="4509" row="752" minCol="787" maxCol="8690" minColSha="855" maxColSha="74629" drainMin="8674" drainMax="8690" drainMinSha="9723" drainMaxSha="9741" color="EX-yellow" />
    <node name="9809" row="753" minCol="788" maxCol="8703" minColSha="856" maxColSha="74729" drainMin="8691" drainMax="8703" drainMinSha="9742" drainMaxSha="9757" color="EX-purple" />
    <node name="1751" row="754" minCol="789" maxCol="8715" minColSha="857" maxColSha="74795" drainMin="8704" drainMax="8715" drainMinSha="9758" drainMaxSha="9772" color="EX-dark-purple" />
    <node name="5816" row="755" minCol="790" maxCol="8729" minColSha="858" maxColSha="74880" drainMin="8716" drainMax="8729" drainMinSha="9773" drainMaxSha="9787" color="EX-dark-red" />
    <node name="8982" row="756" minCol="791" maxCol="8741" minColSha="859" maxColSha="74955" drainMin="8730" drainMax="8741" drainMinSha="9788" drainMaxSha="9801" color="EX-pale-green" />
    <node name="6244" row="757" minCol="792" maxCol="8753" minColSha="860" maxColSha="75019" drainMin="8742" drainMax="8753" drainMinSha="9802" drainMaxSha="9814" color="EX-pale-blue" />
    <node name="7831" row="758" minCol="793" maxCol="8764" minColSha="861" maxColSha="75055" drainMin="8754" drainMax="8764" drainMinSha="9815" drainMaxSha="9826" color="EX-dark-tan" />
    <node name="4630" row="759" minCol="794" maxCol="8773" minColSha="862" maxColSha="75148" drainMin="8765" drainMax="8773" drainMinSha="9827" drainMaxSha="9837" color="EX-pale-blue-magenta" />
    <node name="3055" row="760" minCol="795" maxCol="8781" minColSha="863" maxColSha="75198" drainMin="8774" drainMax="8781" drainMinSha="9838" drainMaxSha="9847" color="EX-pale-yellow orange" />
    <node name="4010" row="761" minCol="796" maxCol="8789" minColSha="864" maxColSha="75262" drainMin="8782" drainMax="8789" drainMinSha="9848" drainMaxSha="9857" color="EX-medium-magenta" />
    <node name="5772" row="762" minCol="797" maxCol="8797" minColSha="865" maxColSha="75271" drainMin="8790" drainMax="8797" drainMinSha="9858" drainMaxSha="9866" color="EX-pale-red" />
    <node name="8226" row="763" minCol="798" maxCol="8803" minColSha="866" maxColSha="75308" drainMin="8798" drainMax="8803" drainMinSha="9867" drainMaxSha="9874" color="EX-pale-cyan" />
    <node name="8661" row="764" minCol="800" maxCol="8822" minColSha="869" maxColSha="75441" drainMin="8804" drainMax="8822" drainMinSha="9875" drainMaxSha="9895" color="EX-pale-yellow-green" />
    <node name="2625" row="765" minCol="801" maxCol="8836" minColSha="870" maxColSha="75513" drainMin="8823" drainMax="8836" drainMinSha="9896" drainMaxSha="9912" color="EX-pale-purple" />
    <node name="8785" row="766" minCol="802" maxCol="8850" minColSha="871" maxColSha="75631" drainMin="8837" drainMax="8850" drainMinSha="9913" drainMaxSha="9928" color="EX-pale-magenta" />
    <node name="1979" row="767" minCol="803" maxCol="8864" minColSha="872" maxColSha="75701" drainMin="8851" drainMax="8864" drainMinSha="9929" drainMaxSha="9943" color="EX-pale-red-orange" />
    <node name="8303" row="768" minCol="804" maxCol="8876" minColSha="873" maxColSha="75752" drainMin="8865" drainMax="8876" drainMinSha="9944" drainMaxSha="9958" color="EX-blue" />
    <node name="3952" row="769" minCol="805" maxCol="8889" minColSha="874" maxColSha="75808" drainMin="8877" drainMax="8889" drainMinSha="9959" drainMaxSha="9972" color="EX-orange" />
    <node name="4071" row="770" minCol="806" maxCol="8901" minColSha="875" maxColSha="75860" drainMin="8890" drainMax="8901" drainMinSha="9973" drainMaxSha="9986" color="EX-dark-cyan" />
    <node name="4403" row="771" minCol="807" maxCol="8914" minColSha="876" maxColSha="75961" drainMin="8902" drainMax="8914" drainMinSha="9987" drainMaxSha="10000" color="EX-red" />
    <node name="5247" row="772" minCol="808" maxCol="8924" minColSha="877" maxColSha="75996" drainMin="8915" drainMax="8924" drainMinSha="10001" drainMaxSha="10014" color="EX-dark-orange" />
    <node name="2831" row="773" minCol="809" maxCol="8934" minColSha="878" maxColSha="76060" drainMin="8925" drainMax="8934" drainMinSha="10015" drainMaxSha="10027" color="EX-dark-gray-purple" />
    <node name="6128" row="774" minCol="810" maxCol="8943" minColSha="879" maxColSha="76124" drainMin="8935" drainMax="8943" drainMinSha="10028" drainMaxSha="10037" color="EX-cyan" />
    <node name="5928" row="775" minCol="811" maxCol="8949" minColSha="880" maxColSha="76193" drainMin="8944" drainMax="8949" drainMinSha="10038" drainMaxSha="10044" color="EX-yellow-orange" />
    <node name="4424" row="776" minCol="814" maxCol="8971" minColSha="884" maxColSha="76304" drainMin="8950" drainMax="8971" drainMinSha="10045" drainMaxSha="10069" color="EX-pure-blue" />
    <node name="4512" row="777" minCol="815" maxCol="8988" minColSha="885" maxColSha="76367" drainMin="8972" drainMax="8988" drainMinSha="10070" drainMaxSha="10088" color="EX-dark-yellow-green" />
    <node name="6856" row="778" minCol="816" maxCol="9000" minColSha="886" maxColSha="76410" drainMin="8989" drainMax="9000" drainMinSha="10089" drainMaxSha="10103" color="EX-dark-magenta" />
    <node name="7194" row="779" minCol="817" maxCol="9013" minColSha="887" maxColSha="76456" drainMin="9001" drainMax="9013" drainMinSha="10104" drainMaxSha="10118" color="EX-dark-green" />
    <node name="1036" row="780" minCol="818" maxCol="9025" minColSha="888" maxColSha="76545" drainMin="9014" drainMax="9025" drainMinSha="10119" drainMaxSha="10132" color="EX-blue-magenta" />
    <node name="5325" row="781" minCol="819" maxCol="9035" minColSha="889" maxColSha="76583" drainMin="9026" drainMax="9035" drainMinSha="10133" drainMaxSha="10145" color="EX-yellow-green" />
    <node name="4221" row="782" minCol="820" maxCol="9045" minColSha="890" maxColSha="76621" drainMin="9036" drainMax="9045" drainMinSha="10146" drainMaxSha="10157" color="EX-magenta" />
    <node name="5779" row="783" minCol="821" maxCol="9055" minColSha="891" maxColSha="76668" drainMin="9046" drainMax="9055" drainMinSha="10158" drainMaxSha="10168" color="EX-green" />
    <node name="7430" row="784" minCol="822" maxCol="9064" minColSha="892" maxColSha="76700" drainMin="9056" drainMax="9064" drainMinSha="10169" drainMaxSha="10178" color="EX-yellow" />
    <node name="2612" row="785" minCol="823" maxCol="9068" minColSha="893" maxColSha="76731" drainMin="9065" drainMax="9068" drainMinSha="10179" drainMaxSha="10186" color="EX-purple" />
    <node name="8157" row="786" minCol="826" maxCol="9085" minColSha="897" maxColSha="76848" drainMin="9069" drainMax="9085" drainMinSha="10187" drainMaxSha="10205" color="EX-dark-purple" />
    <node name="1006" row="787" minCol="827" maxCol="9102" minColSha="898" maxColSha="76919" drainMin="9086" drainMax="9102" drainMinSha="10206" drainMaxSha="10223" color="EX-dark-red" />
    <node name="7123" row="788" minCol="828" maxCol="9117" minColSha="899" maxColSha="77037" drainMin="9103" drainMax="9117" drainMinSha="10224" drainMaxSha="10240" color="EX-pale-green" />
    <node name="1846" row="789" minCol="829" maxCol="9129" minColSha="900" maxColSha="77097" drainMin="9118" drainMax="9129" drainMinSha="10241" drainMaxSha="10255" color="EX-pale-blue" />
    <node name="2497" row="790" minCol="830" maxCol="9142" minColSha="901" maxColSha="77159" drainMin="9130" drainMax="9142" drainMinSha="10256" drainMaxSha="10269" color="EX-dark-tan" />
    <node name="2709" row="791" minCol="831" maxCol="9153" minColSha="902" maxColSha="77224" drainMin="9143" drainMax="9153" drainMinSha="10270" drainMaxSha="10282" color="EX-pale-blue-magenta" />
    <node name="1453" row="792" minCol="832" maxCol="9162" minColSha="903" maxColSha="77297" drainMin="9154" drainMax="9162" drainMinSha="10283" drainMaxSha="10293" color="EX-pale-yellow orange" />
    <node name="4334" row="793" minCol="833" maxCol="9171" minColSha="904" maxColSha="77355" drainMin="9163" drainMax="9171" drainMinSha="10294" drainMaxSha="10304" color="EX-medium-magenta" />
    <node name="6571" row="794" minCol="834" maxCol="9179" minColSha="905" maxColSha="77400" drainMin="9172" drainMax="9179" drainMinSha="10305" drainMaxSha="10315" color="EX-pale-red" />
    <node name="7062" row="795" minCol="835" maxCol="9186" minColSha="906" maxColSha="77464" drainMin="9180" drainMax="9186" drainMinSha="10316" drainMaxSha="10324" color="EX-pale-cyan" />
    <node name="2339" row="796" minCol="836" maxCol="9203" minColSha="908" maxColSha="77564" drainMin="9187" drainMax="9203" drainMinSha="10325" drainMaxSha="10342" color="EX-pale-yellow-green" />
    <node name="2988" row="797" minCol="837" maxCol="9219" minColSha="909" maxColSha="77657" drainMin="9204" drainMax="9219" drainMinSha="10343" drainMaxSha="10360" color="EX-pale-purple" />
    <node name="7976" row="798" minCol="838" maxCol="9233" minColSha="910" maxColSha="77767" drainMin="9220" drainMax="9233" drainMinSha="10361" drainMaxSha="10377" color="EX-pale-magenta" />
    <node name="7828" row="799" minCol="839" maxCol="9246" minColSha="911" maxColSha="77832" drainMin="9234" drainMax="9246" drainMinSha="10378" drainMaxSha="10393" color="EX-pale-red-orange" />
    <node name="8006" row="800" minCol="840" maxCol="9257" minColSha="912" maxColSha="77883" drainMin="9247" drainMax="9257" drainMinSha="10394" drainMaxSha="10409" color="EX-blue" />
    <node name="2792" row="801" minCol="841" maxCol="9270" minColSha="913" maxColSha="77949" drainMin="9258" drainMax="9270" drainMinSha="10410" drainMaxSha="10424" color="EX-orange" />
    <node name="5196" row="802" minCol="842" maxCol="9282" minColSha="914" maxColSha="78009" drainMin="9271" drainMax="9282" drainMinSha="10425" drainMaxSha="10439" color="EX-dark-cyan" />
    <node name="4232" row="803" minCol="843" maxCol="9293" minColSha="915" maxColSha="78072" drainMin="9283" drainMax="9293" drainMinSha="10440" drainMaxSha="10452" color="EX-red" />
    <node name="5297" row="804" minCol="844" maxCol="9305" minColSha="916" maxColSha="78142" drainMin="9294" drainMax="9305" drainMinSha="10453" drainMaxSha="10465" color="EX-dark-orange" />
    <node name="6565" row="805" minCol="845" maxCol="9312" minColSha="917" maxColSha="78188" drainMin="9306" drainMax="9312" drainMinSha="10466" drainMaxSha="10473" color="EX-dark-gray-purple" />
    <node name="7686" row="806" minCol="846" maxCol="9318" minColSha="918" maxColSha="78235" drainMin="9313" drainMax="9318" drainMinSha="10474" drainMaxSha="10481" color="EX-cyan" />
    <node name="5646" row="807" minCol="847" maxCol="9334" minColSha="920" maxColSha="78319" drainMin="9319" drainMax="9334" drainMinSha="10482" drainMaxSha="10500" color="EX-yellow-orange" />
    <node name="3796" row="808" minCol="848" maxCol="9350" minColSha="921" maxColSha="78409" drainMin="9335" drainMax="9350" drainMinSha="10501" drainMaxSha="10518" color="EX-pure-blue" />
    <node name="4374" row="809" minCol="849" maxCol="9367" minColSha="922" maxColSha="78483" drainMin="9351" drainMax="9367" drainMinSha="10519" drainMaxSha="10536" color="EX-dark-yellow-green" />
    <node name="3238" row="810" minCol="850" maxCol="9376" minColSha="923" maxColSha="78537" drainMin="9368" drainMax="9376" drainMinSha="10537" drainMaxSha="10548" color="EX-dark-magenta" />
    <node name="1871" row="811" minCol="851" maxCol="9385" minColSha="924" maxColSha="78603" drainMin="9377" drainMax="9385" drainMinSha="10549" drainMaxSha="10559" color="EX-dark-green" />
    <node name="4336" row="812" minCol="852" maxCol="9394" minColSha="925" maxColSha="78623" drainMin="9386" drainMax="9394" drainMinSha="10560" drainMaxSha="10569" color="EX-blue-magenta" />
    <node name="8020" row="813" minCol="853" maxCol="9402" minColSha="926" maxColSha="78679" drainMin="9395" drainMax="9402" drainMinSha="10570" drainMaxSha="10579" color="EX-yellow-green" />
    <node name="7316" row="814" minCol="854" maxCol="9409" minColSha="927" maxColSha="78721" drainMin="9403" drainMax="9409" drainMinSha="10580" drainMaxSha="10588" color="EX-magenta" />
    <node name="5554" row="815" minCol="855" maxCol="9416" minColSha="928" maxColSha="78766" drainMin="9410" drainMax="9416" drainMinSha="10589" drainMaxSha="10596" color="EX-green" />
    <node name="430" row="816" minCol="856" maxCol="9421" minColSha="929" maxColSha="78774" drainMin="9417" drainMax="9421" drainMinSha="10597" drainMaxSha="10602" color="EX-yellow" />
    <node name="1732" row="817" minCol="857" maxCol="9435" minColSha="931" maxColSha="78838" drainMin="9422" drainMax="9435" drainMinSha="10603" drainMaxSha="10620" color="EX-purple" />
    <node name="2275" row="818" minCol="858" maxCol="9448" minColSha="932" maxColSha="78881" drainMin="9436" drainMax="9448" drainMinSha="10621" drainMaxSha="10634" color="EX-dark-purple" />
    <node name="2578" row="819" minCol="859" maxCol="9461" minColSha="933" maxColSha="78963" drainMin="9449" drainMax="9461" drainMinSha="10635" drainMaxSha="10648" color="EX-dark-red" />
    <node name="8989" row="820" minCol="860" maxCol="9471" minColSha="934" maxColSha="78992" drainMin="9462" drainMax="9471" drainMinSha="10649" drainMaxSha="10660" color="EX-pale-green" />
    <node name="7286" row="821" minCol="861" maxCol="9480" minColSha="935" maxColSha="62680" drainMin="9472" drainMax="9480" drainMinSha="10661" drainMaxSha="10671" color="EX-pale-blue" />
    <node name="4240" row="822" minCol="862" maxCol="9489" minColSha="936" maxColSha="79039" drainMin="9481" drainMax="9489" drainMinSha="10672" drainMaxSha="10681" color="EX-dark-tan" />
    <node name="9175" row="823" minCol="863" maxCol="9497" minColSha="937" maxColSha="79070" drainMin="9490" drainMax="9497" drainMinSha="10682" drainMaxSha="10691" color="EX-pale-blue-magenta" />
    <node name="3814" row="824" minCol="864" maxCol="9505" minColSha="938" maxColSha="79109" drainMin="9498" drainMax="9505" drainMinSha="10692" drainMaxSha="10700" color="EX-pale-yellow orange" />
    <node name="5886" row="825" minCol="865" maxCol="9511" minColSha="939" maxColSha="79165" drainMin="9506" drainMax="9511" drainMinSha="10701" drainMaxSha="10707" color="EX-medium-magenta" />
    <node name="967" row="826" minCol="866" maxCol="9515" minColSha="940" maxColSha="79187" drainMin="9512" drainMax="9515" drainMinSha="10708" drainMaxSha="10713" color="EX-pale-red" />
    <node name="4781" row="827" minCol="867" maxCol="9530" minColSha="942" maxColSha="79263" drainMin="9516" drainMax="9530" drainMinSha="10714" drainMaxSha="10732" color="EX-pale-cyan" />
    <node name="3373" row="828" minCol="868" maxCol="9544" minColSha="943" maxColSha="79338" drainMin="9531" drainMax="9544" drainMinSha="10733" drainMaxSha="10749" color="EX-pale-yellow-green" />
    <node name="8849" row="829" minCol="869" maxCol="9559" minColSha="944" maxColSha="79443" drainMin="9545" drainMax="9559" drainMinSha="10750" drainMaxSha="10765" color="EX-pale-purple" />
    <node name="1942" row="830" minCol="870" maxCol="9572" minColSha="945" maxColSha="79520" drainMin="9560" drainMax="9572" drainMinSha="10766" drainMaxSha="10779" color="EX-pale-magenta" />
    <node name="4465" row="831" minCol="871" maxCol="9585" minColSha="946" maxColSha="79590" drainMin="9573" drainMax="9585" drainMinSha="10780" drainMaxSha="10793" color="EX-pale-red-orange" />
    <node name="5223" row="832" minCol="872" maxCol="9596" minColSha="947" maxColSha="79655" drainMin="9586" drainMax="9596" drainMinSha="10794" drainMaxSha="10807" color="EX-blue" />
    <node name="7797" row="833" minCol="873" maxCol="9607" minColSha="948" maxColSha="79675" drainMin="9597" drainMax="9607" drainMinSha="10808" drainMaxSha="10819" color="EX-orange" />
    <node name="7909" row="834" minCol="874" maxCol="9615" minColSha="949" maxColSha="79711" drainMin="9608" drainMax="9615" drainMinSha="10820" drainMaxSha="10829" color="EX-dark-cyan" />
    <node name="395" row="835" minCol="875" maxCol="9622" minColSha="950" maxColSha="79800" drainMin="9616" drainMax="9622" drainMinSha="10830" drainMaxSha="10837" color="EX-red" />
    <node name="7087" row="836" minCol="876" maxCol="9638" minColSha="952" maxColSha="79964" drainMin="9623" drainMax="9638" drainMinSha="10838" drainMaxSha="10854" color="EX-dark-orange" />
    <node name="6745" row="837" minCol="877" maxCol="9652" minColSha="953" maxColSha="80033" drainMin="9639" drainMax="9652" drainMinSha="10855" drainMaxSha="10869" color="EX-dark-gray-purple" />
    <node name="9295" row="838" minCol="878" maxCol="9665" minColSha="954" maxColSha="80119" drainMin="9653" drainMax="9665" drainMinSha="10870" drainMaxSha="10884" color="EX-cyan" />
    <node name="1493" row="839" minCol="879" maxCol="9676" minColSha="955" maxColSha="80171" drainMin="9666" drainMax="9676" drainMinSha="10885" drainMaxSha="10898" color="EX-yellow-orange" />
    <node name="5724" row="840" minCol="880" maxCol="9686" minColSha="956" maxColSha="80224" drainMin="9677" drainMax="9686" drainMinSha="10899" drainMaxSha="10912" color="EX-pure-blue" />
    <node name="5981" row="841" minCol="881" maxCol="9698" minColSha="957" maxColSha="80251" drainMin="9687" drainMax="9698" drainMinSha="10913" drainMaxSha="10926" color="EX-dark-yellow-green" />
    <node name="3943" row="842" minCol="882" maxCol="9709" minColSha="958" maxColSha="80314" drainMin="9699" drainMax="9709" drainMinSha="10927" drainMaxSha="10939" color="EX-dark-magenta" />
    <node name="308" row="843" minCol="883" maxCol="9718" minColSha="959" maxColSha="80362" drainMin="9710" drainMax="9718" drainMinSha="10940" drainMaxSha="10950" color="EX-dark-green" />
    <node name="8282" row="844" minCol="884" maxCol="9722" minColSha="960" maxColSha="80399" drainMin="9719" drainMax="9722" drainMinSha="10951" drainMaxSha="10957" color="EX-blue-magenta" />
    <node name="6021" row="845" minCol="885" maxCol="9741" minColSha="962" maxColSha="80506" drainMin="9723" drainMax="9741" drainMinSha="10958" drainMaxSha="10978" color="EX-yellow-green" />
    <node name="9556" row="846" minCol="886" maxCol="9756" minColSha="963" maxColSha="80577" drainMin="9742" drainMax="9756" drainMinSha="10979" drainMaxSha="10995" color="EX-magenta" />
    <node name="5723" row="847" minCol="887" maxCol="9770" minColSha="964" maxColSha="80641" drainMin="9757" drainMax="9770" drainMinSha="10996" drainMaxSha="11010" color="EX-green" />
    <node name="6629" row="848" minCol="888" maxCol="9783" minColSha="965" maxColSha="80708" drainMin="9771" drainMax="9783" drainMinSha="11011" drainMaxSha="11025" color="EX-yellow" />
    <node name="8389" row="849" minCol="889" maxCol="9795" minColSha="966" maxColSha="80754" drainMin="9784" drainMax="9795" drainMinSha="11026" drainMaxSha="11040" color="EX-purple" />
    <node name="1157" row="850" minCol="890" maxCol="9807" minColSha="967" maxColSha="80777" drainMin="9796" drainMax="9807" drainMinSha="11041" drainMaxSha="11054" color="EX-dark-purple" />
    <node name="7279" row="851" minCol="891" maxCol="9815" minColSha="968" maxColSha="80797" drainMin="9808" drainMax="9815" drainMinSha="11055" drainMaxSha="11063" color="EX-dark-red" />
    <node name="1396" row="852" minCol="892" maxCol="9822" minColSha="969" maxColSha="80818" drainMin="9816" drainMax="9822" drainMinSha="11064" drainMaxSha="11071" color="EX-pale-green" />
    <node name="5003" row="853" minCol="893" maxCol="9826" minColSha="970" maxColSha="80832" drainMin="9823" drainMax="9826" drainMinSha="11072" drainMaxSha="11077" color="EX-pale-blue" />
    <node name="1955" row="854" minCol="895" maxCol="9842" minColSha="973" maxColSha="80887" drainMin="9827" drainMax="9842" drainMinSha="11078" drainMaxSha="11095" color="EX-dark-tan" />
    <node name="4891" row="855" minCol="896" maxCol="9858" minColSha="974" maxColSha="80941" drainMin="9843" drainMax="9858" drainMinSha="11096" drainMaxSha="11113" color="EX-pale-blue-magenta" />
    <node name="1689" row="856" minCol="897" maxCol="9870" minColSha="975" maxColSha="81000" drainMin="9859" drainMax="9870" drainMinSha="11114" drainMaxSha="11128" color="EX-pale-yellow orange" />
    <node name="7438" row="857" minCol="898" maxCol="9883" minColSha="976" maxColSha="81052" drainMin="9871" drainMax="9883" drainMinSha="11129" drainMaxSha="11142" color="EX-medium-magenta" />
    <node name="2807" row="858" minCol="899" maxCol="9890" minColSha="977" maxColSha="81091" drainMin="9884" drainMax="9890" drainMinSha="11143" drainMaxSha="11152" color="EX-pale-red" />
    <node name="2037" row="859" minCol="900" maxCol="9898" minColSha="978" maxColSha="81143" drainMin="9891" drainMax="9898" drainMinSha="11153" drainMaxSha="11161" color="EX-pale-cyan" />
    <node name="3479" row="860" minCol="901" maxCol="9904" minColSha="979" maxColSha="81195" drainMin="9899" drainMax="9904" drainMinSha="11162" drainMaxSha="11169" color="EX-pale-yellow-green" />
    <node name="8192" row="861" minCol="903" maxCol="9924" minColSha="982" maxColSha="81291" drainMin="9905" drainMax="9924" drainMinSha="11170" drainMaxSha="11191" color="EX-pale-purple" />
    <node name="7921" row="862" minCol="904" maxCol="9943" minColSha="983" maxColSha="81356" drainMin="9925" drainMax="9943" drainMinSha="11192" drainMaxSha="11211" color="EX-pale-magenta" />
    <node name="8147" row="863" minCol="905" maxCol="9956" minColSha="984" maxColSha="81390" drainMin="9944" drainMax="9956" drainMinSha="11212" drainMaxSha="11228" color="EX-pale-red-orange" />
    <node name="7002" row="864" minCol="906" maxCol="9969" minColSha="985" maxColSha="81430" drainMin="9957" drainMax="9969" drainMinSha="11229" drainMaxSha="11244" color="EX-blue" />
    <node name="8076" row="865" minCol="907" maxCol="9981" minColSha="986" maxColSha="81491" drainMin="9970" drainMax="9981" drainMinSha="11245" drainMaxSha="11258" color="EX-orange" />
    <node name="1620" row="866" minCol="908" maxCol="9992" minColSha="987" maxColSha="81556" drainMin="9982" drainMax="9992" drainMinSha="11259" drainMaxSha="11271" color="EX-dark-cyan" />
    <node name="2035" row="867" minCol="909" maxCol="9999" minColSha="988" maxColSha="81610" drainMin="9993" drainMax="9999" drainMinSha="11272" drainMaxSha="11281" color="EX-red" />
    <node name="4765" row="868" minCol="914" maxCol="10015" minColSha="994" maxColSha="81722" drainMin="10000" drainMax="10015" drainMinSha="11282" drainMaxSha="11300" color="EX-dark-orange" />
    <node name="1096" row="869" minCol="915" maxCol="10027" minColSha="995" maxColSha="81760" drainMin="10016" drainMax="10027" drainMinSha="11301" drainMaxSha="11314" color="EX-dark-gray-purple" />
    <node name="2385" row="870" minCol="916" maxCol="10040" minColSha="996" maxColSha="81828" drainMin="10028" drainMax="10040" drainMinSha="11315" drainMaxSha="11328" color="EX-cyan" />
    <node name="2325" row="871" minCol="917" maxCol="10050" minColSha="997" maxColSha="81885" drainMin="10041" drainMax="10050" drainMinSha="11329" drainMaxSha="11341" color="EX-yellow-orange" />
    <node name="9483" row="872" minCol="918" maxCol="10059" minColSha="998" maxColSha="81908" drainMin="10051" drainMax="10059" drainMinSha="11342" drainMaxSha="11354" color="EX-pure-blue" />
    <node name="7010" row="873" minCol="919" maxCol="10068" minColSha="999" maxColSha="81936" drainMin="10060" drainMax="10068" drainMinSha="11355" drainMaxSha="11366" color="EX-dark-yellow-green" />
    <node name="2659" row="874" minCol="920" maxCol="10077" minColSha="1000" maxColSha="81969" drainMin="10069" drainMax="10077" drainMinSha="11367" drainMaxSha="11377" color="EX-dark-magenta" />
    <node name="2836" row="875" minCol="921" maxCol="10085" minColSha="1001" maxColSha="82008" drainMin="10078" drainMax="10085" drainMinSha="11378" drainMaxSha="11388" color="EX-dark-green" />
    <node name="3640" row="876" minCol="922" maxCol="10094" minColSha="1002" maxColSha="82072" drainMin="10086" drainMax="10094" drainMinSha="11389" drainMaxSha="11399" color="EX-blue-magenta" />
    <node name="4628" row="877" minCol="923" maxCol="10104" minColSha="1003" maxColSha="82139" drainMin="10095" drainMax="10104" drainMinSha="11400" drainMaxSha="11410" color="EX-yellow-green" />
    <node name="2428" row="878" minCol="924" maxCol="10113" minColSha="1004" maxColSha="82173" drainMin="10105" drainMax="10113" drainMinSha="11411" drainMaxSha="11420" color="EX-magenta" />
    <node name="2569" row="879" minCol="925" maxCol="10122" minColSha="1005" maxColSha="82212" drainMin="10114" drainMax="10122" drainMinSha="11421" drainMaxSha="11430" color="EX-green" />
    <node name="2093" row="880" minCol="926" maxCol="10130" minColSha="1006" maxColSha="82256" drainMin="10123" drainMax="10130" drainMinSha="11431" drainMaxSha="11439" color="EX-yellow" />
    <node name="8289" row="881" minCol="927" maxCol="10134" minColSha="1007" maxColSha="82275" drainMin="10131" drainMax="10134" drainMinSha="11440" drainMaxSha="11446" color="EX-purple" />
    <node name="9621" row="882" minCol="928" maxCol="10138" minColSha="1008" maxColSha="82298" drainMin="10135" drainMax="10138" drainMinSha="11447" drainMaxSha="11453" color="EX-dark-purple" />
    <node name="3332" row="883" minCol="930" maxCol="10153" minColSha="1011" maxColSha="82357" drainMin="10139" drainMax="10153" drainMinSha="11454" drainMaxSha="11470" color="EX-dark-red" />
    <node name="3630" row="884" minCol="931" maxCol="10166" minColSha="1012" maxColSha="82377" drainMin="10154" drainMax="10166" drainMinSha="11471" drainMaxSha="11485" color="EX-pale-green" />
    <node name="7818" row="885" minCol="932" maxCol="10179" minColSha="1013" maxColSha="82386" drainMin="10167" drainMax="10179" drainMinSha="11486" drainMaxSha="11500" color="EX-pale-blue" />
    <node name="8780" row="886" minCol="933" maxCol="10191" minColSha="1014" maxColSha="82472" drainMin="10180" drainMax="10191" drainMinSha="11501" drainMaxSha="11515" color="EX-dark-tan" />
    <node name="4179" row="887" minCol="934" maxCol="10203" minColSha="1015" maxColSha="82551" drainMin="10192" drainMax="10203" drainMinSha="11516" drainMaxSha="11529" color="EX-pale-blue-magenta" />
    <node name="5442" row="888" minCol="935" maxCol="10215" minColSha="1016" maxColSha="82600" drainMin="10204" drainMax="10215" drainMinSha="11530" drainMaxSha="11543" color="EX-pale-yellow orange" />
    <node name="6136" row="889" minCol="936" maxCol="10227" minColSha="1017" maxColSha="82645" drainMin="10216" drainMax="10227" drainMinSha="11544" drainMaxSha="11556" color="EX-medium-magenta" />
    <node name="858" row="890" minCol="937" maxCol="10237" minColSha="1018" maxColSha="82699" drainMin="10228" drainMax="10237" drainMinSha="11557" drainMaxSha="11569" color="EX-pale-red" />
    <node name="5845" row="891" minCol="938" maxCol="10248" minColSha="1019" maxColSha="82749" drainMin="10238" drainMax="10248" drainMinSha="11570" drainMaxSha="11581" color="EX-pale-cyan" />
    <node name="9181" row="892" minCol="939" maxCol="10257" minColSha="1020" maxColSha="82790" drainMin="10249" drainMax="10257" drainMinSha="11582" drainMaxSha="11593" color="EX-pale-yellow-green" />
    <node name="2133" row="893" minCol="940" maxCol="10267" minColSha="1021" maxColSha="82833" drainMin="10258" drainMax="10267" drainMinSha="11594" drainMaxSha="11604" color="EX-pale-purple" />
    <node name="2489" row="894" minCol="941" maxCol="10276" minColSha="1022" maxColSha="82890" drainMin="10268" drainMax="10276" drainMinSha="11605" drainMaxSha="11615" color="EX-pale-magenta" />
    <node name="4565" row="895" minCol="942" maxCol="10286" minColSha="1023" maxColSha="82963" drainMin="10277" drainMax="10286" drainMinSha="11616" drainMaxSha="11626" color="EX-pale-red-orange" />
    <node name="3629" row="896" minCol="943" maxCol="10293" minColSha="1024" maxColSha="82973" drainMin="10287" drainMax="10293" drainMinSha="11627" drainMaxSha="11635" color="EX-blue" />
    <node name="7912" row="897" minCol="944" maxCol="10300" minColSha="1025" maxColSha="83011" drainMin="10294" drainMax="10300" drainMinSha="11636" drainMaxSha="11644" color="EX-orange" />
    <node name="7941" row="898" minCol="945" maxCol="10306" minColSha="1026" maxColSha="83018" drainMin="10301" drainMax="10306" drainMinSha="11645" drainMaxSha="11653" color="EX-dark-cyan" />
    <node name="6183" row="899" minCol="946" maxCol="10313" minColSha="1027" maxColSha="83039" drainMin="10307" drainMax="10313" drainMinSha="11654" drainMaxSha="11661" color="EX-red" />
    <node name="4067" row="900" minCol="950" maxCol="10328" minColSha="1032" maxColSha="83097" drainMin="10314" drainMax="10328" drainMinSha="11662" drainMaxSha="11678" color="EX-dark-orange" />
    <node name="4302" row="901" minCol="951" maxCol="10340" minColSha="1033" maxColSha="83138" drainMin="10329" drainMax="10340" drainMinSha="11679" drainMaxSha="11692" color="EX-dark-gray-purple" />
    <node name="7215" row="902" minCol="952" maxCol="10352" minColSha="1034" maxColSha="83191" drainMin="10341" drainMax="10352" drainMinSha="11693" drainMaxSha="11705" color="EX-cyan" />
    <node name="3056" row="903" minCol="953" maxCol="10360" minColSha="1035" maxColSha="83241" drainMin="10353" drainMax="10360" drainMinSha="11706" drainMaxSha="11717" color="EX-yellow-orange" />
    <node name="3609" row="904" minCol="954" maxCol="10371" minColSha="1036" maxColSha="83302" drainMin="10361" drainMax="10371" drainMinSha="11718" drainMaxSha="11729" color="EX-pure-blue" />
    <node name="4813" row="905" minCol="955" maxCol="10381" minColSha="1037" maxColSha="83345" drainMin="10372" drainMax="10381" drainMinSha="11730" drainMaxSha="11741" color="EX-dark-yellow-green" />
    <node name="8349" row="906" minCol="956" maxCol="10392" minColSha="1038" maxColSha="83387" drainMin="10382" drainMax="10392" drainMinSha="11742" drainMaxSha="11753" color="EX-dark-magenta" />
    <node name="2049" row="907" minCol="957" maxCol="10401" minColSha="1039" maxColSha="83453" drainMin="10393" drainMax="10401" drainMinSha="11754" drainMaxSha="11763" color="EX-dark-green" />
    <node name="3725" row="908" minCol="958" maxCol="10410" minColSha="1040" maxColSha="83481" drainMin="10402" drainMax="10410" drainMinSha="11764" drainMaxSha="11773" color="EX-blue-magenta" />
    <node name="5567" row="909" minCol="959" maxCol="10419" minColSha="1041" maxColSha="83542" drainMin="10411" drainMax="10419" drainMinSha="11774" drainMaxSha="11783" color="EX-yellow-green" />
    <node name="9065" row="910" minCol="960" maxCol="10427" minColSha="1042" maxColSha="83560" drainMin="10420" drainMax="10427" drainMinSha="11784" drainMaxSha="11792" color="EX-magenta" />
    <node name="9958" row="911" minCol="961" maxCol="10435" minColSha="1043" maxColSha="83607" drainMin="10428" drainMax="10435" drainMinSha="11793" drainMaxSha="11801" color="EX-green" />
    <node name="5004" row="912" minCol="962" maxCol="10442" minColSha="1044" maxColSha="83648" drainMin="10436" drainMax="10442" drainMinSha="11802" drainMaxSha="11809" color="EX-yellow" />
    <node name="2409" row="913" minCol="966" maxCol="10454" minColSha="1050" maxColSha="83687" drainMin="10443" drainMax="10454" drainMinSha="11810" drainMaxSha="11824" color="EX-purple" />
    <node name="3874" row="914" minCol="967" maxCol="10468" minColSha="1051" maxColSha="83708" drainMin="10455" drainMax="10468" drainMinSha="11825" drainMaxSha="11839" color="EX-dark-purple" />
    <node name="1130" row="915" minCol="968" maxCol="10480" minColSha="1052" maxColSha="83774" drainMin="10469" drainMax="10480" drainMinSha="11840" drainMaxSha="11853" color="EX-dark-red" />
    <node name="777" row="916" minCol="969" maxCol="10492" minColSha="1053" maxColSha="83848" drainMin="10481" drainMax="10492" drainMinSha="11854" drainMaxSha="11866" color="EX-pale-green" />
    <node name="5760" row="917" minCol="970" maxCol="10502" minColSha="1054" maxColSha="83903" drainMin="10493" drainMax="10502" drainMinSha="11867" drainMaxSha="11878" color="EX-pale-blue" />
    <node name="5958" row="918" minCol="971" maxCol="10513" minColSha="1055" maxColSha="83940" drainMin="10503" drainMax="10513" drainMinSha="11879" drainMaxSha="11890" color="EX-dark-tan" />
    <node name="6737" row="919" minCol="972" maxCol="10523" minColSha="1056" maxColSha="83983" drainMin="10514" drainMax="10523" drainMinSha="11891" drainMaxSha="11902" color="EX-pale-blue-magenta" />
    <node name="6921" row="920" minCol="973" maxCol="10531" minColSha="1057" maxColSha="84032" drainMin="10524" drainMax="10531" drainMinSha="11903" drainMaxSha="11913" color="EX-pale-yellow orange" />
    <node name="928" row="921" minCol="974" maxCol="10540" minColSha="1058" maxColSha="84056" drainMin="10532" drainMax="10540" drainMinSha="11914" drainMaxSha="11924" color="EX-medium-magenta" />
    <node name="6773" row="922" minCol="975" maxCol="10549" minColSha="1059" maxColSha="84114" drainMin="10541" drainMax="10549" drainMinSha="11925" drainMaxSha="11934" color="EX-pale-red" />
    <node name="7811" row="923" minCol="976" maxCol="10563" minColSha="1061" maxColSha="84156" drainMin="10550" drainMax="10563" drainMinSha="11935" drainMaxSha="11950" color="EX-pale-cyan" />
    <node name="5422" row="924" minCol="977" maxCol="10576" minColSha="1062" maxColSha="84163" drainMin="10564" drainMax="10576" drainMinSha="11951" drainMaxSha="11965" color="EX-pale-yellow-green" />
    <node name="5475" row="925" minCol="978" maxCol="10588" minColSha="1063" maxColSha="84260" drainMin="10577" drainMax="10588" drainMinSha="11966" drainMaxSha="11979" color="EX-pale-purple" />
    <node name="2412" row="926" minCol="979" maxCol="10600" minColSha="1064" maxColSha="84303" drainMin="10589" drainMax="10600" drainMinSha="11980" drainMaxSha="11992" color="EX-pale-magenta" />
    <node name="9636" row="927" minCol="980" maxCol="10610" minColSha="1065" maxColSha="84343" drainMin="10601" drainMax="10610" drainMinSha="11993" drainMaxSha="12005" color="EX-pale-red-orange" />
    <node name="1171" row="928" minCol="981" maxCol="10619" minColSha="1066" maxColSha="84381" drainMin="10611" drainMax="10619" drainMinSha="12006" drainMaxSha="12017" color="EX-blue" />
    <node name="1140" row="929" minCol="982" maxCol="10628" minColSha="1067" maxColSha="84478" drainMin="10620" drainMax="10628" drainMinSha="12018" drainMaxSha="12028" color="EX-orange" />
    <node name="1735" row="930" minCol="983" maxCol="10638" minColSha="1068" maxColSha="84511" drainMin="10629" drainMax="10638" drainMinSha="12029" drainMaxSha="12039" color="EX-dark-cyan" />
    <node name="364" row="931" minCol="984" maxCol="10647" minColSha="1069" maxColSha="84551" drainMin="10639" drainMax="10647" drainMinSha="12040" drainMaxSha="12049" color="EX-red" />
    <node name="6277" row="932" minCol="985" maxCol="10654" minColSha="1070" maxColSha="84563" drainMin="10648" drainMax="10654" drainMinSha="12050" drainMaxSha="12059" color="EX-dark-orange" />
    <node name="6618" row="933" minCol="986" maxCol="10661" minColSha="1071" maxColSha="84592" drainMin="10655" drainMax="10661" drainMinSha="12060" drainMaxSha="12069" color="EX-dark-gray-purple" />
    <node name="1726" row="934" minCol="987" maxCol="10667" minColSha="1072" maxColSha="84624" drainMin="10662" drainMax="10667" drainMinSha="12070" drainMaxSha="12078" color="EX-cyan" />
    <node name="8022" row="935" minCol="988" maxCol="10671" minColSha="1073" maxColSha="62853" drainMin="10668" drainMax="10671" drainMinSha="12079" drainMaxSha="12084" color="EX-yellow-orange" />
    <node name="7358" row="936" minCol="989" maxCol="10672" minColSha="1074" maxColSha="84631" drainMin="10672" drainMax="10672" drainMinSha="12085" drainMaxSha="12086" color="EX-pure-blue" />
    <node name="3894" row="937" minCol="990" maxCol="10688" minColSha="1077" maxColSha="84721" drainMin="10673" drainMax="10688" drainMinSha="12087" drainMaxSha="12105" color="EX-dark-yellow-green" />
    <node name="5778" row="938" minCol="991" maxCol="10700" minColSha="1078" maxColSha="84767" drainMin="10689" drainMax="10700" drainMinSha="12106" drainMaxSha="12121" color="EX-dark-magenta" />
    <node name="2367" row="939" minCol="992" maxCol="10713" minColSha="1079" maxColSha="84858" drainMin="10701" drainMax="10713" drainMinSha="12122" drainMaxSha="12136" color="EX-dark-green" />
    <node name="9286" row="940" minCol="993" maxCol="10726" minColSha="1080" maxColSha="84936" drainMin="10714" drainMax="10726" drainMinSha="12137" drainMaxSha="12151" color="EX-blue-magenta" />
    <node name="1593" row="941" minCol="994" maxCol="10738" minColSha="1081" maxColSha="85013" drainMin="10727" drainMax="10738" drainMinSha="12152" drainMaxSha="12165" color="EX-yellow-green" />
    <node name="5470" row="942" minCol="995" maxCol="10751" minColSha="1082" maxColSha="85058" drainMin="10739" drainMax="10751" drainMinSha="12166" drainMaxSha="12179" color="EX-magenta" />
    <node name="6775" row="943" minCol="996" maxCol="10764" minColSha="1083" maxColSha="85161" drainMin="10752" drainMax="10764" drainMinSha="12180" drainMaxSha="12193" color="EX-green" />
    <node name="9116" row="944" minCol="997" maxCol="10776" minColSha="1084" maxColSha="85227" drainMin="10765" drainMax="10776" drainMinSha="12194" drainMaxSha="12207" color="EX-yellow" />
    <node name="9654" row="945" minCol="998" maxCol="10788" minColSha="1085" maxColSha="85304" drainMin="10777" drainMax="10788" drainMinSha="12208" drainMaxSha="12221" color="EX-purple" />
    <node name="7776" row="946" minCol="999" maxCol="10798" minColSha="1086" maxColSha="85341" drainMin="10789" drainMax="10798" drainMinSha="12222" drainMaxSha="12234" color="EX-dark-purple" />
    <node name="7384" row="947" minCol="1000" maxCol="10809" minColSha="1087" maxColSha="85398" drainMin="10799" drainMax="10809" drainMinSha="12235" drainMaxSha="12246" color="EX-dark-red" />
    <node name="6344" row="948" minCol="1001" maxCol="10816" minColSha="1088" maxColSha="85416" drainMin="10810" drainMax="10816" drainMinSha="12247" drainMaxSha="12255" color="EX-pale-green" />
    <node name="5379" row="949" minCol="1003" maxCol="10835" minColSha="1091" maxColSha="85453" drainMin="10817" drainMax="10835" drainMinSha="12256" drainMaxSha="12275" color="EX-pale-blue" />
    <node name="589" row="950" minCol="1004" maxCol="10851" minColSha="1092" maxColSha="85520" drainMin="10836" drainMax="10851" drainMinSha="12276" drainMaxSha="12294" color="EX-dark-tan" />
    <node name="5712" row="951" minCol="1005" maxCol="10867" minColSha="1093" maxColSha="85589" drainMin="10852" drainMax="10867" drainMinSha="12295" drainMaxSha="12311" color="EX-pale-blue-magenta" />
    <node name="1274" row="952" minCol="1006" maxCol="10878" minColSha="1094" maxColSha="85639" drainMin="10868" drainMax="10878" drainMinSha="12312" drainMaxSha="12327" color="EX-pale-yellow orange" />
    <node name="2306" row="953" minCol="1007" maxCol="10890" minColSha="1095" maxColSha="85663" drainMin="10879" drainMax="10890" drainMinSha="12328" drainMaxSha="12342" color="EX-medium-magenta" />
    <node name="231" row="954" minCol="1008" maxCol="10903" minColSha="1096" maxColSha="85726" drainMin="10891" drainMax="10903" drainMinSha="12343" drainMaxSha="12356" color="EX-pale-red" />
    <node name="2510" row="955" minCol="1009" maxCol="10915" minColSha="1097" maxColSha="85819" drainMin="10904" drainMax="10915" drainMinSha="12357" drainMaxSha="12369" color="EX-pale-cyan" />
    <node name="3864" row="956" minCol="1010" maxCol="10926" minColSha="1098" maxColSha="85839" drainMin="10916" drainMax="10926" drainMinSha="12370" drainMaxSha="12381" color="EX-pale-yellow-green" />
    <node name="8831" row="957" minCol="1011" maxCol="10936" minColSha="1099" maxColSha="85880" drainMin="10927" drainMax="10936" drainMinSha="12382" drainMaxSha="12393" color="EX-pale-purple" />
    <node name="8159" row="958" minCol="1012" maxCol="10943" minColSha="1100" maxColSha="85908" drainMin="10937" drainMax="10943" drainMinSha="12394" drainMaxSha="12402" color="EX-pale-magenta" />
    <node name="7938" row="959" minCol="1014" maxCol="10962" minColSha="1103" maxColSha="85947" drainMin="10944" drainMax="10962" drainMinSha="12403" drainMaxSha="12423" color="EX-pale-red-orange" />
    <node name="6657" row="960" minCol="1015" maxCol="10977" minColSha="1104" maxColSha="85990" drainMin="10963" drainMax="10977" drainMinSha="12424" drainMaxSha="12440" color="EX-blue" />
    <node name="7408" row="961" minCol="1016" maxCol="10989" minColSha="1105" maxColSha="86018" drainMin="10978" drainMax="10989" drainMinSha="12441" drainMaxSha="12456" color="EX-orange" />
    <node name="1147" row="962" minCol="1017" maxCol="11003" minColSha="1106" maxColSha="86062" drainMin="10990" drainMax="11003" drainMinSha="12457" drainMaxSha="12471" color="EX-dark-cyan" />
    <node name="1523" row="963" minCol="1018" maxCol="11014" minColSha="1107" maxColSha="86095" drainMin="11004" drainMax="11014" drainMinSha="12472" drainMaxSha="12484" color="EX-red" />
    <node name="5387" row="964" minCol="1019" maxCol="11021" minColSha="1108" maxColSha="86121" drainMin="11015" drainMax="11021" drainMinSha="12485" drainMaxSha="12496" color="EX-dark-orange" />
    <node name="798" row="965" minCol="1020" maxCol="11030" minColSha="1109" maxColSha="86154" drainMin="11022" drainMax="11030" drainMinSha="12497" drainMaxSha="12507" color="EX-dark-gray-purple" />
    <node name="8739" row="966" minCol="1021" maxCol="11037" minColSha="1110" maxColSha="85127" drainMin="11031" drainMax="11037" drainMinSha="12508" drainMaxSha="12517" color="EX-cyan" />
    <node name="4608" row="967" minCol="1022" maxCol="11043" minColSha="1111" maxColSha="86175" drainMin="11038" drainMax="11043" drainMinSha="12518" drainMaxSha="12524" color="EX-yellow-orange" />
    <node name="2942" row="968" minCol="1023" maxCol="11061" minColSha="1114" maxColSha="86201" drainMin="11044" drainMax="11061" drainMinSha="12525" drainMaxSha="12543" color="EX-pure-blue" />
    <node name="1881" row="969" minCol="1024" maxCol="11077" minColSha="1115" maxColSha="86270" drainMin="11062" drainMax="11077" drainMinSha="12544" drainMaxSha="12560" color="EX-dark-yellow-green" />
    <node name="1532" row="970" minCol="1025" maxCol="11090" minColSha="1116" maxColSha="86325" drainMin="11078" drainMax="11090" drainMinSha="12561" drainMaxSha="12574" color="EX-dark-magenta" />
    <node name="2856" row="971" minCol="1026" maxCol="11102" minColSha="1117" maxColSha="86339" drainMin="11091" drainMax="11102" drainMinSha="12575" drainMaxSha="12587" color="EX-dark-green" />
    <node name="3812" row="972" minCol="1027" maxCol="11114" minColSha="1118" maxColSha="86380" drainMin="11103" drainMax="11114" drainMinSha="12588" drainMaxSha="12600" color="EX-blue-magenta" />
    <node name="4662" row="973" minCol="1028" maxCol="11124" minColSha="1119" maxColSha="86454" drainMin="11115" drainMax="11124" drainMinSha="12601" drainMaxSha="12613" color="EX-yellow-green" />
    <node name="4944" row="974" minCol="1029" maxCol="11134" minColSha="1120" maxColSha="86499" drainMin="11125" drainMax="11134" drainMinSha="12614" drainMaxSha="12626" color="EX-magenta" />
    <node name="6193" row="975" minCol="1030" maxCol="11144" minColSha="1121" maxColSha="86557" drainMin="11135" drainMax="11144" drainMinSha="12627" drainMaxSha="12638" color="EX-green" />
    <node name="8329" row="976" minCol="1031" maxCol="11151" minColSha="1122" maxColSha="86598" drainMin="11145" drainMax="11151" drainMinSha="12639" drainMaxSha="12647" color="EX-yellow" />
    <node name="6192" row="977" minCol="1033" maxCol="11163" minColSha="1125" maxColSha="86633" drainMin="11152" drainMax="11163" drainMinSha="12648" drainMaxSha="12662" color="EX-purple" />
    <node name="4641" row="978" minCol="1034" maxCol="11175" minColSha="1126" maxColSha="86683" drainMin="11164" drainMax="11175" drainMinSha="12663" drainMaxSha="12675" color="EX-dark-purple" />
    <node name="5204" row="979" minCol="1035" maxCol="11184" minColSha="1127" maxColSha="86758" drainMin="11176" drainMax="11184" drainMinSha="12676" drainMaxSha="12688" color="EX-dark-red" />
    <node name="6589" row="980" minCol="1036" maxCol="11192" minColSha="1128" maxColSha="86796" drainMin="11185" drainMax="11192" drainMinSha="12689" drainMaxSha="12699" color="EX-pale-green" />
    <node name="7509" row="981" minCol="1037" maxCol="11201" minColSha="1129" maxColSha="86845" drainMin="11193" drainMax="11201" drainMinSha="12700" drainMaxSha="12710" color="EX-pale-blue" />
    <node name="9755" row="982" minCol="1038" maxCol="11209" minColSha="1130" maxColSha="86851" drainMin="11202" drainMax="11209" drainMinSha="12711" drainMaxSha="12721" color="EX-dark-tan" />
    <node name="7495" row="983" minCol="1039" maxCol="11218" minColSha="1131" maxColSha="86927" drainMin="11210" drainMax="11218" drainMinSha="12722" drainMaxSha="12731" color="EX-pale-blue-magenta" />
    <node name="7910" row="984" minCol="1040" maxCol="11223" minColSha="1132" maxColSha="86946" drainMin="11219" drainMax="11223" drainMinSha="12732" drainMaxSha="12741" color="EX-pale-yellow orange" />
    <node name="2311" row="985" minCol="1041" maxCol="11234" minColSha="1134" maxColSha="86954" drainMin="11224" drainMax="11234" drainMinSha="12742" drainMaxSha="12755" color="EX-medium-magenta" />
    <node name="2704" row="986" minCol="1042" maxCol="11244" minColSha="1135" maxColSha="87003" drainMin="11235" drainMax="11244" drainMinSha="12756" drainMaxSha="12768" color="EX-pale-red" />
    <node name="5714" row="987" minCol="1043" maxCol="11256" minColSha="1136" maxColSha="87049" drainMin="11245" drainMax="11256" drainMinSha="12769" drainMaxSha="12781" color="EX-pale-cyan" />
    <node name="5753" row="988" minCol="1044" maxCol="11268" minColSha="1137" maxColSha="87122" drainMin="11257" drainMax="11268" drainMinSha="12782" drainMaxSha="12794" color="EX-pale-yellow-green" />
    <node name="3010" row="989" minCol="1045" maxCol="11277" minColSha="1138" maxColSha="75244" drainMin="11269" drainMax="11277" drainMinSha="12795" drainMaxSha="12806" color="EX-pale-purple" />
    <node name="3181" row="990" minCol="1046" maxCol="11285" minColSha="1139" maxColSha="87143" drainMin="11278" drainMax="11285" drainMinSha="12807" drainMaxSha="12816" color="EX-pale-magenta" />
    <node name="4932" row="991" minCol="1047" maxCol="11292" minColSha="1140" maxColSha="87181" drainMin="11286" drainMax="11292" drainMinSha="12817" drainMaxSha="12825" color="EX-pale-red-orange" />
    <node name="7388" row="992" minCol="1048" maxCol="11297" minColSha="1141" maxColSha="87190" drainMin="11293" drainMax="11297" drainMinSha="12826" drainMaxSha="12832" color="EX-blue" />
    <node name="330" row="993" minCol="1051" maxCol="11311" minColSha="1145" maxColSha="87260" drainMin="11298" drainMax="11311" drainMinSha="12833" drainMaxSha="12849" color="EX-orange" />
    <node name="848" row="994" minCol="1052" maxCol="11327" minColSha="1146" maxColSha="87266" drainMin="11312" drainMax="11327" drainMinSha="12850" drainMaxSha="12866" color="EX-dark-cyan" />
    <node name="9942" row="995" minCol="1053" maxCol="11342" minColSha="1147" maxColSha="87338" drainMin="11328" drainMax="11342" drainMinSha="12867" drainMaxSha="12883" color="EX-red" />
    <node name="2759" row="996" minCol="1054" maxCol="11354" minColSha="1148" maxColSha="87354" drainMin="11343" drainMax="11354" drainMinSha="12884" drainMaxSha="12898" color="EX-dark-orange" />
    <node name="9103" row="997" minCol="1055" maxCol="11366" minColSha="1149" maxColSha="87397" drainMin="11355" drainMax="11366" drainMinSha="12899" drainMaxSha="12912" color="EX-dark-gray-purple" />
    <node name="7253" row="998" minCol="1056" maxCol="11375" minColSha="1150" maxColSha="87413" drainMin="11367" drainMax="11375" drainMinSha="12913" drainMaxSha="12923" color="EX-cyan" />
    <node name="2314" row="999" minCol="1058" maxCol="11390" minColSha="1153" maxColSha="87457" drainMin="11376" drainMax="11390" drainMinSha="12924" drainMaxSha="12942" color="EX-yellow-orange" />
    <node name="3748" row="1000" minCol="1059" maxCol="11405" minColSha="1154" maxColSha="87476" drainMin="11391" drainMax="11405" drainMinSha="12943" drainMaxSha="12958" color="EX-pure-blue" />
    <node name="3450" row="1001" minCol="1060" maxCol="11417" minColSha="1155" maxColSha="87497" drainMin="11406" drainMax="11417" drainMinSha="12959" drainMaxSha="12972" color="EX-dark-yellow-green" />
    <node name="1671" row="1002" minCol="1061" maxCol="11428" minColSha="1156" maxColSha="80409" drainMin="11418" drainMax="11428" drainMinSha="12973" drainMaxSha="12985" color="EX-dark-magenta" />
    <node name="5611" row="1003" minCol="1062" maxCol="11439" minColSha="1157" maxColSha="87524" drainMin="11429" drainMax="11439" drainMinSha="12986" drainMaxSha="12997" color="EX-dark-green" />
    <node name="2180" row="1004" minCol="1063" maxCol="11448" minColSha="1158" maxColSha="87534" drainMin="11440" drainMax="11448" drainMinSha="12998" drainMaxSha="13007" color="EX-blue-magenta" />
    <node name="5086" row="1005" minCol="1064" maxCol="11456" minColSha="1159" maxColSha="87554" drainMin="11449" drainMax="11456" drainMinSha="13008" drainMaxSha="13017" color="EX-yellow-green" />
    <node name="2095" row="1006" minCol="1065" maxCol="11471" minColSha="1161" maxColSha="87632" drainMin="11457" drainMax="11471" drainMinSha="13018" drainMaxSha="13036" color="EX-magenta" />
    <node name="8636" row="1007" minCol="1066" maxCol="11487" minColSha="1162" maxColSha="87686" drainMin="11472" drainMax="11487" drainMinSha="13037" drainMaxSha="13054" color="EX-green" />
    <node name="841" row="1008" minCol="1067" maxCol="11503" minColSha="1163" maxColSha="87703" drainMin="11488" drainMax="11503" drainMinSha="13055" drainMaxSha="13071" color="EX-yellow" />
    <node name="6289" row="1009" minCol="1068" maxCol="11514" minColSha="1164" maxColSha="87777" drainMin="11504" drainMax="11514" drainMinSha="13072" drainMaxSha="13083" color="EX-purple" />
    <node name="234" row="1010" minCol="1069" maxCol="11524" minColSha="1165" maxColSha="87815" drainMin="11515" drainMax="11524" drainMinSha="13084" drainMaxSha="13094" color="EX-dark-purple" />
    <node name="3127" row="1011" minCol="1070" maxCol="11533" minColSha="1166" maxColSha="87836" drainMin="11525" drainMax="11533" drainMinSha="13095" drainMaxSha="13105" color="EX-dark-red" />
    <node name="8004" row="1012" minCol="1071" maxCol="11542" minColSha="1167" maxColSha="87883" drainMin="11534" drainMax="11542" drainMinSha="13106" drainMaxSha="13116" color="EX-pale-green" />
    <node name="5899" row="1013" minCol="1072" maxCol="11548" minColSha="1168" maxColSha="87922" drainMin="11543" drainMax="11548" drainMinSha="13117" drainMaxSha="13124" color="EX-pale-blue" />
    <node name="2279" row="1014" minCol="1074" maxCol="11559" minColSha="1171" maxColSha="87975" drainMin="11549" drainMax="11559" drainMinSha="13125" drainMaxSha="13140" color="EX-dark-tan" />
    <node name="8835" row="1015" minCol="1075" maxCol="11573" minColSha="1172" maxColSha="88041" drainMin="11560" drainMax="11573" drainMinSha="13141" drainMaxSha="13156" color="EX-pale-blue-magenta" />
    <node name="125" row="1016" minCol="1076" maxCol="11586" minColSha="1173" maxColSha="88096" drainMin="11574" drainMax="11586" drainMinSha="13157" drainMaxSha="13171" color="EX-pale-yellow orange" />
    <node name="6333" row="1017" minCol="1077" maxCol="11595" minColSha="1174" maxColSha="88104" drainMin="11587" drainMax="11595" drainMinSha="13172" drainMaxSha="13183" color="EX-medium-magenta" />
    <node name="4277" row="1018" minCol="1078" maxCol="11602" minColSha="1175" maxColSha="88170" drainMin="11596" drainMax="11602" drainMinSha="13184" drainMaxSha="13193" color="EX-pale-red" />
    <node name="6054" row="1019" minCol="1079" maxCol="11609" minColSha="1176" maxColSha="73267" drainMin="11603" drainMax="11609" drainMinSha="13194" drainMaxSha="13202" color="EX-pale-cyan" />
    <node name="7415" row="1020" minCol="1082" maxCol="11618" minColSha="1180" maxColSha="88208" drainMin="11610" drainMax="11618" drainMinSha="13203" drainMaxSha="13213" color="EX-pale-yellow-green" />
    <node name="4423" row="1021" minCol="1085" maxCol="11638" minColSha="1184" maxColSha="88255" drainMin="11619" drainMax="11638" drainMinSha="13214" drainMaxSha="13234" color="EX-pale-purple" />
    <node name="9908" row="1022" minCol="1086" maxCol="11655" minColSha="1185" maxColSha="88368" drainMin="11639" drainMax="11655" drainMinSha="13235" drainMaxSha="13253" color="EX-pale-magenta" />
    <node name="986" row="1023" minCol="1087" maxCol="11670" minColSha="1186" maxColSha="88437" drainMin="11656" drainMax="11670" drainMinSha="13254" drainMaxSha="13271" color="EX-pale-red-orange" />
    <node name="253" row="1024" minCol="1088" maxCol="11686" minColSha="1187" maxColSha="88521" drainMin="11671" drainMax="11686" drainMinSha="13272" drainMaxSha="13288" color="EX-blue" />
    <node name="9234" row="1025" minCol="1089" maxCol="11699" minColSha="1188" maxColSha="88563" drainMin="11687" drainMax="11699" drainMinSha="13289" drainMaxSha="13304" color="EX-orange" />
    <node name="1399" row="1026" minCol="1090" maxCol="11710" minColSha="1189" maxColSha="88593" drainMin="11700" drainMax="11710" drainMinSha="13305" drainMaxSha="13319" color="EX-dark-cyan" />
    <node name="3769" row="1027" minCol="1091" maxCol="11724" minColSha="1190" maxColSha="88717" drainMin="11711" drainMax="11724" drainMinSha="13320" drainMaxSha="13334" color="EX-red" />
    <node name="7600" row="1028" minCol="1092" maxCol="11732" minColSha="1191" maxColSha="88755" drainMin="11725" drainMax="11732" drainMinSha="13335" drainMaxSha="13346" color="EX-dark-orange" />
    <node name="8438" row="1029" minCol="1093" maxCol="11742" minColSha="1192" maxColSha="88785" drainMin="11733" drainMax="11742" drainMinSha="13347" drainMaxSha="13358" color="EX-dark-gray-purple" />
    <node name="4757" row="1030" minCol="1094" maxCol="11751" minColSha="1193" maxColSha="88795" drainMin="11743" drainMax="11751" drainMinSha="13359" drainMaxSha="13369" color="EX-cyan" />
    <node name="6947" row="1031" minCol="1095" maxCol="11761" minColSha="1194" maxColSha="88838" drainMin="11752" drainMax="11761" drainMinSha="13370" drainMaxSha="13380" color="EX-yellow-orange" />
    <node name="320" row="1032" minCol="1096" maxCol="11768" minColSha="1195" maxColSha="88858" drainMin="11762" drainMax="11768" drainMinSha="13381" drainMaxSha="13390" color="EX-pure-blue" />
    <node name="6328" row="1033" minCol="1097" maxCol="11775" minColSha="1196" maxColSha="88890" drainMin="11769" drainMax="11775" drainMinSha="13391" drainMaxSha="13400" color="EX-dark-yellow-green" />
    <node name="8771" row="1034" minCol="1098" maxCol="11781" minColSha="1197" maxColSha="88897" drainMin="11776" drainMax="11781" drainMinSha="13401" drainMaxSha="13409" color="EX-dark-magenta" />
    <node name="9498" row="1035" minCol="1099" maxCol="11789" minColSha="1198" maxColSha="88913" drainMin="11782" drainMax="11789" drainMinSha="13410" drainMaxSha="13418" color="EX-dark-green" />
    <node name="7148" row="1036" minCol="1100" maxCol="11795" minColSha="1199" maxColSha="88958" drainMin="11790" drainMax="11795" drainMinSha="13419" drainMaxSha="13426" color="EX-blue-magenta" />
    <node name="3677" row="1037" minCol="1104" maxCol="11809" minColSha="1204" maxColSha="89041" drainMin="11796" drainMax="11809" drainMinSha="13427" drainMaxSha="13445" color="EX-yellow-green" />
    <node name="6179" row="1038" minCol="1105" maxCol="11826" minColSha="1205" maxColSha="89142" drainMin="11810" drainMax="11826" drainMinSha="13446" drainMaxSha="13464" color="EX-magenta" />
    <node name="6562" row="1039" minCol="1106" maxCol="11841" minColSha="1206" maxColSha="89177" drainMin="11827" drainMax="11841" drainMinSha="13465" drainMaxSha="13483" color="EX-green" />
    <node name="4768" row="1040" minCol="1107" maxCol="11855" minColSha="1207" maxColSha="89194" drainMin="11842" drainMax="11855" drainMinSha="13484" drainMaxSha="13500" color="EX-yellow" />
    <node name="1866" row="1041" minCol="1108" maxCol="11866" minColSha="1208" maxColSha="89226" drainMin="11856" drainMax="11866" drainMinSha="13501" drainMaxSha="13516" color="EX-purple" />
    <node name="7755" row="1042" minCol="1109" maxCol="11881" minColSha="1209" maxColSha="89265" drainMin="11867" drainMax="11881" drainMinSha="13517" drainMaxSha="13532" color="EX-dark-purple" />
    <node name="836" row="1043" minCol="1110" maxCol="11893" minColSha="1210" maxColSha="89304" drainMin="11882" drainMax="11893" drainMinSha="13533" drainMaxSha="13548" color="EX-dark-red" />
    <node name="1261" row="1044" minCol="1111" maxCol="11905" minColSha="1211" maxColSha="89345" drainMin="11894" drainMax="11905" drainMinSha="13549" drainMaxSha="13562" color="EX-pale-green" />
    <node name="4417" row="1045" minCol="1112" maxCol="11916" minColSha="1212" maxColSha="89362" drainMin="11906" drainMax="11916" drainMinSha="13563" drainMaxSha="13575" color="EX-pale-blue" />
    <node name="624" row="1046" minCol="1113" maxCol="11927" minColSha="1213" maxColSha="89411" drainMin="11917" drainMax="11927" drainMinSha="13576" drainMaxSha="13588" color="EX-dark-tan" />
    <node name="8513" row="1047" minCol="1114" maxCol="11937" minColSha="1214" maxColSha="89458" drainMin="11928" drainMax="11937" drainMinSha="13589" drainMaxSha="13601" color="EX-pale-blue-magenta" />
    <node name="2308" row="1048" minCol="1115" maxCol="11948" minColSha="1215" maxColSha="82988" drainMin="11938" drainMax="11948" drainMinSha="13602" drainMaxSha="13613" color="EX-pale-yellow orange" />
    <node name="8533" row="1049" minCol="1116" maxCol="11957" minColSha="1216" maxColSha="89492" drainMin="11949" drainMax="11957" drainMinSha="13614" drainMaxSha="13625" color="EX-medium-magenta" />
    <node name="8713" row="1050" minCol="1117" maxCol="11965" minColSha="1217" maxColSha="89546" drainMin="11958" drainMax="11965" drainMinSha="13626" drainMaxSha="13634" color="EX-pale-red" />
    <node name="9431" row="1051" minCol="1118" maxCol="11971" minColSha="1218" maxColSha="89553" drainMin="11966" drainMax="11971" drainMinSha="13635" drainMaxSha="13641" color="EX-pale-cyan" />
    <node name="5609" row="1052" minCol="1123" maxCol="11987" minColSha="1224" maxColSha="89607" drainMin="11972" drainMax="11987" drainMinSha="13642" drainMaxSha="13658" color="EX-pale-yellow-green" />
    <node name="2665" row="1053" minCol="1124" maxCol="12002" minColSha="1225" maxColSha="89671" drainMin="11988" drainMax="12002" drainMinSha="13659" drainMaxSha="13674" color="EX-pale-purple" />
    <node name="3456" row="1054" minCol="1125" maxCol="12017" minColSha="1226" maxColSha="89736" drainMin="12003" drainMax="12017" drainMinSha="13675" drainMaxSha="13690" color="EX-pale-magenta" />
    <node name="9027" row="1055" minCol="1126" maxCol="12031" minColSha="1227" maxColSha="89808" drainMin="12018" drainMax="12031" drainMinSha="13691" drainMaxSha="13706" color="EX-pale-red-orange" />
    <node name="9184" row="1056" minCol="1127" maxCol="12043" minColSha="1228" maxColSha="89868" drainMin="12032" drainMax="12043" drainMinSha="13707" drainMaxSha="13721" color="EX-blue" />
    <node name="9586" row="1057" minCol="1128" maxCol="12055" minColSha="1229" maxColSha="89896" drainMin="12044" drainMax="12055" drainMinSha="13722" drainMaxSha="13736" color="EX-orange" />
    <node name="8666" row="1058" minCol="1129" maxCol="12067" minColSha="1230" maxColSha="89950" drainMin="12056" drainMax="12067" drainMinSha="13737" drainMaxSha="13749" color="EX-dark-cyan" />
    <node name="3048" row="1059" minCol="1130" maxCol="12078" minColSha="1231" maxColSha="89985" drainMin="12068" drainMax="12078" drainMinSha="13750" drainMaxSha="13761" color="EX-red" />
    <node name="803" row="1060" minCol="1131" maxCol="12087" minColSha="1232" maxColSha="85664" drainMin="12079" drainMax="12087" drainMinSha="13762" drainMaxSha="13773" color="EX-dark-orange" />
    <node name="2090" row="1061" minCol="1132" maxCol="12095" minColSha="1233" maxColSha="89995" drainMin="12088" drainMax="12095" drainMinSha="13774" drainMaxSha="13783" color="EX-dark-gray-purple" />
    <node name="4085" row="1062" minCol="1133" maxCol="12103" minColSha="1234" maxColSha="90022" drainMin="12096" drainMax="12103" drainMinSha="13784" drainMaxSha="13793" color="EX-cyan" />
    <node name="144" row="1063" minCol="1134" maxCol="12110" minColSha="1235" maxColSha="90035" drainMin="12104" drainMax="12110" drainMinSha="13794" drainMaxSha="13801" color="EX-yellow-orange" />
    <node name="9158" row="1064" minCol="1135" maxCol="12116" minColSha="1236" maxColSha="90050" drainMin="12111" drainMax="12116" drainMinSha="13802" drainMaxSha="13809" color="EX-pure-blue" />
    <node name="8189" row="1065" minCol="1139" maxCol="12131" minColSha="1241" maxColSha="90087" drainMin="12117" drainMax="12131" drainMinSha="13810" drainMaxSha="13827" color="EX-dark-yellow-green" />
    <node name="1082" row="1066" minCol="1140" maxCol="12145" minColSha="1242" maxColSha="90128" drainMin="12132" drainMax="12145" drainMinSha="13828" drainMaxSha="13843" color="EX-dark-magenta" />
    <node name="1697" row="1067" minCol="1141" maxCol="12158" minColSha="1243" maxColSha="90206" drainMin="12146" drainMax="12158" drainMinSha="13844" drainMaxSha="13859" color="EX-dark-green" />
    <node name="6200" row="1068" minCol="1142" maxCol="12170" minColSha="1244" maxColSha="90252" drainMin="12159" drainMax="12170" drainMinSha="13860" drainMaxSha="13875" color="EX-blue-magenta" />
    <node name="8255" row="1069" minCol="1143" maxCol="12185" minColSha="1245" maxColSha="90318" drainMin="12171" drainMax="12185" drainMinSha="13876" drainMaxSha="13891" color="EX-yellow-green" />
    <node name="1511" row="1070" minCol="1144" maxCol="12198" minColSha="1246" maxColSha="90371" drainMin="12186" drainMax="12198" drainMinSha="13892" drainMaxSha="13905" color="EX-magenta" />
    <node name="4162" row="1071" minCol="1145" maxCol="12208" minColSha="1247" maxColSha="90396" drainMin="12199" drainMax="12208" drainMinSha="13906" drainMaxSha="13918" color="EX-green" />
    <node name="3334" row="1072" minCol="1146" maxCol="12217" minColSha="1248" maxColSha="90419" drainMin="12209" drainMax="12217" drainMinSha="13919" drainMaxSha="13930" color="EX-yellow" />
    <node name="3836" row="1073" minCol="1147" maxCol="12227" minColSha="1249" maxColSha="90456" drainMin="12218" drainMax="12227" drainMinSha="13931" drainMaxSha="13942" color="EX-purple" />
    <node name="5201" row="1074" minCol="1148" maxCol="12236" minColSha="1250" maxColSha="90492" drainMin="12228" drainMax="12236" drainMinSha="13943" drainMaxSha="13953" color="EX-dark-purple" />
    <node name="926" row="1075" minCol="1149" maxCol="12245" minColSha="1251" maxColSha="90541" drainMin="12237" drainMax="12245" drainMinSha="13954" drainMaxSha="13964" color="EX-dark-red" />
    <node name="6239" row="1076" minCol="1150" maxCol="12251" minColSha="1252" maxColSha="78265" drainMin="12246" drainMax="12251" drainMinSha="13965" drainMaxSha="13972" color="EX-pale-green" />
    <node name="6621" row="1077" minCol="1152" maxCol="12267" minColSha="1255" maxColSha="90614" drainMin="12252" drainMax="12267" drainMinSha="13973" drainMaxSha="13989" color="EX-pale-blue" />
    <node name="3709" row="1078" minCol="1153" maxCol="12281" minColSha="1256" maxColSha="90658" drainMin="12268" drainMax="12281" drainMinSha="13990" drainMaxSha="14005" color="EX-dark-tan" />
    <node name="5062" row="1079" minCol="1154" maxCol="12294" minColSha="1257" maxColSha="90693" drainMin="12282" drainMax="12294" drainMinSha="14006" drainMaxSha="14021" color="EX-pale-blue-magenta" />
    <node name="1116" row="1080" minCol="1155" maxCol="12307" minColSha="1258" maxColSha="90748" drainMin="12295" drainMax="12307" drainMinSha="14022" drainMaxSha="14036" color="EX-pale-yellow orange" />
    <node name="6648" row="1081" minCol="1156" maxCol="12317" minColSha="1259" maxColSha="90780" drainMin="12308" drainMax="12317" drainMinSha="14037" drainMaxSha="14049" color="EX-medium-magenta" />
    <node name="3795" row="1082" minCol="1157" maxCol="12328" minColSha="1260" maxColSha="90832" drainMin="12318" drainMax="12328" drainMinSha="14050" drainMaxSha="14061" color="EX-pale-red" />
    <node name="6436" row="1083" minCol="1158" maxCol="12339" minColSha="1261" maxColSha="90855" drainMin="12329" drainMax="12339" drainMinSha="14062" drainMaxSha="14073" color="EX-pale-cyan" />
    <node name="9549" row="1084" minCol="1159" maxCol="12349" minColSha="1262" maxColSha="90900" drainMin="12340" drainMax="12349" drainMinSha="14074" drainMaxSha="14084" color="EX-pale-yellow-green" />
    <node name="3634" row="1085" minCol="1160" maxCol="12356" minColSha="1263" maxColSha="90923" drainMin="12350" drainMax="12356" drainMinSha="14085" drainMaxSha="14093" color="EX-pale-purple" />
    <node name="6068" row="1086" minCol="1161" maxCol="12361" minColSha="1264" maxColSha="90942" drainMin="12357" drainMax="12361" drainMinSha="14094" drainMaxSha="14102" color="EX-pale-magenta" />
    <node name="1127" row="1087" minCol="1162" maxCol="12368" minColSha="1265" maxColSha="90950" drainMin="12362" drainMax="12368" drainMinSha="14103" drainMaxSha="14110" color="EX-pale-red-orange" />
    <node name="6182" row="1088" minCol="1163" maxCol="12374" minColSha="1266" maxColSha="89312" drainMin="12369" drainMax="12374" drainMinSha="14111" drainMaxSha="14118" color="EX-blue" />
    <node name="1094" row="1089" minCol="1164" maxCol="12389" minColSha="1268" maxColSha="90971" drainMin="12375" drainMax="12389" drainMinSha="14119" drainMaxSha="14136" color="EX-orange" />
    <node name="8457" row="1090" minCol="1165" maxCol="12405" minColSha="1269" maxColSha="91040" drainMin="12390" drainMax="12405" drainMinSha="14137" drainMaxSha="14154" color="EX-dark-cyan" />
    <node name="8504" row="1091" minCol="1166" maxCol="12419" minColSha="1270" maxColSha="91078" drainMin="12406" drainMax="12419" drainMinSha="14155" drainMaxSha="14171" color="EX-red" />
    <node name="630" row="1092" minCol="1167" maxCol="12433" minColSha="1271" maxColSha="91134" drainMin="12420" drainMax="12433" drainMinSha="14172" drainMaxSha="14187" color="EX-dark-orange" />
    <node name="3838" row="1093" minCol="1168" maxCol="12445" minColSha="1272" maxColSha="91162" drainMin="12434" drainMax="12445" drainMinSha="14188" drainMaxSha="14202" color="EX-dark-gray-purple" />
    <node name="8372" row="1094" minCol="1169" maxCol="12457" minColSha="1273" maxColSha="91212" drainMin="12446" drainMax="12457" drainMinSha="14203" drainMaxSha="14216" color="EX-cyan" />
    <node name="7609" row="1095" minCol="1170" maxCol="12468" minColSha="1274" maxColSha="91253" drainMin="12458" drainMax="12468" drainMinSha="14217" drainMaxSha="14228" color="EX-yellow-orange" />
    <node name="9463" row="1096" minCol="1171" maxCol="12478" minColSha="1275" maxColSha="91291" drainMin="12469" drainMax="12478" drainMinSha="14229" drainMaxSha="14240" color="EX-pure-blue" />
    <node name="2390" row="1097" minCol="1172" maxCol="12487" minColSha="1276" maxColSha="91314" drainMin="12479" drainMax="12487" drainMinSha="14241" drainMaxSha="14251" color="EX-dark-yellow-green" />
    <node name="8491" row="1098" minCol="1173" maxCol="12497" minColSha="1277" maxColSha="91339" drainMin="12488" drainMax="12497" drainMinSha="14252" drainMaxSha="14262" color="EX-dark-magenta" />
    <node name="3647" row="1099" minCol="1174" maxCol="12506" minColSha="1278" maxColSha="91353" drainMin="12498" drainMax="12506" drainMinSha="14263" drainMaxSha="14272" color="EX-dark-green" />
    <node name="9317" row="1100" minCol="1175" maxCol="12512" minColSha="1279" maxColSha="91362" drainMin="12507" drainMax="12512" drainMinSha="14273" drainMaxSha="14281" color="EX-blue-magenta" />
    <node name="4461" row="1101" minCol="1181" maxCol="12521" minColSha="1286" maxColSha="91399" drainMin="12513" drainMax="12521" drainMinSha="14282" drainMaxSha="14293" color="EX-yellow-green" />
    <node name="9854" row="1102" minCol="1182" maxCol="12532" minColSha="1287" maxColSha="91485" drainMin="12522" drainMax="12532" drainMinSha="14294" drainMaxSha="14305" color="EX-magenta" />
    <node name="4992" row="1103" minCol="1183" maxCol="12542" minColSha="1288" maxColSha="91529" drainMin="12533" drainMax="12542" drainMinSha="14306" drainMaxSha="14316" color="EX-green" />
    <node name="9855" row="1104" minCol="1184" maxCol="12552" minColSha="1289" maxColSha="88148" drainMin="12543" drainMax="12552" drainMinSha="14317" drainMaxSha="14327" color="EX-yellow" />
    <node name="7927" row="1105" minCol="1185" maxCol="12557" minColSha="1290" maxColSha="91539" drainMin="12553" drainMax="12557" drainMinSha="14328" drainMaxSha="14336" color="EX-purple" />
    <node name="6911" row="1106" minCol="1186" maxCol="12564" minColSha="1291" maxColSha="91567" drainMin="12558" drainMax="12564" drainMinSha="14337" drainMaxSha="14344" color="EX-dark-purple" />
    <node name="5037" row="1107" minCol="1187" maxCol="12582" minColSha="1294" maxColSha="91610" drainMin="12565" drainMax="12582" drainMinSha="14345" drainMaxSha="14363" color="EX-dark-red" />
    <node name="9004" row="1108" minCol="1188" maxCol="12596" minColSha="1295" maxColSha="91661" drainMin="12583" drainMax="12596" drainMinSha="14364" drainMaxSha="14380" color="EX-pale-green" />
    <node name="5633" row="1109" minCol="1189" maxCol="12608" minColSha="1296" maxColSha="91693" drainMin="12597" drainMax="12608" drainMinSha="14381" drainMaxSha="14396" color="EX-pale-blue" />
    <node name="4713" row="1110" minCol="1190" maxCol="12620" minColSha="1297" maxColSha="91753" drainMin="12609" drainMax="12620" drainMinSha="14397" drainMaxSha="14410" color="EX-dark-tan" />
    <node name="544" row="1111" minCol="1191" maxCol="12633" minColSha="1298" maxColSha="91798" drainMin="12621" drainMax="12633" drainMinSha="14411" drainMaxSha="14424" color="EX-pale-blue-magenta" />
    <node name="5836" row="1112" minCol="1192" maxCol="12644" minColSha="1299" maxColSha="91820" drainMin="12634" drainMax="12644" drainMinSha="14425" drainMaxSha="14437" color="EX-pale-yellow orange" />
    <node name="3036" row="1113" minCol="1193" maxCol="12654" minColSha="1300" maxColSha="91862" drainMin="12645" drainMax="12654" drainMinSha="14438" drainMaxSha="14449" color="EX-medium-magenta" />
    <node name="19" row="1114" minCol="1194" maxCol="12663" minColSha="1301" maxColSha="91889" drainMin="12655" drainMax="12663" drainMinSha="14450" drainMaxSha="14460" color="EX-pale-red" />
    <node name="7047" row="1115" minCol="1195" maxCol="12670" minColSha="1302" maxColSha="91913" drainMin="12664" drainMax="12670" drainMinSha="14461" drainMaxSha="14470" color="EX-pale-cyan" />
    <node name="3015" row="1116" minCol="1196" maxCol="12674" minColSha="1303" maxColSha="91937" drainMin="12671" drainMax="12674" drainMinSha="14471" drainMaxSha="14475" color="EX-pale-yellow-green" />
    <node name="1536" row="1117" minCol="1198" maxCol="12689" minColSha="1306" maxColSha="92001" drainMin="12675" drainMax="12689" drainMinSha="14476" drainMaxSha="14493" color="EX-pale-purple" />
    <node name="120" row="1118" minCol="1199" maxCol="12703" minColSha="1307" maxColSha="92028" drainMin="12690" drainMax="12703" drainMinSha="14494" drainMaxSha="14509" color="EX-pale-magenta" />
    <node name="2923" row="1119" minCol="1200" maxCol="12714" minColSha="1308" maxColSha="92062" drainMin="12704" drainMax="12714" drainMinSha="14510" drainMaxSha="14523" color="EX-pale-red-orange" />
    <node name="141" row="1120" minCol="1201" maxCol="12724" minColSha="1309" maxColSha="92122" drainMin="12715" drainMax="12724" drainMinSha="14524" drainMaxSha="14536" color="EX-blue" />
    <node name="5070" row="1121" minCol="1202" maxCol="12736" minColSha="1310" maxColSha="92212" drainMin="12725" drainMax="12736" drainMinSha="14537" drainMaxSha="14549" color="EX-orange" />
    <node name="8640" row="1122" minCol="1203" maxCol="12747" minColSha="1311" maxColSha="92245" drainMin="12737" drainMax="12747" drainMinSha="14550" drainMaxSha="14561" color="EX-dark-cyan" />
    <node name="5404" row="1123" minCol="1204" maxCol="12757" minColSha="1312" maxColSha="92269" drainMin="12748" drainMax="12757" drainMinSha="14562" drainMaxSha="14572" color="EX-red" />
    <node name="741" row="1124" minCol="1205" maxCol="12767" minColSha="1313" maxColSha="92298" drainMin="12758" drainMax="12767" drainMinSha="14573" drainMaxSha="14583" color="EX-dark-orange" />
    <node name="7656" row="1125" minCol="1206" maxCol="12774" minColSha="1314" maxColSha="92328" drainMin="12768" drainMax="12774" drainMinSha="14584" drainMaxSha="14593" color="EX-dark-gray-purple" />
    <node name="4711" row="1126" minCol="1209" maxCol="12792" minColSha="1318" maxColSha="92398" drainMin="12775" drainMax="12792" drainMinSha="14594" drainMaxSha="14612" color="EX-cyan" />
    <node name="2150" row="1127" minCol="1210" maxCol="12808" minColSha="1319" maxColSha="92455" drainMin="12793" drainMax="12808" drainMinSha="14613" drainMaxSha="14630" color="EX-yellow-orange" />
    <node name="1585" row="1128" minCol="1211" maxCol="12823" minColSha="1320" maxColSha="92493" drainMin="12809" drainMax="12823" drainMinSha="14631" drainMaxSha="14647" color="EX-pure-blue" />
    <node name="7924" row="1129" minCol="1212" maxCol="12834" minColSha="1321" maxColSha="92530" drainMin="12824" drainMax="12834" drainMinSha="14648" drainMaxSha="14661" color="EX-dark-yellow-green" />
    <node name="3313" row="1130" minCol="1213" maxCol="12844" minColSha="1322" maxColSha="92550" drainMin="12835" drainMax="12844" drainMinSha="14662" drainMaxSha="14672" color="EX-dark-magenta" />
    <node name="8239" row="1131" minCol="1214" maxCol="12851" minColSha="1323" maxColSha="92589" drainMin="12845" drainMax="12851" drainMinSha="14673" drainMaxSha="14683" color="EX-dark-green" />
    <node name="5937" row="1132" minCol="1215" maxCol="12858" minColSha="1324" maxColSha="92636" drainMin="12852" drainMax="12858" drainMinSha="14684" drainMaxSha="14693" color="EX-blue-magenta" />
    <node name="4824" row="1133" minCol="1216" maxCol="12863" minColSha="1325" maxColSha="92677" drainMin="12859" drainMax="12863" drainMinSha="14694" drainMaxSha="14701" color="EX-yellow-green" />
    <node name="4264" row="1134" minCol="1218" maxCol="12879" minColSha="1328" maxColSha="92756" drainMin="12864" drainMax="12879" drainMinSha="14702" drainMaxSha="14718" color="EX-magenta" />
    <node name="212" row="1135" minCol="1219" maxCol="12893" minColSha="1329" maxColSha="92791" drainMin="12880" drainMax="12893" drainMinSha="14719" drainMaxSha="14734" color="EX-green" />
    <node name="4840" row="1136" minCol="1220" maxCol="12908" minColSha="1330" maxColSha="92837" drainMin="12894" drainMax="12908" drainMinSha="14735" drainMaxSha="14750" color="EX-yellow" />
    <node name="9409" row="1137" minCol="1221" maxCol="12921" minColSha="1331" maxColSha="92892" drainMin="12909" drainMax="12921" drainMinSha="14751" drainMaxSha="14765" color="EX-purple" />
    <node name="3837" row="1138" minCol="1222" maxCol="12931" minColSha="1332" maxColSha="92942" drainMin="12922" drainMax="12931" drainMinSha="14766" drainMaxSha="14777" color="EX-dark-purple" />
    <node name="7782" row="1139" minCol="1223" maxCol="12938" minColSha="1333" maxColSha="92972" drainMin="12932" drainMax="12938" drainMinSha="14778" drainMaxSha="14787" color="EX-dark-red" />
    <node name="1987" row="1140" minCol="1224" maxCol="12944" minColSha="1334" maxColSha="92982" drainMin="12939" drainMax="12944" drainMinSha="14788" drainMaxSha="14796" color="EX-pale-green" />
    <node name="8104" row="1141" minCol="1225" maxCol="12950" minColSha="1335" maxColSha="92993" drainMin="12945" drainMax="12950" drainMinSha="14797" drainMaxSha="14804" color="EX-pale-blue" />
    <node name="1584" row="1142" minCol="1227" maxCol="12960" minColSha="1338" maxColSha="93016" drainMin="12951" drainMax="12960" drainMinSha="14805" drainMaxSha="14818" color="EX-dark-tan" />
    <node name="2604" row="1143" minCol="1228" maxCol="12973" minColSha="1339" maxColSha="93025" drainMin="12961" drainMax="12973" drainMinSha="14819" drainMaxSha="14832" color="EX-pale-blue-magenta" />
    <node name="9679" row="1144" minCol="1229" maxCol="12984" minColSha="1340" maxColSha="93050" drainMin="12974" drainMax="12984" drainMinSha="14833" drainMaxSha="14845" color="EX-pale-yellow orange" />
    <node name="3237" row="1145" minCol="1230" maxCol="12993" minColSha="1341" maxColSha="93109" drainMin="12985" drainMax="12993" drainMinSha="14846" drainMaxSha="14857" color="EX-medium-magenta" />
    <node name="9212" row="1146" minCol="1231" maxCol="13000" minColSha="1342" maxColSha="93130" drainMin="12994" drainMax="13000" drainMinSha="14858" drainMaxSha="14868" color="EX-pale-red" />
    <node name="5331" row="1147" minCol="1232" maxCol="13007" minColSha="1343" maxColSha="93147" drainMin="13001" drainMax="13007" drainMinSha="14869" drainMaxSha="14877" color="EX-pale-cyan" />
    <node name="2051" row="1148" minCol="1233" maxCol="13014" minColSha="1344" maxColSha="93156" drainMin="13008" drainMax="13014" drainMinSha="14878" drainMaxSha="14885" color="EX-pale-yellow-green" />
    <node name="1372" row="1149" minCol="1234" maxCol="13027" minColSha="1346" maxColSha="93199" drainMin="13015" drainMax="13027" drainMinSha="14886" drainMaxSha="14899" color="EX-pale-purple" />
    <node name="4116" row="1150" minCol="1235" maxCol="13039" minColSha="1347" maxColSha="93209" drainMin="13028" drainMax="13039" drainMinSha="14900" drainMaxSha="14913" color="EX-pale-magenta" />
    <node name="216" row="1151" minCol="1236" maxCol="13049" minColSha="1348" maxColSha="93224" drainMin="13040" drainMax="13049" drainMinSha="14914" drainMaxSha="14924" color="EX-pale-red-orange" />
    <node name="7635" row="1152" minCol="1237" maxCol="13059" minColSha="1349" maxColSha="93252" drainMin="13050" drainMax="13059" drainMinSha="14925" drainMaxSha="14935" color="EX-blue" />
    <node name="7259" row="1153" minCol="1238" maxCol="13068" minColSha="1350" maxColSha="93259" drainMin="13060" drainMax="13068" drainMinSha="14936" drainMaxSha="14945" color="EX-orange" />
    <node name="4422" row="1154" minCol="1239" maxCol="13074" minColSha="1351" maxColSha="93282" drainMin="13069" drainMax="13074" drainMinSha="14946" drainMaxSha="14953" color="EX-dark-cyan" />
    <node name="4073" row="1155" minCol="1240" maxCol="13079" minColSha="1352" maxColSha="93314" drainMin="13075" drainMax="13079" drainMinSha="14954" drainMaxSha="14960" color="EX-red" />
    <node name="5198" row="1156" minCol="1241" maxCol="13093" minColSha="1354" maxColSha="93391" drainMin="13080" drainMax="13093" drainMinSha="14961" drainMaxSha="14976" color="EX-dark-orange" />
    <node name="2052" row="1157" minCol="1242" maxCol="13105" minColSha="1355" maxColSha="93440" drainMin="13094" drainMax="13105" drainMinSha="14977" drainMaxSha="14991" color="EX-dark-gray-purple" />
    <node name="5569" row="1158" minCol="1243" maxCol="13117" minColSha="1356" maxColSha="93465" drainMin="13106" drainMax="13117" drainMinSha="14992" drainMaxSha="15005" color="EX-cyan" />
    <node name="8700" row="1159" minCol="1244" maxCol="13129" minColSha="1357" maxColSha="93473" drainMin="13118" drainMax="13129" drainMinSha="15006" drainMaxSha="15019" color="EX-yellow-orange" />
    <node name="4304" row="1160" minCol="1245" maxCol="13140" minColSha="1358" maxColSha="93499" drainMin="13130" drainMax="13140" drainMinSha="15020" drainMaxSha="15032" color="EX-pure-blue" />
    <node name="5190" row="1161" minCol="1246" maxCol="13149" minColSha="1359" maxColSha="93510" drainMin="13141" drainMax="13149" drainMinSha="15033" drainMaxSha="15044" color="EX-dark-yellow-green" />
    <node name="4118" row="1162" minCol="1248" maxCol="13163" minColSha="1362" maxColSha="93584" drainMin="13150" drainMax="13163" drainMinSha="15045" drainMaxSha="15060" color="EX-dark-magenta" />
    <node name="8687" row="1163" minCol="1249" maxCol="13174" minColSha="1363" maxColSha="93663" drainMin="13164" drainMax="13174" drainMinSha="15061" drainMaxSha="15074" color="EX-dark-green" />
    <node name="2246" row="1164" minCol="1250" maxCol="13183" minColSha="1364" maxColSha="93670" drainMin="13175" drainMax="13183" drainMinSha="15075" drainMaxSha="15086" color="EX-blue-magenta" />
    <node name="560" row="1165" minCol="1251" maxCol="13191" minColSha="1365" maxColSha="93718" drainMin="13184" drainMax="13191" drainMinSha="15087" drainMaxSha="15098" color="EX-yellow-green" />
    <node name="3835" row="1166" minCol="1252" maxCol="13200" minColSha="1366" maxColSha="93726" drainMin="13192" drainMax="13200" drainMinSha="15099" drainMaxSha="15108" color="EX-magenta" />
    <node name="2263" row="1167" minCol="1254" maxCol="13215" minColSha="1369" maxColSha="93789" drainMin="13201" drainMax="13215" drainMinSha="15109" drainMaxSha="15129" color="EX-green" />
    <node name="955" row="1168" minCol="1255" maxCol="13231" minColSha="1370" maxColSha="93808" drainMin="13216" drainMax="13231" drainMinSha="15130" drainMaxSha="15149" color="EX-yellow" />
    <node name="9438" row="1169" minCol="1256" maxCol="13241" minColSha="1371" maxColSha="93845" drainMin="13232" drainMax="13241" drainMinSha="15150" drainMaxSha="15167" color="EX-purple" />
    <node name="7133" row="1170" minCol="1257" maxCol="13256" minColSha="1372" maxColSha="93875" drainMin="13242" drainMax="13256" drainMinSha="15168" drainMaxSha="15184" color="EX-dark-purple" />
    <node name="8401" row="1171" minCol="1258" maxCol="13271" minColSha="1373" maxColSha="93923" drainMin="13257" drainMax="13271" drainMinSha="15185" drainMaxSha="15200" color="EX-dark-red" />
    <node name="1192" row="1172" minCol="1259" maxCol="13283" minColSha="1374" maxColSha="93988" drainMin="13272" drainMax="13283" drainMinSha="15201" drainMaxSha="15214" color="EX-pale-green" />
    <node name="7284" row="1173" minCol="1260" maxCol="13294" minColSha="1375" maxColSha="94006" drainMin="13284" drainMax="13294" drainMinSha="15215" drainMaxSha="15228" color="EX-pale-blue" />
    <node name="8166" row="1174" minCol="1261" maxCol="13304" minColSha="1376" maxColSha="85521" drainMin="13295" drainMax="13304" drainMinSha="15229" drainMaxSha="15242" color="EX-dark-tan" />
    <node name="9446" row="1175" minCol="1262" maxCol="13317" minColSha="1377" maxColSha="94028" drainMin="13305" drainMax="13317" drainMinSha="15243" drainMaxSha="15256" color="EX-pale-blue-magenta" />
    <node name="5365" row="1176" minCol="1263" maxCol="13329" minColSha="1378" maxColSha="94078" drainMin="13318" drainMax="13329" drainMinSha="15257" drainMaxSha="15269" color="EX-pale-yellow orange" />
    <node name="4555" row="1177" minCol="1264" maxCol="13338" minColSha="1379" maxColSha="94085" drainMin="13330" drainMax="13338" drainMinSha="15270" drainMaxSha="15281" color="EX-medium-magenta" />
    <node name="5209" row="1178" minCol="1265" maxCol="13348" minColSha="1380" maxColSha="94127" drainMin="13339" drainMax="13348" drainMinSha="15282" drainMaxSha="15293" color="EX-pale-red" />
    <node name="5586" row="1179" minCol="1266" maxCol="13357" minColSha="1381" maxColSha="94136" drainMin="13349" drainMax="13357" drainMinSha="15294" drainMaxSha="15304" color="EX-pale-cyan" />
    <node name="6851" row="1180" minCol="1267" maxCol="13365" minColSha="1382" maxColSha="94148" drainMin="13358" drainMax="13365" drainMinSha="15305" drainMaxSha="15315" color="EX-pale-yellow-green" />
    <node name="9759" row="1181" minCol="1268" maxCol="13375" minColSha="1383" maxColSha="94218" drainMin="13366" drainMax="13375" drainMinSha="15316" drainMaxSha="15326" color="EX-pale-purple" />
    <node name="3242" row="1182" minCol="1269" maxCol="13383" minColSha="1384" maxColSha="94243" drainMin="13376" drainMax="13383" drainMinSha="15327" drainMaxSha="15336" color="EX-pale-magenta" />
    <node name="879" row="1183" minCol="1270" maxCol="13392" minColSha="1385" maxColSha="94267" drainMin="13384" drainMax="13392" drainMinSha="15337" drainMaxSha="15346" color="EX-pale-red-orange" />
    <node name="1296" row="1184" minCol="1271" maxCol="13398" minColSha="1386" maxColSha="94275" drainMin="13393" drainMax="13398" drainMinSha="15347" drainMaxSha="15354" color="EX-blue" />
    <node name="628" row="1185" minCol="1272" maxCol="13404" minColSha="1387" maxColSha="94282" drainMin="13399" drainMax="13404" drainMinSha="15355" drainMaxSha="15361" color="EX-orange" />
    <node name="7762" row="1186" minCol="1275" maxCol="13421" minColSha="1392" maxColSha="94296" drainMin="13405" drainMax="13421" drainMinSha="15362" drainMaxSha="15382" color="EX-dark-cyan" />
    <node name="2121" row="1187" minCol="1276" maxCol="13437" minColSha="1393" maxColSha="94358" drainMin="13422" drainMax="13437" drainMinSha="15383" drainMaxSha="15401" color="EX-red" />
    <node name="3191" row="1188" minCol="1277" maxCol="13451" minColSha="1394" maxColSha="94408" drainMin="13438" drainMax="13451" drainMinSha="15402" drainMaxSha="15418" color="EX-dark-orange" />
    <node name="7471" row="1189" minCol="1278" maxCol="13464" minColSha="1395" maxColSha="94468" drainMin="13452" drainMax="13464" drainMinSha="15419" drainMaxSha="15435" color="EX-dark-gray-purple" />
    <node name="3493" row="1190" minCol="1279" maxCol="13476" minColSha="1396" maxColSha="94491" drainMin="13465" drainMax="13476" drainMinSha="15436" drainMaxSha="15451" color="EX-cyan" />
    <node name="5985" row="1191" minCol="1280" maxCol="13490" minColSha="1397" maxColSha="94543" drainMin="13477" drainMax="13490" drainMinSha="15452" drainMaxSha="15467" color="EX-yellow-orange" />
    <node name="9879" row="1192" minCol="1281" maxCol="13502" minColSha="1398" maxColSha="94584" drainMin="13491" drainMax="13502" drainMinSha="15468" drainMaxSha="15483" color="EX-pure-blue" />
    <node name="4226" row="1193" minCol="1282" maxCol="13514" minColSha="1399" maxColSha="94586" drainMin="13503" drainMax="13514" drainMinSha="15484" drainMaxSha="15497" color="EX-dark-yellow-green" />
    <node name="3852" row="1194" minCol="1283" maxCol="13525" minColSha="1400" maxColSha="94648" drainMin="13515" drainMax="13525" drainMinSha="15498" drainMaxSha="15510" color="EX-dark-magenta" />
    <node name="668" row="1195" minCol="1284" maxCol="13536" minColSha="1401" maxColSha="94683" drainMin="13526" drainMax="13536" drainMinSha="15511" drainMaxSha="15523" color="EX-dark-green" />
    <node name="5827" row="1196" minCol="1285" maxCol="13546" minColSha="1402" maxColSha="94725" drainMin="13537" drainMax="13546" drainMinSha="15524" drainMaxSha="15535" color="EX-blue-magenta" />
    <node name="607" row="1197" minCol="1286" maxCol="13556" minColSha="1403" maxColSha="94774" drainMin="13547" drainMax="13556" drainMinSha="15536" drainMaxSha="15547" color="EX-yellow-green" />
    <node name="1709" row="1198" minCol="1287" maxCol="13565" minColSha="1404" maxColSha="94827" drainMin="13557" drainMax="13565" drainMinSha="15548" drainMaxSha="15558" color="EX-magenta" />
    <node name="1855" row="1199" minCol="1288" maxCol="13575" minColSha="1405" maxColSha="94836" drainMin="13566" drainMax="13575" drainMinSha="15559" drainMaxSha="15569" color="EX-green" />
    <node name="7489" row="1200" minCol="1289" maxCol="13582" minColSha="1406" maxColSha="94861" drainMin="13576" drainMax="13582" drainMinSha="15570" drainMaxSha="15579" color="EX-yellow" />
    <node name="8366" row="1201" minCol="1293" maxCol="13598" minColSha="1412" maxColSha="94926" drainMin="13583" drainMax="13598" drainMinSha="15580" drainMaxSha="15597" color="EX-purple" />
    <node name="8203" row="1202" minCol="1294" maxCol="13612" minColSha="1413" maxColSha="94956" drainMin="13599" drainMax="13612" drainMinSha="15598" drainMaxSha="15614" color="EX-dark-purple" />
    <node name="9307" row="1203" minCol="1295" maxCol="13624" minColSha="1414" maxColSha="95021" drainMin="13613" drainMax="13624" drainMinSha="15615" drainMaxSha="15630" color="EX-dark-red" />
    <node name="1786" row="1204" minCol="1296" maxCol="13636" minColSha="1415" maxColSha="95051" drainMin="13625" drainMax="13636" drainMinSha="15631" drainMaxSha="15645" color="EX-pale-green" />
    <node name="2442" row="1205" minCol="1297" maxCol="13647" minColSha="1416" maxColSha="95082" drainMin="13637" drainMax="13647" drainMinSha="15646" drainMaxSha="15660" color="EX-pale-blue" />
    <node name="4558" row="1206" minCol="1298" maxCol="13659" minColSha="1417" maxColSha="95101" drainMin="13648" drainMax="13659" drainMinSha="15661" drainMaxSha="15674" color="EX-dark-tan" />
    <node name="2962" row="1207" minCol="1299" maxCol="13669" minColSha="1418" maxColSha="95119" drainMin="13660" drainMax="13669" drainMinSha="15675" drainMaxSha="15686" color="EX-pale-blue-magenta" />
    <node name="5091" row="1208" minCol="1300" maxCol="13680" minColSha="1419" maxColSha="95158" drainMin="13670" drainMax="13680" drainMinSha="15687" drainMaxSha="15698" color="EX-pale-yellow orange" />
    <node name="962" row="1209" minCol="1301" maxCol="13691" minColSha="1420" maxColSha="95188" drainMin="13681" drainMax="13691" drainMinSha="15699" drainMaxSha="15710" color="EX-medium-magenta" />
    <node name="381" row="1210" minCol="1302" maxCol="13701" minColSha="1421" maxColSha="95225" drainMin="13692" drainMax="13701" drainMinSha="15711" drainMaxSha="15721" color="EX-pale-red" />
    <node name="4098" row="1211" minCol="1303" maxCol="13710" minColSha="1422" maxColSha="95243" drainMin="13702" drainMax="13710" drainMinSha="15722" drainMaxSha="15732" color="EX-pale-cyan" />
    <node name="708" row="1212" minCol="1304" maxCol="13717" minColSha="1423" maxColSha="95254" drainMin="13711" drainMax="13717" drainMinSha="15733" drainMaxSha="15741" color="EX-pale-yellow-green" />
    <node name="2323" row="1213" minCol="1308" maxCol="13733" minColSha="1428" maxColSha="95341" drainMin="13718" drainMax="13733" drainMinSha="15742" drainMaxSha="15759" color="EX-pale-purple" />
    <node name="3307" row="1214" minCol="1309" maxCol="13746" minColSha="1429" maxColSha="95372" drainMin="13734" drainMax="13746" drainMinSha="15760" drainMaxSha="15777" color="EX-pale-magenta" />
    <node name="4802" row="1215" minCol="1310" maxCol="13760" minColSha="1430" maxColSha="95409" drainMin="13747" drainMax="13760" drainMinSha="15778" drainMaxSha="15794" color="EX-pale-red-orange" />
    <node name="8087" row="1216" minCol="1311" maxCol="13772" minColSha="1431" maxColSha="95457" drainMin="13761" drainMax="13772" drainMinSha="15795" drainMaxSha="15810" color="EX-blue" />
    <node name="9319" row="1217" minCol="1312" maxCol="13785" minColSha="1432" maxColSha="95496" drainMin="13773" drainMax="13785" drainMinSha="15811" drainMaxSha="15825" color="EX-orange" />
    <node name="1653" row="1218" minCol="1313" maxCol="13797" minColSha="1433" maxColSha="95502" drainMin="13786" drainMax="13797" drainMinSha="15826" drainMaxSha="15838" color="EX-dark-cyan" />
    <node name="4801" row="1219" minCol="1314" maxCol="13809" minColSha="1434" maxColSha="95539" drainMin="13798" drainMax="13809" drainMinSha="15839" drainMaxSha="15851" color="EX-red" />
    <node name="8729" row="1220" minCol="1315" maxCol="13818" minColSha="1435" maxColSha="95545" drainMin="13810" drainMax="13818" drainMinSha="15852" drainMaxSha="15864" color="EX-dark-orange" />
    <node name="3446" row="1221" minCol="1316" maxCol="13827" minColSha="1436" maxColSha="95620" drainMin="13819" drainMax="13827" drainMinSha="15865" drainMaxSha="15876" color="EX-dark-gray-purple" />
    <node name="9972" row="1222" minCol="1317" maxCol="13837" minColSha="1437" maxColSha="95663" drainMin="13828" drainMax="13837" drainMinSha="15877" drainMaxSha="15888" color="EX-cyan" />
    <node name="1339" row="1223" minCol="1318" maxCol="13845" minColSha="1438" maxColSha="82637" drainMin="13838" drainMax="13845" drainMinSha="15889" drainMaxSha="15898" color="EX-yellow-orange" />
    <node name="191" row="1224" minCol="1319" maxCol="13851" minColSha="1439" maxColSha="92006" drainMin="13846" drainMax="13851" drainMinSha="15899" drainMaxSha="15908" color="EX-pure-blue" />
    <node name="7967" row="1225" minCol="1320" maxCol="13860" minColSha="1440" maxColSha="95700" drainMin="13852" drainMax="13860" drainMinSha="15909" drainMaxSha="15918" color="EX-dark-yellow-green" />
    <node name="5591" row="1226" minCol="1325" maxCol="13877" minColSha="1446" maxColSha="95753" drainMin="13861" drainMax="13877" drainMinSha="15919" drainMaxSha="15939" color="EX-dark-magenta" />
    <node name="1106" row="1227" minCol="1326" maxCol="13891" minColSha="1447" maxColSha="95774" drainMin="13878" drainMax="13891" drainMinSha="15940" drainMaxSha="15958" color="EX-dark-green" />
    <node name="7790" row="1228" minCol="1327" maxCol="13905" minColSha="1448" maxColSha="95799" drainMin="13892" drainMax="13905" drainMinSha="15959" drainMaxSha="15975" color="EX-blue-magenta" />
    <node name="2189" row="1229" minCol="1328" maxCol="13917" minColSha="1449" maxColSha="95810" drainMin="13906" drainMax="13917" drainMinSha="15976" drainMaxSha="15989" color="EX-yellow-green" />
    <node name="3978" row="1230" minCol="1329" maxCol="13928" minColSha="1450" maxColSha="95834" drainMin="13918" drainMax="13928" drainMinSha="15990" drainMaxSha="16003" color="EX-magenta" />
    <node name="4492" row="1231" minCol="1330" maxCol="13940" minColSha="1451" maxColSha="95878" drainMin="13929" drainMax="13940" drainMinSha="16004" drainMaxSha="16017" color="EX-green" />
    <node name="2945" row="1232" minCol="1331" maxCol="13951" minColSha="1452" maxColSha="95900" drainMin="13941" drainMax="13951" drainMinSha="16018" drainMaxSha="16030" color="EX-yellow" />
    <node name="5744" row="1233" minCol="1332" maxCol="13959" minColSha="1453" maxColSha="95911" drainMin="13952" drainMax="13959" drainMinSha="16031" drainMaxSha="16042" color="EX-purple" />
    <node name="857" row="1234" minCol="1333" maxCol="13970" minColSha="1454" maxColSha="95940" drainMin="13960" drainMax="13970" drainMinSha="16043" drainMaxSha="16054" color="EX-dark-purple" />
    <node name="6411" row="1235" minCol="1334" maxCol="13978" minColSha="1455" maxColSha="95994" drainMin="13971" drainMax="13978" drainMinSha="16055" drainMaxSha="16063" color="EX-dark-red" />
    <node name="8659" row="1236" minCol="1335" maxCol="13984" minColSha="1456" maxColSha="96006" drainMin="13979" drainMax="13984" drainMinSha="16064" drainMaxSha="16070" color="EX-pale-green" />
    <node name="4671" row="1237" minCol="1338" maxCol="13998" minColSha="1460" maxColSha="96016" drainMin="13985" drainMax="13998" drainMinSha="16071" drainMaxSha="16088" color="EX-pale-blue" />
    <node name="2712" row="1238" minCol="1339" maxCol="14013" minColSha="1461" maxColSha="96068" drainMin="13999" drainMax="14013" drainMinSha="16089" drainMaxSha="16105" color="EX-dark-tan" />
    <node name="4238" row="1239" minCol="1340" maxCol="14026" minColSha="1462" maxColSha="96076" drainMin="14014" drainMax="14026" drainMinSha="16106" drainMaxSha="16121" color="EX-pale-blue-magenta" />
    <node name="871" row="1240" minCol="1341" maxCol="14038" minColSha="1463" maxColSha="96084" drainMin="14027" drainMax="14038" drainMinSha="16122" drainMaxSha="16137" color="EX-pale-yellow orange" />
    <node name="4871" row="1241" minCol="1342" maxCol="14050" minColSha="1464" maxColSha="96128" drainMin="14039" drainMax="14050" drainMinSha="16138" drainMaxSha="16150" color="EX-medium-magenta" />
    <node name="8782" row="1242" minCol="1343" maxCol="14059" minColSha="1465" maxColSha="96144" drainMin="14051" drainMax="14059" drainMinSha="16151" drainMaxSha="16162" color="EX-pale-red" />
    <node name="7631" row="1243" minCol="1344" maxCol="14068" minColSha="1466" maxColSha="96164" drainMin="14060" drainMax="14068" drainMinSha="16163" drainMaxSha="16173" color="EX-pale-cyan" />
    <node name="7637" row="1244" minCol="1345" maxCol="14077" minColSha="1467" maxColSha="96224" drainMin="14069" drainMax="14077" drainMinSha="16174" drainMaxSha="16183" color="EX-pale-yellow-green" />
    <node name="8128" row="1245" minCol="1346" maxCol="14084" minColSha="1468" maxColSha="96265" drainMin="14078" drainMax="14084" drainMinSha="16184" drainMaxSha="16193" color="EX-pale-purple" />
    <node name="2734" row="1246" minCol="1347" maxCol="14089" minColSha="1469" maxColSha="92706" drainMin="14085" drainMax="14089" drainMinSha="16194" drainMaxSha="16202" color="EX-pale-magenta" />
    <node name="1998" row="1247" minCol="1348" maxCol="14096" minColSha="1470" maxColSha="96289" drainMin="14090" drainMax="14096" drainMinSha="16203" drainMaxSha="16210" color="EX-pale-red-orange" />
    <node name="9251" row="1248" minCol="1349" maxCol="14103" minColSha="1471" maxColSha="96312" drainMin="14097" drainMax="14103" drainMinSha="16211" drainMaxSha="16218" color="EX-blue" />
    <node name="5852" row="1249" minCol="1350" maxCol="14117" minColSha="1473" maxColSha="96326" drainMin="14104" drainMax="14117" drainMinSha="16219" drainMaxSha="16237" color="EX-orange" />
    <node name="4198" row="1250" minCol="1351" maxCol="14129" minColSha="1474" maxColSha="96366" drainMin="14118" drainMax="14129" drainMinSha="16238" drainMaxSha="16252" color="EX-dark-cyan" />
    <node name="8144" row="1251" minCol="1352" maxCol="14142" minColSha="1475" maxColSha="96394" drainMin="14130" drainMax="14142" drainMinSha="16253" drainMaxSha="16267" color="EX-red" />
    <node name="3951" row="1252" minCol="1353" maxCol="14155" minColSha="1476" maxColSha="96430" drainMin="14143" drainMax="14155" drainMinSha="16268" drainMaxSha="16281" color="EX-dark-orange" />
    <node name="9818" row="1253" minCol="1354" maxCol="14167" minColSha="1477" maxColSha="96457" drainMin="14156" drainMax="14167" drainMinSha="16282" drainMaxSha="16295" color="EX-dark-gray-purple" />
    <node name="282" row="1254" minCol="1355" maxCol="14176" minColSha="1478" maxColSha="96471" drainMin="14168" drainMax="14176" drainMinSha="16296" drainMaxSha="16308" color="EX-cyan" />
    <node name="4605" row="1255" minCol="1356" maxCol="14186" minColSha="1479" maxColSha="96508" drainMin="14177" drainMax="14186" drainMinSha="16309" drainMaxSha="16321" color="EX-yellow-orange" />
    <node name="5580" row="1256" minCol="1357" maxCol="14198" minColSha="1480" maxColSha="96541" drainMin="14187" drainMax="14198" drainMinSha="16322" drainMaxSha="16334" color="EX-pure-blue" />
    <node name="5992" row="1257" minCol="1358" maxCol="14209" minColSha="1481" maxColSha="96545" drainMin="14199" drainMax="14209" drainMinSha="16335" drainMaxSha="16347" color="EX-dark-yellow-green" />
    <node name="8105" row="1258" minCol="1359" maxCol="14221" minColSha="1482" maxColSha="96595" drainMin="14210" drainMax="14221" drainMinSha="16348" drainMaxSha="16360" color="EX-dark-magenta" />
    <node name="2072" row="1259" minCol="1360" maxCol="14230" minColSha="1483" maxColSha="96618" drainMin="14222" drainMax="14230" drainMinSha="16361" drainMaxSha="16372" color="EX-dark-green" />
    <node name="2514" row="1260" minCol="1361" maxCol="14236" minColSha="1484" maxColSha="96653" drainMin="14231" drainMax="14236" drainMinSha="16373" drainMaxSha="16381" color="EX-blue-magenta" />
    <node name="3363" row="1261" minCol="1362" maxCol="14244" minColSha="1485" maxColSha="96677" drainMin="14237" drainMax="14244" drainMinSha="16382" drainMaxSha="16390" color="EX-yellow-green" />
    <node name="8135" row="1262" minCol="1363" maxCol="14251" minColSha="1486" maxColSha="96709" drainMin="14245" drainMax="14251" drainMinSha="16391" drainMaxSha="16398" color="EX-magenta" />
    <node name="5489" row="1263" minCol="1366" maxCol="14267" minColSha="1490" maxColSha="96766" drainMin="14252" drainMax="14267" drainMinSha="16399" drainMaxSha="16416" color="EX-green" />
    <node name="6861" row="1264" minCol="1367" maxCol="14283" minColSha="1491" maxColSha="96809" drainMin="14268" drainMax="14283" drainMinSha="16417" drainMaxSha="16433" color="EX-yellow" />
    <node name="8265" row="1265" minCol="1368" maxCol="14295" minColSha="1492" maxColSha="96826" drainMin="14284" drainMax="14295" drainMinSha="16434" drainMaxSha="16448" color="EX-purple" />
    <node name="4972" row="1266" minCol="1369" maxCol="14306" minColSha="1493" maxColSha="96872" drainMin="14296" drainMax="14306" drainMinSha="16449" drainMaxSha="16462" color="EX-dark-purple" />
    <node name="1182" row="1267" minCol="1370" maxCol="14316" minColSha="1494" maxColSha="96895" drainMin="14307" drainMax="14316" drainMinSha="16463" drainMaxSha="16475" color="EX-dark-red" />
    <node name="6156" row="1268" minCol="1371" maxCol="14324" minColSha="1495" maxColSha="96917" drainMin="14317" drainMax="14324" drainMinSha="16476" drainMaxSha="16486" color="EX-pale-green" />
    <node name="9329" row="1269" minCol="1372" maxCol="14332" minColSha="1496" maxColSha="87219" drainMin="14325" drainMax="14332" drainMinSha="16487" drainMaxSha="16497" color="EX-pale-blue" />
    <node name="984" row="1270" minCol="1373" maxCol="14342" minColSha="1497" maxColSha="96927" drainMin="14333" drainMax="14342" drainMinSha="16498" drainMaxSha="16508" color="EX-dark-tan" />
    <node name="4942" row="1271" minCol="1374" maxCol="14350" minColSha="1498" maxColSha="96959" drainMin="14343" drainMax="14350" drainMinSha="16509" drainMaxSha="16518" color="EX-pale-blue-magenta" />
    <node name="9839" row="1272" minCol="1375" maxCol="14357" minColSha="1499" maxColSha="96974" drainMin="14351" drainMax="14357" drainMinSha="16519" drainMaxSha="16527" color="EX-pale-yellow orange" />
    <node name="3365" row="1273" minCol="1376" maxCol="14361" minColSha="1500" maxColSha="81041" drainMin="14358" drainMax="14361" drainMinSha="16528" drainMaxSha="16534" color="EX-medium-magenta" />
    <node name="5733" row="1274" minCol="1377" maxCol="14375" minColSha="1502" maxColSha="97013" drainMin="14362" drainMax="14375" drainMinSha="16535" drainMaxSha="16552" color="EX-pale-red" />
    <node name="2530" row="1275" minCol="1378" maxCol="14389" minColSha="1503" maxColSha="97059" drainMin="14376" drainMax="14389" drainMinSha="16553" drainMaxSha="16569" color="EX-pale-cyan" />
    <node name="4459" row="1276" minCol="1379" maxCol="14401" minColSha="1504" maxColSha="97112" drainMin="14390" drainMax="14401" drainMinSha="16570" drainMaxSha="16586" color="EX-pale-yellow-green" />
    <node name="2250" row="1277" minCol="1380" maxCol="14414" minColSha="1505" maxColSha="97154" drainMin="14402" drainMax="14414" drainMinSha="16587" drainMaxSha="16601" color="EX-pale-purple" />
    <node name="4539" row="1278" minCol="1381" maxCol="14427" minColSha="1506" maxColSha="97168" drainMin="14415" drainMax="14427" drainMinSha="16602" drainMaxSha="16615" color="EX-pale-magenta" />
    <node name="5262" row="1279" minCol="1382" maxCol="14438" minColSha="1507" maxColSha="97251" drainMin="14428" drainMax="14438" drainMinSha="16616" drainMaxSha="16629" color="EX-pale-red-orange" />
    <node name="3198" row="1280" minCol="1383" maxCol="14448" minColSha="1508" maxColSha="97274" drainMin="14439" drainMax="14448" drainMinSha="16630" drainMaxSha="16642" color="EX-blue" />
    <node name="8499" row="1281" minCol="1384" maxCol="14457" minColSha="1509" maxColSha="97313" drainMin="14449" drainMax="14457" drainMinSha="16643" drainMaxSha="16654" color="EX-orange" />
    <node name="4154" row="1282" minCol="1385" maxCol="14465" minColSha="1510" maxColSha="97342" drainMin="14458" drainMax="14465" drainMinSha="16655" drainMaxSha="16665" color="EX-dark-cyan" />
    <node name="536" row="1283" minCol="1386" maxCol="14475" minColSha="1511" maxColSha="81206" drainMin="14466" drainMax="14475" drainMinSha="16666" drainMaxSha="16676" color="EX-red" />
    <node name="637" row="1284" minCol="1387" maxCol="14483" minColSha="1512" maxColSha="97350" drainMin="14476" drainMax="14483" drainMinSha="16677" drainMaxSha="16685" color="EX-dark-orange" />
    <node name="7314" row="1285" minCol="1388" maxCol="14489" minColSha="1513" maxColSha="97364" drainMin="14484" drainMax="14489" drainMinSha="16686" drainMaxSha="16693" color="EX-dark-gray-purple" />
    <node name="3432" row="1286" minCol="1389" maxCol="14491" minColSha="1514" maxColSha="97373" drainMin="14490" drainMax="14491" drainMinSha="16694" drainMaxSha="16697" color="EX-cyan" />
    <node name="3326" row="1287" minCol="1390" maxCol="14504" minColSha="1517" maxColSha="97419" drainMin="14492" drainMax="14504" drainMinSha="16698" drainMaxSha="16712" color="EX-yellow-orange" />
    <node name="206" row="1288" minCol="1391" maxCol="14515" minColSha="1518" maxColSha="97428" drainMin="14505" drainMax="14515" drainMinSha="16713" drainMaxSha="16726" color="EX-pure-blue" />
    <node name="1063" row="1289" minCol="1392" maxCol="14524" minColSha="1519" maxColSha="92678" drainMin="14516" drainMax="14524" drainMinSha="16727" drainMaxSha="16739" color="EX-dark-yellow-green" />
    <node name="3443" row="1290" minCol="1393" maxCol="14533" minColSha="1520" maxColSha="97448" drainMin="14525" drainMax="14533" drainMinSha="16740" drainMaxSha="16752" color="EX-dark-magenta" />
    <node name="8088" row="1291" minCol="1394" maxCol="14543" minColSha="1521" maxColSha="97455" drainMin="14534" drainMax="14543" drainMinSha="16753" drainMaxSha="16764" color="EX-dark-green" />
    <node name="7217" row="1292" minCol="1395" maxCol="14551" minColSha="1522" maxColSha="97468" drainMin="14544" drainMax="14551" drainMinSha="16765" drainMaxSha="16775" color="EX-blue-magenta" />
    <node name="9049" row="1293" minCol="1396" maxCol="14561" minColSha="1523" maxColSha="97475" drainMin="14552" drainMax="14561" drainMinSha="16776" drainMaxSha="16786" color="EX-yellow-green" />
    <node name="2287" row="1294" minCol="1397" maxCol="14569" minColSha="1524" maxColSha="97484" drainMin="14562" drainMax="14569" drainMinSha="16787" drainMaxSha="16796" color="EX-magenta" />
    <node name="2943" row="1295" minCol="1398" maxCol="14575" minColSha="1525" maxColSha="97511" drainMin="14570" drainMax="14575" drainMinSha="16797" drainMaxSha="16805" color="EX-green" />
    <node name="468" row="1296" minCol="1399" maxCol="14581" minColSha="1526" maxColSha="96619" drainMin="14576" drainMax="14581" drainMinSha="16806" drainMaxSha="16812" color="EX-yellow" />
    <node name="864" row="1297" minCol="1400" maxCol="14587" minColSha="1527" maxColSha="97536" drainMin="14582" drainMax="14587" drainMinSha="16813" drainMaxSha="16819" color="EX-purple" />
    <node name="189" row="1298" minCol="1401" maxCol="14607" minColSha="1529" maxColSha="97585" drainMin="14588" drainMax="14607" drainMinSha="16820" drainMaxSha="16844" color="EX-dark-purple" />
    <node name="5288" row="1299" minCol="1402" maxCol="14619" minColSha="1530" maxColSha="97623" drainMin="14608" drainMax="14619" drainMinSha="16845" drainMaxSha="16860" color="EX-dark-red" />
    <node name="5947" row="1300" minCol="1403" maxCol="14631" minColSha="1531" maxColSha="97674" drainMin="14620" drainMax="14631" drainMinSha="16861" drainMaxSha="16876" color="EX-pale-green" />
    <node name="8300" row="1301" minCol="1404" maxCol="14643" minColSha="1532" maxColSha="97696" drainMin="14632" drainMax="14643" drainMinSha="16877" drainMaxSha="16892" color="EX-pale-blue" />
    <node name="1170" row="1302" minCol="1405" maxCol="14655" minColSha="1533" maxColSha="97733" drainMin="14644" drainMax="14655" drainMinSha="16893" drainMaxSha="16907" color="EX-dark-tan" />
    <node name="4902" row="1303" minCol="1406" maxCol="14666" minColSha="1534" maxColSha="97767" drainMin="14656" drainMax="14666" drainMinSha="16908" drainMaxSha="16922" color="EX-pale-blue-magenta" />
    <node name="7255" row="1304" minCol="1407" maxCol="14676" minColSha="1535" maxColSha="97778" drainMin="14667" drainMax="14676" drainMinSha="16923" drainMaxSha="16936" color="EX-pale-yellow orange" />
    <node name="2949" row="1305" minCol="1408" maxCol="14687" minColSha="1536" maxColSha="97819" drainMin="14677" drainMax="14687" drainMinSha="16937" drainMaxSha="16949" color="EX-medium-magenta" />
    <node name="9275" row="1306" minCol="1409" maxCol="14698" minColSha="1537" maxColSha="97842" drainMin="14688" drainMax="14698" drainMinSha="16950" drainMaxSha="16962" color="EX-pale-red" />
    <node name="5603" row="1307" minCol="1410" maxCol="14705" minColSha="1538" maxColSha="97853" drainMin="14699" drainMax="14705" drainMinSha="16963" drainMaxSha="16972" color="EX-pale-cyan" />
    <node name="6537" row="1308" minCol="1411" maxCol="14713" minColSha="1539" maxColSha="97860" drainMin="14706" drainMax="14713" drainMinSha="16973" drainMaxSha="16982" color="EX-pale-yellow-green" />
    <node name="8277" row="1309" minCol="1412" maxCol="14719" minColSha="1540" maxColSha="97870" drainMin="14714" drainMax="14719" drainMinSha="16983" drainMaxSha="16991" color="EX-pale-purple" />
    <node name="6625" row="1310" minCol="1413" maxCol="14737" minColSha="1542" maxColSha="97925" drainMin="14720" drainMax="14737" drainMinSha="16992" drainMaxSha="17013" color="EX-pale-magenta" />
    <node name="5087" row="1311" minCol="1414" maxCol="14752" minColSha="1543" maxColSha="97989" drainMin="14738" drainMax="14752" drainMinSha="17014" drainMaxSha="17032" color="EX-pale-red-orange" />
    <node name="3469" row="1312" minCol="1415" maxCol="14767" minColSha="1544" maxColSha="98041" drainMin="14753" drainMax="14767" drainMinSha="17033" drainMaxSha="17050" color="EX-blue" />
    <node name="1194" row="1313" minCol="1416" maxCol="14781" minColSha="1545" maxColSha="98064" drainMin="14768" drainMax="14781" drainMinSha="17051" drainMaxSha="17067" color="EX-orange" />
    <node name="7382" row="1314" minCol="1417" maxCol="14795" minColSha="1546" maxColSha="98090" drainMin="14782" drainMax="14795" drainMinSha="17068" drainMaxSha="17083" color="EX-dark-cyan" />
    <node name="2128" row="1315" minCol="1418" maxCol="14806" minColSha="1547" maxColSha="98156" drainMin="14796" drainMax="14806" drainMinSha="17084" drainMaxSha="17097" color="EX-red" />
    <node name="2151" row="1316" minCol="1419" maxCol="14818" minColSha="1548" maxColSha="98164" drainMin="14807" drainMax="14818" drainMinSha="17098" drainMaxSha="17110" color="EX-dark-orange" />
    <node name="7234" row="1317" minCol="1420" maxCol="14827" minColSha="1549" maxColSha="98232" drainMin="14819" drainMax="14827" drainMinSha="17111" drainMaxSha="17123" color="EX-dark-gray-purple" />
    <node name="3302" row="1318" minCol="1421" maxCol="14836" minColSha="1550" maxColSha="98243" drainMin="14828" drainMax="14836" drainMinSha="17124" drainMaxSha="17135" color="EX-cyan" />
    <node name="6372" row="1319" minCol="1422" maxCol="14845" minColSha="1551" maxColSha="93964" drainMin="14837" drainMax="14845" drainMinSha="17136" drainMaxSha="17147" color="EX-yellow-orange" />
    <node name="3726" row="1320" minCol="1423" maxCol="14849" minColSha="1552" maxColSha="94828" drainMin="14846" drainMax="14849" drainMinSha="17148" drainMaxSha="17153" color="EX-pure-blue" />
    <node name="6025" row="1321" minCol="1424" maxCol="14854" minColSha="1553" maxColSha="98253" drainMin="14850" drainMax="14854" drainMinSha="17154" drainMaxSha="17159" color="EX-dark-yellow-green" />
    <node name="3305" row="1322" minCol="1428" maxCol="14867" minColSha="1558" maxColSha="98277" drainMin="14855" drainMax="14867" drainMinSha="17160" drainMaxSha="17175" color="EX-dark-magenta" />
    <node name="5813" row="1323" minCol="1429" maxCol="14880" minColSha="1559" maxColSha="98333" drainMin="14868" drainMax="14880" drainMinSha="17176" drainMaxSha="17191" color="EX-dark-green" />
    <node name="4082" row="1324" minCol="1430" maxCol="14891" minColSha="1560" maxColSha="98384" drainMin="14881" drainMax="14891" drainMinSha="17192" drainMaxSha="17205" color="EX-blue-magenta" />
    <node name="264" row="1325" minCol="1431" maxCol="14899" minColSha="1561" maxColSha="98396" drainMin="14892" drainMax="14899" drainMinSha="17206" drainMaxSha="17216" color="EX-yellow-green" />
    <node name="4060" row="1326" minCol="1432" maxCol="14908" minColSha="1562" maxColSha="98421" drainMin="14900" drainMax="14908" drainMinSha="17217" drainMaxSha="17227" color="EX-magenta" />
    <node name="6163" row="1327" minCol="1433" maxCol="14918" minColSha="1563" maxColSha="98438" drainMin="14909" drainMax="14918" drainMinSha="17228" drainMaxSha="17238" color="EX-green" />
    <node name="7503" row="1328" minCol="1434" maxCol="14926" minColSha="1564" maxColSha="98473" drainMin="14919" drainMax="14926" drainMinSha="17239" drainMaxSha="17249" color="EX-yellow" />
    <node name="3135" row="1329" minCol="1435" maxCol="14933" minColSha="1565" maxColSha="98482" drainMin="14927" drainMax="14933" drainMinSha="17250" drainMaxSha="17257" color="EX-purple" />
    <node name="4365" row="1330" minCol="1437" maxCol="14952" minColSha="1568" maxColSha="98551" drainMin="14934" drainMax="14952" drainMinSha="17258" drainMaxSha="17280" color="EX-dark-purple" />
    <node name="6032" row="1331" minCol="1438" maxCol="14970" minColSha="1569" maxColSha="98618" drainMin="14953" drainMax="14970" drainMinSha="17281" drainMaxSha="17299" color="EX-dark-red" />
    <node name="1874" row="1332" minCol="1439" maxCol="14982" minColSha="1570" maxColSha="98650" drainMin="14971" drainMax="14982" drainMinSha="17300" drainMaxSha="17313" color="EX-pale-green" />
    <node name="8415" row="1333" minCol="1440" maxCol="14993" minColSha="1571" maxColSha="98695" drainMin="14983" drainMax="14993" drainMinSha="17314" drainMaxSha="17326" color="EX-pale-blue" />
    <node name="6062" row="1334" minCol="1441" maxCol="15003" minColSha="1572" maxColSha="98729" drainMin="14994" drainMax="15003" drainMinSha="17327" drainMaxSha="17337" color="EX-dark-tan" />
    <node name="1718" row="1335" minCol="1442" maxCol="15012" minColSha="1573" maxColSha="98748" drainMin="15004" drainMax="15012" drainMinSha="17338" drainMaxSha="17347" color="EX-pale-blue-magenta" />
    <node name="6147" row="1336" minCol="1443" maxCol="15018" minColSha="1574" maxColSha="95352" drainMin="15013" drainMax="15018" drainMinSha="17348" drainMaxSha="17356" color="EX-pale-yellow orange" />
    <node name="867" row="1337" minCol="1444" maxCol="15025" minColSha="1575" maxColSha="98759" drainMin="15019" drainMax="15025" drainMinSha="17357" drainMaxSha="17365" color="EX-medium-magenta" />
    <node name="4359" row="1338" minCol="1445" maxCol="15040" minColSha="1577" maxColSha="98784" drainMin="15026" drainMax="15040" drainMinSha="17366" drainMaxSha="17384" color="EX-pale-red" />
    <node name="1727" row="1339" minCol="1446" maxCol="15049" minColSha="1578" maxColSha="98795" drainMin="15041" drainMax="15049" drainMinSha="17385" drainMaxSha="17397" color="EX-pale-cyan" />
    <node name="1755" row="1340" minCol="1447" maxCol="15058" minColSha="1579" maxColSha="98407" drainMin="15050" drainMax="15058" drainMinSha="17398" drainMaxSha="17409" color="EX-pale-yellow-green" />
    <node name="4029" row="1341" minCol="1448" maxCol="15068" minColSha="1580" maxColSha="98823" drainMin="15059" drainMax="15068" drainMinSha="17410" drainMaxSha="17421" color="EX-pale-purple" />
    <node name="6578" row="1342" minCol="1449" maxCol="15078" minColSha="1581" maxColSha="98854" drainMin="15069" drainMax="15078" drainMinSha="17422" drainMaxSha="17433" color="EX-pale-magenta" />
    <node name="7888" row="1343" minCol="1450" maxCol="15084" minColSha="1582" maxColSha="98860" drainMin="15079" drainMax="15084" drainMinSha="17434" drainMaxSha="17441" color="EX-pale-red-orange" />
    <node name="6885" row="1344" minCol="1453" maxCol="15100" minColSha="1587" maxColSha="98880" drainMin="15085" drainMax="15100" drainMinSha="17442" drainMaxSha="17461" color="EX-blue" />
    <node name="2854" row="1345" minCol="1454" maxCol="15115" minColSha="1588" maxColSha="98930" drainMin="15101" drainMax="15115" drainMinSha="17462" drainMaxSha="17479" color="EX-orange" />
    <node name="3276" row="1346" minCol="1455" maxCol="15129" minColSha="1589" maxColSha="98976" drainMin="15116" drainMax="15129" drainMinSha="17480" drainMaxSha="17496" color="EX-dark-cyan" />
    <node name="9203" row="1347" minCol="1456" maxCol="15144" minColSha="1590" maxColSha="99001" drainMin="15130" drainMax="15144" drainMinSha="17497" drainMaxSha="17513" color="EX-red" />
    <node name="7929" row="1348" minCol="1457" maxCol="15157" minColSha="1591" maxColSha="99028" drainMin="15145" drainMax="15157" drainMinSha="17514" drainMaxSha="17529" color="EX-dark-orange" />
    <node name="5135" row="1349" minCol="1458" maxCol="15170" minColSha="1592" maxColSha="99070" drainMin="15158" drainMax="15170" drainMinSha="17530" drainMaxSha="17544" color="EX-dark-gray-purple" />
    <node name="6945" row="1350" minCol="1459" maxCol="15181" minColSha="1593" maxColSha="99077" drainMin="15171" drainMax="15181" drainMinSha="17545" drainMaxSha="17559" color="EX-cyan" />
    <node name="201" row="1351" minCol="1460" maxCol="15191" minColSha="1594" maxColSha="99089" drainMin="15182" drainMax="15191" drainMinSha="17560" drainMaxSha="17573" color="EX-yellow-orange" />
    <node name="3700" row="1352" minCol="1461" maxCol="15203" minColSha="1595" maxColSha="99118" drainMin="15192" drainMax="15203" drainMinSha="17574" drainMaxSha="17587" color="EX-pure-blue" />
    <node name="3703" row="1353" minCol="1462" maxCol="15215" minColSha="1596" maxColSha="99140" drainMin="15204" drainMax="15215" drainMinSha="17588" drainMaxSha="17601" color="EX-dark-yellow-green" />
    <node name="9400" row="1354" minCol="1463" maxCol="15225" minColSha="1597" maxColSha="99153" drainMin="15216" drainMax="15225" drainMinSha="17602" drainMaxSha="17615" color="EX-dark-magenta" />
    <node name="9952" row="1355" minCol="1464" maxCol="15237" minColSha="1598" maxColSha="99159" drainMin="15226" drainMax="15237" drainMinSha="17616" drainMaxSha="17629" color="EX-dark-green" />
    <node name="4119" row="1356" minCol="1465" maxCol="15247" minColSha="1599" maxColSha="99201" drainMin="15238" drainMax="15247" drainMinSha="17630" drainMaxSha="17642" color="EX-blue-magenta" />
    <node name="4936" row="1357" minCol="1466" maxCol="15259" minColSha="1600" maxColSha="99219" drainMin="15248" drainMax="15259" drainMinSha="17643" drainMaxSha="17655" color="EX-yellow-green" />
    <node name="4971" row="1358" minCol="1467" maxCol="15270" minColSha="1601" maxColSha="99246" drainMin="15260" drainMax="15270" drainMinSha="17656" drainMaxSha="17668" color="EX-magenta" />
    <node name="2181" row="1359" minCol="1468" maxCol="15278" minColSha="1602" maxColSha="99278" drainMin="15271" drainMax="15278" drainMinSha="17669" drainMaxSha="17680" color="EX-green" />
    <node name="6809" row="1360" minCol="1469" maxCol="15285" minColSha="1603" maxColSha="99284" drainMin="15279" drainMax="15285" drainMinSha="17681" drainMaxSha="17691" color="EX-yellow" />
    <node name="9047" row="1361" minCol="1470" maxCol="15295" minColSha="1604" maxColSha="99314" drainMin="15286" drainMax="15295" drainMinSha="17692" drainMaxSha="17702" color="EX-purple" />
    <node name="727" row="1362" minCol="1471" maxCol="15301" minColSha="1605" maxColSha="99325" drainMin="15296" drainMax="15301" drainMinSha="17703" drainMaxSha="17712" color="EX-dark-purple" />
    <node name="3790" row="1363" minCol="1472" maxCol="15307" minColSha="1606" maxColSha="99348" drainMin="15302" drainMax="15307" drainMinSha="17713" drainMaxSha="17721" color="EX-dark-red" />
    <node name="480" row="1364" minCol="1473" maxCol="15313" minColSha="1607" maxColSha="97351" drainMin="15308" drainMax="15313" drainMinSha="17722" drainMaxSha="17730" color="EX-pale-green" />
    <node name="4587" row="1365" minCol="1474" maxCol="15319" minColSha="1608" maxColSha="99368" drainMin="15314" drainMax="15319" drainMinSha="17731" drainMaxSha="17738" color="EX-pale-blue" />
    <node name="9265" row="1366" minCol="1475" maxCol="15325" minColSha="1609" maxColSha="99376" drainMin="15320" drainMax="15325" drainMinSha="17739" drainMaxSha="17745" color="EX-dark-tan" />
    <node name="8773" row="1367" minCol="1478" maxCol="15340" minColSha="1614" maxColSha="99392" drainMin="15326" drainMax="15340" drainMinSha="17746" drainMaxSha="17762" color="EX-pale-blue-magenta" />
    <node name="4581" row="1368" minCol="1479" maxCol="15352" minColSha="1615" maxColSha="99411" drainMin="15341" drainMax="15352" drainMinSha="17763" drainMaxSha="17778" color="EX-pale-yellow orange" />
    <node name="5254" row="1369" minCol="1480" maxCol="15366" minColSha="1616" maxColSha="99456" drainMin="15353" drainMax="15366" drainMinSha="17779" drainMaxSha="17793" color="EX-medium-magenta" />
    <node name="1306" row="1370" minCol="1481" maxCol="15378" minColSha="1617" maxColSha="99479" drainMin="15367" drainMax="15378" drainMinSha="17794" drainMaxSha="17807" color="EX-pale-red" />
    <node name="4531" row="1371" minCol="1482" maxCol="15388" minColSha="1618" maxColSha="99494" drainMin="15379" drainMax="15388" drainMinSha="17808" drainMaxSha="17821" color="EX-pale-cyan" />
    <node name="471" row="1372" minCol="1483" maxCol="15400" minColSha="1619" maxColSha="99522" drainMin="15389" drainMax="15400" drainMinSha="17822" drainMaxSha="17835" color="EX-pale-yellow-green" />
    <node name="8418" row="1373" minCol="1484" maxCol="15412" minColSha="1620" maxColSha="99549" drainMin="15401" drainMax="15412" drainMinSha="17836" drainMaxSha="17849" color="EX-pale-purple" />
    <node name="9547" row="1374" minCol="1485" maxCol="15423" minColSha="1621" maxColSha="99555" drainMin="15413" drainMax="15423" drainMinSha="17850" drainMaxSha="17863" color="EX-pale-magenta" />
    <node name="1309" row="1375" minCol="1486" maxCol="15435" minColSha="1622" maxColSha="99591" drainMin="15424" drainMax="15435" drainMinSha="17864" drainMaxSha="17876" color="EX-pale-red-orange" />
    <node name="1834" row="1376" minCol="1487" maxCol="15445" minColSha="1623" maxColSha="99600" drainMin="15436" drainMax="15445" drainMinSha="17877" drainMaxSha="17889" color="EX-blue" />
    <node name="5378" row="1377" minCol="1488" maxCol="15453" minColSha="1624" maxColSha="99632" drainMin="15446" drainMax="15453" drainMinSha="17890" drainMaxSha="17902" color="EX-orange" />
    <node name="709" row="1378" minCol="1489" maxCol="15462" minColSha="1625" maxColSha="99651" drainMin="15454" drainMax="15462" drainMinSha="17903" drainMaxSha="17915" color="EX-dark-cyan" />
    <node name="9512" row="1379" minCol="1490" maxCol="15473" minColSha="1626" maxColSha="99676" drainMin="15463" drainMax="15473" drainMinSha="17916" drainMaxSha="17928" color="EX-red" />
    <node name="3306" row="1380" minCol="1491" maxCol="15484" minColSha="1627" maxColSha="99715" drainMin="15474" drainMax="15484" drainMinSha="17929" drainMaxSha="17940" color="EX-dark-orange" />
    <node name="5384" row="1381" minCol="1492" maxCol="15493" minColSha="1628" maxColSha="99736" drainMin="15485" drainMax="15493" drainMinSha="17941" drainMaxSha="17952" color="EX-dark-gray-purple" />
    <node name="7070" row="1382" minCol="1493" maxCol="15502" minColSha="1629" maxColSha="99775" drainMin="15494" drainMax="15502" drainMinSha="17953" drainMaxSha="17964" color="EX-cyan" />
    <node name="1293" row="1383" minCol="1494" maxCol="15512" minColSha="1630" maxColSha="99797" drainMin="15503" drainMax="15512" drainMinSha="17965" drainMaxSha="17975" color="EX-yellow-orange" />
    <node name="4783" row="1384" minCol="1495" maxCol="15520" minColSha="1631" maxColSha="99845" drainMin="15513" drainMax="15520" drainMinSha="17976" drainMaxSha="17986" color="EX-pure-blue" />
    <node name="6742" row="1385" minCol="1496" maxCol="15527" minColSha="1632" maxColSha="99852" drainMin="15521" drainMax="15527" drainMinSha="17987" drainMaxSha="17995" color="EX-dark-yellow-green" />
    <node name="2483" row="1386" minCol="1501" maxCol="15541" minColSha="1638" maxColSha="99903" drainMin="15528" drainMax="15541" drainMinSha="17996" drainMaxSha="18012" color="EX-dark-magenta" />
    <node name="4207" row="1387" minCol="1502" maxCol="15556" minColSha="1639" maxColSha="99941" drainMin="15542" drainMax="15556" drainMinSha="18013" drainMaxSha="18029" color="EX-dark-green" />
    <node name="6827" row="1388" minCol="1503" maxCol="15570" minColSha="1640" maxColSha="99962" drainMin="15557" drainMax="15570" drainMinSha="18030" drainMaxSha="18046" color="EX-blue-magenta" />
    <node name="7819" row="1389" minCol="1504" maxCol="15584" minColSha="1641" maxColSha="99983" drainMin="15571" drainMax="15584" drainMinSha="18047" drainMaxSha="18061" color="EX-yellow-green" />
    <node name="4976" row="1390" minCol="1505" maxCol="15591" minColSha="1642" maxColSha="100013" drainMin="15585" drainMax="15591" drainMinSha="18062" drainMaxSha="18074" color="EX-magenta" />
    <node name="5119" row="1391" minCol="1506" maxCol="15602" minColSha="1643" maxColSha="100036" drainMin="15592" drainMax="15602" drainMinSha="18075" drainMaxSha="18087" color="EX-green" />
    <node name="219" row="1392" minCol="1507" maxCol="15611" minColSha="1644" maxColSha="100060" drainMin="15603" drainMax="15611" drainMinSha="18088" drainMaxSha="18099" color="EX-yellow" />
    <node name="7737" row="1393" minCol="1508" maxCol="15621" minColSha="1645" maxColSha="100095" drainMin="15612" drainMax="15621" drainMinSha="18100" drainMaxSha="18111" color="EX-purple" />
    <node name="2868" row="1394" minCol="1509" maxCol="15630" minColSha="1646" maxColSha="99229" drainMin="15622" drainMax="15630" drainMinSha="18112" drainMaxSha="18122" color="EX-dark-purple" />
    <node name="9053" row="1395" minCol="1510" maxCol="15639" minColSha="1647" maxColSha="100113" drainMin="15631" drainMax="15639" drainMinSha="18123" drainMaxSha="18133" color="EX-dark-red" />
    <node name="9623" row="1396" minCol="1511" maxCol="15646" minColSha="1648" maxColSha="100167" drainMin="15640" drainMax="15646" drainMinSha="18134" drainMaxSha="18141" color="EX-pale-green" />
    <node name="4519" row="1397" minCol="1512" maxCol="15652" minColSha="1649" maxColSha="100194" drainMin="15647" drainMax="15652" drainMinSha="18142" drainMaxSha="18148" color="EX-pale-blue" />
    <node name="6615" row="1398" minCol="1513" maxCol="15656" minColSha="1650" maxColSha="100219" drainMin="15653" drainMax="15656" drainMinSha="18149" drainMaxSha="18154" color="EX-dark-tan" />
    <node name="7743" row="1399" minCol="1515" maxCol="15673" minColSha="1653" maxColSha="100291" drainMin="15657" drainMax="15673" drainMinSha="18155" drainMaxSha="18174" color="EX-pale-blue-magenta" />
    <node name="946" row="1400" minCol="1516" maxCol="15688" minColSha="1654" maxColSha="100313" drainMin="15674" drainMax="15688" drainMinSha="18175" drainMaxSha="18192" color="EX-pale-yellow orange" />
    <node name="1804" row="1401" minCol="1517" maxCol="15701" minColSha="1655" maxColSha="100323" drainMin="15689" drainMax="15701" drainMinSha="18193" drainMaxSha="18209" color="EX-medium-magenta" />
    <node name="4648" row="1402" minCol="1518" maxCol="15715" minColSha="1656" maxColSha="100352" drainMin="15702" drainMax="15715" drainMinSha="18210" drainMaxSha="18225" color="EX-pale-red" />
    <node name="2445" row="1403" minCol="1519" maxCol="15722" minColSha="1657" maxColSha="100363" drainMin="15716" drainMax="15722" drainMinSha="18226" drainMaxSha="18238" color="EX-pale-cyan" />
    <node name="6217" row="1404" minCol="1520" maxCol="15732" minColSha="1658" maxColSha="100428" drainMin="15723" drainMax="15732" drainMinSha="18239" drainMaxSha="18250" color="EX-pale-yellow-green" />
    <node name="6345" row="1405" minCol="1521" maxCol="15741" minColSha="1659" maxColSha="100434" drainMin="15733" drainMax="15741" drainMinSha="18251" drainMaxSha="18262" color="EX-pale-purple" />
    <node name="3817" row="1406" minCol="1522" maxCol="15749" minColSha="1660" maxColSha="100456" drainMin="15742" drainMax="15749" drainMinSha="18263" drainMaxSha="18272" color="EX-pale-magenta" />
    <node name="6383" row="1407" minCol="1523" maxCol="15757" minColSha="1661" maxColSha="100491" drainMin="15750" drainMax="15757" drainMinSha="18273" drainMaxSha="18282" color="EX-pale-red-orange" />
    <node name="8181" row="1408" minCol="1524" maxCol="15766" minColSha="1662" maxColSha="100511" drainMin="15758" drainMax="15766" drainMinSha="18283" drainMaxSha="18292" color="EX-blue" />
    <node name="5644" row="1409" minCol="1525" maxCol="15773" minColSha="1663" maxColSha="55772" drainMin="15767" drainMax="15773" drainMinSha="18293" drainMaxSha="18301" color="EX-orange" />
    <node name="77" row="1410" minCol="1526" maxCol="15779" minColSha="1664" maxColSha="100534" drainMin="15774" drainMax="15779" drainMinSha="18302" drainMaxSha="18310" color="EX-dark-cyan" />
    <node name="8299" row="1411" minCol="1527" maxCol="15787" minColSha="1665" maxColSha="100570" drainMin="15780" drainMax="15787" drainMinSha="18311" drainMaxSha="18319" color="EX-red" />
    <node name="3947" row="1412" minCol="1528" maxCol="15790" minColSha="1666" maxColSha="100577" drainMin="15788" drainMax="15790" drainMinSha="18320" drainMaxSha="18326" color="EX-dark-orange" />
    <node name="1736" row="1413" minCol="1529" maxCol="15806" minColSha="1668" maxColSha="100623" drainMin="15791" drainMax="15806" drainMinSha="18327" drainMaxSha="18346" color="EX-dark-gray-purple" />
    <node name="2089" row="1414" minCol="1530" maxCol="15820" minColSha="1669" maxColSha="100664" drainMin="15807" drainMax="15820" drainMinSha="18347" drainMaxSha="18362" color="EX-cyan" />
    <node name="5107" row="1415" minCol="1531" maxCol="15833" minColSha="1670" maxColSha="100701" drainMin="15821" drainMax="15833" drainMinSha="18363" drainMaxSha="18378" color="EX-yellow-orange" />
    <node name="1699" row="1416" minCol="1532" maxCol="15844" minColSha="1671" maxColSha="100719" drainMin="15834" drainMax="15844" drainMinSha="18379" drainMaxSha="18390" color="EX-pure-blue" />
    <node name="2478" row="1417" minCol="1533" maxCol="15855" minColSha="1672" maxColSha="100737" drainMin="15845" drainMax="15855" drainMinSha="18391" drainMaxSha="18402" color="EX-dark-yellow-green" />
    <node name="7402" row="1418" minCol="1534" maxCol="15865" minColSha="1673" maxColSha="100769" drainMin="15856" drainMax="15865" drainMinSha="18403" drainMaxSha="18414" color="EX-dark-magenta" />
    <node name="6535" row="1419" minCol="1535" maxCol="15874" minColSha="1674" maxColSha="100776" drainMin="15866" drainMax="15874" drainMinSha="18415" drainMaxSha="18425" color="EX-dark-green" />
    <node name="2424" row="1420" minCol="1536" maxCol="15883" minColSha="1675" maxColSha="90345" drainMin="15875" drainMax="15883" drainMinSha="18426" drainMaxSha="18435" color="EX-blue-magenta" />
    <node name="4230" row="1421" minCol="1537" maxCol="15892" minColSha="1676" maxColSha="100788" drainMin="15884" drainMax="15892" drainMinSha="18436" drainMaxSha="18445" color="EX-yellow-green" />
    <node name="9667" row="1422" minCol="1538" maxCol="15899" minColSha="1677" maxColSha="100811" drainMin="15893" drainMax="15899" drainMinSha="18446" drainMaxSha="18453" color="EX-magenta" />
    <node name="9861" row="1423" minCol="1539" maxCol="15905" minColSha="1678" maxColSha="100829" drainMin="15900" drainMax="15905" drainMinSha="18454" drainMaxSha="18461" color="EX-green" />
    <node name="4805" row="1424" minCol="1540" maxCol="15911" minColSha="1679" maxColSha="100837" drainMin="15906" drainMax="15911" drainMinSha="18462" drainMaxSha="18468" color="EX-yellow" />
    <node name="9239" row="1425" minCol="1541" maxCol="15915" minColSha="1680" maxColSha="100847" drainMin="15912" drainMax="15915" drainMinSha="18469" drainMaxSha="18473" color="EX-purple" />
    <node name="2468" row="1426" minCol="1543" maxCol="15928" minColSha="1683" maxColSha="100885" drainMin="15916" drainMax="15928" drainMinSha="18474" drainMaxSha="18489" color="EX-dark-purple" />
    <node name="4610" row="1427" minCol="1544" maxCol="15939" minColSha="1684" maxColSha="100932" drainMin="15929" drainMax="15939" drainMinSha="18490" drainMaxSha="18504" color="EX-dark-red" />
    <node name="5178" row="1428" minCol="1545" maxCol="15950" minColSha="1685" maxColSha="100961" drainMin="15940" drainMax="15950" drainMinSha="18505" drainMaxSha="18519" color="EX-pale-green" />
    <node name="9662" row="1429" minCol="1546" maxCol="15961" minColSha="1686" maxColSha="100993" drainMin="15951" drainMax="15961" drainMinSha="18520" drainMaxSha="18533" color="EX-pale-blue" />
    <node name="3730" row="1430" minCol="1547" maxCol="15972" minColSha="1687" maxColSha="101006" drainMin="15962" drainMax="15972" drainMinSha="18534" drainMaxSha="18546" color="EX-dark-tan" />
    <node name="4737" row="1431" minCol="1548" maxCol="15981" minColSha="1688" maxColSha="101024" drainMin="15973" drainMax="15981" drainMinSha="18547" drainMaxSha="18559" color="EX-pale-blue-magenta" />
    <node name="6514" row="1432" minCol="1549" maxCol="15992" minColSha="1689" maxColSha="101092" drainMin="15982" drainMax="15992" drainMinSha="18560" drainMaxSha="18572" color="EX-pale-yellow orange" />
    <node name="9288" row="1433" minCol="1550" maxCol="16000" minColSha="1690" maxColSha="90705" drainMin="15993" drainMax="16000" drainMinSha="18573" drainMaxSha="18582" color="EX-medium-magenta" />
    <node name="1705" row="1434" minCol="1551" maxCol="16006" minColSha="1691" maxColSha="101135" drainMin="16001" drainMax="16006" drainMinSha="18583" drainMaxSha="18591" color="EX-pale-red" />
    <node name="666" row="1435" minCol="1552" maxCol="16012" minColSha="1692" maxColSha="88647" drainMin="16007" drainMax="16012" drainMinSha="18592" drainMaxSha="18599" color="EX-pale-cyan" />
    <node name="8978" row="1436" minCol="1553" maxCol="16014" minColSha="1693" maxColSha="101145" drainMin="16013" drainMax="16014" drainMinSha="18600" drainMaxSha="18603" color="EX-pale-yellow-green" />
    <node name="5430" row="1437" minCol="1555" maxCol="16025" minColSha="1696" maxColSha="101178" drainMin="16015" drainMax="16025" drainMinSha="18604" drainMaxSha="18619" color="EX-pale-purple" />
    <node name="5168" row="1438" minCol="1556" maxCol="16038" minColSha="1697" maxColSha="101226" drainMin="16026" drainMax="16038" drainMinSha="18620" drainMaxSha="18634" color="EX-pale-magenta" />
    <node name="6229" row="1439" minCol="1557" maxCol="16050" minColSha="1698" maxColSha="101250" drainMin="16039" drainMax="16050" drainMinSha="18635" drainMaxSha="18649" color="EX-pale-red-orange" />
    <node name="6554" row="1440" minCol="1558" maxCol="16062" minColSha="1699" maxColSha="101293" drainMin="16051" drainMax="16062" drainMinSha="18650" drainMaxSha="18664" color="EX-blue" />
    <node name="2937" row="1441" minCol="1559" maxCol="16075" minColSha="1700" maxColSha="101299" drainMin="16063" drainMax="16075" drainMinSha="18665" drainMaxSha="18678" color="EX-orange" />
    <node name="5409" row="1442" minCol="1560" maxCol="16086" minColSha="1701" maxColSha="101330" drainMin="16076" drainMax="16086" drainMinSha="18679" drainMaxSha="18690" color="EX-dark-cyan" />
    <node name="4384" row="1443" minCol="1561" maxCol="16095" minColSha="1702" maxColSha="101351" drainMin="16087" drainMax="16095" drainMinSha="18691" drainMaxSha="18701" color="EX-red" />
    <node name="3500" row="1444" minCol="1562" maxCol="16102" minColSha="1703" maxColSha="101363" drainMin="16096" drainMax="16102" drainMinSha="18702" drainMaxSha="18710" color="EX-dark-orange" />
    <node name="7370" row="1445" minCol="1563" maxCol="16108" minColSha="1704" maxColSha="86258" drainMin="16103" drainMax="16108" drainMinSha="18711" drainMaxSha="18719" color="EX-dark-gray-purple" />
    <node name="2449" row="1446" minCol="1564" maxCol="16113" minColSha="1705" maxColSha="101372" drainMin="16109" drainMax="16113" drainMinSha="18720" drainMaxSha="18725" color="EX-cyan" />
    <node name="6305" row="1447" minCol="1566" maxCol="16128" minColSha="1708" maxColSha="101413" drainMin="16114" drainMax="16128" drainMinSha="18726" drainMaxSha="18742" color="EX-yellow-orange" />
    <node name="2336" row="1448" minCol="1567" maxCol="16140" minColSha="1709" maxColSha="101434" drainMin="16129" drainMax="16140" drainMinSha="18743" drainMaxSha="18756" color="EX-pure-blue" />
    <node name="8024" row="1449" minCol="1568" maxCol="16153" minColSha="1710" maxColSha="101478" drainMin="16141" drainMax="16153" drainMinSha="18757" drainMaxSha="18770" color="EX-dark-yellow-green" />
    <node name="2721" row="1450" minCol="1569" maxCol="16162" minColSha="1711" maxColSha="101486" drainMin="16154" drainMax="16162" drainMinSha="18771" drainMaxSha="18783" color="EX-dark-magenta" />
    <node name="985" row="1451" minCol="1570" maxCol="16173" minColSha="1712" maxColSha="101509" drainMin="16163" drainMax="16173" drainMinSha="18784" drainMaxSha="18796" color="EX-dark-green" />
    <node name="8863" row="1452" minCol="1571" maxCol="16182" minColSha="1713" maxColSha="94775" drainMin="16174" drainMax="16182" drainMinSha="18797" drainMaxSha="18808" color="EX-blue-magenta" />
    <node name="9811" row="1453" minCol="1572" maxCol="16191" minColSha="1714" maxColSha="101534" drainMin="16183" drainMax="16191" drainMinSha="18809" drainMaxSha="18820" color="EX-yellow-green" />
    <node name="7409" row="1454" minCol="1573" maxCol="16200" minColSha="1715" maxColSha="101552" drainMin="16192" drainMax="16200" drainMinSha="18821" drainMaxSha="18831" color="EX-magenta" />
    <node name="8485" row="1455" minCol="1574" maxCol="16207" minColSha="1716" maxColSha="101562" drainMin="16201" drainMax="16207" drainMinSha="18832" drainMaxSha="18840" color="EX-green" />
    <node name="9088" row="1456" minCol="1575" maxCol="16215" minColSha="1717" maxColSha="84115" drainMin="16208" drainMax="16215" drainMinSha="18841" drainMaxSha="18849" color="EX-yellow" />
    <node name="3434" row="1457" minCol="1578" maxCol="16229" minColSha="1721" maxColSha="101587" drainMin="16216" drainMax="16229" drainMinSha="18850" drainMaxSha="18870" color="EX-purple" />
    <node name="4209" row="1458" minCol="1579" maxCol="16244" minColSha="1722" maxColSha="101593" drainMin="16230" drainMax="16244" drainMinSha="18871" drainMaxSha="18887" color="EX-dark-purple" />
    <node name="7960" row="1459" minCol="1580" maxCol="16257" minColSha="1723" maxColSha="101624" drainMin="16245" drainMax="16257" drainMinSha="18888" drainMaxSha="18901" color="EX-dark-red" />
    <node name="8949" row="1460" minCol="1581" maxCol="16269" minColSha="1724" maxColSha="101657" drainMin="16258" drainMax="16269" drainMinSha="18902" drainMaxSha="18915" color="EX-pale-green" />
    <node name="6252" row="1461" minCol="1582" maxCol="16279" minColSha="1725" maxColSha="101676" drainMin="16270" drainMax="16279" drainMinSha="18916" drainMaxSha="18927" color="EX-pale-blue" />
    <node name="8811" row="1462" minCol="1583" maxCol="16289" minColSha="1726" maxColSha="101694" drainMin="16280" drainMax="16289" drainMinSha="18928" drainMaxSha="18939" color="EX-dark-tan" />
    <node name="7208" row="1463" minCol="1584" maxCol="16298" minColSha="1727" maxColSha="101705" drainMin="16290" drainMax="16298" drainMinSha="18940" drainMaxSha="18950" color="EX-pale-blue-magenta" />
    <node name="8186" row="1464" minCol="1585" maxCol="16307" minColSha="1728" maxColSha="101728" drainMin="16299" drainMax="16307" drainMinSha="18951" drainMaxSha="18961" color="EX-pale-yellow orange" />
    <node name="9013" row="1465" minCol="1586" maxCol="16315" minColSha="1729" maxColSha="89951" drainMin="16308" drainMax="16315" drainMinSha="18962" drainMaxSha="18971" color="EX-medium-magenta" />
    <node name="9966" row="1466" minCol="1587" maxCol="16331" minColSha="1731" maxColSha="101736" drainMin="16316" drainMax="16331" drainMinSha="18972" drainMaxSha="18989" color="EX-pale-red" />
    <node name="4964" row="1467" minCol="1588" maxCol="16343" minColSha="1732" maxColSha="101769" drainMin="16332" drainMax="16343" drainMinSha="18990" drainMaxSha="19006" color="EX-pale-cyan" />
    <node name="9883" row="1468" minCol="1589" maxCol="16357" minColSha="1733" maxColSha="101853" drainMin="16344" drainMax="16357" drainMinSha="19007" drainMaxSha="19023" color="EX-pale-yellow-green" />
    <node name="34" row="1469" minCol="1590" maxCol="16370" minColSha="1734" maxColSha="101892" drainMin="16358" drainMax="16370" drainMinSha="19024" drainMaxSha="19038" color="EX-pale-purple" />
    <node name="2373" row="1470" minCol="1591" maxCol="16381" minColSha="1735" maxColSha="87743" drainMin="16371" drainMax="16381" drainMinSha="19039" drainMaxSha="19052" color="EX-pale-magenta" />
    <node name="9452" row="1471" minCol="1592" maxCol="16391" minColSha="1736" maxColSha="101931" drainMin="16382" drainMax="16391" drainMinSha="19053" drainMaxSha="19063" color="EX-pale-red-orange" />
    <node name="2262" row="1472" minCol="1593" maxCol="16399" minColSha="1737" maxColSha="101045" drainMin="16392" drainMax="16399" drainMinSha="19064" drainMaxSha="19073" color="EX-blue" />
    <node name="4296" row="1473" minCol="1594" maxCol="16407" minColSha="1738" maxColSha="86885" drainMin="16400" drainMax="16407" drainMinSha="19074" drainMaxSha="19082" color="EX-orange" />
    <node name="8224" row="1474" minCol="1595" maxCol="16411" minColSha="1739" maxColSha="101944" drainMin="16408" drainMax="16411" drainMinSha="19083" drainMaxSha="19087" color="EX-dark-cyan" />
    <node name="2811" row="1475" minCol="1597" maxCol="16427" minColSha="1742" maxColSha="101967" drainMin="16412" drainMax="16427" drainMinSha="19088" drainMaxSha="19106" color="EX-red" />
    <node name="5257" row="1476" minCol="1598" maxCol="16441" minColSha="1743" maxColSha="101997" drainMin="16428" drainMax="16441" drainMinSha="19107" drainMaxSha="19124" color="EX-dark-orange" />
    <node name="5447" row="1477" minCol="1599" maxCol="16458" minColSha="1744" maxColSha="102024" drainMin="16442" drainMax="16458" drainMinSha="19125" drainMaxSha="19142" color="EX-dark-gray-purple" />
    <node name="2551" row="1478" minCol="1600" maxCol="16469" minColSha="1745" maxColSha="102032" drainMin="16459" drainMax="16469" drainMinSha="19143" drainMaxSha="19159" color="EX-cyan" />
    <node name="4904" row="1479" minCol="1601" maxCol="16484" minColSha="1746" maxColSha="102041" drainMin="16470" drainMax="16484" drainMinSha="19160" drainMaxSha="19175" color="EX-yellow-orange" />
    <node name="7633" row="1480" minCol="1602" maxCol="16497" minColSha="1747" maxColSha="102056" drainMin="16485" drainMax="16497" drainMinSha="19176" drainMaxSha="19191" color="EX-pure-blue" />
    <node name="4524" row="1481" minCol="1603" maxCol="16508" minColSha="1748" maxColSha="102105" drainMin="16498" drainMax="16508" drainMinSha="19192" drainMaxSha="19206" color="EX-dark-yellow-green" />
    <node name="5573" row="1482" minCol="1604" maxCol="16519" minColSha="1749" maxColSha="102161" drainMin="16509" drainMax="16519" drainMinSha="19207" drainMaxSha="19220" color="EX-dark-magenta" />
    <node name="1329" row="1483" minCol="1607" maxCol="16529" minColSha="1753" maxColSha="102196" drainMin="16520" drainMax="16529" drainMinSha="19221" drainMaxSha="19234" color="EX-dark-green" />
    <node name="7540" row="1484" minCol="1608" maxCol="16540" minColSha="1754" maxColSha="102203" drainMin="16530" drainMax="16540" drainMinSha="19235" drainMaxSha="19248" color="EX-blue-magenta" />
    <node name="4438" row="1485" minCol="1609" maxCol="16550" minColSha="1755" maxColSha="102229" drainMin="16541" drainMax="16550" drainMinSha="19249" drainMaxSha="19261" color="EX-yellow-green" />
    <node name="3884" row="1486" minCol="1610" maxCol="16559" minColSha="1756" maxColSha="102280" drainMin="16551" drainMax="16559" drainMinSha="19262" drainMaxSha="19273" color="EX-magenta" />
    <node name="9273" row="1487" minCol="1611" maxCol="16567" minColSha="1757" maxColSha="102291" drainMin="16560" drainMax="16567" drainMinSha="19274" drainMaxSha="19283" color="EX-green" />
    <node name="1827" row="1488" minCol="1612" maxCol="16575" minColSha="1758" maxColSha="102314" drainMin="16568" drainMax="16575" drainMinSha="19284" drainMaxSha="19292" color="EX-yellow" />
    <node name="6690" row="1489" minCol="1613" maxCol="16580" minColSha="1759" maxColSha="102323" drainMin="16576" drainMax="16580" drainMinSha="19293" drainMaxSha="19300" color="EX-purple" />
    <node name="392" row="1490" minCol="1617" maxCol="16596" minColSha="1764" maxColSha="102358" drainMin="16581" drainMax="16596" drainMinSha="19301" drainMaxSha="19320" color="EX-dark-purple" />
    <node name="6205" row="1491" minCol="1618" maxCol="16612" minColSha="1765" maxColSha="102415" drainMin="16597" drainMax="16612" drainMinSha="19321" drainMaxSha="19339" color="EX-dark-red" />
    <node name="763" row="1492" minCol="1619" maxCol="16624" minColSha="1766" maxColSha="102423" drainMin="16613" drainMax="16624" drainMinSha="19340" drainMaxSha="19354" color="EX-pale-green" />
    <node name="4293" row="1493" minCol="1620" maxCol="16636" minColSha="1767" maxColSha="94848" drainMin="16625" drainMax="16636" drainMinSha="19355" drainMaxSha="19368" color="EX-pale-blue" />
    <node name="1425" row="1494" minCol="1621" maxCol="16644" minColSha="1768" maxColSha="102458" drainMin="16637" drainMax="16644" drainMinSha="19369" drainMaxSha="19377" color="EX-dark-tan" />
    <node name="5125" row="1495" minCol="1623" maxCol="16659" minColSha="1771" maxColSha="102499" drainMin="16645" drainMax="16659" drainMinSha="19378" drainMaxSha="19395" color="EX-pale-blue-magenta" />
    <node name="4309" row="1496" minCol="1624" maxCol="16670" minColSha="1772" maxColSha="102531" drainMin="16660" drainMax="16670" drainMinSha="19396" drainMaxSha="19407" color="EX-pale-yellow orange" />
    <node name="8070" row="1497" minCol="1625" maxCol="16678" minColSha="1773" maxColSha="102542" drainMin="16671" drainMax="16678" drainMinSha="19408" drainMaxSha="19419" color="EX-medium-magenta" />
    <node name="4193" row="1498" minCol="1626" maxCol="16685" minColSha="1774" maxColSha="102552" drainMin="16679" drainMax="16685" drainMinSha="19420" drainMaxSha="19430" color="EX-pale-red" />
    <node name="5999" row="1499" minCol="1627" maxCol="16694" minColSha="1775" maxColSha="102593" drainMin="16686" drainMax="16694" drainMinSha="19431" drainMaxSha="19440" color="EX-pale-cyan" />
    <node name="9075" row="1500" minCol="1628" maxCol="16703" minColSha="1776" maxColSha="102599" drainMin="16695" drainMax="16703" drainMinSha="19441" drainMaxSha="19450" color="EX-pale-yellow-green" />
    <node name="9633" row="1501" minCol="1629" maxCol="16710" minColSha="1777" maxColSha="102621" drainMin="16704" drainMax="16710" drainMinSha="19451" drainMaxSha="19460" color="EX-pale-purple" />
    <node name="9641" row="1502" minCol="1631" maxCol="16726" minColSha="1780" maxColSha="102640" drainMin="16711" drainMax="16726" drainMinSha="19461" drainMaxSha="19481" color="EX-pale-magenta" />
    <node name="209" row="1503" minCol="1632" maxCol="16738" minColSha="1781" maxColSha="102712" drainMin="16727" drainMax="16738" drainMinSha="19482" drainMaxSha="19498" color="EX-pale-red-orange" />
    <node name="1859" row="1504" minCol="1633" maxCol="16749" minColSha="1782" maxColSha="102746" drainMin="16739" drainMax="16749" drainMinSha="19499" drainMaxSha="19514" color="EX-blue" />
    <node name="2285" row="1505" minCol="1634" maxCol="16761" minColSha="1783" maxColSha="102789" drainMin="16750" drainMax="16761" drainMinSha="19515" drainMaxSha="19528" color="EX-orange" />
    <node name="7001" row="1506" minCol="1635" maxCol="16767" minColSha="1784" maxColSha="92441" drainMin="16762" drainMax="16767" drainMinSha="19529" drainMaxSha="19535" color="EX-dark-cyan" />
    <node name="2490" row="1507" minCol="1636" maxCol="16772" minColSha="1785" maxColSha="102796" drainMin="16768" drainMax="16772" drainMinSha="19536" drainMaxSha="19541" color="EX-red" />
    <node name="7162" row="1508" minCol="1640" maxCol="16791" minColSha="1790" maxColSha="102822" drainMin="16773" drainMax="16791" drainMinSha="19542" drainMaxSha="19563" color="EX-dark-orange" />
    <node name="8805" row="1509" minCol="1641" maxCol="16810" minColSha="1791" maxColSha="102862" drainMin="16792" drainMax="16810" drainMinSha="19564" drainMaxSha="19585" color="EX-dark-gray-purple" />
    <node name="68" row="1510" minCol="1642" maxCol="16827" minColSha="1792" maxColSha="102880" drainMin="16811" drainMax="16827" drainMinSha="19586" drainMaxSha="19605" color="EX-cyan" />
    <node name="6770" row="1511" minCol="1643" maxCol="16842" minColSha="1793" maxColSha="102891" drainMin="16828" drainMax="16842" drainMinSha="19606" drainMaxSha="19622" color="EX-yellow-orange" />
    <node name="3762" row="1512" minCol="1644" maxCol="16856" minColSha="1794" maxColSha="102916" drainMin="16843" drainMax="16856" drainMinSha="19623" drainMaxSha="19638" color="EX-pure-blue" />
    <node name="3111" row="1513" minCol="1645" maxCol="16867" minColSha="1795" maxColSha="102941" drainMin="16857" drainMax="16867" drainMinSha="19639" drainMaxSha="19652" color="EX-dark-yellow-green" />
    <node name="3825" row="1514" minCol="1646" maxCol="16877" minColSha="1796" maxColSha="102985" drainMin="16868" drainMax="16877" drainMinSha="19653" drainMaxSha="19666" color="EX-dark-magenta" />
    <node name="5604" row="1515" minCol="1647" maxCol="16889" minColSha="1797" maxColSha="102994" drainMin="16878" drainMax="16889" drainMinSha="19667" drainMaxSha="19680" color="EX-dark-green" />
    <node name="6059" row="1516" minCol="1648" maxCol="16900" minColSha="1798" maxColSha="102999" drainMin="16890" drainMax="16900" drainMinSha="19681" drainMaxSha="19694" color="EX-blue-magenta" />
    <node name="9615" row="1517" minCol="1649" maxCol="16911" minColSha="1799" maxColSha="103061" drainMin="16901" drainMax="16911" drainMinSha="19695" drainMaxSha="19707" color="EX-yellow-green" />
    <node name="9991" row="1518" minCol="1650" maxCol="16923" minColSha="1800" maxColSha="103084" drainMin="16912" drainMax="16923" drainMinSha="19708" drainMaxSha="19720" color="EX-magenta" />
    <node name="4494" row="1519" minCol="1651" maxCol="16933" minColSha="1801" maxColSha="103151" drainMin="16924" drainMax="16933" drainMinSha="19721" drainMaxSha="19732" color="EX-green" />
    <node name="9909" row="1520" minCol="1652" maxCol="16942" minColSha="1802" maxColSha="103173" drainMin="16934" drainMax="16942" drainMinSha="19733" drainMaxSha="19743" color="EX-yellow" />
    <node name="4540" row="1521" minCol="1653" maxCol="16950" minColSha="1803" maxColSha="103195" drainMin="16943" drainMax="16950" drainMinSha="19744" drainMaxSha="19753" color="EX-purple" />
    <node name="3387" row="1522" minCol="1654" maxCol="16954" minColSha="1804" maxColSha="99933" drainMin="16951" drainMax="16954" drainMinSha="19754" drainMaxSha="19760" color="EX-dark-purple" />
    <node name="232" row="1523" minCol="1658" maxCol="16971" minColSha="1809" maxColSha="103232" drainMin="16955" drainMax="16971" drainMinSha="19761" drainMaxSha="19780" color="EX-dark-red" />
    <node name="1573" row="1524" minCol="1659" maxCol="16986" minColSha="1810" maxColSha="103281" drainMin="16972" drainMax="16986" drainMinSha="19781" drainMaxSha="19799" color="EX-pale-green" />
    <node name="3381" row="1525" minCol="1660" maxCol="16998" minColSha="1811" maxColSha="84107" drainMin="16987" drainMax="16998" drainMinSha="19800" drainMaxSha="19814" color="EX-pale-blue" />
    <node name="3385" row="1526" minCol="1661" maxCol="17008" minColSha="1812" maxColSha="103286" drainMin="16999" drainMax="17008" drainMinSha="19815" drainMaxSha="19829" color="EX-dark-tan" />
    <node name="3850" row="1527" minCol="1662" maxCol="17019" minColSha="1813" maxColSha="103315" drainMin="17009" drainMax="17019" drainMinSha="19830" drainMaxSha="19843" color="EX-pale-blue-magenta" />
    <node name="107" row="1528" minCol="1663" maxCol="17031" minColSha="1814" maxColSha="103339" drainMin="17020" drainMax="17031" drainMinSha="19844" drainMaxSha="19856" color="EX-pale-yellow orange" />
    <node name="2310" row="1529" minCol="1664" maxCol="17040" minColSha="1815" maxColSha="103350" drainMin="17032" drainMax="17040" drainMinSha="19857" drainMaxSha="19869" color="EX-medium-magenta" />
    <node name="7989" row="1530" minCol="1665" maxCol="17051" minColSha="1816" maxColSha="103355" drainMin="17041" drainMax="17051" drainMinSha="19870" drainMaxSha="19882" color="EX-pale-red" />
    <node name="2261" row="1531" minCol="1666" maxCol="17061" minColSha="1817" maxColSha="99747" drainMin="17052" drainMax="17061" drainMinSha="19883" drainMaxSha="19894" color="EX-pale-cyan" />
    <node name="5630" row="1532" minCol="1667" maxCol="17070" minColSha="1818" maxColSha="103366" drainMin="17062" drainMax="17070" drainMinSha="19895" drainMaxSha="19906" color="EX-pale-yellow-green" />
    <node name="9258" row="1533" minCol="1668" maxCol="17079" minColSha="1819" maxColSha="103389" drainMin="17071" drainMax="17079" drainMinSha="19907" drainMaxSha="19918" color="EX-pale-purple" />
    <node name="3290" row="1534" minCol="1669" maxCol="17086" minColSha="1820" maxColSha="103407" drainMin="17080" drainMax="17086" drainMinSha="19919" drainMaxSha="19928" color="EX-pale-magenta" />
    <node name="64" row="1535" minCol="1670" maxCol="17094" minColSha="1821" maxColSha="103424" drainMin="17087" drainMax="17094" drainMinSha="19929" drainMaxSha="19938" color="EX-pale-red-orange" />
    <node name="1852" row="1536" minCol="1671" maxCol="17101" minColSha="1822" maxColSha="103434" drainMin="17095" drainMax="17101" drainMinSha="19939" drainMaxSha="19947" color="EX-blue" />
    <node name="5499" row="1537" minCol="1674" maxCol="17117" minColSha="1826" maxColSha="101283" drainMin="17102" drainMax="17117" drainMinSha="19948" drainMaxSha="19968" color="EX-orange" />
    <node name="3539" row="1538" minCol="1675" maxCol="17127" minColSha="1827" maxColSha="103455" drainMin="17118" drainMax="17127" drainMinSha="19969" drainMaxSha="19984" color="EX-dark-cyan" />
    <node name="33" row="1539" minCol="1676" maxCol="17140" minColSha="1828" maxColSha="103486" drainMin="17128" drainMax="17140" drainMinSha="19985" drainMaxSha="19999" color="EX-red" />
    <node name="5889" row="1540" minCol="1677" maxCol="17151" minColSha="1829" maxColSha="103507" drainMin="17141" drainMax="17151" drainMinSha="20000" drainMaxSha="20014" color="EX-dark-orange" />
    <node name="3095" row="1541" minCol="1678" maxCol="17161" minColSha="1830" maxColSha="96085" drainMin="17152" drainMax="17161" drainMinSha="20015" drainMaxSha="20028" color="EX-dark-gray-purple" />
    <node name="7939" row="1542" minCol="1679" maxCol="17170" minColSha="1831" maxColSha="83576" drainMin="17162" drainMax="17170" drainMinSha="20029" drainMaxSha="20041" color="EX-cyan" />
    <node name="6971" row="1543" minCol="1680" maxCol="17180" minColSha="1832" maxColSha="103516" drainMin="17171" drainMax="17180" drainMinSha="20042" drainMaxSha="20052" color="EX-yellow-orange" />
    <node name="7689" row="1544" minCol="1681" maxCol="17189" minColSha="1833" maxColSha="103552" drainMin="17181" drainMax="17189" drainMinSha="20053" drainMaxSha="20063" color="EX-pure-blue" />
    <node name="9428" row="1545" minCol="1682" maxCol="17196" minColSha="1834" maxColSha="103559" drainMin="17190" drainMax="17196" drainMinSha="20064" drainMaxSha="20074" color="EX-dark-yellow-green" />
    <node name="3997" row="1546" minCol="1683" maxCol="17203" minColSha="1835" maxColSha="103585" drainMin="17197" drainMax="17203" drainMinSha="20075" drainMaxSha="20084" color="EX-dark-magenta" />
    <node name="2539" row="1547" minCol="1684" maxCol="17210" minColSha="1836" maxColSha="103597" drainMin="17204" drainMax="17210" drainMinSha="20085" drainMaxSha="20093" color="EX-dark-green" />
    <node name="2804" row="1548" minCol="1685" maxCol="17217" minColSha="1837" maxColSha="103624" drainMin="17211" drainMax="17217" drainMinSha="20094" drainMaxSha="20102" color="EX-blue-magenta" />
    <node name="4899" row="1549" minCol="1686" maxCol="17223" minColSha="1838" maxColSha="65185" drainMin="17218" drainMax="17223" drainMinSha="20103" drainMaxSha="20111" color="EX-yellow-green" />
    <node name="865" row="1550" minCol="1687" maxCol="17229" minColSha="1839" maxColSha="103635" drainMin="17224" drainMax="17229" drainMinSha="20112" drainMaxSha="20120" color="EX-magenta" />
    <node name="5495" row="1551" minCol="1689" maxCol="17245" minColSha="1842" maxColSha="103671" drainMin="17230" drainMax="17245" drainMinSha="20121" drainMaxSha="20138" color="EX-green" />
    <node name="4416" row="1552" minCol="1690" maxCol="17256" minColSha="1843" maxColSha="103716" drainMin="17246" drainMax="17256" drainMinSha="20139" drainMaxSha="20155" color="EX-yellow" />
    <node name="5293" row="1553" minCol="1691" maxCol="17269" minColSha="1844" maxColSha="103735" drainMin="17257" drainMax="17269" drainMinSha="20156" drainMaxSha="20172" color="EX-purple" />
    <node name="7225" row="1554" minCol="1692" maxCol="17280" minColSha="1845" maxColSha="103743" drainMin="17270" drainMax="17280" drainMinSha="20173" drainMaxSha="20187" color="EX-dark-purple" />
    <node name="8943" row="1555" minCol="1693" maxCol="17291" minColSha="1846" maxColSha="103770" drainMin="17281" drainMax="17291" drainMinSha="20188" drainMaxSha="20202" color="EX-dark-red" />
    <node name="577" row="1556" minCol="1694" maxCol="17302" minColSha="1847" maxColSha="103783" drainMin="17292" drainMax="17302" drainMinSha="20203" drainMaxSha="20216" color="EX-pale-green" />
    <node name="8580" row="1557" minCol="1695" maxCol="17313" minColSha="1848" maxColSha="103819" drainMin="17303" drainMax="17313" drainMinSha="20217" drainMaxSha="20230" color="EX-pale-blue" />
    <node name="1946" row="1558" minCol="1696" maxCol="17323" minColSha="1849" maxColSha="103861" drainMin="17314" drainMax="17323" drainMinSha="20231" drainMaxSha="20243" color="EX-dark-tan" />
    <node name="4513" row="1559" minCol="1697" maxCol="17330" minColSha="1850" maxColSha="103755" drainMin="17324" drainMax="17330" drainMinSha="20244" drainMaxSha="20255" color="EX-pale-blue-magenta" />
    <node name="6330" row="1560" minCol="1698" maxCol="17337" minColSha="1851" maxColSha="103868" drainMin="17331" drainMax="17337" drainMinSha="20256" drainMaxSha="20267" color="EX-pale-yellow orange" />
    <node name="6912" row="1561" minCol="1699" maxCol="17347" minColSha="1852" maxColSha="103874" drainMin="17338" drainMax="17347" drainMinSha="20268" drainMaxSha="20279" color="EX-medium-magenta" />
    <node name="8651" row="1562" minCol="1700" maxCol="17357" minColSha="1853" maxColSha="103884" drainMin="17348" drainMax="17357" drainMinSha="20280" drainMaxSha="20291" color="EX-pale-red" />
    <node name="2537" row="1563" minCol="1701" maxCol="17366" minColSha="1854" maxColSha="103906" drainMin="17358" drainMax="17366" drainMinSha="20292" drainMaxSha="20302" color="EX-pale-cyan" />
    <node name="7791" row="1564" minCol="1702" maxCol="17376" minColSha="1855" maxColSha="103912" drainMin="17367" drainMax="17376" drainMinSha="20303" drainMaxSha="20313" color="EX-pale-yellow-green" />
    <node name="7222" row="1565" minCol="1704" maxCol="17390" minColSha="1858" maxColSha="103933" drainMin="17377" drainMax="17390" drainMinSha="20314" drainMaxSha="20331" color="EX-pale-purple" />
    <node name="2326" row="1566" minCol="1705" maxCol="17403" minColSha="1859" maxColSha="103972" drainMin="17391" drainMax="17403" drainMinSha="20332" drainMaxSha="20347" color="EX-pale-magenta" />
    <node name="1494" row="1567" minCol="1706" maxCol="17415" minColSha="1860" maxColSha="104003" drainMin="17404" drainMax="17415" drainMinSha="20348" drainMaxSha="20362" color="EX-pale-red-orange" />
    <node name="327" row="1568" minCol="1707" maxCol="17424" minColSha="1861" maxColSha="104031" drainMin="17416" drainMax="17424" drainMinSha="20363" drainMaxSha="20377" color="EX-blue" />
    <node name="3907" row="1569" minCol="1708" maxCol="17435" minColSha="1862" maxColSha="104062" drainMin="17425" drainMax="17435" drainMinSha="20378" drainMaxSha="20391" color="EX-orange" />
    <node name="6221" row="1570" minCol="1709" maxCol="17445" minColSha="1863" maxColSha="104072" drainMin="17436" drainMax="17445" drainMinSha="20392" drainMaxSha="20404" color="EX-dark-cyan" />
    <node name="8352" row="1571" minCol="1710" maxCol="17454" minColSha="1864" maxColSha="101633" drainMin="17446" drainMax="17454" drainMinSha="20405" drainMaxSha="20417" color="EX-red" />
    <node name="7800" row="1572" minCol="1711" maxCol="17464" minColSha="1865" maxColSha="104083" drainMin="17455" drainMax="17464" drainMinSha="20418" drainMaxSha="20429" color="EX-dark-orange" />
    <node name="8917" row="1573" minCol="1712" maxCol="17473" minColSha="1866" maxColSha="104102" drainMin="17465" drainMax="17473" drainMinSha="20430" drainMaxSha="20441" color="EX-dark-gray-purple" />
    <node name="1098" row="1574" minCol="1713" maxCol="17481" minColSha="1867" maxColSha="104115" drainMin="17474" drainMax="17481" drainMinSha="20442" drainMaxSha="20452" color="EX-cyan" />
    <node name="291" row="1575" minCol="1714" maxCol="17487" minColSha="1868" maxColSha="104132" drainMin="17482" drainMax="17487" drainMinSha="20453" drainMaxSha="20462" color="EX-yellow-orange" />
    <node name="8107" row="1576" minCol="1715" maxCol="17495" minColSha="1869" maxColSha="104151" drainMin="17488" drainMax="17495" drainMinSha="20463" drainMaxSha="20472" color="EX-pure-blue" />
    <node name="5076" row="1577" minCol="1716" maxCol="17499" minColSha="1870" maxColSha="104159" drainMin="17496" drainMax="17499" drainMinSha="20473" drainMaxSha="20480" color="EX-dark-yellow-green" />
    <node name="4363" row="1578" minCol="1717" maxCol="17517" minColSha="1872" maxColSha="104196" drainMin="17500" drainMax="17517" drainMinSha="20481" drainMaxSha="20499" color="EX-dark-magenta" />
    <node name="6307" row="1579" minCol="1718" maxCol="17529" minColSha="1873" maxColSha="104215" drainMin="17518" drainMax="17529" drainMinSha="20500" drainMaxSha="20514" color="EX-dark-green" />
    <node name="8591" row="1580" minCol="1719" maxCol="17541" minColSha="1874" maxColSha="98000" drainMin="17530" drainMax="17541" drainMinSha="20515" drainMaxSha="20528" color="EX-blue-magenta" />
    <node name="8655" row="1581" minCol="1720" maxCol="17553" minColSha="1875" maxColSha="104274" drainMin="17542" drainMax="17553" drainMinSha="20529" drainMaxSha="20542" color="EX-yellow-green" />
    <node name="2361" row="1582" minCol="1721" maxCol="17565" minColSha="1876" maxColSha="104292" drainMin="17554" drainMax="17565" drainMinSha="20543" drainMaxSha="20555" color="EX-magenta" />
    <node name="1054" row="1583" minCol="1722" maxCol="17574" minColSha="1877" maxColSha="104303" drainMin="17566" drainMax="17574" drainMinSha="20556" drainMaxSha="20567" color="EX-green" />
    <node name="3691" row="1584" minCol="1723" maxCol="17584" minColSha="1878" maxColSha="104317" drainMin="17575" drainMax="17584" drainMinSha="20568" drainMaxSha="20579" color="EX-yellow" />
    <node name="9689" row="1585" minCol="1724" maxCol="17593" minColSha="1879" maxColSha="104372" drainMin="17585" drainMax="17593" drainMinSha="20580" drainMaxSha="20591" color="EX-purple" />
    <node name="4536" row="1586" minCol="1725" maxCol="17599" minColSha="1880" maxColSha="104381" drainMin="17594" drainMax="17599" drainMinSha="20592" drainMaxSha="20602" color="EX-dark-purple" />
    <node name="4704" row="1587" minCol="1726" maxCol="17609" minColSha="1881" maxColSha="103693" drainMin="17600" drainMax="17609" drainMinSha="20603" drainMaxSha="20613" color="EX-dark-red" />
    <node name="4931" row="1588" minCol="1727" maxCol="17618" minColSha="1882" maxColSha="104407" drainMin="17610" drainMax="17618" drainMinSha="20614" drainMaxSha="20624" color="EX-pale-green" />
    <node name="925" row="1589" minCol="1728" maxCol="17627" minColSha="1883" maxColSha="104455" drainMin="17619" drainMax="17627" drainMinSha="20625" drainMaxSha="20635" color="EX-pale-blue" />
    <node name="3939" row="1590" minCol="1729" maxCol="17634" minColSha="1884" maxColSha="104463" drainMin="17628" drainMax="17634" drainMinSha="20636" drainMaxSha="20645" color="EX-dark-tan" />
    <node name="2374" row="1591" minCol="1730" maxCol="17637" minColSha="1885" maxColSha="97485" drainMin="17635" drainMax="17637" drainMinSha="20646" drainMaxSha="20651" color="EX-pale-blue-magenta" />
    <node name="6175" row="1592" minCol="1735" maxCol="17650" minColSha="1891" maxColSha="104494" drainMin="17638" drainMax="17650" drainMinSha="20652" drainMaxSha="20672" color="EX-pale-yellow orange" />
    <node name="512" row="1593" minCol="1736" maxCol="17665" minColSha="1892" maxColSha="104514" drainMin="17651" drainMax="17665" drainMinSha="20673" drainMaxSha="20691" color="EX-medium-magenta" />
    <node name="7728" row="1594" minCol="1737" maxCol="17678" minColSha="1893" maxColSha="104535" drainMin="17666" drainMax="17678" drainMinSha="20692" drainMaxSha="20710" color="EX-pale-red" />
    <node name="1315" row="1595" minCol="1738" maxCol="17690" minColSha="1894" maxColSha="104562" drainMin="17679" drainMax="17690" drainMinSha="20711" drainMaxSha="20726" color="EX-pale-cyan" />
    <node name="8304" row="1596" minCol="1739" maxCol="17702" minColSha="1895" maxColSha="86853" drainMin="17691" drainMax="17702" drainMinSha="20727" drainMaxSha="20740" color="EX-pale-yellow-green" />
    <node name="5594" row="1597" minCol="1740" maxCol="17712" minColSha="1896" maxColSha="104588" drainMin="17703" drainMax="17712" drainMinSha="20741" drainMaxSha="20752" color="EX-pale-purple" />
    <node name="5705" row="1598" minCol="1741" maxCol="17720" minColSha="1897" maxColSha="104593" drainMin="17713" drainMax="17720" drainMinSha="20753" drainMaxSha="20763" color="EX-pale-magenta" />
    <node name="6097" row="1599" minCol="1742" maxCol="17729" minColSha="1898" maxColSha="104610" drainMin="17721" drainMax="17729" drainMinSha="20764" drainMaxSha="20774" color="EX-pale-red-orange" />
    <node name="7249" row="1600" minCol="1743" maxCol="17736" minColSha="1899" maxColSha="104618" drainMin="17730" drainMax="17736" drainMinSha="20775" drainMaxSha="20782" color="EX-blue" />
    <node name="4893" row="1601" minCol="1747" maxCol="17752" minColSha="1904" maxColSha="104634" drainMin="17737" drainMax="17752" drainMinSha="20783" drainMaxSha="20802" color="EX-orange" />
    <node name="7771" row="1602" minCol="1748" maxCol="17767" minColSha="1905" maxColSha="104649" drainMin="17753" drainMax="17767" drainMinSha="20803" drainMaxSha="20818" color="EX-dark-cyan" />
    <node name="6235" row="1603" minCol="1749" maxCol="17780" minColSha="1906" maxColSha="104659" drainMin="17768" drainMax="17780" drainMinSha="20819" drainMaxSha="20832" color="EX-red" />
    <node name="9290" row="1604" minCol="1750" maxCol="17789" minColSha="1907" maxColSha="104703" drainMin="17781" drainMax="17789" drainMinSha="20833" drainMaxSha="20846" color="EX-dark-orange" />
    <node name="6454" row="1605" minCol="1751" maxCol="17799" minColSha="1908" maxColSha="71444" drainMin="17790" drainMax="17799" drainMinSha="20847" drainMaxSha="20858" color="EX-dark-gray-purple" />
    <node name="9961" row="1606" minCol="1752" maxCol="17810" minColSha="1909" maxColSha="104743" drainMin="17800" drainMax="17810" drainMinSha="20859" drainMaxSha="20870" color="EX-cyan" />
    <node name="8126" row="1607" minCol="1753" maxCol="17820" minColSha="1910" maxColSha="104776" drainMin="17811" drainMax="17820" drainMinSha="20871" drainMaxSha="20881" color="EX-yellow-orange" />
    <node name="9644" row="1608" minCol="1754" maxCol="17829" minColSha="1911" maxColSha="104785" drainMin="17821" drainMax="17829" drainMinSha="20882" drainMaxSha="20892" color="EX-pure-blue" />
    <node name="7292" row="1609" minCol="1755" maxCol="17837" minColSha="1912" maxColSha="103996" drainMin="17830" drainMax="17837" drainMinSha="20893" drainMaxSha="20901" color="EX-dark-yellow-green" />
    <node name="5014" row="1610" minCol="1757" maxCol="17856" minColSha="1915" maxColSha="104821" drainMin="17838" drainMax="17856" drainMinSha="20902" drainMaxSha="20923" color="EX-dark-magenta" />
    <node name="5803" row="1611" minCol="1758" maxCol="17868" minColSha="1916" maxColSha="104830" drainMin="17857" drainMax="17868" drainMinSha="20924" drainMaxSha="20937" color="EX-dark-green" />
    <node name="7108" row="1612" minCol="1759" maxCol="17880" minColSha="1917" maxColSha="104854" drainMin="17869" drainMax="17880" drainMinSha="20938" drainMaxSha="20951" color="EX-blue-magenta" />
    <node name="5837" row="1613" minCol="1760" maxCol="17890" minColSha="1918" maxColSha="104874" drainMin="17881" drainMax="17890" drainMinSha="20952" drainMaxSha="20963" color="EX-yellow-green" />
    <node name="1478" row="1614" minCol="1761" maxCol="17900" minColSha="1919" maxColSha="104922" drainMin="17891" drainMax="17900" drainMinSha="20964" drainMaxSha="20974" color="EX-magenta" />
    <node name="5494" row="1615" minCol="1762" maxCol="17908" minColSha="1920" maxColSha="104929" drainMin="17901" drainMax="17908" drainMinSha="20975" drainMaxSha="20985" color="EX-green" />
    <node name="240" row="1616" minCol="1763" maxCol="17913" minColSha="1921" maxColSha="104951" drainMin="17909" drainMax="17913" drainMinSha="20986" drainMaxSha="20993" color="EX-yellow" />
    <node name="4084" row="1617" minCol="1764" maxCol="17919" minColSha="1922" maxColSha="46778" drainMin="17914" drainMax="17919" drainMinSha="20994" drainMaxSha="21001" color="EX-purple" />
    <node name="1893" row="1618" minCol="1765" maxCol="17924" minColSha="1923" maxColSha="61634" drainMin="17920" drainMax="17924" drainMinSha="21002" drainMaxSha="21008" color="EX-dark-purple" />
    <node name="4578" row="1619" minCol="1766" maxCol="17926" minColSha="1924" maxColSha="104961" drainMin="17925" drainMax="17926" drainMinSha="21009" drainMaxSha="21014" color="EX-dark-red" />
    <node name="1831" row="1620" minCol="1768" maxCol="17936" minColSha="1927" maxColSha="104994" drainMin="17927" drainMax="17936" drainMinSha="21015" drainMaxSha="21029" color="EX-pale-green" />
    <node name="9816" row="1621" minCol="1769" maxCol="17949" minColSha="1928" maxColSha="105004" drainMin="17937" drainMax="17949" drainMinSha="21030" drainMaxSha="21044" color="EX-pale-blue" />
    <node name="9192" row="1622" minCol="1770" maxCol="17958" minColSha="1929" maxColSha="105051" drainMin="17950" drainMax="17958" drainMinSha="21045" drainMaxSha="21058" color="EX-dark-tan" />
    <node name="7299" row="1623" minCol="1771" maxCol="17970" minColSha="1930" maxColSha="103367" drainMin="17959" drainMax="17970" drainMinSha="21059" drainMaxSha="21071" color="EX-pale-blue-magenta" />
    <node name="9648" row="1624" minCol="1772" maxCol="17981" minColSha="1931" maxColSha="105079" drainMin="17971" drainMax="17981" drainMinSha="21072" drainMaxSha="21084" color="EX-pale-yellow orange" />
    <node name="1633" row="1625" minCol="1773" maxCol="17992" minColSha="1932" maxColSha="100234" drainMin="17982" drainMax="17992" drainMinSha="21085" drainMaxSha="21096" color="EX-medium-magenta" />
    <node name="2476" row="1626" minCol="1774" maxCol="18000" minColSha="1933" maxColSha="105101" drainMin="17993" drainMax="18000" drainMinSha="21097" drainMaxSha="21106" color="EX-pale-red" />
    <node name="6966" row="1627" minCol="1775" maxCol="18010" minColSha="1935" maxColSha="105118" drainMin="18001" drainMax="18010" drainMinSha="21107" drainMaxSha="21121" color="EX-pale-cyan" />
    <node name="8084" row="1628" minCol="1776" maxCol="18024" minColSha="1936" maxColSha="105154" drainMin="18011" drainMax="18024" drainMinSha="21122" drainMaxSha="21136" color="EX-pale-yellow-green" />
    <node name="1071" row="1629" minCol="1777" maxCol="18034" minColSha="1937" maxColSha="99853" drainMin="18025" drainMax="18034" drainMinSha="21137" drainMaxSha="21149" color="EX-pale-purple" />
    <node name="2382" row="1630" minCol="1778" maxCol="18045" minColSha="1938" maxColSha="98626" drainMin="18035" drainMax="18045" drainMinSha="21150" drainMaxSha="21161" color="EX-pale-magenta" />
    <node name="4009" row="1631" minCol="1779" maxCol="18055" minColSha="1939" maxColSha="105177" drainMin="18046" drainMax="18055" drainMinSha="21162" drainMaxSha="21172" color="EX-pale-red-orange" />
    <node name="6251" row="1632" minCol="1780" maxCol="18063" minColSha="1940" maxColSha="105200" drainMin="18056" drainMax="18063" drainMinSha="21173" drainMaxSha="21183" color="EX-blue" />
    <node name="8229" row="1633" minCol="1781" maxCol="18070" minColSha="1941" maxColSha="99422" drainMin="18064" drainMax="18070" drainMinSha="21184" drainMaxSha="21191" color="EX-orange" />
    <node name="9892" row="1634" minCol="1782" maxCol="18076" minColSha="1942" maxColSha="102949" drainMin="18071" drainMax="18076" drainMinSha="21192" drainMaxSha="21199" color="EX-dark-cyan" />
    <node name="508" row="1635" minCol="1783" maxCol="18090" minColSha="1944" maxColSha="105238" drainMin="18077" drainMax="18090" drainMinSha="21200" drainMaxSha="21216" color="EX-red" />
    <node name="4919" row="1636" minCol="1784" maxCol="18100" minColSha="1945" maxColSha="105245" drainMin="18091" drainMax="18100" drainMinSha="21217" drainMaxSha="21230" color="EX-dark-orange" />
    <node name="6388" row="1637" minCol="1785" maxCol="18106" minColSha="1946" maxColSha="103000" drainMin="18101" drainMax="18106" drainMinSha="21231" drainMaxSha="21241" color="EX-dark-gray-purple" />
    <node name="2193" row="1638" minCol="1786" maxCol="18113" minColSha="1947" maxColSha="105256" drainMin="18107" drainMax="18113" drainMinSha="21242" drainMaxSha="21251" color="EX-cyan" />
    <node name="2560" row="1639" minCol="1787" maxCol="18121" minColSha="1948" maxColSha="105270" drainMin="18114" drainMax="18121" drainMinSha="21252" drainMaxSha="21261" color="EX-yellow-orange" />
    <node name="698" row="1640" minCol="1788" maxCol="18128" minColSha="1949" maxColSha="105292" drainMin="18122" drainMax="18128" drainMinSha="21262" drainMaxSha="21270" color="EX-pure-blue" />
    <node name="5381" row="1641" minCol="1790" maxCol="18143" minColSha="1952" maxColSha="105315" drainMin="18129" drainMax="18143" drainMinSha="21271" drainMaxSha="21290" color="EX-dark-yellow-green" />
    <node name="2460" row="1642" minCol="1791" maxCol="18156" minColSha="1953" maxColSha="105335" drainMin="18144" drainMax="18156" drainMinSha="21291" drainMaxSha="21304" color="EX-dark-magenta" />
    <node name="4983" row="1643" minCol="1792" maxCol="18165" minColSha="1954" maxColSha="105355" drainMin="18157" drainMax="18165" drainMinSha="21305" drainMaxSha="21315" color="EX-dark-green" />
    <node name="6392" row="1644" minCol="1793" maxCol="18173" minColSha="1955" maxColSha="105366" drainMin="18166" drainMax="18173" drainMinSha="21316" drainMaxSha="21325" color="EX-blue-magenta" />
    <node name="2920" row="1645" minCol="1794" maxCol="18180" minColSha="1956" maxColSha="105386" drainMin="18174" drainMax="18180" drainMinSha="21326" drainMaxSha="21334" color="EX-yellow-green" />
    <node name="5804" row="1646" minCol="1796" maxCol="18194" minColSha="1959" maxColSha="105415" drainMin="18181" drainMax="18194" drainMinSha="21335" drainMaxSha="21350" color="EX-magenta" />
    <node name="460" row="1647" minCol="1797" maxCol="18201" minColSha="1960" maxColSha="105420" drainMin="18195" drainMax="18201" drainMinSha="21351" drainMaxSha="21362" color="EX-green" />
    <node name="8956" row="1648" minCol="1798" maxCol="18211" minColSha="1961" maxColSha="105431" drainMin="18202" drainMax="18211" drainMinSha="21363" drainMaxSha="21374" color="EX-yellow" />
    <node name="3750" row="1649" minCol="1799" maxCol="18218" minColSha="1962" maxColSha="105451" drainMin="18212" drainMax="18218" drainMinSha="21375" drainMaxSha="21384" color="EX-purple" />
    <node name="6641" row="1650" minCol="1803" maxCol="18238" minColSha="1968" maxColSha="105511" drainMin="18219" drainMax="18238" drainMinSha="21385" drainMaxSha="21406" color="EX-dark-purple" />
    <node name="2268" row="1651" minCol="1804" maxCol="18253" minColSha="1969" maxColSha="105539" drainMin="18239" drainMax="18253" drainMinSha="21407" drainMaxSha="21427" color="EX-dark-red" />
    <node name="2851" row="1652" minCol="1805" maxCol="18268" minColSha="1970" maxColSha="105618" drainMin="18254" drainMax="18268" drainMinSha="21428" drainMaxSha="21448" color="EX-pale-green" />
    <node name="278" row="1653" minCol="1806" maxCol="18282" minColSha="1971" maxColSha="105629" drainMin="18269" drainMax="18282" drainMinSha="21449" drainMaxSha="21466" color="EX-pale-blue" />
    <node name="3208" row="1654" minCol="1807" maxCol="18297" minColSha="1972" maxColSha="105635" drainMin="18283" drainMax="18297" drainMinSha="21467" drainMaxSha="21484" color="EX-dark-tan" />
    <node name="1104" row="1655" minCol="1808" maxCol="18309" minColSha="1973" maxColSha="105647" drainMin="18298" drainMax="18309" drainMinSha="21485" drainMaxSha="21501" color="EX-pale-blue-magenta" />
    <node name="9368" row="1656" minCol="1809" maxCol="18319" minColSha="1974" maxColSha="105656" drainMin="18310" drainMax="18319" drainMinSha="21502" drainMaxSha="21516" color="EX-pale-yellow orange" />
    <node name="1830" row="1657" minCol="1810" maxCol="18331" minColSha="1975" maxColSha="105672" drainMin="18320" drainMax="18331" drainMinSha="21517" drainMaxSha="21530" color="EX-medium-magenta" />
    <node name="3518" row="1658" minCol="1811" maxCol="18344" minColSha="1976" maxColSha="105704" drainMin="18332" drainMax="18344" drainMinSha="21531" drainMaxSha="21544" color="EX-pale-red" />
    <node name="3078" row="1659" minCol="1812" maxCol="18354" minColSha="1977" maxColSha="105712" drainMin="18345" drainMax="18354" drainMinSha="21545" drainMaxSha="21557" color="EX-pale-cyan" />
    <node name="4200" row="1660" minCol="1813" maxCol="18365" minColSha="1978" maxColSha="105738" drainMin="18355" drainMax="18365" drainMinSha="21558" drainMaxSha="21570" color="EX-pale-yellow-green" />
    <node name="2600" row="1661" minCol="1814" maxCol="18373" minColSha="1979" maxColSha="105769" drainMin="18366" drainMax="18373" drainMinSha="21571" drainMaxSha="21582" color="EX-pale-purple" />
    <node name="5906" row="1662" minCol="1815" maxCol="18381" minColSha="1980" maxColSha="105778" drainMin="18374" drainMax="18381" drainMinSha="21583" drainMaxSha="21594" color="EX-pale-magenta" />
    <node name="6803" row="1663" minCol="1816" maxCol="18392" minColSha="1981" maxColSha="105781" drainMin="18382" drainMax="18392" drainMinSha="21595" drainMaxSha="21606" color="EX-pale-red-orange" />
    <node name="9936" row="1664" minCol="1817" maxCol="18402" minColSha="1982" maxColSha="105790" drainMin="18393" drainMax="18402" drainMinSha="21607" drainMaxSha="21618" color="EX-blue" />
    <node name="3175" row="1665" minCol="1818" maxCol="18410" minColSha="1983" maxColSha="105837" drainMin="18403" drainMax="18410" drainMinSha="21619" drainMaxSha="21629" color="EX-orange" />
    <node name="4467" row="1666" minCol="1819" maxCol="18416" minColSha="1984" maxColSha="105841" drainMin="18411" drainMax="18416" drainMinSha="21630" drainMaxSha="21639" color="EX-dark-cyan" />
    <node name="7175" row="1667" minCol="1820" maxCol="18420" minColSha="1985" maxColSha="105877" drainMin="18417" drainMax="18420" drainMinSha="21640" drainMaxSha="21645" color="EX-red" />
    <node name="1807" row="1668" minCol="1826" maxCol="18434" minColSha="1993" maxColSha="105914" drainMin="18421" drainMax="18434" drainMinSha="21646" drainMaxSha="21662" color="EX-dark-orange" />
    <node name="5084" row="1669" minCol="1827" maxCol="18448" minColSha="1994" maxColSha="105944" drainMin="18435" drainMax="18448" drainMinSha="21663" drainMaxSha="21679" color="EX-dark-gray-purple" />
    <node name="735" row="1670" minCol="1828" maxCol="18460" minColSha="1995" maxColSha="105991" drainMin="18449" drainMax="18460" drainMinSha="21680" drainMaxSha="21694" color="EX-cyan" />
    <node name="8565" row="1671" minCol="1829" maxCol="18470" minColSha="1996" maxColSha="105998" drainMin="18461" drainMax="18470" drainMinSha="21695" drainMaxSha="21708" color="EX-yellow-orange" />
    <node name="548" row="1672" minCol="1830" maxCol="18481" minColSha="1997" maxColSha="106057" drainMin="18471" drainMax="18481" drainMinSha="21709" drainMaxSha="21721" color="EX-pure-blue" />
    <node name="1459" row="1673" minCol="1831" maxCol="18489" minColSha="1998" maxColSha="106080" drainMin="18482" drainMax="18489" drainMinSha="21722" drainMaxSha="21733" color="EX-dark-yellow-green" />
    <node name="5466" row="1674" minCol="1832" maxCol="18500" minColSha="1999" maxColSha="106088" drainMin="18490" drainMax="18500" drainMinSha="21734" drainMaxSha="21745" color="EX-dark-magenta" />
    <node name="8475" row="1675" minCol="1833" maxCol="18510" minColSha="2000" maxColSha="98767" drainMin="18501" drainMax="18510" drainMinSha="21746" drainMaxSha="21757" color="EX-dark-green" />
    <node name="7496" row="1676" minCol="1834" maxCol="18519" minColSha="2001" maxColSha="106122" drainMin="18511" drainMax="18519" drainMinSha="21758" drainMaxSha="21768" color="EX-blue-magenta" />
    <node name="1235" row="1677" minCol="1835" maxCol="18527" minColSha="2002" maxColSha="106142" drainMin="18520" drainMax="18527" drainMinSha="21769" drainMaxSha="21778" color="EX-yellow-green" />
    <node name="8509" row="1678" minCol="1836" maxCol="18533" minColSha="2003" maxColSha="106154" drainMin="18528" drainMax="18533" drainMinSha="21779" drainMaxSha="21788" color="EX-magenta" />
    <node name="56" row="1679" minCol="1839" maxCol="18547" minColSha="2007" maxColSha="106198" drainMin="18534" drainMax="18547" drainMinSha="21789" drainMaxSha="21807" color="EX-green" />
    <node name="1793" row="1680" minCol="1840" maxCol="18561" minColSha="2008" maxColSha="106217" drainMin="18548" drainMax="18561" drainMinSha="21808" drainMaxSha="21824" color="EX-yellow" />
    <node name="9944" row="1681" minCol="1841" maxCol="18572" minColSha="2009" maxColSha="106240" drainMin="18562" drainMax="18572" drainMinSha="21825" drainMaxSha="21840" color="EX-purple" />
    <node name="7700" row="1682" minCol="1842" maxCol="18585" minColSha="2010" maxColSha="100672" drainMin="18573" drainMax="18585" drainMinSha="21841" drainMaxSha="21855" color="EX-dark-purple" />
    <node name="7742" row="1683" minCol="1843" maxCol="18593" minColSha="2011" maxColSha="106263" drainMin="18586" drainMax="18593" drainMinSha="21856" drainMaxSha="21869" color="EX-dark-red" />
    <node name="2043" row="1684" minCol="1844" maxCol="18603" minColSha="2012" maxColSha="106293" drainMin="18594" drainMax="18603" drainMinSha="21870" drainMaxSha="21882" color="EX-pale-green" />
    <node name="7117" row="1685" minCol="1845" maxCol="18612" minColSha="2013" maxColSha="106361" drainMin="18604" drainMax="18612" drainMinSha="21883" drainMaxSha="21894" color="EX-pale-blue" />
    <node name="8905" row="1686" minCol="1846" maxCol="18622" minColSha="2014" maxColSha="106396" drainMin="18613" drainMax="18622" drainMinSha="21895" drainMaxSha="21906" color="EX-dark-tan" />
    <node name="2900" row="1687" minCol="1847" maxCol="18630" minColSha="2015" maxColSha="106436" drainMin="18623" drainMax="18630" drainMinSha="21907" drainMaxSha="21917" color="EX-pale-blue-magenta" />
    <node name="4546" row="1688" minCol="1848" maxCol="18639" minColSha="2016" maxColSha="102152" drainMin="18631" drainMax="18639" drainMinSha="21918" drainMaxSha="21928" color="EX-pale-yellow orange" />
    <node name="8468" row="1689" minCol="1849" maxCol="18647" minColSha="2017" maxColSha="106460" drainMin="18640" drainMax="18647" drainMinSha="21929" drainMaxSha="21938" color="EX-medium-magenta" />
    <node name="230" row="1690" minCol="1850" maxCol="18654" minColSha="2018" maxColSha="106470" drainMin="18648" drainMax="18654" drainMinSha="21939" drainMaxSha="21947" color="EX-pale-red" />
    <node name="6543" row="1691" minCol="1851" maxCol="18661" minColSha="2019" maxColSha="106481" drainMin="18655" drainMax="18661" drainMinSha="21948" drainMaxSha="21956" color="EX-pale-cyan" />
    <node name="9832" row="1692" minCol="1852" maxCol="18665" minColSha="2020" maxColSha="106488" drainMin="18662" drainMax="18665" drainMinSha="21957" drainMaxSha="21964" color="EX-pale-yellow-green" />
    <node name="9442" row="1693" minCol="1853" maxCol="18668" minColSha="2021" maxColSha="106497" drainMin="18666" drainMax="18668" drainMinSha="21965" drainMaxSha="21971" color="EX-pale-purple" />
    <node name="7760" row="1694" minCol="1858" maxCol="18681" minColSha="2029" maxColSha="106525" drainMin="18669" drainMax="18681" drainMinSha="21972" drainMaxSha="21987" color="EX-pale-magenta" />
    <node name="8146" row="1695" minCol="1859" maxCol="18695" minColSha="2030" maxColSha="106565" drainMin="18682" drainMax="18695" drainMinSha="21988" drainMaxSha="22003" color="EX-pale-red-orange" />
    <node name="5353" row="1696" minCol="1860" maxCol="18706" minColSha="2031" maxColSha="102085" drainMin="18696" drainMax="18706" drainMinSha="22004" drainMaxSha="22018" color="EX-blue" />
    <node name="5728" row="1697" minCol="1861" maxCol="18715" minColSha="2032" maxColSha="106612" drainMin="18707" drainMax="18715" drainMinSha="22019" drainMaxSha="22033" color="EX-orange" />
    <node name="1373" row="1698" minCol="1862" maxCol="18725" minColSha="2033" maxColSha="106621" drainMin="18716" drainMax="18725" drainMinSha="22034" drainMaxSha="22047" color="EX-dark-cyan" />
    <node name="53" row="1699" minCol="1863" maxCol="18737" minColSha="2034" maxColSha="106634" drainMin="18726" drainMax="18737" drainMinSha="22048" drainMaxSha="22061" color="EX-red" />
    <node name="1537" row="1700" minCol="1864" maxCol="18745" minColSha="2035" maxColSha="106651" drainMin="18738" drainMax="18745" drainMinSha="22062" drainMaxSha="22074" color="EX-dark-orange" />
    <node name="30" row="1701" minCol="1865" maxCol="18751" minColSha="2036" maxColSha="106663" drainMin="18746" drainMax="18751" drainMinSha="22075" drainMaxSha="22084" color="EX-dark-gray-purple" />
    <node name="2032" row="1702" minCol="1866" maxCol="18759" minColSha="2037" maxColSha="106684" drainMin="18752" drainMax="18759" drainMinSha="22085" drainMaxSha="22093" color="EX-cyan" />
    <node name="4398" row="1703" minCol="1867" maxCol="18763" minColSha="2038" maxColSha="106690" drainMin="18760" drainMax="18763" drainMinSha="22094" drainMaxSha="22101" color="EX-yellow-orange" />
    <node name="3348" row="1704" minCol="1871" maxCol="18777" minColSha="2044" maxColSha="106714" drainMin="18764" drainMax="18777" drainMinSha="22102" drainMaxSha="22119" color="EX-pure-blue" />
    <node name="3738" row="1705" minCol="1872" maxCol="18793" minColSha="2045" maxColSha="106783" drainMin="18778" drainMax="18793" drainMinSha="22120" drainMaxSha="22137" color="EX-dark-yellow-green" />
    <node name="2255" row="1706" minCol="1873" maxCol="18805" minColSha="2046" maxColSha="106794" drainMin="18794" drainMax="18805" drainMinSha="22138" drainMaxSha="22153" color="EX-dark-magenta" />
    <node name="2236" row="1707" minCol="1874" maxCol="18815" minColSha="2047" maxColSha="106826" drainMin="18806" drainMax="18815" drainMinSha="22154" drainMaxSha="22166" color="EX-dark-green" />
    <node name="8001" row="1708" minCol="1875" maxCol="18827" minColSha="2048" maxColSha="106843" drainMin="18816" drainMax="18827" drainMinSha="22167" drainMaxSha="22179" color="EX-blue-magenta" />
    <node name="6494" row="1709" minCol="1876" maxCol="18837" minColSha="2049" maxColSha="106851" drainMin="18828" drainMax="18837" drainMinSha="22180" drainMaxSha="22191" color="EX-yellow-green" />
    <node name="3449" row="1710" minCol="1877" maxCol="18846" minColSha="2050" maxColSha="106892" drainMin="18838" drainMax="18846" drainMinSha="22192" drainMaxSha="22202" color="EX-magenta" />
    <node name="2209" row="1711" minCol="1878" maxCol="18855" minColSha="2051" maxColSha="106943" drainMin="18847" drainMax="18855" drainMinSha="22203" drainMaxSha="22212" color="EX-green" />
    <node name="443" row="1712" minCol="1879" maxCol="18861" minColSha="2052" maxColSha="85000" drainMin="18856" drainMax="18861" drainMinSha="22213" drainMaxSha="22220" color="EX-yellow" />
    <node name="5055" row="1713" minCol="1880" maxCol="18867" minColSha="2053" maxColSha="106958" drainMin="18862" drainMax="18867" drainMinSha="22221" drainMaxSha="22228" color="EX-purple" />
    <node name="5823" row="1714" minCol="1884" maxCol="18885" minColSha="2058" maxColSha="106990" drainMin="18868" drainMax="18885" drainMinSha="22229" drainMaxSha="22249" color="EX-dark-purple" />
    <node name="262" row="1715" minCol="1885" maxCol="18896" minColSha="2059" maxColSha="106998" drainMin="18886" drainMax="18896" drainMinSha="22250" drainMaxSha="22264" color="EX-dark-red" />
    <node name="3710" row="1716" minCol="1886" maxCol="18905" minColSha="2060" maxColSha="107013" drainMin="18897" drainMax="18905" drainMinSha="22265" drainMaxSha="22279" color="EX-pale-green" />
    <node name="5131" row="1717" minCol="1887" maxCol="18917" minColSha="2061" maxColSha="107060" drainMin="18906" drainMax="18917" drainMinSha="22280" drainMaxSha="22294" color="EX-pale-blue" />
    <node name="486" row="1718" minCol="1888" maxCol="18929" minColSha="2062" maxColSha="97871" drainMin="18918" drainMax="18929" drainMinSha="22295" drainMaxSha="22308" color="EX-dark-tan" />
    <node name="5549" row="1719" minCol="1889" maxCol="18941" minColSha="2063" maxColSha="107075" drainMin="18930" drainMax="18941" drainMinSha="22309" drainMaxSha="22322" color="EX-pale-blue-magenta" />
    <node name="4952" row="1720" minCol="1890" maxCol="18951" minColSha="2064" maxColSha="107088" drainMin="18942" drainMax="18951" drainMinSha="22323" drainMaxSha="22335" color="EX-pale-yellow orange" />
    <node name="6471" row="1721" minCol="1891" maxCol="18959" minColSha="2065" maxColSha="107113" drainMin="18952" drainMax="18959" drainMinSha="22336" drainMaxSha="22345" color="EX-medium-magenta" />
    <node name="1305" row="1722" minCol="1892" maxCol="18967" minColSha="2066" maxColSha="107130" drainMin="18960" drainMax="18967" drainMinSha="22346" drainMaxSha="22354" color="EX-pale-red" />
    <node name="4390" row="1723" minCol="1893" maxCol="18973" minColSha="2067" maxColSha="107137" drainMin="18968" drainMax="18973" drainMinSha="22355" drainMaxSha="22362" color="EX-pale-cyan" />
    <node name="4472" row="1724" minCol="1894" maxCol="18979" minColSha="2068" maxColSha="107143" drainMin="18974" drainMax="18979" drainMinSha="22363" drainMaxSha="22369" color="EX-pale-yellow-green" />
    <node name="8892" row="1725" minCol="1896" maxCol="18995" minColSha="2071" maxColSha="106884" drainMin="18980" drainMax="18995" drainMinSha="22370" drainMaxSha="22390" color="EX-pale-purple" />
    <node name="4125" row="1726" minCol="1897" maxCol="19009" minColSha="2072" maxColSha="107169" drainMin="18996" drainMax="19009" drainMinSha="22391" drainMaxSha="22408" color="EX-pale-magenta" />
    <node name="5098" row="1727" minCol="1898" maxCol="19022" minColSha="2073" maxColSha="107187" drainMin="19010" drainMax="19022" drainMinSha="22409" drainMaxSha="22426" color="EX-pale-red-orange" />
    <node name="6222" row="1728" minCol="1899" maxCol="19036" minColSha="2074" maxColSha="107239" drainMin="19023" drainMax="19036" drainMinSha="22427" drainMaxSha="22444" color="EX-blue" />
    <node name="1640" row="1729" minCol="1900" maxCol="19050" minColSha="2075" maxColSha="107282" drainMin="19037" drainMax="19050" drainMinSha="22445" drainMaxSha="22460" color="EX-orange" />
    <node name="9842" row="1730" minCol="1901" maxCol="19065" minColSha="2076" maxColSha="107308" drainMin="19051" drainMax="19065" drainMinSha="22461" drainMaxSha="22476" color="EX-dark-cyan" />
    <node name="2005" row="1731" minCol="1902" maxCol="19077" minColSha="2077" maxColSha="107320" drainMin="19066" drainMax="19077" drainMinSha="22477" drainMaxSha="22491" color="EX-red" />
    <node name="9079" row="1732" minCol="1903" maxCol="19090" minColSha="2078" maxColSha="107359" drainMin="19078" drainMax="19090" drainMinSha="22492" drainMaxSha="22506" color="EX-dark-orange" />
    <node name="3989" row="1733" minCol="1904" maxCol="19101" minColSha="2079" maxColSha="107363" drainMin="19091" drainMax="19101" drainMinSha="22507" drainMaxSha="22520" color="EX-dark-gray-purple" />
    <node name="6807" row="1734" minCol="1905" maxCol="19110" minColSha="2080" maxColSha="107374" drainMin="19102" drainMax="19110" drainMinSha="22521" drainMaxSha="22531" color="EX-cyan" />
    <node name="7435" row="1735" minCol="1906" maxCol="19116" minColSha="2081" maxColSha="107395" drainMin="19111" drainMax="19116" drainMinSha="22532" drainMaxSha="22541" color="EX-yellow-orange" />
    <node name="5951" row="1736" minCol="1907" maxCol="19122" minColSha="2082" maxColSha="99231" drainMin="19117" drainMax="19122" drainMinSha="22542" drainMaxSha="22550" color="EX-pure-blue" />
    <node name="2651" row="1737" minCol="1911" maxCol="19140" minColSha="2087" maxColSha="107439" drainMin="19123" drainMax="19140" drainMinSha="22551" drainMaxSha="22570" color="EX-dark-yellow-green" />
    <node name="5078" row="1738" minCol="1912" maxCol="19154" minColSha="2088" maxColSha="107455" drainMin="19141" drainMax="19154" drainMinSha="22571" drainMaxSha="22587" color="EX-dark-magenta" />
    <node name="7016" row="1739" minCol="1913" maxCol="19168" minColSha="2089" maxColSha="85935" drainMin="19155" drainMax="19168" drainMinSha="22588" drainMaxSha="22604" color="EX-dark-green" />
    <node name="5035" row="1740" minCol="1914" maxCol="19177" minColSha="2090" maxColSha="102718" drainMin="19169" drainMax="19177" drainMinSha="22605" drainMaxSha="22619" color="EX-blue-magenta" />
    <node name="242" row="1741" minCol="1915" maxCol="19185" minColSha="2091" maxColSha="107463" drainMin="19178" drainMax="19185" drainMinSha="22620" drainMaxSha="22630" color="EX-yellow-green" />
    <node name="9196" row="1742" minCol="1916" maxCol="19193" minColSha="2092" maxColSha="107471" drainMin="19186" drainMax="19193" drainMinSha="22631" drainMaxSha="22641" color="EX-magenta" />
    <node name="1283" row="1743" minCol="1917" maxCol="19200" minColSha="2093" maxColSha="105095" drainMin="19194" drainMax="19200" drainMinSha="22642" drainMaxSha="22650" color="EX-green" />
    <node name="870" row="1744" minCol="1918" maxCol="19207" minColSha="2094" maxColSha="91982" drainMin="19201" drainMax="19207" drainMinSha="22651" drainMaxSha="22659" color="EX-yellow" />
    <node name="1385" row="1745" minCol="1919" maxCol="19212" minColSha="2095" maxColSha="69694" drainMin="19208" drainMax="19212" drainMinSha="22660" drainMaxSha="22667" color="EX-purple" />
    <node name="1753" row="1746" minCol="1924" maxCol="19229" minColSha="2101" maxColSha="107490" drainMin="19213" drainMax="19229" drainMinSha="22668" drainMaxSha="22689" color="EX-dark-purple" />
    <node name="8095" row="1747" minCol="1925" maxCol="19242" minColSha="2102" maxColSha="107524" drainMin="19230" drainMax="19242" drainMinSha="22690" drainMaxSha="22705" color="EX-dark-red" />
    <node name="8707" row="1748" minCol="1926" maxCol="19255" minColSha="2103" maxColSha="107572" drainMin="19243" drainMax="19255" drainMinSha="22706" drainMaxSha="22721" color="EX-pale-green" />
    <node name="3661" row="1749" minCol="1927" maxCol="19263" minColSha="2104" maxColSha="107580" drainMin="19256" drainMax="19263" drainMinSha="22722" drainMaxSha="22732" color="EX-pale-blue" />
    <node name="3842" row="1750" minCol="1928" maxCol="19272" minColSha="2105" maxColSha="107593" drainMin="19264" drainMax="19272" drainMinSha="22733" drainMaxSha="22743" color="EX-dark-tan" />
    <node name="7739" row="1751" minCol="1929" maxCol="19280" minColSha="2106" maxColSha="103097" drainMin="19273" drainMax="19280" drainMinSha="22744" drainMaxSha="22754" color="EX-pale-blue-magenta" />
    <node name="6811" row="1752" minCol="1930" maxCol="19286" minColSha="2107" maxColSha="93522" drainMin="19281" drainMax="19286" drainMinSha="22755" drainMaxSha="22762" color="EX-pale-yellow orange" />
    <node name="8734" row="1753" minCol="1933" maxCol="19298" minColSha="2111" maxColSha="107601" drainMin="19287" drainMax="19298" drainMinSha="22763" drainMaxSha="22780" color="EX-medium-magenta" />
    <node name="8044" row="1754" minCol="1934" maxCol="19309" minColSha="2112" maxColSha="107614" drainMin="19299" drainMax="19309" drainMinSha="22781" drainMaxSha="22794" color="EX-pale-red" />
    <node name="1552" row="1755" minCol="1935" maxCol="19319" minColSha="2113" maxColSha="107639" drainMin="19310" drainMax="19319" drainMinSha="22795" drainMaxSha="22807" color="EX-pale-cyan" />
    <node name="5731" row="1756" minCol="1936" maxCol="19328" minColSha="2114" maxColSha="107650" drainMin="19320" drainMax="19328" drainMinSha="22808" drainMaxSha="22820" color="EX-pale-yellow-green" />
    <node name="1219" row="1757" minCol="1937" maxCol="19337" minColSha="2115" maxColSha="107669" drainMin="19329" drainMax="19337" drainMinSha="22821" drainMaxSha="22832" color="EX-pale-purple" />
    <node name="402" row="1758" minCol="1938" maxCol="19343" minColSha="2116" maxColSha="107069" drainMin="19338" drainMax="19343" drainMinSha="22833" drainMaxSha="22843" color="EX-pale-magenta" />
    <node name="9447" row="1759" minCol="1939" maxCol="19352" minColSha="2117" maxColSha="106899" drainMin="19344" drainMax="19352" drainMinSha="22844" drainMaxSha="22854" color="EX-pale-red-orange" />
    <node name="3480" row="1760" minCol="1940" maxCol="19360" minColSha="2118" maxColSha="107677" drainMin="19353" drainMax="19360" drainMinSha="22855" drainMaxSha="22863" color="EX-blue" />
    <node name="8682" row="1761" minCol="1941" maxCol="19364" minColSha="2119" maxColSha="103636" drainMin="19361" drainMax="19364" drainMinSha="22864" drainMaxSha="22869" color="EX-orange" />
    <node name="1004" row="1762" minCol="1944" maxCol="19379" minColSha="2124" maxColSha="107710" drainMin="19365" drainMax="19379" drainMinSha="22870" drainMaxSha="22887" color="EX-dark-cyan" />
    <node name="2480" row="1763" minCol="1945" maxCol="19390" minColSha="2125" maxColSha="107727" drainMin="19380" drainMax="19390" drainMinSha="22888" drainMaxSha="22902" color="EX-red" />
    <node name="5266" row="1764" minCol="1946" maxCol="19399" minColSha="2126" maxColSha="107037" drainMin="19391" drainMax="19399" drainMinSha="22903" drainMaxSha="22915" color="EX-dark-orange" />
    <node name="7200" row="1765" minCol="1947" maxCol="19407" minColSha="2127" maxColSha="105519" drainMin="19400" drainMax="19407" drainMinSha="22916" drainMaxSha="22927" color="EX-dark-gray-purple" />
    <node name="3004" row="1766" minCol="1948" maxCol="19416" minColSha="2128" maxColSha="107788" drainMin="19408" drainMax="19416" drainMinSha="22928" drainMaxSha="22938" color="EX-cyan" />
    <node name="9227" row="1767" minCol="1949" maxCol="19425" minColSha="2129" maxColSha="107796" drainMin="19417" drainMax="19425" drainMinSha="22939" drainMaxSha="22949" color="EX-yellow-orange" />
    <node name="7405" row="1768" minCol="1950" maxCol="19431" minColSha="2130" maxColSha="107813" drainMin="19426" drainMax="19431" drainMinSha="22950" drainMaxSha="22958" color="EX-pure-blue" />
    <node name="7288" row="1769" minCol="1952" maxCol="19446" minColSha="2133" maxColSha="103791" drainMin="19432" drainMax="19446" drainMinSha="22959" drainMaxSha="22975" color="EX-dark-yellow-green" />
    <node name="9" row="1770" minCol="1953" maxCol="19458" minColSha="2134" maxColSha="107872" drainMin="19447" drainMax="19458" drainMinSha="22976" drainMaxSha="22992" color="EX-dark-magenta" />
    <node name="9985" row="1771" minCol="1954" maxCol="19469" minColSha="2135" maxColSha="107882" drainMin="19459" drainMax="19469" drainMinSha="22993" drainMaxSha="23008" color="EX-dark-green" />
    <node name="1806" row="1772" minCol="1955" maxCol="19478" minColSha="2136" maxColSha="107900" drainMin="19470" drainMax="19478" drainMinSha="23009" drainMaxSha="23023" color="EX-blue-magenta" />
    <node name="8644" row="1773" minCol="1956" maxCol="19487" minColSha="2137" maxColSha="107910" drainMin="19479" drainMax="19487" drainMinSha="23024" drainMaxSha="23035" color="EX-yellow-green" />
    <node name="4883" row="1774" minCol="1957" maxCol="19495" minColSha="2138" maxColSha="104786" drainMin="19488" drainMax="19495" drainMinSha="23036" drainMaxSha="23045" color="EX-magenta" />
    <node name="818" row="1775" minCol="1958" maxCol="19500" minColSha="2139" maxColSha="99725" drainMin="19496" drainMax="19500" drainMinSha="23046" drainMaxSha="23051" color="EX-green" />
    <node name="8819" row="1776" minCol="1960" maxCol="19513" minColSha="2142" maxColSha="107940" drainMin="19501" drainMax="19513" drainMinSha="23052" drainMaxSha="23070" color="EX-yellow" />
    <node name="603" row="1777" minCol="1961" maxCol="19527" minColSha="2143" maxColSha="107960" drainMin="19514" drainMax="19527" drainMinSha="23071" drainMaxSha="23086" color="EX-purple" />
    <node name="6677" row="1778" minCol="1962" maxCol="19541" minColSha="2144" maxColSha="108001" drainMin="19528" drainMax="19541" drainMinSha="23087" drainMaxSha="23102" color="EX-dark-purple" />
    <node name="9903" row="1779" minCol="1963" maxCol="19553" minColSha="2145" maxColSha="108052" drainMin="19542" drainMax="19553" drainMinSha="23103" drainMaxSha="23118" color="EX-dark-red" />
    <node name="9026" row="1780" minCol="1964" maxCol="19563" minColSha="2146" maxColSha="93924" drainMin="19554" drainMax="19563" drainMinSha="23119" drainMaxSha="23132" color="EX-pale-green" />
    <node name="5376" row="1781" minCol="1965" maxCol="19574" minColSha="2147" maxColSha="108073" drainMin="19564" drainMax="19574" drainMinSha="23133" drainMaxSha="23145" color="EX-pale-blue" />
    <node name="492" row="1782" minCol="1966" maxCol="19577" minColSha="2148" maxColSha="108084" drainMin="19575" drainMax="19577" drainMinSha="23146" drainMaxSha="23150" color="EX-dark-tan" />
    <node name="1646" row="1783" minCol="1968" maxCol="19593" minColSha="2151" maxColSha="104184" drainMin="19578" drainMax="19593" drainMinSha="23151" drainMaxSha="23169" color="EX-pale-blue-magenta" />
    <node name="1784" row="1784" minCol="1969" maxCol="19606" minColSha="2152" maxColSha="108116" drainMin="19594" drainMax="19606" drainMinSha="23170" drainMaxSha="23188" color="EX-pale-yellow orange" />
    <node name="2834" row="1785" minCol="1970" maxCol="19620" minColSha="2153" maxColSha="108125" drainMin="19607" drainMax="19620" drainMinSha="23189" drainMaxSha="23205" color="EX-medium-magenta" />
    <node name="4340" row="1786" minCol="1971" maxCol="19628" minColSha="2154" maxColSha="108139" drainMin="19621" drainMax="19628" drainMinSha="23206" drainMaxSha="23217" color="EX-pale-red" />
    <node name="5702" row="1787" minCol="1972" maxCol="19637" minColSha="2155" maxColSha="108157" drainMin="19629" drainMax="19637" drainMinSha="23218" drainMaxSha="23227" color="EX-pale-cyan" />
    <node name="1275" row="1788" minCol="1973" maxCol="19642" minColSha="2156" maxColSha="79218" drainMin="19638" drainMax="19642" drainMinSha="23228" drainMaxSha="23234" color="EX-pale-yellow-green" />
    <node name="9831" row="1789" minCol="1979" maxCol="19656" minColSha="2163" maxColSha="108201" drainMin="19643" drainMax="19656" drainMinSha="23235" drainMaxSha="23252" color="EX-pale-purple" />
    <node name="1677" row="1790" minCol="1980" maxCol="19669" minColSha="2164" maxColSha="108225" drainMin="19657" drainMax="19669" drainMinSha="23253" drainMaxSha="23268" color="EX-pale-magenta" />
    <node name="2741" row="1791" minCol="1981" maxCol="19680" minColSha="2165" maxColSha="108249" drainMin="19670" drainMax="19680" drainMinSha="23269" drainMaxSha="23283" color="EX-pale-red-orange" />
    <node name="8891" row="1792" minCol="1982" maxCol="19692" minColSha="2166" maxColSha="108300" drainMin="19681" drainMax="19692" drainMinSha="23284" drainMaxSha="23296" color="EX-blue" />
    <node name="1347" row="1793" minCol="1983" maxCol="19699" minColSha="2167" maxColSha="96017" drainMin="19693" drainMax="19699" drainMinSha="23297" drainMaxSha="23308" color="EX-orange" />
    <node name="4684" row="1794" minCol="1984" maxCol="19709" minColSha="2168" maxColSha="88831" drainMin="19700" drainMax="19709" drainMinSha="23309" drainMaxSha="23320" color="EX-dark-cyan" />
    <node name="8296" row="1795" minCol="1985" maxCol="19717" minColSha="2169" maxColSha="108309" drainMin="19710" drainMax="19717" drainMinSha="23321" drainMaxSha="23331" color="EX-red" />
    <node name="2896" row="1796" minCol="1986" maxCol="19724" minColSha="2170" maxColSha="108327" drainMin="19718" drainMax="19724" drainMinSha="23332" drainMaxSha="23341" color="EX-dark-orange" />
    <node name="6778" row="1797" minCol="1987" maxCol="19730" minColSha="2171" maxColSha="108334" drainMin="19725" drainMax="19730" drainMinSha="23342" drainMaxSha="23350" color="EX-dark-gray-purple" />
    <node name="2292" row="1798" minCol="1988" maxCol="19746" minColSha="2174" maxColSha="108346" drainMin="19731" drainMax="19746" drainMinSha="23351" drainMaxSha="23368" color="EX-cyan" />
    <node name="5715" row="1799" minCol="1989" maxCol="19761" minColSha="2175" maxColSha="108356" drainMin="19747" drainMax="19761" drainMinSha="23369" drainMaxSha="23385" color="EX-yellow-orange" />
    <node name="5438" row="1800" minCol="1990" maxCol="19772" minColSha="2176" maxColSha="108396" drainMin="19762" drainMax="19772" drainMinSha="23386" drainMaxSha="23400" color="EX-pure-blue" />
    <node name="9391" row="1801" minCol="1991" maxCol="19783" minColSha="2177" maxColSha="108400" drainMin="19773" drainMax="19783" drainMinSha="23401" drainMaxSha="23415" color="EX-dark-yellow-green" />
    <node name="127" row="1802" minCol="1992" maxCol="19793" minColSha="2178" maxColSha="108437" drainMin="19784" drainMax="19793" drainMinSha="23416" drainMaxSha="23428" color="EX-dark-magenta" />
    <node name="76" row="1803" minCol="1993" maxCol="19804" minColSha="2179" maxColSha="108470" drainMin="19794" drainMax="19804" drainMinSha="23429" drainMaxSha="23441" color="EX-dark-green" />
    <node name="8196" row="1804" minCol="1994" maxCol="19815" minColSha="2180" maxColSha="108477" drainMin="19805" drainMax="19815" drainMinSha="23442" drainMaxSha="23454" color="EX-blue-magenta" />
    <node name="1123" row="1805" minCol="1995" maxCol="19824" minColSha="2181" maxColSha="101822" drainMin="19816" drainMax="19824" drainMinSha="23455" drainMaxSha="23466" color="EX-yellow-green" />
    <node name="1899" row="1806" minCol="1996" maxCol="19831" minColSha="2182" maxColSha="108497" drainMin="19825" drainMax="19831" drainMinSha="23467" drainMaxSha="23478" color="EX-magenta" />
    <node name="4921" row="1807" minCol="1997" maxCol="19842" minColSha="2183" maxColSha="108509" drainMin="19832" drainMax="19842" drainMinSha="23479" drainMaxSha="23490" color="EX-green" />
    <node name="8488" row="1808" minCol="1998" maxCol="19851" minColSha="2184" maxColSha="108517" drainMin="19843" drainMax="19851" drainMinSha="23491" drainMaxSha="23502" color="EX-yellow" />
    <node name="7378" row="1809" minCol="1999" maxCol="19859" minColSha="2185" maxColSha="106424" drainMin="19852" drainMax="19859" drainMinSha="23503" drainMaxSha="23512" color="EX-purple" />
    <node name="4068" row="1810" minCol="2000" maxCol="19861" minColSha="2186" maxColSha="108525" drainMin="19860" drainMax="19861" drainMinSha="23513" drainMaxSha="23517" color="EX-dark-purple" />
    <node name="915" row="1811" minCol="2003" maxCol="19875" minColSha="2190" maxColSha="108543" drainMin="19862" drainMax="19875" drainMinSha="23518" drainMaxSha="23532" color="EX-dark-red" />
    <node name="1581" row="1812" minCol="2004" maxCol="19884" minColSha="2191" maxColSha="108551" drainMin="19876" drainMax="19884" drainMinSha="23533" drainMaxSha="23545" color="EX-pale-green" />
    <node name="6919" row="1813" minCol="2005" maxCol="19894" minColSha="2192" maxColSha="108572" drainMin="19885" drainMax="19894" drainMinSha="23546" drainMaxSha="23558" color="EX-pale-blue" />
    <node name="2563" row="1814" minCol="2006" maxCol="19902" minColSha="2193" maxColSha="108579" drainMin="19895" drainMax="19902" drainMinSha="23559" drainMaxSha="23569" color="EX-dark-tan" />
    <node name="5531" row="1815" minCol="2007" maxCol="19911" minColSha="2194" maxColSha="108588" drainMin="19903" drainMax="19911" drainMinSha="23570" drainMaxSha="23580" color="EX-pale-blue-magenta" />
    <node name="5537" row="1816" minCol="2008" maxCol="19920" minColSha="2195" maxColSha="108614" drainMin="19912" drainMax="19920" drainMinSha="23581" drainMaxSha="23591" color="EX-pale-yellow orange" />
    <node name="4345" row="1817" minCol="2009" maxCol="19927" minColSha="2196" maxColSha="108625" drainMin="19921" drainMax="19927" drainMinSha="23592" drainMaxSha="23601" color="EX-medium-magenta" />
    <node name="3063" row="1818" minCol="2010" maxCol="19935" minColSha="2197" maxColSha="103052" drainMin="19928" drainMax="19935" drainMinSha="23602" drainMaxSha="23610" color="EX-pale-red" />
    <node name="3167" row="1819" minCol="2011" maxCol="19942" minColSha="2198" maxColSha="108635" drainMin="19936" drainMax="19942" drainMinSha="23611" drainMaxSha="23619" color="EX-pale-cyan" />
    <node name="4756" row="1820" minCol="2012" maxCol="19948" minColSha="2199" maxColSha="108645" drainMin="19943" drainMax="19948" drainMinSha="23620" drainMaxSha="23627" color="EX-pale-yellow-green" />
    <node name="795" row="1821" minCol="2013" maxCol="19952" minColSha="2200" maxColSha="97195" drainMin="19949" drainMax="19952" drainMinSha="23628" drainMaxSha="23633" color="EX-pale-purple" />
    <node name="8909" row="1822" minCol="2015" maxCol="19967" minColSha="2204" maxColSha="108653" drainMin="19953" drainMax="19967" drainMinSha="23634" drainMaxSha="23650" color="EX-pale-magenta" />
    <node name="4847" row="1823" minCol="2016" maxCol="19976" minColSha="2205" maxColSha="108668" drainMin="19968" drainMax="19976" drainMinSha="23651" drainMaxSha="23665" color="EX-pale-red-orange" />
    <node name="3061" row="1824" minCol="2017" maxCol="19988" minColSha="2206" maxColSha="108694" drainMin="19977" drainMax="19988" drainMinSha="23666" drainMaxSha="23679" color="EX-blue" />
    <node name="8214" row="1825" minCol="2018" maxCol="19998" minColSha="2207" maxColSha="108724" drainMin="19989" drainMax="19998" drainMinSha="23680" drainMaxSha="23693" color="EX-orange" />
    <node name="4113" row="1826" minCol="2019" maxCol="20010" minColSha="2208" maxColSha="108737" drainMin="19999" drainMax="20010" drainMinSha="23694" drainMaxSha="23706" color="EX-dark-cyan" />
    <node name="4725" row="1827" minCol="2020" maxCol="20019" minColSha="2209" maxColSha="105713" drainMin="20011" drainMax="20019" drainMinSha="23707" drainMaxSha="23719" color="EX-red" />
    <node name="8267" row="1828" minCol="2021" maxCol="20031" minColSha="2210" maxColSha="108758" drainMin="20020" drainMax="20031" drainMinSha="23720" drainMaxSha="23732" color="EX-dark-orange" />
    <node name="9166" row="1829" minCol="2022" maxCol="20040" minColSha="2211" maxColSha="108780" drainMin="20032" drainMax="20040" drainMinSha="23733" drainMaxSha="23745" color="EX-dark-gray-purple" />
    <node name="3986" row="1830" minCol="2023" maxCol="20048" minColSha="2212" maxColSha="105915" drainMin="20041" drainMax="20048" drainMinSha="23746" drainMaxSha="23757" color="EX-cyan" />
    <node name="4335" row="1831" minCol="2024" maxCol="20056" minColSha="2213" maxColSha="108802" drainMin="20049" drainMax="20056" drainMinSha="23758" drainMaxSha="23768" color="EX-yellow-orange" />
    <node name="9315" row="1832" minCol="2025" maxCol="20064" minColSha="2214" maxColSha="108813" drainMin="20057" drainMax="20064" drainMinSha="23769" drainMaxSha="23778" color="EX-pure-blue" />
    <node name="7874" row="1833" minCol="2027" maxCol="20077" minColSha="2218" maxColSha="108831" drainMin="20065" drainMax="20077" drainMinSha="23779" drainMaxSha="23800" color="EX-dark-yellow-green" />
    <node name="4360" row="1834" minCol="2028" maxCol="20089" minColSha="2219" maxColSha="92146" drainMin="20078" drainMax="20089" drainMinSha="23801" drainMaxSha="23817" color="EX-dark-magenta" />
    <node name="4430" row="1835" minCol="2029" maxCol="20101" minColSha="2220" maxColSha="108835" drainMin="20090" drainMax="20101" drainMinSha="23818" drainMaxSha="23834" color="EX-dark-green" />
    <node name="5824" row="1836" minCol="2030" maxCol="20115" minColSha="2221" maxColSha="108865" drainMin="20102" drainMax="20115" drainMinSha="23835" drainMaxSha="23850" color="EX-blue-magenta" />
    <node name="3427" row="1837" minCol="2031" maxCol="20125" minColSha="2222" maxColSha="108873" drainMin="20116" drainMax="20125" drainMinSha="23851" drainMaxSha="23864" color="EX-yellow-green" />
    <node name="8307" row="1838" minCol="2032" maxCol="20136" minColSha="2223" maxColSha="108889" drainMin="20126" drainMax="20136" drainMinSha="23865" drainMaxSha="23878" color="EX-magenta" />
    <node name="8333" row="1839" minCol="2033" maxCol="20148" minColSha="2224" maxColSha="108915" drainMin="20137" drainMax="20148" drainMinSha="23879" drainMaxSha="23892" color="EX-green" />
    <node name="4510" row="1840" minCol="2034" maxCol="20157" minColSha="2225" maxColSha="108957" drainMin="20149" drainMax="20157" drainMinSha="23893" drainMaxSha="23904" color="EX-yellow" />
    <node name="5706" row="1841" minCol="2035" maxCol="20165" minColSha="2226" maxColSha="75008" drainMin="20158" drainMax="20165" drainMinSha="23905" drainMaxSha="23915" color="EX-purple" />
    <node name="9213" row="1842" minCol="2036" maxCol="20173" minColSha="2227" maxColSha="108972" drainMin="20166" drainMax="20173" drainMinSha="23916" drainMaxSha="23925" color="EX-dark-purple" />
    <node name="7423" row="1843" minCol="2037" maxCol="20181" minColSha="2228" maxColSha="108979" drainMin="20174" drainMax="20181" drainMinSha="23926" drainMaxSha="23934" color="EX-dark-red" />
    <node name="2283" row="1844" minCol="2039" maxCol="20195" minColSha="2231" maxColSha="109006" drainMin="20182" drainMax="20195" drainMinSha="23935" drainMaxSha="23954" color="EX-pale-green" />
    <node name="7643" row="1845" minCol="2040" maxCol="20209" minColSha="2232" maxColSha="109019" drainMin="20196" drainMax="20209" drainMinSha="23955" drainMaxSha="23971" color="EX-pale-blue" />
    <node name="834" row="1846" minCol="2041" maxCol="20221" minColSha="2233" maxColSha="109027" drainMin="20210" drainMax="20221" drainMinSha="23972" drainMaxSha="23987" color="EX-dark-tan" />
    <node name="8925" row="1847" minCol="2042" maxCol="20235" minColSha="2234" maxColSha="109077" drainMin="20222" drainMax="20235" drainMinSha="23988" drainMaxSha="24003" color="EX-pale-blue-magenta" />
    <node name="1674" row="1848" minCol="2043" maxCol="20245" minColSha="2235" maxColSha="109097" drainMin="20236" drainMax="20245" drainMinSha="24004" drainMaxSha="24015" color="EX-pale-yellow orange" />
    <node name="633" row="1849" minCol="2044" maxCol="20252" minColSha="2236" maxColSha="96831" drainMin="20246" drainMax="20252" drainMinSha="24016" drainMaxSha="24027" color="EX-medium-magenta" />
    <node name="8081" row="1850" minCol="2045" maxCol="20259" minColSha="2237" maxColSha="83563" drainMin="20253" drainMax="20259" drainMinSha="24028" drainMaxSha="24039" color="EX-pale-red" />
    <node name="3483" row="1851" minCol="2046" maxCol="20267" minColSha="2238" maxColSha="109132" drainMin="20260" drainMax="20267" drainMinSha="24040" drainMaxSha="24050" color="EX-pale-cyan" />
    <node name="3767" row="1852" minCol="2047" maxCol="20275" minColSha="2239" maxColSha="100299" drainMin="20268" drainMax="20275" drainMinSha="24051" drainMaxSha="24061" color="EX-pale-yellow-green" />
    <node name="9607" row="1853" minCol="2048" maxCol="20282" minColSha="2240" maxColSha="109152" drainMin="20276" drainMax="20282" drainMinSha="24062" drainMaxSha="24072" color="EX-pale-purple" />
    <node name="9728" row="1854" minCol="2049" maxCol="20291" minColSha="2241" maxColSha="109164" drainMin="20283" drainMax="20291" drainMinSha="24073" drainMaxSha="24082" color="EX-pale-magenta" />
    <node name="8639" row="1855" minCol="2052" maxCol="20306" minColSha="2245" maxColSha="109179" drainMin="20292" drainMax="20306" drainMinSha="24083" drainMaxSha="24098" color="EX-pale-red-orange" />
    <node name="8048" row="1856" minCol="2053" maxCol="20318" minColSha="2246" maxColSha="109216" drainMin="20307" drainMax="20318" drainMinSha="24099" drainMaxSha="24113" color="EX-blue" />
    <node name="1217" row="1857" minCol="2054" maxCol="20329" minColSha="2247" maxColSha="109238" drainMin="20319" drainMax="20329" drainMinSha="24114" drainMaxSha="24127" color="EX-orange" />
    <node name="3114" row="1858" minCol="2055" maxCol="20337" minColSha="2248" maxColSha="109266" drainMin="20330" drainMax="20337" drainMinSha="24128" drainMaxSha="24140" color="EX-dark-cyan" />
    <node name="9904" row="1859" minCol="2056" maxCol="20347" minColSha="2249" maxColSha="109280" drainMin="20338" drainMax="20347" drainMinSha="24141" drainMaxSha="24152" color="EX-red" />
    <node name="7331" row="1860" minCol="2057" maxCol="20356" minColSha="2250" maxColSha="109284" drainMin="20348" drainMax="20356" drainMinSha="24153" drainMaxSha="24163" color="EX-dark-orange" />
    <node name="4367" row="1861" minCol="2058" maxCol="20362" minColSha="2251" maxColSha="96605" drainMin="20357" drainMax="20362" drainMinSha="24164" drainMaxSha="24173" color="EX-dark-gray-purple" />
    <node name="5278" row="1862" minCol="2059" maxCol="20365" minColSha="2252" maxColSha="60008" drainMin="20363" drainMax="20365" drainMinSha="24174" drainMaxSha="24180" color="EX-cyan" />
    <node name="6686" row="1863" minCol="2060" maxCol="20371" minColSha="2253" maxColSha="109300" drainMin="20366" drainMax="20371" drainMinSha="24181" drainMaxSha="24187" color="EX-yellow-orange" />
    <node name="1468" row="1864" minCol="2063" maxCol="20386" minColSha="2257" maxColSha="109339" drainMin="20372" drainMax="20386" drainMinSha="24188" drainMaxSha="24205" color="EX-pure-blue" />
    <node name="3430" row="1865" minCol="2064" maxCol="20395" minColSha="2258" maxColSha="109355" drainMin="20387" drainMax="20395" drainMinSha="24206" drainMaxSha="24220" color="EX-dark-yellow-green" />
    <node name="3259" row="1866" minCol="2065" maxCol="20407" minColSha="2259" maxColSha="109375" drainMin="20396" drainMax="20407" drainMinSha="24221" drainMaxSha="24234" color="EX-dark-magenta" />
    <node name="2824" row="1867" minCol="2066" maxCol="20416" minColSha="2260" maxColSha="109380" drainMin="20408" drainMax="20416" drainMinSha="24235" drainMaxSha="24246" color="EX-dark-green" />
    <node name="2160" row="1868" minCol="2067" maxCol="20425" minColSha="2261" maxColSha="109392" drainMin="20417" drainMax="20425" drainMinSha="24247" drainMaxSha="24257" color="EX-blue-magenta" />
    <node name="3020" row="1869" minCol="2068" maxCol="20434" minColSha="2262" maxColSha="109400" drainMin="20426" drainMax="20434" drainMinSha="24258" drainMaxSha="24268" color="EX-yellow-green" />
    <node name="7628" row="1870" minCol="2069" maxCol="20440" minColSha="2263" maxColSha="109408" drainMin="20435" drainMax="20440" drainMinSha="24269" drainMaxSha="24278" color="EX-magenta" />
    <node name="5179" row="1871" minCol="2070" maxCol="20444" minColSha="2264" maxColSha="109420" drainMin="20441" drainMax="20444" drainMinSha="24279" drainMaxSha="24285" color="EX-green" />
    <node name="7218" row="1872" minCol="2071" maxCol="20446" minColSha="2265" maxColSha="74220" drainMin="20445" drainMax="20446" drainMinSha="24286" drainMaxSha="24288" color="EX-yellow" />
    <node name="3195" row="1873" minCol="2076" maxCol="20456" minColSha="2271" maxColSha="109442" drainMin="20447" drainMax="20456" drainMinSha="24289" drainMaxSha="24305" color="EX-purple" />
    <node name="6086" row="1874" minCol="2077" maxCol="20467" minColSha="2272" maxColSha="109453" drainMin="20457" drainMax="20467" drainMinSha="24306" drainMaxSha="24319" color="EX-dark-purple" />
    <node name="9432" row="1875" minCol="2078" maxCol="20477" minColSha="2273" maxColSha="109458" drainMin="20468" drainMax="20477" drainMinSha="24320" drainMaxSha="24333" color="EX-dark-red" />
    <node name="877" row="1876" minCol="2079" maxCol="20485" minColSha="2274" maxColSha="109483" drainMin="20478" drainMax="20485" drainMinSha="24334" drainMaxSha="24345" color="EX-pale-green" />
    <node name="8369" row="1877" minCol="2080" maxCol="20492" minColSha="2275" maxColSha="109495" drainMin="20486" drainMax="20492" drainMinSha="24346" drainMaxSha="24353" color="EX-pale-blue" />
    <node name="1506" row="1878" minCol="2081" maxCol="20498" minColSha="2276" maxColSha="109516" drainMin="20493" drainMax="20498" drainMinSha="24354" drainMaxSha="24360" color="EX-dark-tan" />
    <node name="8354" row="1879" minCol="2083" maxCol="20512" minColSha="2279" maxColSha="109549" drainMin="20499" drainMax="20512" drainMinSha="24361" drainMaxSha="24376" color="EX-pale-blue-magenta" />
    <node name="8115" row="1880" minCol="2084" maxCol="20524" minColSha="2280" maxColSha="109570" drainMin="20513" drainMax="20524" drainMinSha="24377" drainMaxSha="24391" color="EX-pale-yellow orange" />
    <node name="299" row="1881" minCol="2085" maxCol="20534" minColSha="2281" maxColSha="109579" drainMin="20525" drainMax="20534" drainMinSha="24392" drainMaxSha="24405" color="EX-medium-magenta" />
    <node name="9344" row="1882" minCol="2086" maxCol="20547" minColSha="2282" maxColSha="109589" drainMin="20535" drainMax="20547" drainMinSha="24406" drainMaxSha="24419" color="EX-pale-red" />
    <node name="1058" row="1883" minCol="2087" maxCol="20556" minColSha="2283" maxColSha="109602" drainMin="20548" drainMax="20556" drainMinSha="24420" drainMaxSha="24431" color="EX-pale-cyan" />
    <node name="1986" row="1884" minCol="2088" maxCol="20562" minColSha="2284" maxColSha="109627" drainMin="20557" drainMax="20562" drainMinSha="24432" drainMaxSha="24443" color="EX-pale-yellow-green" />
    <node name="1186" row="1885" minCol="2089" maxCol="20570" minColSha="2285" maxColSha="109633" drainMin="20563" drainMax="20570" drainMinSha="24444" drainMaxSha="24452" color="EX-pale-purple" />
    <node name="1849" row="1886" minCol="2090" maxCol="20576" minColSha="2286" maxColSha="109648" drainMin="20571" drainMax="20576" drainMinSha="24453" drainMaxSha="24459" color="EX-pale-magenta" />
    <node name="2700" row="1887" minCol="2091" maxCol="20579" minColSha="2287" maxColSha="102893" drainMin="20577" drainMax="20579" drainMinSha="24460" drainMaxSha="24465" color="EX-pale-red-orange" />
    <node name="2639" row="1888" minCol="2095" maxCol="20592" minColSha="2292" maxColSha="109674" drainMin="20580" drainMax="20592" drainMinSha="24466" drainMaxSha="24481" color="EX-blue" />
    <node name="3236" row="1889" minCol="2096" maxCol="20605" minColSha="2293" maxColSha="100339" drainMin="20593" drainMax="20605" drainMinSha="24482" drainMaxSha="24496" color="EX-orange" />
    <node name="4036" row="1890" minCol="2097" maxCol="20617" minColSha="2294" maxColSha="109693" drainMin="20606" drainMax="20617" drainMinSha="24497" drainMaxSha="24510" color="EX-dark-cyan" />
    <node name="8865" row="1891" minCol="2098" maxCol="20625" minColSha="2295" maxColSha="109711" drainMin="20618" drainMax="20625" drainMinSha="24511" drainMaxSha="24523" color="EX-red" />
    <node name="7399" row="1892" minCol="2099" maxCol="20634" minColSha="2296" maxColSha="109719" drainMin="20626" drainMax="20634" drainMinSha="24524" drainMaxSha="24535" color="EX-dark-orange" />
    <node name="9122" row="1893" minCol="2100" maxCol="20642" minColSha="2297" maxColSha="109729" drainMin="20635" drainMax="20642" drainMinSha="24536" drainMaxSha="24546" color="EX-dark-gray-purple" />
    <node name="9833" row="1894" minCol="2101" maxCol="20655" minColSha="2299" maxColSha="109757" drainMin="20643" drainMax="20655" drainMinSha="24547" drainMaxSha="24563" color="EX-cyan" />
    <node name="5" row="1895" minCol="2102" maxCol="20666" minColSha="2300" maxColSha="109809" drainMin="20656" drainMax="20666" drainMinSha="24564" drainMaxSha="24577" color="EX-yellow-orange" />
    <node name="2046" row="1896" minCol="2103" maxCol="20675" minColSha="2301" maxColSha="109831" drainMin="20667" drainMax="20675" drainMinSha="24578" drainMaxSha="24590" color="EX-pure-blue" />
    <node name="2819" row="1897" minCol="2104" maxCol="20680" minColSha="2302" maxColSha="109839" drainMin="20676" drainMax="20680" drainMinSha="24591" drainMaxSha="24602" color="EX-dark-yellow-green" />
    <node name="203" row="1898" minCol="2105" maxCol="20688" minColSha="2303" maxColSha="104777" drainMin="20681" drainMax="20688" drainMinSha="24603" drainMaxSha="24613" color="EX-dark-magenta" />
    <node name="5790" row="1899" minCol="2106" maxCol="20694" minColSha="2304" maxColSha="109847" drainMin="20689" drainMax="20694" drainMinSha="24614" drainMaxSha="24624" color="EX-dark-green" />
    <node name="6582" row="1900" minCol="2107" maxCol="20701" minColSha="2305" maxColSha="109857" drainMin="20695" drainMax="20701" drainMinSha="24625" drainMaxSha="24632" color="EX-blue-magenta" />
    <node name="3489" row="1901" minCol="2108" maxCol="20705" minColSha="2306" maxColSha="106058" drainMin="20702" drainMax="20705" drainMinSha="24633" drainMaxSha="24638" color="EX-yellow-green" />
    <node name="2602" row="1902" minCol="2110" maxCol="20722" minColSha="2309" maxColSha="109872" drainMin="20706" drainMax="20722" drainMinSha="24639" drainMaxSha="24660" color="EX-magenta" />
    <node name="3311" row="1903" minCol="2111" maxCol="20736" minColSha="2310" maxColSha="109909" drainMin="20723" drainMax="20736" drainMinSha="24661" drainMaxSha="24676" color="EX-green" />
    <node name="9700" row="1904" minCol="2112" maxCol="20747" minColSha="2311" maxColSha="109939" drainMin="20737" drainMax="20747" drainMinSha="24677" drainMaxSha="24691" color="EX-yellow" />
    <node name="6753" row="1905" minCol="2113" maxCol="20754" minColSha="2312" maxColSha="107217" drainMin="20748" drainMax="20754" drainMinSha="24692" drainMaxSha="24702" color="EX-purple" />
    <node name="9680" row="1906" minCol="2114" maxCol="20760" minColSha="2313" maxColSha="101380" drainMin="20755" drainMax="20760" drainMinSha="24703" drainMaxSha="24713" color="EX-dark-purple" />
    <node name="2782" row="1907" minCol="2115" maxCol="20766" minColSha="2314" maxColSha="103351" drainMin="20761" drainMax="20766" drainMinSha="24714" drainMaxSha="24721" color="EX-dark-red" />
    <node name="2134" row="1908" minCol="2118" maxCol="20781" minColSha="2318" maxColSha="109972" drainMin="20767" drainMax="20781" drainMinSha="24722" drainMaxSha="24741" color="EX-pale-green" />
    <node name="1950" row="1909" minCol="2119" maxCol="20790" minColSha="2319" maxColSha="92858" drainMin="20782" drainMax="20790" drainMinSha="24742" drainMaxSha="24753" color="EX-pale-blue" />
    <node name="6869" row="1910" minCol="2120" maxCol="20799" minColSha="2320" maxColSha="109979" drainMin="20791" drainMax="20799" drainMinSha="24754" drainMaxSha="24764" color="EX-dark-tan" />
    <node name="1969" row="1911" minCol="2127" maxCol="20814" minColSha="2328" maxColSha="110018" drainMin="20800" drainMax="20814" drainMinSha="24765" drainMaxSha="24785" color="EX-pale-blue-magenta" />
    <node name="6058" row="1912" minCol="2128" maxCol="20829" minColSha="2329" maxColSha="110028" drainMin="20815" drainMax="20829" drainMinSha="24786" drainMaxSha="24806" color="EX-pale-yellow orange" />
    <node name="6620" row="1913" minCol="2129" maxCol="20843" minColSha="2330" maxColSha="110049" drainMin="20830" drainMax="20843" drainMinSha="24807" drainMaxSha="24825" color="EX-medium-magenta" />
    <node name="5746" row="1914" minCol="2130" maxCol="20854" minColSha="2331" maxColSha="110060" drainMin="20844" drainMax="20854" drainMinSha="24826" drainMaxSha="24843" color="EX-pale-red" />
    <node name="1614" row="1915" minCol="2131" maxCol="20869" minColSha="2332" maxColSha="110082" drainMin="20855" drainMax="20869" drainMinSha="24844" drainMaxSha="24860" color="EX-pale-cyan" />
    <node name="2360" row="1916" minCol="2132" maxCol="20882" minColSha="2333" maxColSha="110118" drainMin="20870" drainMax="20882" drainMinSha="24861" drainMaxSha="24875" color="EX-pale-yellow-green" />
    <node name="311" row="1917" minCol="2133" maxCol="20895" minColSha="2334" maxColSha="110141" drainMin="20883" drainMax="20895" drainMinSha="24876" drainMaxSha="24890" color="EX-pale-purple" />
    <node name="956" row="1918" minCol="2134" maxCol="20903" minColSha="2335" maxColSha="110170" drainMin="20896" drainMax="20903" drainMinSha="24891" drainMaxSha="24905" color="EX-pale-magenta" />
    <node name="8345" row="1919" minCol="2135" maxCol="20913" minColSha="2336" maxColSha="106081" drainMin="20904" drainMax="20913" drainMinSha="24906" drainMaxSha="24919" color="EX-pale-red-orange" />
    <node name="6873" row="1920" minCol="2136" maxCol="20924" minColSha="2337" maxColSha="110189" drainMin="20914" drainMax="20924" drainMinSha="24920" drainMaxSha="24932" color="EX-blue" />
    <node name="9613" row="1921" minCol="2137" maxCol="20933" minColSha="2338" maxColSha="110196" drainMin="20925" drainMax="20933" drainMinSha="24933" drainMaxSha="24945" color="EX-orange" />
    <node name="5582" row="1922" minCol="2138" maxCol="20940" minColSha="2339" maxColSha="69946" drainMin="20934" drainMax="20940" drainMinSha="24946" drainMaxSha="24956" color="EX-dark-cyan" />
    <node name="6326" row="1923" minCol="2139" maxCol="20948" minColSha="2340" maxColSha="98102" drainMin="20941" drainMax="20948" drainMinSha="24957" drainMaxSha="24967" color="EX-red" />
    <node name="1304" row="1924" minCol="2140" maxCol="20955" minColSha="2341" maxColSha="103252" drainMin="20949" drainMax="20955" drainMinSha="24968" drainMaxSha="24977" color="EX-dark-orange" />
    <node name="6450" row="1925" minCol="2141" maxCol="20963" minColSha="2342" maxColSha="110236" drainMin="20956" drainMax="20963" drainMinSha="24978" drainMaxSha="24987" color="EX-dark-gray-purple" />
    <node name="647" row="1926" minCol="2147" maxCol="20982" minColSha="2349" maxColSha="110261" drainMin="20964" drainMax="20982" drainMinSha="24988" drainMaxSha="25008" color="EX-cyan" />
    <node name="5314" row="1927" minCol="2148" maxCol="20994" minColSha="2350" maxColSha="110279" drainMin="20983" drainMax="20994" drainMinSha="25009" drainMaxSha="25026" color="EX-yellow-orange" />
    <node name="6850" row="1928" minCol="2149" maxCol="21008" minColSha="2351" maxColSha="110299" drainMin="20995" drainMax="21008" drainMinSha="25027" drainMaxSha="25043" color="EX-pure-blue" />
    <node name="8160" row="1929" minCol="2150" maxCol="21021" minColSha="2352" maxColSha="110306" drainMin="21009" drainMax="21021" drainMinSha="25044" drainMaxSha="25060" color="EX-dark-yellow-green" />
    <node name="8322" row="1930" minCol="2151" maxCol="21035" minColSha="2353" maxColSha="110335" drainMin="21022" drainMax="21035" drainMinSha="25061" drainMaxSha="25077" color="EX-dark-magenta" />
    <node name="6547" row="1931" minCol="2152" maxCol="21049" minColSha="2354" maxColSha="110369" drainMin="21036" drainMax="21049" drainMinSha="25078" drainMaxSha="25093" color="EX-dark-green" />
    <node name="9358" row="1932" minCol="2153" maxCol="21062" minColSha="2355" maxColSha="110392" drainMin="21050" drainMax="21062" drainMinSha="25094" drainMaxSha="25109" color="EX-blue-magenta" />
    <node name="2778" row="1933" minCol="2154" maxCol="21069" minColSha="2356" maxColSha="110422" drainMin="21063" drainMax="21069" drainMinSha="25110" drainMaxSha="25121" color="EX-yellow-green" />
    <node name="3396" row="1934" minCol="2155" maxCol="21079" minColSha="2357" maxColSha="110430" drainMin="21070" drainMax="21079" drainMinSha="25122" drainMaxSha="25133" color="EX-magenta" />
    <node name="3484" row="1935" minCol="2156" maxCol="21088" minColSha="2358" maxColSha="110439" drainMin="21080" drainMax="21088" drainMinSha="25134" drainMaxSha="25145" color="EX-green" />
    <node name="6264" row="1936" minCol="2157" maxCol="21094" minColSha="2359" maxColSha="101761" drainMin="21089" drainMax="21094" drainMinSha="25146" drainMaxSha="25155" color="EX-yellow" />
    <node name="5054" row="1937" minCol="2158" maxCol="21099" minColSha="2360" maxColSha="96585" drainMin="21095" drainMax="21099" drainMinSha="25156" drainMaxSha="25163" color="EX-purple" />
    <node name="1115" row="1938" minCol="2164" maxCol="21112" minColSha="2369" maxColSha="110463" drainMin="21100" drainMax="21112" drainMinSha="25164" drainMaxSha="25181" color="EX-dark-purple" />
    <node name="387" row="1939" minCol="2165" maxCol="21124" minColSha="2370" maxColSha="110486" drainMin="21113" drainMax="21124" drainMinSha="25182" drainMaxSha="25197" color="EX-dark-red" />
    <node name="1422" row="1940" minCol="2166" maxCol="21137" minColSha="2371" maxColSha="105567" drainMin="21125" drainMax="21137" drainMinSha="25198" drainMaxSha="25212" color="EX-pale-green" />
    <node name="7774" row="1941" minCol="2167" maxCol="21148" minColSha="2372" maxColSha="110519" drainMin="21138" drainMax="21148" drainMinSha="25213" drainMaxSha="25227" color="EX-pale-blue" />
    <node name="4050" row="1942" minCol="2168" maxCol="21160" minColSha="2373" maxColSha="110554" drainMin="21149" drainMax="21160" drainMinSha="25228" drainMaxSha="25241" color="EX-dark-tan" />
    <node name="6074" row="1943" minCol="2169" maxCol="21168" minColSha="2374" maxColSha="110564" drainMin="21161" drainMax="21168" drainMinSha="25242" drainMaxSha="25254" color="EX-pale-blue-magenta" />
    <node name="8610" row="1944" minCol="2170" maxCol="21177" minColSha="2375" maxColSha="103468" drainMin="21169" drainMax="21177" drainMinSha="25255" drainMaxSha="25267" color="EX-pale-yellow orange" />
    <node name="58" row="1945" minCol="2171" maxCol="21184" minColSha="2376" maxColSha="110573" drainMin="21178" drainMax="21184" drainMinSha="25268" drainMaxSha="25278" color="EX-medium-magenta" />
    <node name="9133" row="1946" minCol="2172" maxCol="21190" minColSha="2377" maxColSha="110579" drainMin="21185" drainMax="21190" drainMinSha="25279" drainMaxSha="25287" color="EX-pale-red" />
    <node name="6020" row="1947" minCol="2175" maxCol="21205" minColSha="2382" maxColSha="110589" drainMin="21191" drainMax="21205" drainMinSha="25288" drainMaxSha="25309" color="EX-pale-cyan" />
    <node name="1264" row="1948" minCol="2176" maxCol="21219" minColSha="2383" maxColSha="110612" drainMin="21206" drainMax="21219" drainMinSha="25310" drainMaxSha="25325" color="EX-pale-yellow-green" />
    <node name="5593" row="1949" minCol="2177" maxCol="21230" minColSha="2384" maxColSha="110619" drainMin="21220" drainMax="21230" drainMinSha="25326" drainMaxSha="25340" color="EX-pale-purple" />
    <node name="2299" row="1950" minCol="2178" maxCol="21241" minColSha="2385" maxColSha="106715" drainMin="21231" drainMax="21241" drainMinSha="25341" drainMaxSha="25354" color="EX-pale-magenta" />
    <node name="2810" row="1951" minCol="2179" maxCol="21251" minColSha="2386" maxColSha="110632" drainMin="21242" drainMax="21251" drainMinSha="25355" drainMaxSha="25368" color="EX-pale-red-orange" />
    <node name="6335" row="1952" minCol="2180" maxCol="21262" minColSha="2387" maxColSha="110667" drainMin="21252" drainMax="21262" drainMinSha="25369" drainMaxSha="25382" color="EX-blue" />
    <node name="3283" row="1953" minCol="2181" maxCol="21272" minColSha="2388" maxColSha="110677" drainMin="21263" drainMax="21272" drainMinSha="25383" drainMaxSha="25395" color="EX-orange" />
    <node name="5665" row="1954" minCol="2182" maxCol="21281" minColSha="2389" maxColSha="110711" drainMin="21273" drainMax="21281" drainMinSha="25396" drainMaxSha="25408" color="EX-dark-cyan" />
    <node name="1680" row="1955" minCol="2183" maxCol="21291" minColSha="2390" maxColSha="110715" drainMin="21282" drainMax="21291" drainMinSha="25409" drainMaxSha="25420" color="EX-red" />
    <node name="7749" row="1956" minCol="2184" maxCol="21299" minColSha="2391" maxColSha="110730" drainMin="21292" drainMax="21299" drainMinSha="25421" drainMaxSha="25432" color="EX-dark-orange" />
    <node name="2742" row="1957" minCol="2185" maxCol="21306" minColSha="2392" maxColSha="98934" drainMin="21300" drainMax="21306" drainMinSha="25433" drainMaxSha="25442" color="EX-dark-gray-purple" />
    <node name="4487" row="1958" minCol="2186" maxCol="21315" minColSha="2393" maxColSha="110753" drainMin="21307" drainMax="21315" drainMinSha="25443" drainMaxSha="25452" color="EX-cyan" />
    <node name="9061" row="1959" minCol="2187" maxCol="21323" minColSha="2394" maxColSha="108678" drainMin="21316" drainMax="21323" drainMinSha="25453" drainMaxSha="25461" color="EX-yellow-orange" />
    <node name="585" row="1960" minCol="2190" maxCol="21344" minColSha="2398" maxColSha="110795" drainMin="21324" drainMax="21344" drainMinSha="25462" drainMaxSha="25485" color="EX-pure-blue" />
    <node name="1635" row="1961" minCol="2191" maxCol="21355" minColSha="2399" maxColSha="110818" drainMin="21345" drainMax="21355" drainMinSha="25486" drainMaxSha="25500" color="EX-dark-yellow-green" />
    <node name="5482" row="1962" minCol="2192" maxCol="21368" minColSha="2400" maxColSha="108213" drainMin="21356" drainMax="21368" drainMinSha="25501" drainMaxSha="25515" color="EX-dark-magenta" />
    <node name="15" row="1963" minCol="2193" maxCol="21379" minColSha="2401" maxColSha="110826" drainMin="21369" drainMax="21379" drainMinSha="25516" drainMaxSha="25529" color="EX-dark-green" />
    <node name="2588" row="1964" minCol="2194" maxCol="21387" minColSha="2402" maxColSha="110834" drainMin="21380" drainMax="21387" drainMinSha="25530" drainMaxSha="25543" color="EX-blue-magenta" />
    <node name="6634" row="1965" minCol="2195" maxCol="21399" minColSha="2403" maxColSha="110866" drainMin="21388" drainMax="21399" drainMinSha="25544" drainMaxSha="25557" color="EX-yellow-green" />
    <node name="5745" row="1966" minCol="2196" maxCol="21406" minColSha="2404" maxColSha="100770" drainMin="21400" drainMax="21406" drainMinSha="25558" drainMaxSha="25570" color="EX-magenta" />
    <node name="6122" row="1967" minCol="2197" maxCol="21417" minColSha="2405" maxColSha="110875" drainMin="21407" drainMax="21417" drainMinSha="25571" drainMaxSha="25583" color="EX-green" />
    <node name="4595" row="1968" minCol="2198" maxCol="21427" minColSha="2406" maxColSha="110883" drainMin="21418" drainMax="21427" drainMinSha="25584" drainMaxSha="25595" color="EX-yellow" />
    <node name="9663" row="1969" minCol="2199" maxCol="21435" minColSha="2407" maxColSha="110905" drainMin="21428" drainMax="21435" drainMinSha="25596" drainMaxSha="25607" color="EX-purple" />
    <node name="6476" row="1970" minCol="2200" maxCol="21443" minColSha="2408" maxColSha="110948" drainMin="21436" drainMax="21443" drainMinSha="25608" drainMaxSha="25617" color="EX-dark-purple" />
    <node name="3779" row="1971" minCol="2201" maxCol="21448" minColSha="2409" maxColSha="110960" drainMin="21444" drainMax="21448" drainMinSha="25618" drainMaxSha="25625" color="EX-dark-red" />
    <node name="7241" row="1972" minCol="2202" maxCol="21453" minColSha="2410" maxColSha="102376" drainMin="21449" drainMax="21453" drainMinSha="25626" drainMaxSha="25633" color="EX-pale-green" />
    <node name="1068" row="1973" minCol="2206" maxCol="21465" minColSha="2415" maxColSha="108461" drainMin="21454" drainMax="21465" drainMinSha="25634" drainMaxSha="25652" color="EX-pale-blue" />
    <node name="1244" row="1974" minCol="2207" maxCol="21480" minColSha="2416" maxColSha="110973" drainMin="21466" drainMax="21480" drainMinSha="25653" drainMaxSha="25669" color="EX-dark-tan" />
    <node name="307" row="1975" minCol="2208" maxCol="21490" minColSha="2417" maxColSha="108425" drainMin="21481" drainMax="21490" drainMinSha="25670" drainMaxSha="25685" color="EX-pale-blue-magenta" />
    <node name="5418" row="1976" minCol="2209" maxCol="21502" minColSha="2418" maxColSha="110993" drainMin="21491" drainMax="21502" drainMinSha="25686" drainMaxSha="25701" color="EX-pale-yellow orange" />
    <node name="2547" row="1977" minCol="2210" maxCol="21512" minColSha="2419" maxColSha="111000" drainMin="21503" drainMax="21512" drainMinSha="25702" drainMaxSha="25714" color="EX-medium-magenta" />
    <node name="5773" row="1978" minCol="2211" maxCol="21521" minColSha="2420" maxColSha="110322" drainMin="21513" drainMax="21521" drainMinSha="25715" drainMaxSha="25726" color="EX-pale-red" />
    <node name="1047" row="1979" minCol="2212" maxCol="21529" minColSha="2421" maxColSha="110545" drainMin="21522" drainMax="21529" drainMinSha="25727" drainMaxSha="25737" color="EX-pale-cyan" />
    <node name="2513" row="1980" minCol="2213" maxCol="21539" minColSha="2422" maxColSha="103827" drainMin="21530" drainMax="21539" drainMinSha="25738" drainMaxSha="25748" color="EX-pale-yellow-green" />
    <node name="6018" row="1981" minCol="2214" maxCol="21548" minColSha="2423" maxColSha="111012" drainMin="21540" drainMax="21548" drainMinSha="25749" drainMaxSha="25759" color="EX-pale-purple" />
    <node name="7173" row="1982" minCol="2215" maxCol="21557" minColSha="2424" maxColSha="111027" drainMin="21549" drainMax="21557" drainMinSha="25760" drainMaxSha="25769" color="EX-pale-magenta" />
    <node name="9965" row="1983" minCol="2216" maxCol="21565" minColSha="2425" maxColSha="111035" drainMin="21558" drainMax="21565" drainMinSha="25770" drainMaxSha="25779" color="EX-pale-red-orange" />
    <node name="1673" row="1984" minCol="2217" maxCol="21572" minColSha="2426" maxColSha="111061" drainMin="21566" drainMax="21572" drainMinSha="25780" drainMaxSha="25788" color="EX-blue" />
    <node name="5935" row="1985" minCol="2218" maxCol="21590" minColSha="2429" maxColSha="107039" drainMin="21573" drainMax="21590" drainMinSha="25789" drainMaxSha="25807" color="EX-orange" />
    <node name="812" row="1986" minCol="2219" maxCol="21604" minColSha="2430" maxColSha="111115" drainMin="21591" drainMax="21604" drainMinSha="25808" drainMaxSha="25824" color="EX-dark-cyan" />
    <node name="9183" row="1987" minCol="2220" maxCol="21619" minColSha="2431" maxColSha="111123" drainMin="21605" drainMax="21619" drainMinSha="25825" drainMaxSha="25841" color="EX-red" />
    <node name="9494" row="1988" minCol="2221" maxCol="21633" minColSha="2432" maxColSha="111145" drainMin="21620" drainMax="21633" drainMinSha="25842" drainMaxSha="25858" color="EX-dark-orange" />
    <node name="8028" row="1989" minCol="2222" maxCol="21643" minColSha="2433" maxColSha="106639" drainMin="21634" drainMax="21643" drainMinSha="25859" drainMaxSha="25872" color="EX-dark-gray-purple" />
    <node name="4021" row="1990" minCol="2223" maxCol="21652" minColSha="2434" maxColSha="111166" drainMin="21644" drainMax="21652" drainMinSha="25873" drainMaxSha="25885" color="EX-cyan" />
    <node name="4743" row="1991" minCol="2224" maxCol="21662" minColSha="2435" maxColSha="111173" drainMin="21653" drainMax="21662" drainMinSha="25886" drainMaxSha="25898" color="EX-yellow-orange" />
    <node name="9340" row="1992" minCol="2225" maxCol="21669" minColSha="2436" maxColSha="111196" drainMin="21663" drainMax="21669" drainMinSha="25899" drainMaxSha="25911" color="EX-pure-blue" />
    <node name="5081" row="1993" minCol="2226" maxCol="21678" minColSha="2437" maxColSha="111209" drainMin="21670" drainMax="21678" drainMinSha="25912" drainMaxSha="25923" color="EX-dark-yellow-green" />
    <node name="547" row="1994" minCol="2227" maxCol="21687" minColSha="2438" maxColSha="111217" drainMin="21679" drainMax="21687" drainMinSha="25924" drainMaxSha="25934" color="EX-dark-magenta" />
    <node name="7718" row="1995" minCol="2228" maxCol="21695" minColSha="2439" maxColSha="94286" drainMin="21688" drainMax="21695" drainMinSha="25935" drainMaxSha="25945" color="EX-dark-green" />
    <node name="8233" row="1996" minCol="2229" maxCol="21705" minColSha="2440" maxColSha="111237" drainMin="21696" drainMax="21705" drainMinSha="25946" drainMaxSha="25956" color="EX-blue-magenta" />
    <node name="9625" row="1997" minCol="2230" maxCol="21714" minColSha="2441" maxColSha="111245" drainMin="21706" drainMax="21714" drainMinSha="25957" drainMaxSha="25967" color="EX-yellow-green" />
    <node name="7995" row="1998" minCol="2231" maxCol="21717" minColSha="2442" maxColSha="100812" drainMin="21715" drainMax="21717" drainMinSha="25968" drainMaxSha="25973" color="EX-magenta" />
    <node name="2614" row="1999" minCol="2232" maxCol="21729" minColSha="2444" maxColSha="111263" drainMin="21718" drainMax="21729" drainMinSha="25974" drainMaxSha="25989" color="EX-green" />
    <node name="2681" row="2000" minCol="2233" maxCol="21743" minColSha="2445" maxColSha="111271" drainMin="21730" drainMax="21743" drainMinSha="25990" drainMaxSha="26005" color="EX-yellow" />
    <node name="1551" row="2001" minCol="2234" maxCol="21756" minColSha="2446" maxColSha="111309" drainMin="21744" drainMax="21756" drainMinSha="26006" drainMaxSha="26020" color="EX-purple" />
    <node name="7074" row="2002" minCol="2235" maxCol="21766" minColSha="2447" maxColSha="111316" drainMin="21757" drainMax="21766" drainMinSha="26021" drainMaxSha="26035" color="EX-dark-purple" />
    <node name="5669" row="2003" minCol="2236" maxCol="21778" minColSha="2448" maxColSha="111356" drainMin="21767" drainMax="21778" drainMinSha="26036" drainMaxSha="26049" color="EX-dark-red" />
    <node name="5754" row="2004" minCol="2237" maxCol="21789" minColSha="2449" maxColSha="111383" drainMin="21779" drainMax="21789" drainMinSha="26050" drainMaxSha="26063" color="EX-pale-green" />
    <node name="1990" row="2005" minCol="2238" maxCol="21800" minColSha="2450" maxColSha="111390" drainMin="21790" drainMax="21800" drainMinSha="26064" drainMaxSha="26076" color="EX-pale-blue" />
    <node name="9964" row="2006" minCol="2239" maxCol="21809" minColSha="2451" maxColSha="105541" drainMin="21801" drainMax="21809" drainMinSha="26077" drainMaxSha="26089" color="EX-dark-tan" />
    <node name="7587" row="2007" minCol="2240" maxCol="21820" minColSha="2452" maxColSha="111400" drainMin="21810" drainMax="21820" drainMinSha="26090" drainMaxSha="26101" color="EX-pale-blue-magenta" />
    <node name="8395" row="2008" minCol="2241" maxCol="21827" minColSha="2453" maxColSha="111409" drainMin="21821" drainMax="21827" drainMinSha="26102" drainMaxSha="26112" color="EX-pale-yellow orange" />
    <node name="396" row="2009" minCol="2242" maxCol="21833" minColSha="2454" maxColSha="111419" drainMin="21828" drainMax="21833" drainMinSha="26113" drainMaxSha="26122" color="EX-medium-magenta" />
    <node name="851" row="2010" minCol="2243" maxCol="21840" minColSha="2455" maxColSha="111429" drainMin="21834" drainMax="21840" drainMinSha="26123" drainMaxSha="26131" color="EX-pale-red" />
    <node name="5613" row="2011" minCol="2244" maxCol="21843" minColSha="2456" maxColSha="75853" drainMin="21841" drainMax="21843" drainMinSha="26132" drainMaxSha="26138" color="EX-pale-cyan" />
    <node name="7543" row="2012" minCol="2245" maxCol="21848" minColSha="2457" maxColSha="86137" drainMin="21844" drainMax="21848" drainMinSha="26139" drainMaxSha="26145" color="EX-pale-yellow-green" />
    <node name="4208" row="2013" minCol="2247" maxCol="21863" minColSha="2460" maxColSha="111452" drainMin="21849" drainMax="21863" drainMinSha="26146" drainMaxSha="26164" color="EX-pale-purple" />
    <node name="4479" row="2014" minCol="2248" maxCol="21872" minColSha="2461" maxColSha="109258" drainMin="21864" drainMax="21872" drainMinSha="26165" drainMaxSha="26179" color="EX-pale-magenta" />
    <node name="6399" row="2015" minCol="2249" maxCol="21881" minColSha="2462" maxColSha="111467" drainMin="21873" drainMax="21881" drainMinSha="26180" drainMaxSha="26194" color="EX-pale-red-orange" />
    <node name="1948" row="2016" minCol="2250" maxCol="21893" minColSha="2463" maxColSha="111487" drainMin="21882" drainMax="21893" drainMinSha="26195" drainMaxSha="26208" color="EX-blue" />
    <node name="5765" row="2017" minCol="2251" maxCol="21902" minColSha="2464" maxColSha="106603" drainMin="21894" drainMax="21902" drainMinSha="26209" drainMaxSha="26222" color="EX-orange" />
    <node name="3577" row="2018" minCol="2252" maxCol="21910" minColSha="2465" maxColSha="101272" drainMin="21903" drainMax="21910" drainMinSha="26223" drainMaxSha="26235" color="EX-dark-cyan" />
    <node name="7994" row="2019" minCol="2253" maxCol="21919" minColSha="2466" maxColSha="111495" drainMin="21911" drainMax="21919" drainMinSha="26236" drainMaxSha="26248" color="EX-red" />
    <node name="8414" row="2020" minCol="2254" maxCol="21928" minColSha="2467" maxColSha="110848" drainMin="21920" drainMax="21928" drainMinSha="26249" drainMaxSha="26260" color="EX-dark-orange" />
    <node name="8242" row="2021" minCol="2255" maxCol="21938" minColSha="2468" maxColSha="111509" drainMin="21929" drainMax="21938" drainMinSha="26261" drainMaxSha="26271" color="EX-dark-gray-purple" />
    <node name="8824" row="2022" minCol="2256" maxCol="21946" minColSha="2469" maxColSha="104116" drainMin="21939" drainMax="21946" drainMinSha="26272" drainMaxSha="26282" color="EX-cyan" />
    <node name="5478" row="2023" minCol="2257" maxCol="21952" minColSha="2470" maxColSha="110262" drainMin="21947" drainMax="21952" drainMinSha="26283" drainMaxSha="26291" color="EX-yellow-orange" />
    <node name="571" row="2024" minCol="2258" maxCol="21954" minColSha="2471" maxColSha="107309" drainMin="21953" drainMax="21954" drainMinSha="26292" drainMaxSha="26296" color="EX-pure-blue" />
    <node name="1934" row="2025" minCol="2260" maxCol="21969" minColSha="2474" maxColSha="99160" drainMin="21955" drainMax="21969" drainMinSha="26297" drainMaxSha="26314" color="EX-dark-yellow-green" />
    <node name="6979" row="2026" minCol="2261" maxCol="21976" minColSha="2475" maxColSha="103586" drainMin="21970" drainMax="21976" drainMinSha="26315" drainMaxSha="26332" color="EX-dark-magenta" />
    <node name="8113" row="2027" minCol="2262" maxCol="21989" minColSha="2476" maxColSha="111526" drainMin="21977" drainMax="21989" drainMinSha="26333" drainMaxSha="26349" color="EX-dark-green" />
    <node name="3293" row="2028" minCol="2263" maxCol="21999" minColSha="2477" maxColSha="111559" drainMin="21990" drainMax="21999" drainMinSha="26350" drainMaxSha="26363" color="EX-blue-magenta" />
    <node name="8575" row="2029" minCol="2264" maxCol="22007" minColSha="2478" maxColSha="111566" drainMin="22000" drainMax="22007" drainMinSha="26364" drainMaxSha="26377" color="EX-yellow-green" />
    <node name="5881" row="2030" minCol="2265" maxCol="22016" minColSha="2479" maxColSha="111572" drainMin="22008" drainMax="22016" drainMinSha="26378" drainMaxSha="26390" color="EX-magenta" />
    <node name="675" row="2031" minCol="2266" maxCol="22028" minColSha="2480" maxColSha="111585" drainMin="22017" drainMax="22028" drainMinSha="26391" drainMaxSha="26403" color="EX-green" />
    <node name="5172" row="2032" minCol="2267" maxCol="22036" minColSha="2481" maxColSha="111620" drainMin="22029" drainMax="22036" drainMinSha="26404" drainMaxSha="26415" color="EX-yellow" />
    <node name="6042" row="2033" minCol="2268" maxCol="22044" minColSha="2482" maxColSha="111627" drainMin="22037" drainMax="22044" drainMinSha="26416" drainMaxSha="26427" color="EX-purple" />
    <node name="2132" row="2034" minCol="2269" maxCol="22054" minColSha="2483" maxColSha="111653" drainMin="22045" drainMax="22054" drainMinSha="26428" drainMaxSha="26438" color="EX-dark-purple" />
    <node name="6671" row="2035" minCol="2270" maxCol="22061" minColSha="2484" maxColSha="109820" drainMin="22055" drainMax="22061" drainMinSha="26439" drainMaxSha="26448" color="EX-dark-red" />
    <node name="9975" row="2036" minCol="2271" maxCol="22069" minColSha="2485" maxColSha="111664" drainMin="22062" drainMax="22069" drainMinSha="26449" drainMaxSha="26457" color="EX-pale-green" />
    <node name="7661" row="2037" minCol="2274" maxCol="22083" minColSha="2489" maxColSha="99259" drainMin="22070" drainMax="22083" drainMinSha="26458" drainMaxSha="26476" color="EX-pale-blue" />
    <node name="9176" row="2038" minCol="2275" maxCol="22096" minColSha="2490" maxColSha="111694" drainMin="22084" drainMax="22096" drainMinSha="26477" drainMaxSha="26492" color="EX-dark-tan" />
    <node name="4150" row="2039" minCol="2276" maxCol="22106" minColSha="2491" maxColSha="109758" drainMin="22097" drainMax="22106" drainMinSha="26493" drainMaxSha="26506" color="EX-pale-blue-magenta" />
    <node name="9037" row="2040" minCol="2277" maxCol="22116" minColSha="2492" maxColSha="111704" drainMin="22107" drainMax="22116" drainMinSha="26507" drainMaxSha="26519" color="EX-pale-yellow orange" />
    <node name="9397" row="2041" minCol="2278" maxCol="22126" minColSha="2493" maxColSha="98221" drainMin="22117" drainMax="22126" drainMinSha="26520" drainMaxSha="26532" color="EX-medium-magenta" />
    <node name="1964" row="2042" minCol="2279" maxCol="22133" minColSha="2494" maxColSha="107329" drainMin="22127" drainMax="22133" drainMinSha="26533" drainMaxSha="26542" color="EX-pale-red" />
    <node name="2280" row="2043" minCol="2280" maxCol="22140" minColSha="2495" maxColSha="68509" drainMin="22134" drainMax="22140" drainMinSha="26543" drainMaxSha="26552" color="EX-pale-cyan" />
    <node name="9719" row="2044" minCol="2281" maxCol="22145" minColSha="2496" maxColSha="78613" drainMin="22141" drainMax="22145" drainMinSha="26553" drainMaxSha="26561" color="EX-pale-yellow-green" />
    <node name="146" row="2045" minCol="2282" maxCol="22151" minColSha="2497" maxColSha="111720" drainMin="22146" drainMax="22151" drainMinSha="26562" drainMaxSha="26569" color="EX-pale-purple" />
    <node name="3882" row="2046" minCol="2283" maxCol="22156" minColSha="2498" maxColSha="111727" drainMin="22152" drainMax="22156" drainMinSha="26570" drainMaxSha="26577" color="EX-pale-magenta" />
    <node name="2294" row="2047" minCol="2284" maxCol="22166" minColSha="2500" maxColSha="111741" drainMin="22157" drainMax="22166" drainMinSha="26578" drainMaxSha="26592" color="EX-pale-red-orange" />
    <node name="2711" row="2048" minCol="2285" maxCol="22175" minColSha="2501" maxColSha="111749" drainMin="22167" drainMax="22175" drainMinSha="26593" drainMaxSha="26607" color="EX-blue" />
    <node name="4288" row="2049" minCol="2286" maxCol="22189" minColSha="2502" maxColSha="111761" drainMin="22176" drainMax="22189" drainMinSha="26608" drainMaxSha="26622" color="EX-orange" />
    <node name="5080" row="2050" minCol="2287" maxCol="22197" minColSha="2503" maxColSha="111774" drainMin="22190" drainMax="22197" drainMinSha="26623" drainMaxSha="26636" color="EX-dark-cyan" />
    <node name="4797" row="2051" minCol="2288" maxCol="22207" minColSha="2504" maxColSha="111811" drainMin="22198" drainMax="22207" drainMinSha="26637" drainMaxSha="26649" color="EX-red" />
    <node name="6124" row="2052" minCol="2289" maxCol="22218" minColSha="2505" maxColSha="111828" drainMin="22208" drainMax="22218" drainMinSha="26650" drainMaxSha="26661" color="EX-dark-orange" />
    <node name="8432" row="2053" minCol="2290" maxCol="22226" minColSha="2506" maxColSha="111848" drainMin="22219" drainMax="22226" drainMinSha="26662" drainMaxSha="26673" color="EX-dark-gray-purple" />
    <node name="8204" row="2054" minCol="2291" maxCol="22235" minColSha="2507" maxColSha="100688" drainMin="22227" drainMax="22235" drainMinSha="26674" drainMaxSha="26684" color="EX-cyan" />
[truncated: 19,646,010 more chars]
