# Supplementary material for: Combing the hairball with BioFabric: a new approach for visualization of large networks
Source: BMC Bioinformatics. 2012 Oct 27;13:275. doi: 10.1186/1471-2105-13-275 (PMC3574047; doi:10.1186/1471-2105-13-275)
Supplement: Additional file 4 — File Format: ZIP archive containing the version 1.0.0 BioFabric.exe executable for Windows computers. Title of Data: BioFabric Windows Executable. Description of Data: This contains the BioFabric application bundled for Windows, configured with a maximum Java heap space of 1 GB. As this is version 1.0.0, it is preferable to download the latest version of BioFabric from the project web site. [file 1471-2105-13-275-S4.zip]

Archive with 6 entries (6 files):
- Licenses/LICENSE.txt
- Licenses/LICENSE-README.txt
- Licenses/launch4j-LICENSE.txt
- Licenses/LICENSE-SUN.txt
- README-INSTALL.txt
- BioFabric.exe
