# Supplementary material for: Combing the hairball with BioFabric: a new approach for visualization of large networks
Source: BMC Bioinformatics. 2012 Oct 27;13:275. doi: 10.1186/1471-2105-13-275 (PMC3574047; doi:10.1186/1471-2105-13-275)
Supplement: Additional file 6 — File Format: Gzipped tar file containing packages of Java source code, image, and property files. Title of Data: Version 1.0.0 BioFabric Source Code. Description of Data: This file contains the source code needed to build BioFabric. If Gaggle support is not needed, it can be compiled with Java 1.4. [file 1471-2105-13-275-S6.gz]

Archive with 129 entries (129 files):
- LICENSE-SUN
- LICENSE
- org/systemsbiology/biotapestry/util/ComboBoxEditorTracker.java
- org/systemsbiology/biotapestry/util/TextEditorTracker.java
- org/systemsbiology/biotapestry/util/ChoiceContent.java
- org/systemsbiology/biotapestry/util/TrackingUnit.java
- org/systemsbiology/biotapestry/util/UndoSupport.java
- org/systemsbiology/biotapestry/util/ResourceManager.java
- org/systemsbiology/biotapestry/util/FixedJButton.java
- org/systemsbiology/biotapestry/util/FileExtensionFilters.java
- org/systemsbiology/biotapestry/util/ObjChoiceContent.java
- org/systemsbiology/biotapestry/util/UiUtil.java
- org/systemsbiology/biotapestry/util/TextEditor.java
- org/systemsbiology/biotapestry/util/AttributeExtractor.java
- org/systemsbiology/biotapestry/util/BackgroundWorkerClient.java
- org/systemsbiology/biotapestry/util/DataUtil.java
- org/systemsbiology/biotapestry/util/ColorLabel.java
- org/systemsbiology/biotapestry/util/IntegerEditor.java
- org/systemsbiology/biotapestry/util/GoodnessChart.java
- org/systemsbiology/biotapestry/util/CharacterEntityMapper.java
- org/systemsbiology/biotapestry/util/AsynchExitRequestException.java
- org/systemsbiology/biotapestry/util/UniqueLabeller.java
- org/systemsbiology/biotapestry/util/FactoryUtilWhiteboard.java
- org/systemsbiology/biotapestry/util/ComboFinishedTracker.java
- org/systemsbiology/biotapestry/util/AffineCombination.java
- org/systemsbiology/biotapestry/util/EnumCell.java
- org/systemsbiology/biotapestry/util/ComboBoxEditor.java
- org/systemsbiology/biotapestry/util/BackgroundWorkerControlManager.java
- org/systemsbiology/biotapestry/util/EditableComboBoxEditor.java
- org/systemsbiology/biotapestry/util/ProtoDouble.java
- org/systemsbiology/biotapestry/util/TaggedSet.java
- org/systemsbiology/biotapestry/util/FixedJComboBox.java
- org/systemsbiology/biotapestry/util/InvalidInputException.java
- org/systemsbiology/biotapestry/util/BTProgressMonitor.java
- org/systemsbiology/biotapestry/util/ColorListRenderer.java
- org/systemsbiology/biotapestry/util/DoubMinMax.java
- org/systemsbiology/biotapestry/util/DoubleEditor.java
- org/systemsbiology/biotapestry/util/Indenter.java
- org/systemsbiology/biotapestry/util/ExceptionHandler.java
- org/systemsbiology/biotapestry/util/Vector2D.java
- org/systemsbiology/biotapestry/util/ProtoInteger.java
- org/systemsbiology/biotapestry/util/NumberEditor.java
- org/systemsbiology/biotapestry/util/EditableComboBoxEditorTracker.java
- org/systemsbiology/biotapestry/util/TextFinishedTracker.java
- org/systemsbiology/biotapestry/util/BackgroundWorkerOwner.java
- org/systemsbiology/biotapestry/util/BackgroundWorker.java
- org/systemsbiology/biotapestry/util/NumberEditorTracker.java
- org/systemsbiology/biotapestry/util/MinMax.java
- org/systemsbiology/biotapestry/biofabric/BufBuildDrawer.java
- org/systemsbiology/biotapestry/biofabric/FabricMagnifier.java
- org/systemsbiology/biotapestry/biofabric/FabricGooseManager.java
- org/systemsbiology/biotapestry/biofabric/ReorderLayoutParamsDialog.java
- org/systemsbiology/biotapestry/biofabric/FabricSIFLoader.java
- org/systemsbiology/biotapestry/biofabric/InboundGaggleOp.java
- org/systemsbiology/biotapestry/biofabric/CompareNodesSetupDialog.java
- org/systemsbiology/biotapestry/biofabric/BioFabricPanel.java
- org/systemsbiology/biotapestry/biofabric/FabricDisplayOptionsDialog.java
- org/systemsbiology/biotapestry/biofabric/FabricCommands.java
- org/systemsbiology/biotapestry/biofabric/FabricGooseInterface.java
- org/systemsbiology/biotapestry/biofabric/BioFabricApplication.java
- org/systemsbiology/biotapestry/biofabric/ClusteredLayoutParamsDialog.java
- org/systemsbiology/biotapestry/biofabric/InboundSelectionOp.java
- org/systemsbiology/biotapestry/biofabric/FabricGoose.java
- org/systemsbiology/biotapestry/biofabric/InboundConnectionOp.java
- org/systemsbiology/biotapestry/biofabric/InboundNetworkOp.java
- org/systemsbiology/biotapestry/biofabric/LinkGroupingSetupDialog.java
- org/systemsbiology/biotapestry/biofabric/ImageCache.java
- org/systemsbiology/biotapestry/biofabric/BioFabricNavAndControl.java
- org/systemsbiology/biotapestry/biofabric/SelectionSupport.java
- org/systemsbiology/biotapestry/biofabric/FabricLocation.java
- org/systemsbiology/biotapestry/biofabric/AttributeLoader.java
- org/systemsbiology/biotapestry/biofabric/DeadFabricGoose.java
- org/systemsbiology/biotapestry/biofabric/BioFabric.properties
- org/systemsbiology/biotapestry/biofabric/FabricLink.java
- org/systemsbiology/biotapestry/biofabric/BufferBuilder.java
- org/systemsbiology/biotapestry/biofabric/PopupMenuControl.java
- org/systemsbiology/biotapestry/biofabric/BioFabricNetwork.java
- org/systemsbiology/biotapestry/biofabric/BrowserLauncher.java
- org/systemsbiology/biotapestry/biofabric/BioFabricOverview.java
- org/systemsbiology/biotapestry/biofabric/FabricDisplayOptions.java
- org/systemsbiology/biotapestry/biofabric/FabricNavTool.java
- org/systemsbiology/biotapestry/biofabric/ClusteredLayout.java
- org/systemsbiology/biotapestry/biofabric/FabricColorGenerator.java
- org/systemsbiology/biotapestry/biofabric/UpdateJavaDialog.java
- org/systemsbiology/biotapestry/biofabric/FabricFactory.java
- org/systemsbiology/biotapestry/biofabric/RelationDirectionDialog.java
- org/systemsbiology/biotapestry/biofabric/PaintCache.java
- org/systemsbiology/biotapestry/biofabric/FabricMagnifyingTool.java
- org/systemsbiology/biotapestry/biofabric/BioFabricWindow.java
- org/systemsbiology/biotapestry/biofabric/FabricSearchDialog.java
- org/systemsbiology/biotapestry/biofabric/FabricDisplayOptionsManager.java
- org/systemsbiology/biotapestry/cmd/BTUndoCmd.java
- org/systemsbiology/biotapestry/cmd/ZoomChangeTracker.java
- org/systemsbiology/biotapestry/cmd/ZoomTarget.java
- org/systemsbiology/biotapestry/cmd/CompoundPostEventCmd2.java
- org/systemsbiology/biotapestry/cmd/ZoomCommandSupport.java
- org/systemsbiology/biotapestry/cmd/CompoundPreEventCmd.java
- org/systemsbiology/biotapestry/analysis/Link.java
- org/systemsbiology/biotapestry/ui/BasicZoomTargetSupport.java
- org/systemsbiology/biotapestry/ui/dialogs/ExportSettingsDialog.java
- org/systemsbiology/biotapestry/ui/dialogs/utils/DialogSupport.java
- org/systemsbiology/biotapestry/ui/dialogs/utils/EditableTable.java
- org/systemsbiology/biotapestry/ui/dialogs/utils/BTStashResultsDialog.java
- org/systemsbiology/biotapestry/ui/dialogs/ExportSettingsPublishDialog.java
- org/systemsbiology/biotapestry/ui/dialogs/ExceptionDialog.java
- org/systemsbiology/biotapestry/ui/ImageExporter.java
- org/systemsbiology/biotapestry/ui/CursorManager.java
- org/systemsbiology/biotapestry/ui/ZoomPresentation.java
- org/systemsbiology/biotapestry/ui/NamedColor.java
- org/systemsbiology/biotapestry/parser/GlueStick.java
- org/systemsbiology/biotapestry/parser/SUParser.java
- org/systemsbiology/biotapestry/parser/ParserClient.java
- org/systemsbiology/biotapestry/parser/AbstractFactoryClient.java
- org/systemsbiology/biotapestry/db/SimpleWorkspaceSource.java
- org/systemsbiology/biotapestry/db/GlobalChange.java
- org/systemsbiology/biotapestry/db/Workspace.java
- org/systemsbiology/biotapestry/db/ColorGenerator.java
- org/systemsbiology/biotapestry/event/GeneralChangeEvent.java
- org/systemsbiology/biotapestry/event/OverlayDisplayChangeListener.java
- org/systemsbiology/biotapestry/event/GeneralChangeListener.java
- org/systemsbiology/biotapestry/event/LayoutChangeEvent.java
- org/systemsbiology/biotapestry/event/EventManager.java
- org/systemsbiology/biotapestry/event/ModelChangeListener.java
- org/systemsbiology/biotapestry/event/ModelChangeEvent.java
- org/systemsbiology/biotapestry/event/ChangeEvent.java
- org/systemsbiology/biotapestry/event/LayoutChangeListener.java
- org/systemsbiology/biotapestry/event/SelectionChangeEvent.java
- org/systemsbiology/biotapestry/event/SelectionChangeListener.java
- org/systemsbiology/biotapestry/event/OverlayDisplayChangeEvent.java
