# Supplementary material for: Combing the hairball with BioFabric: a new approach for visualization of large networks
Source: BMC Bioinformatics. 2012 Oct 27;13:275. doi: 10.1186/1471-2105-13-275 (PMC3574047; doi:10.1186/1471-2105-13-275)
Supplement: Additional file 6 — File Format: Gzipped tar file containing packages of Java source code, image, and property files. Title of Data: Version 1.0.0 BioFabric Source Code. Description of Data: This file contains the source code needed to build BioFabric. If Gaggle support is not needed, it can be compiled with Java 1.4. [file 1471-2105-13-275-S6.gz › org/systemsbiology/biotapestry/util/BackgroundWorkerOwner.java]

/*
**    Copyright (C) 2003-2007 Institute for Systems Biology 
**                            Seattle, Washington, USA. 
**
**    This library is free software; you can redistribute it and/or
**    modify it under the terms of the GNU Lesser General Public
**    License as published by the Free Software Foundation; either
**    version 2.1 of the License, or (at your option) any later version.
**
**    This library is distributed in the hope that it will be useful,
**    but WITHOUT ANY WARRANTY; without even the implied warranty of
**    MERCHANTABILITY or FITNESS FOR A PARTICULAR PURPOSE.  See the GNU
**    Lesser General Public License for more details.
**
**    You should have received a copy of the GNU Lesser General Public
**    License along with this library; if not, write to the Free Software
**    Foundation, Inc., 59 Temple Place, Suite 330, Boston, MA  02111-1307  USA
*/

package org.systemsbiology.biotapestry.util;


/****************************************************************************
**
** Class implemented by owners of Background workers
*/

public interface BackgroundWorkerOwner { 

  /****************************************************************************
  **
  ** We get a change to process a background thread exception before it
  ** gets popped up in a window.  If we return true, the exception will
  ** not get displayed.
  */  
  
  public boolean handleRemoteException(Exception remoteEx);
  
  /****************************************************************************
  **
  ** Things to do if we get cancelled
  */  
  
  public void handleCancellation();  
  
  /****************************************************************************
  **
  ** These are the routines to be executed, on the UI thread, after the 
  ** background is done, but before the UI controls are enabled and
  ** the new model is painted (e.g. zoom to worksheet center).
  */
  
  public void cleanUpPreEnable(Object result);
  
  /****************************************************************************
  **
  ** These are the routines to be executed, on the UI thread, after the 
  ** background is done, and after the UI has been repainted (e.g. warning
  ** dialogs).
  */
  
  public void cleanUpPostRepaint(Object result);   
} 
