# Supplementary material for: Combing the hairball with BioFabric: a new approach for visualization of large networks
Source: BMC Bioinformatics. 2012 Oct 27;13:275. doi: 10.1186/1471-2105-13-275 (PMC3574047; doi:10.1186/1471-2105-13-275)
Supplement: Additional file 6 — File Format: Gzipped tar file containing packages of Java source code, image, and property files. Title of Data: Version 1.0.0 BioFabric Source Code. Description of Data: This file contains the source code needed to build BioFabric. If Gaggle support is not needed, it can be compiled with Java 1.4. [file 1471-2105-13-275-S6.gz › org/systemsbiology/biotapestry/util/BackgroundWorker.java]

/*
**    Copyright (C) 2003-2009 Institute for Systems Biology 
**                            Seattle, Washington, USA. 
**
**    This library is free software; you can redistribute it and/or
**    modify it under the terms of the GNU Lesser General Public
**    License as published by the Free Software Foundation; either
**    version 2.1 of the License, or (at your option) any later version.
**
**    This library is distributed in the hope that it will be useful,
**    but WITHOUT ANY WARRANTY; without even the implied warranty of
**    MERCHANTABILITY or FITNESS FOR A PARTICULAR PURPOSE.  See the GNU
**    Lesser General Public License for more details.
**
**    You should have received a copy of the GNU Lesser General Public
**    License along with this library; if not, write to the Free Software
**    Foundation, Inc., 59 Temple Place, Suite 330, Boston, MA  02111-1307  USA
*/


package org.systemsbiology.biotapestry.util;

import java.awt.event.ActionEvent;
import java.awt.event.ActionListener;
import java.util.SortedMap;
import java.util.TreeMap;
import javax.swing.SwingUtilities;
import javax.swing.Timer;

/****************************************************************************
**
** Class to support running background threads
*/

public abstract class BackgroundWorker implements Runnable, BTProgressMonitor {

  protected Object myResult_;
  protected Object earlyResult_;  
  protected Exception caughtException_;
  protected OutOfMemoryError memError_;  
  protected int total_;
  protected int done_;
  protected boolean cancelRequested_;
  protected BackgroundWorkerClient client_;
  protected Timer checkCancelTimer_;
  protected boolean isForeground_;

  public BackgroundWorker(Object earlyResult) {
    this(earlyResult, false);
  }
  
  public BackgroundWorker(Object earlyResult, boolean isForeground) {
    earlyResult_ = earlyResult;
    myResult_ = earlyResult;    
    caughtException_ = null;
    memError_ = null;
    cancelRequested_ = false;
    isForeground_ = isForeground;
  }
   
  public void setClient(BackgroundWorkerClient client) {
    client_ = client;
    return;
  }
  
  public void run() {
    if (isForeground_) {
      runForeground();
    } else {
      runBackground();
    }
    return;
  }
  
  public void runBackground() {
    try {
      try {
        int delay = 1000;
        checkCancelTimer_ = new Timer(delay, new ActionListener() {
          public void actionPerformed(ActionEvent evt) {
            cancelRequested_ = !client_.keepGoing();
          }
        });
        checkCancelTimer_.start();
        myResult_ = runCore();
        // Added 1/29/09 : Without this, don't we just keep running?
        checkCancelTimer_.stop();
      } catch (AsynchExitRequestException ex) {
        checkCancelTimer_.stop();
        SwingUtilities.invokeLater(new Runnable() {
          public void run() {
            client_.workCancelled();
          }
        });
        return;
      }
      if (caughtException_ == null) {
        updateProgress(total_);
        postRunCore();
      } else {
        myResult_ = earlyResult_;
      }
    } catch (Exception ex) {
      checkCancelTimer_.stop();
      caughtException_ = ex;
    } catch (OutOfMemoryError oom) {
      checkCancelTimer_.stop();
      memError_ = oom;      
    }

    SwingUtilities.invokeLater(new Runnable() {
      public void run() {
        client_.finishedWork(myResult_, caughtException_, memError_);
      }
    });

    return;
  }
  
  public void runForeground() {
    try {
      try {
        myResult_ = runCore();
      } catch (AsynchExitRequestException ex) {
        throw new IllegalStateException();  // Should not happen
      }
      if (caughtException_ == null) {
        postRunCore();
      } else {
        myResult_ = earlyResult_;
      }
    } catch (Exception ex) {
      caughtException_ = ex;
    } catch (OutOfMemoryError oom) {
      memError_ = oom;      
    }

    client_.finishedWork(myResult_, caughtException_, memError_);
    return;
  }  
  
  /****************************************************************************
  **
  ** This routine is where all the work gets done.  It is overridden by
  ** child classes.  All work occurs on a background thread (unless this is explictly a foregound worker).
  */   
   
  public abstract Object runCore() throws AsynchExitRequestException;

  /****************************************************************************
  **
  ** This work occurs on the background thread AFTER we have sent off 
  ** the final update progress report to the UI thread, but before
  ** we report on the UI thread that we are finished (unless this is explictly a foregound worker).
  */  
    
  public abstract Object postRunCore(); 
  
  /****************************************************************************
  **
  ** If the run core catches an exception, we store it here (so run core
  ** does not have to declare all sorts of throws).
  */  
    
  protected void stashException(Exception ex) {
    caughtException_ = ex;
    return;    
  }   
  
  public void setTotal(int total) {
    total_ = total;
    return;
  }

  public int getTotal() {
    return (total_);
  }  

  public int getProgress() {
    return (done_);
  }
  
  public boolean keepGoing() {
    return (!cancelRequested_);
  }      

  public boolean updateRankings(SortedMap rankings) {
    RankProgresso prog = new RankProgresso(rankings);
    SwingUtilities.invokeLater(prog);
    return (!cancelRequested_);
  }   
  
  public boolean updateProgress(int done) {
    done_ = done;
    int percent = (int)(((double)done / (double)total_) * 100.0);
    Progresso prog = new Progresso(percent);
    SwingUtilities.invokeLater(prog);
    return (!cancelRequested_);
  }    
  
  private class Progresso implements Runnable {
    int percent_;      
    Progresso(int percent) {
      percent_ = percent;
    }      
    public void run() {
      cancelRequested_ = !client_.updateProgress(percent_);
    }
  }
  
  private class RankProgresso implements Runnable {
    TreeMap ranks_;      
    RankProgresso(SortedMap ranks) {
      ranks_ = new TreeMap(ranks);
    }      
    public void run() {
      cancelRequested_ = !client_.updateRankings(ranks_);
    }
  }
} 
