# Supplementary material for: Combing the hairball with BioFabric: a new approach for visualization of large networks
Source: BMC Bioinformatics. 2012 Oct 27;13:275. doi: 10.1186/1471-2105-13-275 (PMC3574047; doi:10.1186/1471-2105-13-275)
Supplement: Additional file 6 — File Format: Gzipped tar file containing packages of Java source code, image, and property files. Title of Data: Version 1.0.0 BioFabric Source Code. Description of Data: This file contains the source code needed to build BioFabric. If Gaggle support is not needed, it can be compiled with Java 1.4. [file 1471-2105-13-275-S6.gz › org/systemsbiology/biotapestry/biofabric/BioFabricPanel.java]

/*
**    Copyright (C) 2003-2012 Institute for Systems Biology 
**                            Seattle, Washington, USA. 
**
**    This library is free software; you can redistribute it and/or
**    modify it under the terms of the GNU Lesser General Public
**    License as published by the Free Software Foundation; either
**    version 2.1 of the License, or (at your option) any later version.
**
**    This library is distributed in the hope that it will be useful,
**    but WITHOUT ANY WARRANTY; without even the implied warranty of
**    MERCHANTABILITY or FITNESS FOR A PARTICULAR PURPOSE.  See the GNU
**    Lesser General Public License for more details.
**
**    You should have received a copy of the GNU Lesser General Public
**    License along with this library; if not, write to the Free Software
**    Foundation, Inc., 59 Temple Place, Suite 330, Boston, MA  02111-1307  USA
*/

package org.systemsbiology.biotapestry.biofabric;

import java.awt.AlphaComposite;
import java.awt.BasicStroke;
import java.awt.Color;
import java.awt.Dimension;
import java.awt.Graphics;
import java.awt.Graphics2D;
import java.awt.Point;
import java.awt.Rectangle;
import java.awt.RenderingHints;
import java.awt.event.MouseAdapter;
import java.awt.event.MouseEvent;
import java.awt.event.MouseMotionAdapter;
import java.awt.geom.AffineTransform;
import java.awt.geom.Point2D;
import java.awt.geom.Rectangle2D;
import java.awt.image.BufferedImage;
import java.awt.print.PageFormat;
import java.awt.print.Printable;
import java.io.File;
import java.util.ArrayList;
import java.io.IOException;
import java.io.OutputStream;
import java.util.HashMap;
import java.util.HashSet;
import java.util.Iterator;
import java.util.List;
import java.util.Map;
import java.util.Set;
import java.util.SortedSet;
import java.util.TreeMap;
import java.util.TreeSet;
import javax.swing.JPanel;
import javax.swing.JScrollBar;
import javax.swing.JScrollPane;
import javax.swing.JViewport;


import org.systemsbiology.biotapestry.cmd.ZoomCommandSupport;
import org.systemsbiology.biotapestry.cmd.ZoomTarget;
import org.systemsbiology.biotapestry.db.Workspace;
import org.systemsbiology.biotapestry.ui.BasicZoomTargetSupport;
import org.systemsbiology.biotapestry.util.ExceptionHandler;
import org.systemsbiology.biotapestry.util.UndoSupport;
import org.systemsbiology.biotapestry.db.SimpleWorkspaceSource;
import org.systemsbiology.biotapestry.event.EventManager;
import org.systemsbiology.biotapestry.event.SelectionChangeEvent;
import org.systemsbiology.biotapestry.ui.CursorManager;
import org.systemsbiology.biotapestry.ui.ImageExporter;
import org.systemsbiology.biotapestry.ui.ZoomPresentation;
import org.systemsbiology.biotapestry.util.MinMax;
import org.systemsbiology.biotapestry.util.TaggedSet;
import org.systemsbiology.biotapestry.util.UiUtil;

/****************************************************************************
**
** This is the display panel
*/

public class BioFabricPanel extends JPanel implements ZoomTarget, ZoomPresentation, Printable,
                                                      BufBuildDrawer, BufferBuilder.BufferBuilderClient {
  
  ////////////////////////////////////////////////////////////////////////////
  //
  // PRIVATE CONSTANTS
  //
  //////////////////////////////////////////////////////////////////////////// 

  public static final int PAD_SIZE_ = 200;
  
  ////////////////////////////////////////////////////////////////////////////
  //
  // PUBLIC CONSTANTS
  //
  //////////////////////////////////////////////////////////////////////////// 
  
  public static final int GRID_SIZE = 18;
  public static final int GRID_SIZE_SQ = GRID_SIZE * GRID_SIZE;
  
  ////////////////////////////////////////////////////////////////////////////
  //
  // PRIVATE INSTANCE MEMBERS
  //
  ////////////////////////////////////////////////////////////////////////////
   
  private JScrollPane jsp_;

  
  //
  // Note on zoom implementation.  This one class is serving
  // as both the myGenomePre_ AND the sup_ classes!  Thus
  // you will have separate calls doing much the same thing!
  //
  
  private BasicZoomTargetSupport zoomer_;
  private ZoomCommandSupport zcs_; 
  
  private int zoomIndex_;
  private TreeMap zoomMap_;
  private int numZoom_;
  
  private Point lastPress_;  
  private Point lastView_;          
  private Point lastAbs_;
  private boolean collectingZoomMode_;
  private boolean collectingTourStart_;
  private boolean tourStartSelectionOnly_;
  private Point firstZoomPoint_;
  
  private boolean isAMac_;
  private boolean lastShifted_;
  private boolean lastCtrl_;
  
  private BioFabricPanel myMini_;
  
  private HashSet currLinkSelections_; 
  private HashSet currNodeSelections_; 
  private HashSet currColSelections_;
  private ArrayList targetList_;
  private ArrayList linkList_;
  
  private BufferBuilder bufferBuilder_;
  
  private ArrayList rects_;
  private int currSel_;
  private FabricLocation myLocation_;
  private Rectangle worldRect_;
  private Dimension screenDim_;
  private Dimension worldDim_;
  private ZoomerSource zoomSrc_;
  
  private PaintCache.FloaterSet floaterSet_;
  private Point selFocus_;
  private Point tourFocus_;
  
  private BioFabricNetwork bfn_;
  private PaintCache painter_;
  private PaintCache selectionPainter_;
  private BioFabricApplication bfa_;
  private boolean isForMain_;
  private FabricColorGenerator colGen_;
  private FabricMagnifyingTool fmt_;
  private FabricNavTool fnt_;
  private BioFabricOverview bfo_;

  private BufferedImage bim_;
  private boolean doBuildSelect_;
  private CursorManager cursorMgr_;
  private BioFabricWindow bfw_;
  private Map nodeNameLocations_;
  private Map drainNameLocations_;
  private PopupMenuControl popCtrl_;
  
  ////////////////////////////////////////////////////////////////////////////
  //
  // PUBLIC CONSTRUCTORS
  //
  ////////////////////////////////////////////////////////////////////////////

  /***************************************************************************
  **
  ** Constructor
  */

  public BioFabricPanel(FabricColorGenerator colGen, BioFabricApplication bfa, 
                        FabricMagnifyingTool fmt, BioFabricOverview bfo, FabricNavTool fnt, 
                        boolean isForMain, BioFabricWindow bfw) {
    bfa_ = bfa;
    fmt_ = fmt;
    fnt_ = fnt;
    bfo_ = bfo;
    bfw_ = bfw;
    colGen_ = colGen;
    zoomSrc_ = new ZoomerSource();
    zoomer_ = new BasicZoomTargetSupport(this, this, zoomSrc_);
    FabricCommands fc = FabricCommands.getCmds((isForMain) ? "mainWindow" : "selectionWindow");
    zcs_ = new ZoomCommandSupport(fc);
    isAMac_ = fc.isAMac();
    painter_ = new PaintCache(colGen);
    selectionPainter_ = new PaintCache(colGen);
    fmt_.setPainters(painter_, selectionPainter_);
    zoomMap_ = new TreeMap();
    numZoom_ = 0;
    addMouseListener(new MouseHandler());
    addMouseMotionListener(new MouseMotionHandler());
    currLinkSelections_ = new HashSet();
    currNodeSelections_ = new HashSet();
    currColSelections_ = new HashSet();
    targetList_ = new ArrayList();
    linkList_ = new ArrayList();
    collectingZoomMode_ = false;
    collectingTourStart_ = false;
    tourStartSelectionOnly_ = false;
    firstZoomPoint_ = null;
    lastShifted_ = false;
    lastCtrl_ = false; 
   
    worldRect_ = new Rectangle(0, 0, 100, 100); 
    zoomSrc_.simpleSetWorkspace(new Workspace(worldRect_)); 
    bfn_ = null;
    isForMain_ = isForMain;
    
    floaterSet_ = new PaintCache.FloaterSet(null, null, null);
    fmt_.setCurrentFloater(floaterSet_);  // Actually directly shared!
    
    rects_ = new ArrayList();
    currSel_ = -1;
    selFocus_ = null;
    tourFocus_ = null;   
 
    doBuildSelect_ = true;
    cursorMgr_ = new CursorManager(this, false);
    worldDim_ = new Dimension(100, 100);
    popCtrl_ = new PopupMenuControl(this);
  }

  ////////////////////////////////////////////////////////////////////////////
  //
  // PUBLIC METHODS
  //
  ////////////////////////////////////////////////////////////////////////////

  /***************************************************************************
  ** 
  ** Get the magnifying tool
  */

  public FabricMagnifyingTool getMagnifier() { 
    return (fmt_);
  }
 
  /***************************************************************************
  ** 
  ** Set the current clip rect
  */

  public void setCurrClipRect(Rectangle2D clipRect) { 
    zoomer_.setCurrClipRect(clipRect);
    return;
  }

  /***************************************************************************
  **
  ** Set if we accumulate selections
  */
  
  public void toggleBuildSelect() {
    doBuildSelect_ = !doBuildSelect_;
    return;
  } 

  /***************************************************************************
  **
  ** See if we accumulate selections
  */
  
  public boolean amBuildingSelections() {
    return (doBuildSelect_);
  } 
   
  /***************************************************************************
  **
  ** Answer if we have a model
  */
  
  public boolean hasAModel() {
    return ((bfn_ != null) && (bfn_.getRowCount() > 0));
  } 
  
  /***************************************************************************
  **
  ** Get the network
  */
  
  public BioFabricNetwork getNetwork() {
    return (bfn_);
  } 
   
  /***************************************************************************
  **
  ** Drawing routine
  */
  
  public void setSelectionPanel(BioFabricPanel mini) {
    myMini_ = mini;
    return;
  } 

  /***************************************************************************
  **
  ** Reset to clear model
  */
  
  public void reset() {
    if (bufferBuilder_ != null) {
      bufferBuilder_.release();
    }
    bfn_ = null;
    zoomMap_.clear();
    worldRect_ = new Rectangle(0, 0, 100, 100); 
    zoomSrc_.simpleSetWorkspace(new Workspace(worldRect_)); 
    numZoom_ = 0;
    clearSelections(); 
    fnt_.haveAModel(false);
    floaterSet_.clear();
    nodeNameLocations_ = null;
    drainNameLocations_ = null;
    return;
  } 
  
  /***************************************************************************
  **
  ** Shutdown
  */
  
  public void shutdown() {
    if (bufferBuilder_ != null) {
      bufferBuilder_.release();
    }
    return;
  }
  
  /***************************************************************************
  **
  ** Answer if ready
  */
  
  public void yourOrderIsReady(int size) {
    if (bfn_ == null) {
      return;
    }
    Double zoomVal = new Double(zoomer_.getZoomFactor());
    Integer numObj = (Integer)zoomMap_.get(zoomVal);
    if ((numObj != null) && (size == numObj.intValue())) {
      repaint();
    }   
    return;
  } 
 
  /***************************************************************************
  **
  ** Set the buffer builder
  */
  
  public void setBufBuilder(BufferBuilder bb) {
    bufferBuilder_ = bb;
    return;
  }
  
  /***************************************************************************
  **
  ** Get the buffer builder
  */
  
  public BufferBuilder getBufBuilder() {
    return (bufferBuilder_);
  }  
 
  /***************************************************************************
  **
  ** Figure out the baseline zoom and derive others
  */
  
  public void zoomForBuf(int[] zooms, Dimension screenSize) {
    
    //
    // Figure out the fundamental zoom to get the model to fill the screen:
    //

    int worldWidth = worldRect_.width;
    int worldHeight  = worldRect_.height;
    double worldAR = (double)worldWidth / (double)worldHeight;
    double zoomH = screenSize.getWidth() / worldRect_.getWidth();
    double zoomV = screenSize.getHeight() / worldRect_.getHeight();
    double zoom;
    int imgHeight;
    int imgWidth;
    if (zoomH < zoomV) {
      imgWidth = screenSize.width;
      imgHeight = (int)((double)imgWidth / worldAR);
      zoom = zoomH;
    } else {
      imgHeight = screenSize.height;
      imgWidth = (int)((double)imgHeight * worldAR);
      zoom = zoomV;
    }
    screenDim_ = new Dimension(imgWidth, imgHeight);
    double lastZoom = zoom;
    for (int i = 0; i < zooms.length; i++) {
      zoomMap_.put(new Double(lastZoom), new Integer(i));
      lastZoom *= 2.0;
    }  
    return;
  }

  /***************************************************************************
  ** 
  ** Get the dimensions for the buffer
  */
  
   public void dimsForBuf(Dimension screenDim, Dimension worldDim) {
     screenDim.setSize(screenDim_);
     worldDim.setSize(worldDim_);    
     return;
   }

  /***************************************************************************
  ** 
  ** Get detail panel
  */

  public void clearSelections() { 
    currLinkSelections_.clear();
    currNodeSelections_.clear();
    currColSelections_.clear();
    targetList_.clear();
    linkList_.clear();
    floaterSet_.currSelRect = null;
    rects_.clear();
    currSel_ = -1;
    selectionPainter_.buildObjCache(targetList_, linkList_, false, false, new HashMap(), new HashMap());
    fnt_.haveASelection(false);
    handleFloaterChange();
    EventManager mgr = EventManager.getManager();
    SelectionChangeEvent ev = new SelectionChangeEvent(null, null, SelectionChangeEvent.SELECTED_ELEMENT);
    mgr.sendSelectionChangeEvent(ev);     
    return;
  }
  
  /***************************************************************************
  ** 
  ** Get detail panel
  */

  public void selectFromGaggle(SelectionSupport.SelectionsForSpecies sfs) { 
    if (!doBuildSelect_) {
      currLinkSelections_.clear();
      currNodeSelections_.clear();
      currColSelections_.clear();
      currSel_ = -1;
      floaterSet_.currSelRect = null;
    }

    Iterator sfsit = sfs.selections.iterator();
    while (sfsit.hasNext()) {
      String selection = (String)sfsit.next();
      BioFabricNetwork.NodeInfo tni = bfn_.getNodeDefinition(selection);
      if (tni != null) {        
        currNodeSelections_.add(selection);
      }
    }
    
    FabricGooseInterface goose = FabricGooseManager.getManager().getGoose();
    if ((goose != null) && goose.isActivated()) {
      gaggleSelectionSupport(goose);
    }

    buildSelectionGeometry(null, null);
    return;
  }

  /***************************************************************************
  ** 
  ** Set location announcement
  */

  public void setFabricLocation(FabricLocation loc) { 
    myLocation_ = loc;
    return;
  }  
  
  /***************************************************************************
  **
  ** Common gaggle selection operations
  */
  
  private void gaggleSelectionSupport(FabricGooseInterface goose) {
    SelectionSupport ss = goose.getSelectionSupport();
    ss.setSelections(new ArrayList(currNodeSelections_));    
    HashSet forGooseSet = new HashSet();
    //
    // The link selections can include shadow links as well as real links.
    // For gaggle, we wish to merge the two into a single set where either
    // (or both) stand for the real link
    //
    Iterator cesit = currLinkSelections_.iterator();
    while (cesit.hasNext()) {
      FabricLink fl = (FabricLink)cesit.next();
      if (fl.isShadow()) {
        fl = (FabricLink)fl.clone();
        fl.dropShadowStatus();
      }
      forGooseSet.add(fl);
    }
    ArrayList forGoose = new ArrayList(forGooseSet);
    HashSet loneNodes = new HashSet(currNodeSelections_);
    cesit = currLinkSelections_.iterator();
    while (cesit.hasNext()) {
      FabricLink fl = (FabricLink)cesit.next();
      loneNodes.remove(fl.getSrc());
      loneNodes.remove(fl.getTrg());
    }
    ss.setOutboundNetwork(new SelectionSupport.NetworkForSpecies(forGoose, new ArrayList(loneNodes))); 
    return;
  }  
  
  /***************************************************************************
  ** 
  ** Build a focus box
  */

  public Rectangle buildFocusBox(Point rcPoint) {
    Point ulp = (Point)rcPoint.clone();
    ulp.setLocation(ulp.x - 2, ulp.y - 2);
    Point2D wulp = rowColToWorld(ulp);    
    return (new Rectangle((int)wulp.getX(), (int)wulp.getY(), 4 * GRID_SIZE, 4 * GRID_SIZE));      
  }
  
  /***************************************************************************
  ** 
  ** Answer if we have a selection
  */

  public boolean haveASelection() {
    return (!(currLinkSelections_.isEmpty() &&
              currNodeSelections_.isEmpty() &&
              currColSelections_.isEmpty())); 
  }
  
  /***************************************************************************
  ** 
  ** Get node selections
  */

  public Set getNodeSelections() {
    return (currNodeSelections_);
  }
  
  /***************************************************************************
  ** 
  ** Get detail panel
  */

  public void installSearchResult(Set results, boolean doDiscard) {
    
    FabricGooseInterface goose = FabricGooseManager.getManager().getGoose();
    if (doDiscard) {
      currLinkSelections_.clear();
      currNodeSelections_.clear();
      currColSelections_.clear();
      currSel_ = -1;
      floaterSet_.currSelRect = null;
    }       
    if (results.isEmpty()) {
      if ((goose != null) && goose.isActivated()) {
        gaggleSelectionSupport(goose);
      }
      buildSelectionGeometry(null, null);     
      return;
    }
    
    currNodeSelections_.addAll(results);
    if ((goose != null) && goose.isActivated()) {
      gaggleSelectionSupport(goose);
    }  

    buildSelectionGeometry((String)results.iterator().next(), null);
    zoomToSelected();    
    return;
  } 
  
  /***************************************************************************
  ** 
  ** Add first neighbors to selection
  */

  public void addFirstNeighbors() {
    boolean showShadows = FabricDisplayOptionsManager.getMgr().getDisplayOptions().getDisplayShadows();
    bfn_.addFirstNeighbors(currNodeSelections_, currColSelections_, currLinkSelections_, showShadows);
    FabricGooseInterface goose = FabricGooseManager.getManager().getGoose();
    if ((goose != null) && goose.isActivated()) {
      gaggleSelectionSupport(goose);
    }  
    buildSelectionGeometry(null, null);
    return;
  } 

  /***************************************************************************
  ** 
  ** Send selections to mini panel
  */

  private void transmitSelections(List targetList, List linkList) {      
    if (myMini_ == null) {
      bfa_.launchSelection();
      if (myMini_ == null) {
        throw new IllegalStateException();
      }
    } else {
      bfa_.raiseSelection();
    }
    FabricCommands fc = FabricCommands.getCmds("selectionWindow");
    try {
      BioFabricNetwork.SelectBuildData bfnsbd = new BioFabricNetwork.SelectBuildData(bfn_, targetList, linkList);
      fc.newModelOperations(bfnsbd, false);
    } catch (IOException ioex) {
      throw new IllegalStateException();  // should not happen
    }
    return;
  }

   
  /***************************************************************************
  ** 
  ** Handle floater update
  */

  public void handleFloaterChange() {
    repaint();
    fmt_.repaint();
    return;
  } 
 
  /***************************************************************************
  ** 
  ** Tour right
  */

  public TourStatus goRight(boolean selectedOnly) {
    return (goLeftRight(1, selectedOnly)); 
  } 

  /***************************************************************************
  ** 
  ** Tour far right
  */

  public TourStatus goFarRight(boolean selectedOnly) {
    return (goFarLeftRight(true, selectedOnly));
  }
  
  /***************************************************************************
  ** 
  ** Tour left
  */

  public TourStatus goLeft(boolean selectedOnly) {
    return (goLeftRight(-1, selectedOnly)); 
  } 
  
  /***************************************************************************
  ** 
  ** Tour far left
  */

  public TourStatus goFarLeft(boolean selectedOnly) {
    return (goFarLeftRight(false, selectedOnly));
  }

  /***************************************************************************
  ** 
  ** Tour up
  */

  public TourStatus goUp(boolean selectedOnly) {
    return (goUpDown(true, selectedOnly));
  }
  
  /***************************************************************************
  ** 
  ** Tour down
  */

  public TourStatus goDown(boolean selectedOnly) {
    return (goUpDown(false, selectedOnly));
  }  
  
  /***************************************************************************
  ** 
  ** Zoom to current tour stop
  */

  public void zoomToTourStop() {
    zoomToRectangle(floaterSet_.tourRect);
    return;
  }  
  
  /***************************************************************************
  ** 
  ** Tour to drain zone
  */

  public TourStatus tourToDrainZone(boolean selectedOnly) {
    return (goToDrainZone(selectedOnly));
  }  
  
  /***************************************************************************
  ** 
  ** Clear the tour
  */

  public void clearTour() {
    floaterSet_.tourRect = null;
    handleFloaterChange();
    return;
  }  

  /***************************************************************************
  ** 
  ** Find out updated tour directions
  */

  public TourStatus getTourDirections(boolean selectedOnly) {
    if (tourFocus_ == null) {
      return (null);
    }
    return (handleTourStop(tourFocus_.x, tourFocus_.y, new Integer(tourFocus_.x), 
                           (selectedOnly) ? bfn_.getNodeForRow(new Integer(tourFocus_.y)) : null));
  }   
    
  /***************************************************************************
  ** 
  ** Tour guts
  */

  private TourStatus goToDrainZone(boolean selectedOnly) {
    // FIX ME? Issues with this working with non-drain nodes?
    String nodeName = bfn_.getNodeForRow(new Integer(tourFocus_.y));
    if (nodeName == null) {
      return (null);
    }
    BioFabricNetwork.NodeInfo node = bfn_.getNodeDefinition(nodeName);
    boolean showShadows = FabricDisplayOptionsManager.getMgr().getDisplayOptions().getDisplayShadows();
    
    
    int colMin;
    int colMax;
    
    MinMax dropZone = node.getDrainZone(showShadows);
    MinMax nmm = null;
    if (dropZone == null) {
      nmm = node.getColRange(showShadows);
      colMin = nmm.max; // Yes, both are max
      colMax = nmm.max;
    } else {
      colMin = dropZone.min;
      colMax = dropZone.max;      
    }
    
    int start = colMin;
    int end = colMax;
    for (int i = start; i <= end; i++) {
      Integer testCol = new Integer(i);
      if (selectedOnly) {
        if (!currColSelections_.contains(testCol)) {
          continue;
        }
      }
      String target = (String)bfn_.getTargetForColumn(testCol, showShadows);
      String source = (String)bfn_.getSourceForColumn(testCol, showShadows);
      if ((target != null) && (source != null)) {
        if (target.equals(nodeName) || source.equals(nodeName)) {
          return (handleTourStop(i, tourFocus_.y, testCol, (selectedOnly) ? nodeName : null));
        }
      }
    }

    return (null);
  }  
  
  /***************************************************************************
  ** 
  ** Tour guts
  */

  private TourStatus goLeftRight(int inc, boolean selectedOnly) {
    String nodeName = bfn_.getNodeForRow(new Integer(tourFocus_.y));
    if (nodeName == null) {
      return (null);
    }
    BioFabricNetwork.NodeInfo node = bfn_.getNodeDefinition(nodeName);
    boolean showShadows = FabricDisplayOptionsManager.getMgr().getDisplayOptions().getDisplayShadows();
    MinMax nmm = node.getColRange(showShadows);
    int colMin = nmm.min;
    int colMax = nmm.max;
    int currCol = tourFocus_.x;
    if (currCol < colMin) {
      currCol = colMin - 1;  // So name starts begin at first link
    }
    if (currCol > colMax) {
      currCol = colMax;
    }

    int start = currCol + inc;
    int end = (inc == 1) ? colMax : colMin;
    for (int i = start; (inc == 1) ? (i <= end) : (i >= end); i += inc) {
      Integer testCol = new Integer(i);
      if (selectedOnly) {
        if (!currColSelections_.contains(testCol)) {
          continue;
        }
      }
      String target = (String)bfn_.getTargetForColumn(testCol, showShadows);
      String source = (String)bfn_.getSourceForColumn(testCol, showShadows);
      if ((target != null) && (source != null)) {
        if (target.equals(nodeName) || source.equals(nodeName)) {
          return (handleTourStop(i, tourFocus_.y, testCol, (selectedOnly) ? nodeName : null));
        }
      }
    }

    //
    // If we tried going left but had no success, we always have the target if we are
    // not-selection-bound or have a selected node:
    //
    boolean nodeAlive = (!selectedOnly) ? true : currNodeSelections_.contains(nodeName);
    if ((inc == -1) && nodeAlive) { 
      Rectangle2D targName = (Rectangle2D)nodeNameLocations_.get(nodeName);
      Point targNameRC = worldToRowCol(new Point2D.Double(targName.getCenterX(), targName.getCenterY()));
      int useCol = targNameRC.x;
      return (handleTourStop(useCol, tourFocus_.y, new Integer(useCol), nodeName));
    }

    return (null);
  }

  /***************************************************************************
  ** 
  ** Tour guts
  */

  private TourStatus goFarLeftRight(boolean goRight, boolean selectedOnly) {
    String nodeName = bfn_.getNodeForRow(new Integer(tourFocus_.y));
    if (nodeName == null) {
      return (null);
    }
    boolean showShadows = FabricDisplayOptionsManager.getMgr().getDisplayOptions().getDisplayShadows();
    BioFabricNetwork.NodeInfo node = bfn_.getNodeDefinition(nodeName);
    MinMax range = node.getColRange(showShadows);
    int useCol = (goRight) ? range.max : range.min;
    
    //
    // The far left is ALWAYS the target name if we are not-selection-bound or
    // have a selected node:
    
    boolean nodeAlive = (!selectedOnly) ? true : currNodeSelections_.contains(nodeName);
    if (!goRight && nodeAlive) { 
      Rectangle2D targName = (Rectangle2D)nodeNameLocations_.get(nodeName);
      Point targNameRC = worldToRowCol(new Point2D.Double(targName.getCenterX(), targName.getCenterY()));
      useCol = targNameRC.x;
      return (handleTourStop(useCol, tourFocus_.y, new Integer(useCol), nodeName));
    }

    //
    // If we are working with selected only, we must find the left or rightmost
    // selected column for the target
    //
    
    if (selectedOnly) {
      int end = tourFocus_.y;
      int inc = (goRight) ? -1 : 1;
      for (int i = useCol; (inc == 1) ? (i <= end) : (i >= end); i += inc) {
        Integer testCol = new Integer(i);
        if (!currColSelections_.contains(testCol)) {
          continue;
        }
        String target = (String)bfn_.getTargetForColumn(testCol, showShadows);
        String source = (String)bfn_.getSourceForColumn(testCol, showShadows);
        if ((target != null) && (source != null)) {
          if (target.equals(node.nodeName) || source.equals(node.nodeName)) {
            return (handleTourStop(useCol, tourFocus_.y, testCol, nodeName));
          }
        }
      }
    } else {
      Integer testCol = new Integer(useCol); 
      String target = (String)bfn_.getTargetForColumn(testCol, showShadows);
      String source = (String)bfn_.getSourceForColumn(testCol, showShadows);
      if ((target != null) && (source != null)) {
        return (handleTourStop(useCol, tourFocus_.y, testCol, null));
      }   
    }   
    return (null);
  }
  
  /***************************************************************************
  ** 
  ** For finding stops that are selected
  */

  private SortedSet findSelectedLinkStops(String nodeName) {
    TreeSet retval = new TreeSet();
    boolean showShadows = FabricDisplayOptionsManager.getMgr().getDisplayOptions().getDisplayShadows();
    BioFabricNetwork.NodeInfo node = bfn_.getNodeDefinition(nodeName);
    MinMax range = node.getColRange(showShadows);
    int start = range.min;
    int end = range.max;

    for (int i = start; i <= end; i++) {
      Integer testCol = new Integer(i);
      if (!currColSelections_.contains(testCol)) {
        continue;
      }
      String target = (String)bfn_.getTargetForColumn(testCol, showShadows);
      String source = (String)bfn_.getSourceForColumn(testCol, showShadows);
      if ((target != null) && (source != null)) {
        if (target.equals(node.nodeName) || source.equals(node.nodeName)) { 
          retval.add(testCol);
        }
      }
    }
    return (retval);
  }  
  
  /***************************************************************************
  ** 
  ** Answer if the current tour stop is now unselected
  */

  public boolean tourStopNowUnselected() {
    if (tourFocus_ == null) {
      return (false);
    }
    return (tourStopIsUnselected(tourFocus_));
  }
  
  /***************************************************************************
  ** 
  ** Answer if the current tour stop is unselected
  */

  private boolean tourStopIsUnselected(Point focusPoint) {
    if (focusPoint == null) {
      return (false);
    }
    if (currColSelections_.isEmpty() && currNodeSelections_.isEmpty()) {
      return (false);
    }
    Integer rowObj = new Integer(focusPoint.y);
    Integer colObj = new Integer(focusPoint.x);
    
    //
    // Outside of row bounds:
    //
    String nodeName = bfn_.getNodeForRow(rowObj);
    if (nodeName == null) {
      return (false);
    }
    
    //
    // On an name, depends on node selections:
    //
    Rectangle2D targName = (Rectangle2D)nodeNameLocations_.get(nodeName);
    Point targNameRC = worldToRowCol(new Point2D.Double(targName.getCenterX(), targName.getCenterY()));
    boolean onTargName = focusPoint.equals(targNameRC);
    if (onTargName) {
      return (!currNodeSelections_.contains(nodeName));
    } 
    
    //
    // Else depends on links.  First, out of bounds:
    //

    boolean showShadows = FabricDisplayOptionsManager.getMgr().getDisplayOptions().getDisplayShadows();
    if (bfn_.getLinkDefinition(colObj, showShadows) == null) {
      return (false);
    }

    SortedSet okStops = findSelectedLinkStops(nodeName);
    return (!okStops.contains(colObj));
  }  
   
 
  /***************************************************************************
  ** 
  ** Setup and bookkeeping after tour stop is changed
  */

  private TourStatus handleTourStop(int x, int y, Integer col, String selectedOnlyNodeName) {      
    tourFocus_.setLocation(x, y);
    floaterSet_.tourRect = buildFocusBox(tourFocus_);
    handleFloaterChange();
    centerOnRectangle(floaterSet_.tourRect);
    fmt_.setCenter(rowColToWorld(tourFocus_), tourFocus_, true);
    String[] vals = buildMouseLocation(tourFocus_);
    SortedSet okStops = (selectedOnlyNodeName == null) ? null : findSelectedLinkStops(selectedOnlyNodeName);
    boolean nodeAlive = (selectedOnlyNodeName == null) ? true : currNodeSelections_.contains(selectedOnlyNodeName);
    boolean showShadows = FabricDisplayOptionsManager.getMgr().getDisplayOptions().getDisplayShadows();
    BioFabricNetwork.LinkInfo ld = bfn_.getLinkDefinition(col, showShadows);
    if ((ld != null) && !ld.inLinkRowRange(tourFocus_.y)) {
      ld = null;
    }
    return (new TourStatus(vals, bfn_, ld, tourFocus_, okStops, nodeAlive, tourStopIsUnselected(tourFocus_)));
  }  

  /***************************************************************************
  ** 
  ** Tour guts
  */

  private TourStatus goUpDown(boolean up, boolean selectedOnly) {
    if ((tourFocus_.y < 0) || (tourFocus_.y >= bfn_.getRowCount())) {
      return (null);
    }
    boolean showShadows = FabricDisplayOptionsManager.getMgr().getDisplayOptions().getDisplayShadows();
    Integer useCol = new Integer(tourFocus_.x);
    BioFabricNetwork.LinkInfo link = bfn_.getLinkDefinition(useCol, showShadows);
    if (link == null) {
      return (null);
    }
    int useX = tourFocus_.x;
    int useY;
    if (up) {
      if (tourFocus_.y > link.getEndRow()) {
        useY = link.getEndRow();
      } else if (tourFocus_.y > link.getStartRow()) {
        useY = link.getStartRow();
      } else {
        useY = link.getEndRow();
      }
    } else {
      if (tourFocus_.y < link.getStartRow()) {
        useY =  link.getStartRow();
      } else if (tourFocus_.y < link.getEndRow()) {
        useY = link.getEndRow();
      } else {
        useY = link.getStartRow();
      }       
    }
    return (handleTourStop(useX, useY, useCol, (selectedOnly) ? bfn_.getNodeForRow(new Integer(useY)) : null));
  }

  /***************************************************************************
  ** 
  ** Collect a zoom rectangle
  */

  public void setToCollectZoomRect() {
    bfw_.disableControls(FabricCommands.ALLOW_NAV_PUSH, false);
    collectingZoomMode_ = true;
    firstZoomPoint_ = null;
    cursorMgr_.showModeCursor();
    return;
  }
  
  /***************************************************************************
  ** 
  ** Collect a tour start
  */
  
  public void setToCollectTourStart(boolean selectionOnly) {
    bfw_.disableControls(FabricCommands.ALLOW_NAV_PUSH, false);
    collectingTourStart_ = true;
    tourStartSelectionOnly_ = selectionOnly;
    cursorMgr_.showModeCursor();
    return;
  }
    
  /***************************************************************************
  ** 
  ** Cancel current modal
  */

  public void cancelModals() { 
    collectingZoomMode_ = false;
    collectingTourStart_ = false;
    tourStartSelectionOnly_ = false;
    firstZoomPoint_ = null;
    floaterSet_.floater = null;
    handleFloaterChange();
    cursorMgr_.showDefaultCursor();
    bfw_.reenableControls();
    return;
  }

  /***************************************************************************
  ** 
  ** Bump to next selection
  */

  public void incrementToNextSelection() { 
    bumpNextSelection(null);
    return;
  }
  
  /***************************************************************************
  ** 
  ** Bump to next selection
  */

  public void decrementToPreviousSelection() { 
    bumpPreviousSelection(null);
    return;
  }  
  
 /***************************************************************************
  ** 
  ** reg pane
  */

  public void setScroll(JScrollPane jsp) { 
    jsp_ = jsp;
    return;
  }
 
  /***************************************************************************
  **
  ** Update zoom state
  */   
    
  void updateZoom(char sign) {
    try {
      getZoomController().bumpZoomWrapper(sign);
      repaint();
    } catch (Exception ex) {
      ExceptionHandler.getHandler().displayException(ex);
    }
    return;
  }     
   
  /***************************************************************************
  ** 
  ** Change the paint
  */

  public void changePaint() {
    if (bufferBuilder_ != null) {
      bufferBuilder_.release();
    }    
    if (bfn_ == null) {
      return;
    }
    FabricDisplayOptions fdo = FabricDisplayOptionsManager.getMgr().getDisplayOptions();
    boolean shadeNodes = fdo.getShadeNodes();
    boolean showShadows = fdo.getDisplayShadows();
    painter_.buildObjCache(bfn_.getNodeDefList(), bfn_.getLinkDefList(showShadows), shadeNodes, showShadows, new HashMap(), new HashMap());
    selectionPainter_.buildObjCache(targetList_, linkList_, shadeNodes, showShadows, new HashMap(), new HashMap());
    handleFloaterChange();
    return;
  }
 
  /***************************************************************************
  ** 
  ** Install a model
  */

  public void installModel(BioFabricNetwork bfn) { 
    bfn_ = bfn;
    FabricDisplayOptions fdo = FabricDisplayOptionsManager.getMgr().getDisplayOptions();
    boolean shadeNodes = fdo.getShadeNodes();
    boolean showShadows = fdo.getDisplayShadows();
    worldRect_ = new Rectangle(-PAD_SIZE_, -PAD_SIZE_, (2 * PAD_SIZE_) + (bfn_.getColumnCount(showShadows) * GRID_SIZE), (2 * PAD_SIZE_) + (bfn_.getRowCount() * GRID_SIZE)); 
    worldDim_ = new Dimension(worldRect_.width, worldRect_.height);
    zoomSrc_.simpleSetWorkspace(new Workspace(worldRect_));
    nodeNameLocations_ = new HashMap();
    drainNameLocations_ = new HashMap();    
    painter_.buildObjCache(bfn_.getNodeDefList(), bfn_.getLinkDefList(showShadows), shadeNodes, showShadows, nodeNameLocations_, drainNameLocations_);
    selectionPainter_.buildObjCache(new ArrayList(), new ArrayList(), shadeNodes, showShadows, new HashMap(), new HashMap());
    fnt_.haveAModel(true);
    return;
  }
  
  /***************************************************************************
  ** 
  ** Install a model
  */

  public void installModelPost() { 
    fmt_.setModel(bfn_);
    requestFocus();
    return;
  }

  /***************************************************************************
  **
  ** Install our zooms
  */
  
  public void installZooms() {
    boolean showShadows = FabricDisplayOptionsManager.getMgr().getDisplayOptions().getDisplayShadows();
    int lco = bfn_.getLinkCount(showShadows);
    double linkLog = (lco == 0) ? 0 : Math.log(lco) / Math.log(2.0);
    numZoom_ = Math.max(zoomMap_.size() + 8, (int)Math.ceil(linkLog) - 5);
    double[] zoomVals = new double[numZoom_];
    Iterator zmit = zoomMap_.keySet().iterator();
    int count = 0;
    while (zmit.hasNext()) {
      Double zoom = (Double)zmit.next();
      zoomVals[count++] = zoom.doubleValue();
    }
    double val = zoomVals[count - 1];
    double div = 2.0;
    for (int i = count; i < numZoom_; i++) {
      zoomVals[i] = val * div;
      div *= 2.0;
    }
    
    zcs_.setCustomZoomPoints(zoomVals, 0, 0); 
    return;
  }
 
  /***************************************************************************
  ** 
  ** Needed???
  */

  public void initZoom() {
    zoomIndex_ = 0;
    getZoomController().setZoomIndex(zoomIndex_);
    // This is needed to make sure that the full-on view of the model
    // encapsulates the whole workspace.  Otherwise, drag rects on
    // e.g. long thin models go outside the workspace and we don't
    // actually zoom!
    zoomSrc_.simpleSetWorkspace(new Workspace(getFullScreenWorld())); 
    return;
  }
   
  /***************************************************************************
  **
  ** Find the viewport in world coordinates
  */
  
  public Rectangle2D getViewInWorld() {
    JViewport view = jsp_.getViewport();
    Point viewPos = view.getViewPosition();
    Dimension viewDim = view.getExtentSize();
    Point2D vrul = viewToWorld(viewPos);
    Point2D vrlr = viewToWorld(new Point(viewPos.x + viewDim.width, viewPos.y + viewDim.height));
    Rectangle2D viewInWorld = new Rectangle2D.Double(vrul.getX(), vrul.getY(), vrlr.getX() - vrul.getX(), vrlr.getY() - vrul.getY());  
    return (viewInWorld);
  } 
  
  /***************************************************************************
  **
  ** Find the full extent of the view!
  */
  
  public Rectangle getFullScreenWorld() {
    JViewport view = jsp_.getViewport();
    Point viewPos = new Point(0, 0);
    Dimension viewDim = view.getViewSize();
    Point2D vrul = viewToWorld(viewPos);
    Point2D vrlr = viewToWorld(new Point(viewPos.x + viewDim.width, viewPos.y + viewDim.height));
    Rectangle fullScreenWorld = new Rectangle((int)vrul.getX(), (int)vrul.getY(), 
                                              (int)(vrlr.getX() - vrul.getX()), 
                                              (int)(vrlr.getY() - vrul.getY()));  
    return (fullScreenWorld);
  } 

  /***************************************************************************
  **
  ** Drawing routine
  */
  
  public void selectionsToSubmodel() { 
    transmitSelections(targetList_, linkList_);
    return;  
  }
 
  /***************************************************************************
  **
  ** Drawing routine
  */
  
  public void paintComponent(Graphics g) {
    super.paintComponent(g);    
    if (bfn_ == null) {
      return;
    }
    
    Double zoomVal = new Double(zoomer_.getZoomFactor());
    Rectangle2D viewInWorld = getViewInWorld();
 
    //
    // When we zoom in far enough, we start to draw it instead:
    //
    Integer numObj = (Integer)zoomMap_.get(zoomVal);
    if ((numObj == null) || (bufferBuilder_ == null)) {
      Graphics2D g2 = (Graphics2D)g;
      drawingGuts(g2, viewInWorld);
      return;
    }
    ArrayList imagesToUse = new ArrayList();
        
    Iterator wfsit = bufferBuilder_.getWorldsForSize(numObj);

    int fillCount = 0;
    while (wfsit.hasNext()) {
      Rectangle worldPiece = (Rectangle)wfsit.next();
      Rectangle2D wpit = viewInWorld.createIntersection(worldPiece);
      if ((wpit.getWidth() > 10.0) && (wpit.getHeight() > 10.0)) {
        BufferedImage img = null;
        try {
          img = bufferBuilder_.getImageForSizeAndPiece(numObj, worldPiece);
        } catch (IOException ioex) {
          System.err.println("Bad load");
        }
        if (img != null) {          
          Point wtv = pointToViewport(worldPiece.getLocation());
          int stX = wtv.x;
          int stY = wtv.y;
          fillCount++;
          ImageToUse itu = new ImageToUse(img, stX, stY);
          imagesToUse.add(itu);
        }
      }
    }
    if (imagesToUse.isEmpty()) {
      return;
    }
  
    Graphics2D g2p = (Graphics2D)g;
    Iterator ituit = imagesToUse.iterator();
    while (ituit.hasNext()) {
      ImageToUse it = (ImageToUse)ituit.next();
      if (it.image != null) {
        g2p.drawImage(it.image, it.stX, it.stY, null);
      }
    }
    Rectangle clip = new Rectangle((int)viewInWorld.getX(), (int)viewInWorld.getY(),
                                   (int)viewInWorld.getWidth(), (int)viewInWorld.getHeight());
    if (!targetList_.isEmpty() || !linkList_.isEmpty()) {
      drawSelections(g2p, clip);
    }
    drawFloater(g, true);
    return;
  }
  
  /***************************************************************************
  **
  ** Drawing core
  */
  
  private void drawingGuts(Graphics g, Rectangle2D viewRect) {
    Graphics2D g2 = (Graphics2D)g;   
    g2.setRenderingHint(RenderingHints.KEY_ANTIALIASING, RenderingHints.VALUE_ANTIALIAS_ON);
    g2.setRenderingHint(RenderingHints.KEY_FRACTIONALMETRICS, RenderingHints.VALUE_FRACTIONALMETRICS_ON);
    AffineTransform saveTrans = g2.getTransform();   
    Rectangle clip = new Rectangle((int)viewRect.getX(), (int)viewRect.getY(), (int)viewRect.getWidth(), (int)viewRect.getHeight());
    g2.transform(zoomer_.getTransform());
    BasicStroke selectedStroke = new BasicStroke(PaintCache.STROKE_SIZE, BasicStroke.CAP_SQUARE, BasicStroke.JOIN_MITER);    
    g2.setStroke(selectedStroke);
    
    // USE THIS INSTEAD???
    //g2.setBackground(Color.WHITE);
    //g2.clearRect(clip.x, clip.y, clip.width, clip.height);
    
    g2.setPaint(Color.WHITE);
    g2.drawRect(clip.x, clip.y, clip.width, clip.height); 
    painter_.paintIt(g2, true, clip, false);
    if (!targetList_.isEmpty() || !linkList_.isEmpty()) {
      g2.setTransform(saveTrans);
      drawSelections(g2, clip);
      g2.setTransform(saveTrans);
      g2.transform(zoomer_.getTransform());
    }
    drawFloater(g, false);
    
    return;
  }
  
  /***************************************************************************
  **
  ** Drawing core
  */
  
  private void drawFloater(Graphics g, boolean needInit) {
    if (floaterSet_.isEmpty()) {
      return;
    }        
    Graphics2D g2 = (Graphics2D)g; 
    AffineTransform saveTrans = null;
    if (needInit) {
      g2.setRenderingHint(RenderingHints.KEY_ANTIALIASING, RenderingHints.VALUE_ANTIALIAS_ON);
      g2.setRenderingHint(RenderingHints.KEY_FRACTIONALMETRICS, RenderingHints.VALUE_FRACTIONALMETRICS_ON);
      saveTrans = g2.getTransform();   
      g2.transform(zoomer_.getTransform());    
    }
    painter_.drawFloater(g2, floaterSet_);    
    if (needInit) {
      g2.setTransform(saveTrans);
    } 
    return;
  }

  /***************************************************************************
  **
  ** Support printing
  */  
  
  public int print(Graphics g, PageFormat pf, int pageIndex) {
    if (pageIndex != 0) {
      return (NO_SUCH_PAGE);
    }
    double px = pf.getImageableX();
    double py = pf.getImageableY();
    double pw = pf.getImageableWidth();
    double ph = pf.getImageableHeight();
 
    Rectangle worldPiece = new Rectangle(-200, -200, worldDim_.width, worldDim_.height);
     
    double wFrac = (double)worldPiece.width / pw;
    double hFrac = (double)worldPiece.height / ph;
    double frac = 1.0 / ((hFrac > wFrac) ? hFrac : wFrac);
    
    AffineTransform trans = new AffineTransform();
    trans.translate(px  + (pw / 2.0), py + (ph / 2.0));
    trans.scale(frac, frac);
    trans.translate(-worldPiece.getCenterX(), -worldPiece.getCenterY());
    Graphics2D g2 = (Graphics2D)g;
    g2.setColor(Color.white);     
    g2.setRenderingHint(RenderingHints.KEY_ANTIALIASING, RenderingHints.VALUE_ANTIALIAS_ON);
    g2.setRenderingHint(RenderingHints.KEY_FRACTIONALMETRICS, RenderingHints.VALUE_FRACTIONALMETRICS_ON);
    BasicStroke selectedStroke = new BasicStroke(PaintCache.STROKE_SIZE, BasicStroke.CAP_SQUARE, BasicStroke.JOIN_MITER);    
    g2.setStroke(selectedStroke);
    g2.transform(trans); 
    g2.fillRect(worldPiece.x, worldPiece.y, worldPiece.width, worldPiece.height);
    painter_.paintIt(g2, true, worldPiece, false);
    return (PAGE_EXISTS);
  }
 
  /***************************************************************************
  **
  ** Drawing core
  */
  
  public boolean drawForBuffer(Graphics g, Rectangle clip, Dimension screenDim, Rectangle worldRec) {
    Graphics2D g2 = (Graphics2D)g;
    double zoomH = (double)screenDim.getWidth() / (double)worldRec.getWidth();
    double zoomV = (double)screenDim.getHeight() / (double)worldRec.getHeight();
    double zoom = Math.max(zoomH, zoomV); //Math.min(zoomH, zoomV);
    Point2D centerW = new Point2D.Double(worldRec.getX() + (worldRec.getWidth() / 2.0), worldRec.getY() + (worldRec.getHeight() / 2.0));
    AffineTransform transform = new AffineTransform();
    transform.translate((double)screenDim.getWidth() / 2.0, (double)screenDim.getHeight() / 2.0);
    transform.scale(zoom, zoom);
    transform.translate(-centerW.getX(), -centerW.getY());

    g2.setRenderingHint(RenderingHints.KEY_ANTIALIASING, RenderingHints.VALUE_ANTIALIAS_ON);
    g2.setRenderingHint(RenderingHints.KEY_FRACTIONALMETRICS, RenderingHints.VALUE_FRACTIONALMETRICS_ON);
    BasicStroke selectedStroke = new BasicStroke(PaintCache.STROKE_SIZE, BasicStroke.CAP_SQUARE, BasicStroke.JOIN_MITER);    
    g2.setStroke(selectedStroke);
    g2.setTransform(transform);
    boolean retval = painter_.paintIt(g2, true, clip, false);
    // Debug sizing problems
    //g2.setColor(Color.red);
    //g2.drawRect(clip.x, clip.y, clip.width - 1, clip.height - 1);
    return (retval);
  }
  
  /***************************************************************************
  **
  ** Drawing core
  */
  
  public boolean drawForPrint(Graphics g, Rectangle clip, Dimension screenDim, Rectangle worldRec) {
    Graphics2D g2 = (Graphics2D)g;
    double zoomH = (double)screenDim.getWidth() / (double)worldRec.getWidth();
    double zoomV = (double)screenDim.getHeight() / (double)worldRec.getHeight();
    double zoom = Math.max(zoomH, zoomV); //Math.min(zoomH, zoomV);
    Point2D centerW = new Point2D.Double(worldRec.getX() + (worldRec.getWidth() / 2.0), worldRec.getY() + (worldRec.getHeight() / 2.0));
    AffineTransform transform = new AffineTransform();
    transform.translate((double)screenDim.getWidth() / 2.0, (double)screenDim.getHeight() / 2.0);
    transform.scale(zoom, zoom);
    transform.translate(-centerW.getX(), -centerW.getY());

    g2.setRenderingHint(RenderingHints.KEY_ANTIALIASING, RenderingHints.VALUE_ANTIALIAS_ON);
    g2.setRenderingHint(RenderingHints.KEY_FRACTIONALMETRICS, RenderingHints.VALUE_FRACTIONALMETRICS_ON);
    BasicStroke selectedStroke = new BasicStroke(PaintCache.STROKE_SIZE, BasicStroke.CAP_SQUARE, BasicStroke.JOIN_MITER);    
    g2.setStroke(selectedStroke);
    g2.setTransform(transform);
    boolean retval = painter_.paintIt(g2, true, clip, false);
    // Debug sizing problems
    //g2.setColor(Color.red);
    //g2.drawRect(clip.x, clip.y, clip.width - 1, clip.height - 1);
    return (retval);
  }
  
  /***************************************************************************
  **
  ** Draw the selections as fully colored over a partially opaque overlay
  */
  
  public void drawSelections(Graphics2D g2, Rectangle clip) {
    
    FabricDisplayOptions fdo = FabricDisplayOptionsManager.getMgr().getDisplayOptions();
  
    Rectangle viewRect = jsp_.getViewport().getViewRect();
    
    if ((bim_ == null) || (bim_.getHeight() != viewRect.height) || (bim_.getWidth() != viewRect.width)) {
      bim_ = new BufferedImage(viewRect.width, viewRect.height, BufferedImage.TYPE_INT_ARGB);
    }
    Graphics2D ig2 = bim_.createGraphics();
    ig2.setTransform(new AffineTransform());
    Color drawCol = new Color(1.0f, 1.0f, 1.0f, (float)fdo.getSelectionOpaqueLevel()); 
    ig2.setBackground(drawCol);
    ig2.clearRect(0, 0, viewRect.width, viewRect.height);
    ig2.setRenderingHint(RenderingHints.KEY_ANTIALIASING, RenderingHints.VALUE_ANTIALIAS_ON);
    ig2.setRenderingHint(RenderingHints.KEY_FRACTIONALMETRICS, RenderingHints.VALUE_FRACTIONALMETRICS_ON);
    BasicStroke selectedStroke = new BasicStroke(PaintCache.STROKE_SIZE, BasicStroke.CAP_SQUARE, BasicStroke.JOIN_MITER);    
    ig2.setStroke(selectedStroke);
          
    AffineTransform overTrans;
    AffineTransform otp = new AffineTransform();
    // The zoomer transform is a combination of the zoom, plus needed offset when we
    // have zoomed out and no longer have scrollbars:
    overTrans = new AffineTransform(zoomer_.getTransform());
    // Need to offset the origin to handle view rectangle offset:
    otp.translate(-viewRect.getX(), -viewRect.getY());
    // This needs to be pre-concatenated to have it "done first"
    overTrans.preConcatenate(otp);
    ig2.setTransform(overTrans);
  
    //
    // Render the image:
    //
    //ig2.setComposite(AlphaComposite.Clear);
    
    ig2.setComposite(AlphaComposite.Src);
    selectionPainter_.paintIt(ig2, true, clip, false);

    g2.drawImage(bim_, viewRect.x, viewRect.y, viewRect.width, viewRect.height, null);
    return;
  }
   
  /***************************************************************************
  **
  ** Zoom to selected
  */
  
  public void zoomToSelected() {
    zcs_.zoomToSelected();
    return;
  }  
  
  /***************************************************************************
  **
  ** Zoom to selected
  */
  
  public void zoomToRectangle(Rectangle rect) {
    zcs_.zoomToRectangle(rect);
    return;
  }  
 
  /***************************************************************************
  **
  ** Center on selected
  */
  
  public void centerOnSelected() {
    zcs_.centerOnSelected();
    return;
  }  
  
  /***************************************************************************
  **
  ** Center on rectangle
  */
  
  public void centerOnRectangle(Rectangle rect) {
    zcs_.centerOnRectangle(rect);
    return;
  }  
   
  /***************************************************************************
  **
  ** Get zoom support
  */
  
  public ZoomCommandSupport getZoomController() {
    return (zcs_);
  }  
  
  /***************************************************************************
  **
  ** Return the required size of the layout
  */
  
  public Rectangle getRequiredSize(String genomeKey, String layoutKey, 
                                   boolean doComplete, boolean useBuffer, 
                                   boolean doModules, boolean doModuleLinks, 
                                   String ovrKey, TaggedSet modSet, Map allKeys) {
    return (worldRect_);
  }
  
  /***************************************************************************
  **
  ** Return the required size of the layout
  */
  
  public Rectangle getWorldRect() {
    return (worldRect_);
  }

  /***************************************************************************
  **
  ** Return the required size of the selected items.  Null if nothing is
  ** selected.
  */
  
  public Rectangle getSelectionSize(String notUsedKey, String notUsedKeyToo) {
    int numRect = rects_.size();
    if (numRect == 0) {
      return (null);
    }
    Rectangle retval = ((Rectangle)((Rectangle)rects_.get(0)).clone());
    for (int i = 1; i < numRect; i++) {
      Rectangle.union(retval, (Rectangle)rects_.get(i), retval);
    }
    return (retval);
  }

  /***************************************************************************
  **
  ** Return the required size of the current zoom selection item.  Null if nothing is
  ** selected.
  */
  
  public Rectangle getCurrentSelectionSize(String genomeKey, String layoutKey) {
    if (currSel_ == -1) {
      return (null);
    }
    return ((Rectangle)rects_.get(currSel_));    
  }  

  /***************************************************************************
  **
  ** Answer if we have a current selection
  */
  
  public boolean haveCurrentSelection() {
    return (currSel_ != -1);
  }
  
  /***************************************************************************
  **
  ** Answers if we multiple selections (i.e. can cycle through selections) 
  */
  
  public boolean haveMultipleSelections() {  
    return (rects_.size() > 1);
  }
 
  /***************************************************************************
  **
  ** Bump to the previous selection for zoom
  */
  
  public void bumpPreviousSelection(String modelKey) {
    currSel_--;
    if (currSel_ < 0) {
      currSel_ = rects_.size() - 1;
    }
    bumpGuts();
    return;     
  }
  
  /***************************************************************************
  **
  ** Bump to the next selection for zoom
  */
  
  public void bumpNextSelection(String modelKey) {
    currSel_ = (currSel_ + 1) % rects_.size();
    bumpGuts();
    return;
  }

  /***************************************************************************
  **
  ** Bump guts
  */
  
  private void bumpGuts() {
    if (rects_.isEmpty()) {
      fnt_.haveASelection(false);
    } else {
      // FIX ME:  Have seen cases where currSel_ is larger than rects_ on submodel build?
      if (currSel_ <= (rects_.size() - 1)) {
        Rectangle rect = (Rectangle)rects_.get(currSel_);
        floaterSet_.currSelRect = (Rectangle)rect.clone();  // world coords
        selFocus_ = worldToRowCol(new Point2D.Double(floaterSet_.currSelRect.getCenterX(), floaterSet_.currSelRect.getCenterY()));
        fmt_.setCenter(rowColToWorld(selFocus_), selFocus_, true);
        fnt_.haveASelection(true);
      }
    }
    handleFloaterChange();  // else tour rect does not redraw
    return;
  }
    
  /***************************************************************************
  **
  ** We implement the ZoomPresentation interface!
  */
  
  public void setPresentationZoomFactor(double zoom) {
    // Don't need to do anything; this is a case where the target
    // interface, that we also implement, is doing the job already...
  }
 
  /***************************************************************************
  **
  ** Zoom support.  We implement the ZoomTarget interface!
  */  
  
  public Point pointToViewport(Point world) {
    return (zoomer_.pointToViewport(world));    
  }
  
  public Point2D getRawCenterPoint() {
    return (zoomer_.getRawCenterPoint());    
  }
  
  public Rectangle getSelectedBounds() {
    return (zoomer_.getSelectedBounds());
  }
  
  public boolean haveCurrentSelectionForBounds() {  
    return (zoomer_.haveCurrentSelectionForBounds());
  }

  public boolean haveMultipleSelectionsForBounds() {  
    return (zoomer_.haveMultipleSelectionsForBounds());
  }

  public Rectangle getCurrentSelectedBounds() {
    return (zoomer_.getCurrentSelectedBounds());    
  }  
  
  public Rectangle getWorkspaceBounds() {
    return (zoomer_.getWorkspaceBounds());    
  }
  
  public Dimension getPreferredSize() {
    return (zoomer_.getPreferredSize());    
  }
  
  public void fixCenterPoint(boolean doComplete, UndoSupport support, boolean closeIt) {
    throw new UnsupportedOperationException();
  }

  public Dimension getBasicSize(boolean doComplete, boolean doBuffer, int moduleHandling) {
    return (zoomer_.getBasicSize(doComplete, doBuffer, moduleHandling));    
  }
  
  public Point2D viewToWorld(Point vPt) {
    return (zoomer_.viewToWorld(vPt));    
  }
  
  public void setWideZoomFactor(double newZoomVal, Dimension vDim) {
    zoomer_.setWideZoomFactor(newZoomVal, vDim);
    return;
  }
  
  public double getWorkspaceZoom(Dimension viewportDim, double percent) {
    return (zoomer_.getWorkspaceZoom(viewportDim, percent));    
  }
  
  public Rectangle getCurrentBasicBounds(boolean doComplete, boolean doBuffer, int moduleHandling) {
    return (zoomer_.getCurrentBasicBounds(doComplete, doBuffer, moduleHandling));    
  }
  
  public Rectangle getAllModelBounds() {
    return (zoomer_.getAllModelBounds());    
  }
  
  public void adjustWideZoomForSize(Dimension dims) {
    zoomer_.adjustWideZoomForSize(dims);
    return;
  }
  
  public Point getCenterPoint() {
    return (zoomer_.getCenterPoint());    
  }
  
  public void setZoomFactor(double zoom) {
    zoomer_.setZoomFactor(zoom);
    return;
  }
  
  public double getZoomFactor() {
    return (zoomer_.getZoomFactor());    
  }

  /***************************************************************************
  **
  ** Useful for selection
  */  
  
  public Point transToRowCol(Point loc) {
    Point2D vrul = viewToWorld(loc);
    return (worldToRowCol(vrul));
  }
  
  /***************************************************************************
  **
  ** Useful for selection
  */  
  
  public Point worldToRowCol(Point2D wloc) {
    Point2D retval = (Point2D)wloc.clone();
    UiUtil.forceToGrid(wloc.getX(), wloc.getY(), retval, GRID_SIZE);
    return (new Point((int)retval.getX() / GRID_SIZE, (int)retval.getY() / GRID_SIZE));
  }
 
  /***************************************************************************
  **
  ** Useful for selection
  */  
  
  public Point2D rowColToWorld(Point loc) {
    int col = (loc.x * GRID_SIZE);
    int row = (loc.y * GRID_SIZE);
    return (new Point2D.Double(col, row));
  }
 
  /***************************************************************************
  **
  ** Useful for selection
  */  
  
  public Rectangle valsToRect(int sx, int sy, int ex, int ey, boolean convert) {           
    int x, y, width, height, endx, endy;
    if (convert) {      
      Point locs = new Point(sx, sy);
      Point spt = transToRowCol(locs);
      Point loce = new Point(ex, ey);
      Point ept = transToRowCol(loce);
      Point2D start = new Point2D.Double(spt.x, spt.y);
      Point2D end = new Point2D.Double(ept.x, ept.y);      
      x = (int)start.getX();
      y = (int)start.getY();
      width = (int)end.getX() - x;
      height = (int)end.getY() - y;
      endx = (int)end.getX();
      endy = (int)end.getY();
    } else {
      x = sx;
      y = sy;
      width = ex - sx;
      height = ey - sy;
      endx = ex;
      endy = ey;
    }

    int rx, ry, rw, rh;
    if ((width != 0) && (height != 0)) {
      if (width < 0) {
        rx = endx;
        rw = -width;
      } else {
        rx = x;
        rw = width;
      }
      if (height < 0) {
        ry = endy;
        rh = -height;
      } else {
        ry = y;
        rh = height;
      }
      return (new Rectangle(rx, ry, rw, rh));
    } else {
      return (null);
    }
  }  
 
  /***************************************************************************
  **
  ** build mouse location
  */ 
  
  String[] buildMouseLocation(Point cprc) {
    String[] retval = new String[3];
    retval[0] = "<none>";
    retval[1] = "<none>";
    retval[2] = "<none>";
    Integer colObj = new Integer(cprc.x);
    String target = bfn_.getNodeForRow(new Integer(cprc.y));
    boolean showShadows = FabricDisplayOptionsManager.getMgr().getDisplayOptions().getDisplayShadows();
    String src = bfn_.getSourceForColumn(colObj, showShadows);
    String trg = bfn_.getTargetForColumn(colObj, showShadows);
    String drain = bfn_.getDrainForColumn(colObj, showShadows);
    int numRows = bfn_.getRowCount();
    if (target != null) {        
      BioFabricNetwork.NodeInfo ni = bfn_.getNodeDefinition(target);
      MinMax nimm = ni.getColRange(showShadows);
      if ((nimm.min <= cprc.x) && (nimm.max >= cprc.x)) {
        retval[0] = target;           
      } else {
        Rectangle2D nnl = (Rectangle2D)nodeNameLocations_.get(target);
        Point2D inWorld = rowColToWorld(cprc);
        if (nnl.contains(inWorld)) {
          retval[0] = target;
        }       
      }    
    }  
    if ((src != null) && (trg != null)) {
      BioFabricNetwork.LinkInfo li = bfn_.getLinkDefinition(colObj, showShadows);
      if (li != null) {
        int minRow = li.topRow();
        int maxRow = li.bottomRow();
        if ((minRow <= cprc.y) && (maxRow >= cprc.y)) {
          retval[1] = li.getLink().toDisplayString();
        }     
      }
    }
    if (drain != null) {        
      if ((0 <= cprc.x) && (numRows >= cprc.y)) {
        retval[2] = drain;           
      }
    }  
    return (retval);
 }
  
  /***************************************************************************
  **
  ** Run the selection logic
  */  
  
  public void selectionLogic(Point rcbp, Point sloc, Rectangle rect, boolean onePt, 
                             boolean showShadows, Set nodes, Set links, Set cols, boolean shiftPressed) { 


    if ((nodeNameLocations_ == null) || (drainNameLocations_ == null)) {
      return;
    }
    
    //
    // If shift pressed, we need ranges:
    //
    
    MinMax colRange = null;
    MinMax nodeRange = null;
    
    if (shiftPressed) {
      colRange = new MinMax();
      colRange.init();
      nodeRange = new MinMax();
      nodeRange.init(); 
      Iterator cit = cols.iterator();
      while (cit.hasNext()) {
        Integer col = (Integer)cit.next();
        colRange.update(col.intValue());
      }
      Iterator nit = nodes.iterator();
      while (nit.hasNext()) {
        String node = (String)nit.next();
        int row = bfn_.getNodeDefinition(node).nodeRow;
        nodeRange.update(row);
      }     
    }
 
    //
    // Clicking on one guy will make him the current selection!
    //

    int startRow = (rcbp == null) ? rect.y : rcbp.y;
    int endRow = (rcbp == null) ? rect.y + rect.height : rcbp.y;
    int startCol = (rcbp == null) ? rect.x : rcbp.x;
    int endCol = (rcbp == null) ? rect.x + rect.width : rcbp.x;

    //
    // One point clicks can select a drain name, but only if a link click
    // fails.  Note for this op, we need to use sub-row-col resolution to click
    // tiny lables, so we use sloc, not rcbp:
    //
    
    boolean nodeAdd = false;
    boolean linkAdd = false;

    String gotDrain = null;
    if (onePt) {
      Point2D worldPt = viewToWorld(sloc);
      Iterator dnlit = drainNameLocations_.keySet().iterator(); 
      while (dnlit.hasNext()) {
        String target = (String)dnlit.next();
        Rectangle2D nameLoc = (Rectangle2D)drainNameLocations_.get(target);
        if (nameLoc.contains(worldPt)) {
          gotDrain = target;
          break;
        }
      }
    }

    boolean gotLink = false;
    for (int row = startRow; row <= endRow; row++) {
      for (int col = startCol; col <= endCol; col++) {         
        Integer rowObj = new Integer(row);
        Integer colObj = new Integer(col);
        String target = bfn_.getNodeForRow(rowObj);
        if ((target != null) && (gotDrain == null)) {
          boolean gotIt = false;           
          if (onePt) {  // With one click, can select targets by clicking on row!
            BioFabricNetwork.NodeInfo tni = bfn_.getNodeDefinition(target);
            MinMax range = tni.getColRange(showShadows);
            if ((col >= range.min) && (col <= range.max)) {
              if (nodes.contains(target)) {
                nodes.remove(target);
              } else {
                if (nodeRange != null) {
                  nodeRange.update(row);
                }
                nodes.add(target);
                nodeAdd = true;
              }
              gotIt = true;
            }
          }
          if (!gotIt) {
            Point2D worldPt = rowColToWorld(new Point(col, row));
            Rectangle2D nameLoc = (Rectangle2D)nodeNameLocations_.get(target);
            if (nameLoc.contains(worldPt)) {
              if (nodes.contains(target)) {
                nodes.remove(target);
              } else {
                if (nodeRange != null) {
                  nodeRange.update(row);
                }
                nodes.add(target);
                nodeAdd = true;
              }
            }
          }
        }
        BioFabricNetwork.LinkInfo linf = bfn_.getLinkDefinition(colObj, showShadows);
        if (linf != null) {
          if ((rowObj.intValue() == linf.getStartRow()) || (rowObj.intValue() == linf.getEndRow())) {
            boolean removeIt = false;
            if (cols.contains(colObj)) {
              cols.remove(colObj);
              removeIt = true;
            } else {
              if (colRange != null) {
                colRange.update(col);
              }
              cols.add(colObj);
            }
            String src = bfn_.getSourceForColumn(colObj, showShadows); 
            String trg = bfn_.getTargetForColumn(colObj, showShadows);
            if (removeIt) {
              links.remove(linf.getLink());
            } else {
              links.add(linf.getLink().clone());
              nodes.add(src);
              nodes.add(trg);
            } 
            gotLink = true;
          }
        }
      }
    }

    if (!gotLink && (gotDrain != null)) {
      if (nodes.contains(gotDrain)) {
        nodes.remove(gotDrain);
      } else {
        if (nodeRange != null) {
          int row = bfn_.getNodeDefinition(gotDrain).nodeRow;
          nodeRange.update(row);
        }
        nodes.add(gotDrain);
        nodeAdd = true;
      }   
    }
    
    if (shiftPressed) {
      if (linkAdd && (colRange.min != Integer.MAX_VALUE)) {
        for (int i = colRange.min; i < colRange.max; i++) {
          Integer colObj = new Integer(i);
          cols.add(colObj);
          String src = bfn_.getSourceForColumn(colObj, showShadows); 
          String trg = bfn_.getTargetForColumn(colObj, showShadows);
          BioFabricNetwork.LinkInfo linf = bfn_.getLinkDefinition(colObj, showShadows);
          links.add(linf.getLink().clone());
          nodes.add(src);
          nodes.add(trg);
        }
      }
     if (nodeAdd && (nodeRange.min != Integer.MAX_VALUE)) {
        for (int i = nodeRange.min; i < nodeRange.max; i++) {
          Integer rowObj = new Integer(i);
          String target = bfn_.getNodeForRow(rowObj);
          nodes.add(target);
        }
      }
    } 
    return;
  }
  
  /***************************************************************************
  **
  ** Build needed selection geometry
  */  
  
  public void buildSelectionGeometry(String newStartName, Rectangle newStartRect) {     
    Point focus = new Point();
    boolean showShadows = FabricDisplayOptionsManager.getMgr().getDisplayOptions().getDisplayShadows(); 
    //
    // Create target focus boxes, sorted by row:
    //
    targetList_.clear();
    TreeMap sortTargs = new TreeMap();
    Iterator tgit = currNodeSelections_.iterator();
    while (tgit.hasNext()) {
      String target = (String)tgit.next();
      BioFabricNetwork.NodeInfo targetInf = bfn_.getNodeDefinition(target);
      targetList_.add(targetInf);
      Rectangle2D targName = (Rectangle2D)nodeNameLocations_.get(target);
      Point targNameRC = worldToRowCol(new Point2D.Double(targName.getCenterX(), targName.getCenterY()));
      focus.setLocation(targNameRC.x, targetInf.nodeRow);
      sortTargs.put(new Integer(targetInf.nodeRow), buildFocusBox(focus));  
    }

    //
    // Create link focus boxes:
    //
    
    HashMap linksByRow = new HashMap();
    linkList_.clear();
    Iterator cit = currColSelections_.iterator();
    while (cit.hasNext()) {
      Integer colObj = (Integer)cit.next();
      BioFabricNetwork.LinkInfo linf = bfn_.getLinkDefinition(colObj, showShadows);
      linkList_.add(linf);
      Integer strtObj = new Integer(linf.getStartRow());
      TreeMap lbr = (TreeMap)linksByRow.get(strtObj);
      if (lbr == null) {
        lbr = new TreeMap();
        linksByRow.put(strtObj, lbr);
      }
      focus.setLocation(linf.getUseColumn(showShadows), linf.getStartRow());
      lbr.put(colObj, buildFocusBox(focus));
      
      Integer endObj = new Integer(linf.getEndRow());
      lbr = (TreeMap)linksByRow.get(endObj);
      if (lbr == null) {
        lbr = new TreeMap();
        linksByRow.put(endObj, lbr);
      }
      focus.setLocation(linf.getUseColumn(showShadows), linf.getEndRow());
      lbr.put(colObj, buildFocusBox(focus));
    }
   
    // FIX ME: seeing currSel = 0 on empty rects!
    Rectangle currRect = ((currSel_ == -1) || (currSel_ >= rects_.size())) ? null : (Rectangle)rects_.get(currSel_);

    rects_.clear();
    Iterator stit = sortTargs.keySet().iterator();
    while (stit.hasNext()) {
      Integer row = (Integer)stit.next();
      Rectangle trgRect = (Rectangle)sortTargs.get(row);
      if (trgRect.equals(currRect)) {
        currSel_ = rects_.size();
      } else if ((newStartName != null) && newStartName.equals(bfn_.getNodeForRow(row))) {
        currSel_ = rects_.size();
      }
      rects_.add(trgRect);
      TreeMap ufr = (TreeMap)linksByRow.get(row);
      if (ufr == null) {
        continue;
      }
      rects_.addAll(ufr.values());
    }
    
    //
    // New selections all built.  Set the current selection
    //
    
    if (newStartName == null) {
      if (newStartRect != null) {
        resetCurrentSelection(newStartRect);
      } else if (currRect != null) {
        resetCurrentSelection(currRect);
      }
    }
    if ((rects_.size() > 0) && (currSel_ == -1)) {
      currSel_ = 0;
    }
    bumpGuts();
    handleFloaterChange();
    selectionPainter_.buildObjCache(targetList_, linkList_, false, showShadows, new HashMap(), new HashMap());
    EventManager mgr = EventManager.getManager();
    SelectionChangeEvent ev = new SelectionChangeEvent(null, null, SelectionChangeEvent.SELECTED_ELEMENT);
    mgr.sendSelectionChangeEvent(ev);  
    return;
  }
  
  /***************************************************************************
  **
  ** reset the current selection
  */  
  
  private void resetCurrentSelection(Rectangle newStart) {
    int numRect = rects_.size();
    for (int i = 0 ; i < numRect; i++) {
      Rectangle trgRect = (Rectangle)rects_.get(i);
      if (trgRect.equals(newStart)) {
        currSel_ = i;
      }
    }
    return;
  }
  


  /***************************************************************************
  **
  ** Support image export
  */  
  
  public void exportToFile(File saveFile, String format, ImageExporter.ResolutionSettings res, double zoom, Dimension size) throws IOException {    
    exportGuts(saveFile, format, res, zoom, size);
    return;
  }  
  
  /***************************************************************************
  **
  ** Support image export
  */  
  
  public void exportToStream(OutputStream stream, String format, ImageExporter.ResolutionSettings res, double zoom, Dimension size) throws IOException {    
    exportGuts(stream, format, res, zoom, size);
    return;
  }   
  
  /***************************************************************************
  **
  ** Support image export.  Because of the way the image handler operates, it can take
  ** either an OutputStream or a File as the first argument:
  */  
  
  private void exportGuts(Object outObj, String format, ImageExporter.ResolutionSettings res, double zoom, Dimension size) throws IOException { 
    
    int width; 
    int height; 
    Rectangle worldPiece = new Rectangle(-200, -200, worldDim_.width, worldDim_.height);
        
    if (size == null) { 
      width = (int)((double)worldPiece.width * zoom); 
      height = (int)((double)worldPiece.height * zoom);
    } else {
      width = size.width; 
      height = size.height;            
    }
           
    BufferedImage bi = new BufferedImage(width, height, BufferedImage.TYPE_INT_RGB);
    Graphics2D g2 = bi.createGraphics();
    g2.setColor(Color.white);
    g2.fillRect(0, 0, width, height);   
    drawForBuffer(g2, worldPiece, size, worldPiece);  
    ImageExporter iex = new ImageExporter();
    iex.export(outObj, bi, format, res);    
    return;
  }
 
  /***************************************************************************
  **
  ** Get tour going from current selection
  */  
  
  public TourStatus startTourFromSelection(boolean selectionOnly) {
    if ((currSel_ == -1) || (floaterSet_.currSelRect == null)) {
      throw new IllegalStateException();
    }
    floaterSet_.tourRect = (Rectangle)floaterSet_.currSelRect.clone();  // world coords
    tourFocus_ = worldToRowCol(new Point2D.Double(floaterSet_.tourRect.getCenterX(), floaterSet_.tourRect.getCenterY()));
    centerOnRectangle(floaterSet_.tourRect);
    fmt_.setCenter(rowColToWorld(tourFocus_), tourFocus_, true);
    String[] vals = buildMouseLocation(tourFocus_);
    handleFloaterChange();  // else tour rect does not redraw
    boolean showShadows = FabricDisplayOptionsManager.getMgr().getDisplayOptions().getDisplayShadows(); 
    Integer tfx = new Integer(tourFocus_.x);
    BioFabricNetwork.LinkInfo ld = bfn_.getLinkDefinition(tfx, showShadows);
    if ((ld != null) && !ld.inLinkRowRange(tourFocus_.y)) {
      ld = null;
    }
    String nodeForRow = bfn_.getNodeForRow(new Integer(tourFocus_.y));
    SortedSet okStops = (selectionOnly) ? null : findSelectedLinkStops(nodeForRow);
    boolean nodeAlive = (!selectionOnly) ? true : currNodeSelections_.contains(nodeForRow);
    return (new TourStatus(vals, bfn_, ld, tourFocus_, okStops, nodeAlive, false));    
  }
  
  /***************************************************************************
  ** 
  ** For finding nearest tour start within limits
  */

  private Point findClosestTourStart(Point prtc, int limit) {

    int start = prtc.x - limit;
    int end = prtc.x + limit;
    int minY = prtc.y - limit;
    int maxY = prtc.y + limit;
    
    boolean showShadows = FabricDisplayOptionsManager.getMgr().getDisplayOptions().getDisplayShadows(); 
    Point2D forVec = new Point2D.Double(prtc.x, prtc.y);
    double minDist = Double.POSITIVE_INFINITY;
    Point closestRC = new Point();
    for (int i = start; i <= end; i++) {
      Integer testCol = new Integer(i);
      BioFabricNetwork.LinkInfo linf = bfn_.getLinkDefinition(testCol, showShadows);
      if (linf != null) {     
        if ((linf.getStartRow() >= minY) && (linf.getStartRow() <= maxY)) {
          Point2D testPt = new Point2D.Double(i, linf.getStartRow());
          double dSq = forVec.distanceSq(testPt);
          if (dSq < minDist) {
            minDist = dSq;
            closestRC.setLocation(i, linf.getStartRow());
          }
        }
        if ((linf.getEndRow() >= minY) && (linf.getEndRow() <= maxY)) {
          Point2D testPt = new Point2D.Double(i, linf.getEndRow());
          double dSq = forVec.distanceSq(testPt);
          if (dSq < minDist) {
            minDist = dSq;
            closestRC.setLocation(i, linf.getEndRow());
          }
        }
      }
    }
  
    //
    // Now try names:
    //
    
    Point2D inWorldL = rowColToWorld(new Point(prtc.x - limit, prtc.y));
    Point2D inWorldR = rowColToWorld(new Point(prtc.x + limit, prtc.y));
    for (int i = minY; i <= maxY; i++) {
      Integer testRow = new Integer(i);
      String nodeName = bfn_.getNodeForRow(testRow);
      if (nodeName != null) {
        Rectangle2D nnl = (Rectangle2D)nodeNameLocations_.get(nodeName);
        Point2D nameCenter = new Point2D.Double(nnl.getCenterX(), nnl.getCenterY());
        if ((nameCenter.getX() >= inWorldL.getX()) && (nameCenter.getX() <= inWorldR.getX())) {
          Point2D ncRC = worldToRowCol(nameCenter);
          // Closest ROW is the one that really counts!
          double dSq = forVec.distanceSq(new Point2D.Double(forVec.getX(), ncRC.getY()));
          if (dSq < minDist) {
            minDist = dSq;
            closestRC.setLocation((int)ncRC.getX(), i);
          }
        }       
      }
    }

    return ((minDist < Double.POSITIVE_INFINITY) ? closestRC : null);
  }  
 
  /***************************************************************************
  **
  ** Draw Object
  */  
  
  private static class ImageToUse {
    BufferedImage image;
    int stX;
    int stY;
    
    ImageToUse(BufferedImage image, int stX, int stY) {
      this.image = image;
      this.stX = stX;
      this.stY = stY;
    }
  }  
  
  /***************************************************************************
  **
  ** Draw Object
  */  
  
  public class ZoomerSource implements SimpleWorkspaceSource {
    
    private Workspace wksp_;
    
    public Workspace getWorkspace() {
      return (wksp_);
    }
    public void simpleSetWorkspace(Workspace workspace) {
      wksp_ = workspace;
      return;
    } 
  }
  
  /***************************************************************************
  **
  ** Tour status
  */  
  
  public static class TourStatus implements Cloneable {    
     public String nodeName;
     public String linkName;
     boolean upEnabled;
     boolean downEnabled;
     boolean leftEnabled;
     boolean rightEnabled;
     boolean farLeftEnabled;
     boolean farRightEnabled;
     boolean currStopUnselected;
     
     TourStatus(String[] vals, BioFabricNetwork bfn, BioFabricNetwork.LinkInfo link, 
                Point navFocus, SortedSet selectedOnly, boolean nodeAlive, boolean stopUnselected) {
       nodeName = vals[0];
       linkName = vals[1];
       boolean showShadows = FabricDisplayOptionsManager.getMgr().getDisplayOptions().getDisplayShadows(); 
       currStopUnselected = stopUnselected;
       // Null link means we are sitting on a node label
       if (link == null) {
         upEnabled = false;
         downEnabled = false;
         leftEnabled = false;
         farLeftEnabled = false;
         rightEnabled = true;
         farRightEnabled = true;         
       } else {
         BioFabricNetwork.NodeInfo src = bfn.getNodeDefinition(link.getSource());
         BioFabricNetwork.NodeInfo trg = bfn.getNodeDefinition(link.getTarget());
         BioFabricNetwork.NodeInfo useNode = (navFocus.y == src.nodeRow) ? src : trg;
         if ((selectedOnly != null) && selectedOnly.isEmpty()) {
           leftEnabled = false;
           farLeftEnabled = nodeAlive;
           rightEnabled = false;
           farRightEnabled = false;           
         } else {
         //  int minCol = (selectedOnly == null) ? useNode.minCol : ((Integer)selectedOnly.first()).intValue();
           MinMax range = useNode.getColRange(showShadows);
           int maxCol = (selectedOnly == null) ? range.max : ((Integer)selectedOnly.last()).intValue();
           upEnabled = (navFocus.y != link.topRow());
           downEnabled = (navFocus.y != link.bottomRow());
           leftEnabled = (navFocus.x >= range.min) && nodeAlive;
           farLeftEnabled = (navFocus.x >= range.min) && nodeAlive;
           rightEnabled = (maxCol != navFocus.x);
           farRightEnabled = (maxCol != navFocus.x);
         }
       }
     }
     
     public Object clone() {
      try {
        return (super.clone());
      } catch (CloneNotSupportedException cnse) {
        throw new IllegalStateException();
      }
    }    
  }
    
  /***************************************************************************
  **
  ** Handles click events
  */  
  
  public class MouseHandler extends MouseAdapter { 
    
    private final static int CLICK_SLOP_  = 2;
      
    public void mouseClicked(MouseEvent me) {
      if (me.isPopupTrigger()) {
        Point pscreenLoc = me.getComponent().getLocationOnScreen();
        Point abs = new Point(me.getX() + pscreenLoc.x, me.getY() + pscreenLoc.y);
        triggerPopup(me.getX(), me.getY(), abs);
      }
      return;
    }  

    private void handleClick(int lastX, int lastY, boolean shiftPressed) {    
      Point loc = new Point(lastX, lastY);
      Point rcp = transToRowCol(loc);
      handleSelection(rcp, null, loc, true, shiftPressed);
      return;
    }
     
    private void handleSelection(Point rcbp, Rectangle rect, Point sloc, boolean onePt, boolean shiftPressed) {
      if (bfn_ == null) {
        return;
      }
      boolean showShadows = FabricDisplayOptionsManager.getMgr().getDisplayOptions().getDisplayShadows(); 
      if (collectingTourStart_) {
        boolean tstatUS = false;
        boolean forSelOnly = tourStartSelectionOnly_;
        if (rcbp != null) {
          Point newFocus = findClosestTourStart(rcbp, 3);
          if (newFocus == null) {
            cursorMgr_.signalError();
            return;
          }
          if (tourStopIsUnselected(newFocus)) {
            tstatUS = true;
            forSelOnly = false;
            fnt_.resetSkipSelections();
          }          
          tourFocus_ = newFocus;
          floaterSet_.tourRect = buildFocusBox(tourFocus_);
          String[] loc = buildMouseLocation(tourFocus_);
          BioFabricNetwork.LinkInfo linf = bfn_.getLinkDefinition(new Integer(tourFocus_.x), showShadows);
          if ((linf != null) && !linf.inLinkRowRange(tourFocus_.y)) {
            linf = null;
          }
          String nodeForRow = bfn_.getNodeForRow(new Integer(tourFocus_.y));
          SortedSet okStops = (forSelOnly) ? findSelectedLinkStops(nodeForRow) : null;
          boolean nodeAlive = (!forSelOnly) ? true : currNodeSelections_.contains(nodeForRow);
          fnt_.installNames(new TourStatus(loc, bfn_, linf, tourFocus_, okStops, nodeAlive, tstatUS));
        }
        collectingTourStart_ = false;
        tourStartSelectionOnly_ = false;
        cursorMgr_.showDefaultCursor();
        bfw_.reenableControls();
        return;
      }
      if (collectingZoomMode_) {
        if (firstZoomPoint_ == null) {
          firstZoomPoint_ = (Point)sloc.clone();
          return;
        } else {
          Rectangle rcRect = valsToRect(firstZoomPoint_.x, firstZoomPoint_.y, 
                                        sloc.x, sloc.y, false);
          if (rcRect == null) {
            return;
          }
          Point2D lpu = viewToWorld(new Point(rcRect.x, rcRect.y));
          Point2D rpl = viewToWorld(new Point((int)rcRect.getMaxX(), (int)rcRect.getMaxY()));
          Rectangle zoomTo = new Rectangle((int)lpu.getX(), (int)lpu.getY(), 
                                           (int)(rpl.getX() - lpu.getX()), (int)(rpl.getY() - lpu.getY()));
          if ((zoomTo.width > 0) && (zoomTo.height > 0)) {
            zoomToRectangle(zoomTo);
          }
          collectingZoomMode_ = false;
          firstZoomPoint_ = null;
          cursorMgr_.showDefaultCursor();
          bfw_.reenableControls();
          return;
        }
      }
          
      if (!doBuildSelect_) {
        currLinkSelections_.clear();
        currNodeSelections_.clear();
        currColSelections_.clear();
        currSel_ = -1;
        floaterSet_.currSelRect = null;
      }
      
      //
      // Clicking on one guy will make him the current selection!
      //
      
      Rectangle newStart = (onePt) ? buildFocusBox(rcbp) : null;
           
      selectionLogic(rcbp, sloc, rect, onePt, showShadows, currNodeSelections_, currLinkSelections_, currColSelections_, shiftPressed); 
               
      FabricGooseInterface goose = FabricGooseManager.getManager().getGoose();
      if ((goose != null) && goose.isActivated()) {
        gaggleSelectionSupport(goose);
      }      
      buildSelectionGeometry(null, newStart);  
      return;
    }  
    
    private void dragResult(int sx, int sy, int ex, int ey, boolean isCtrl) {
      if (isCtrl) {  // Keep floater alive!
        return;
      }
      if (collectingZoomMode_) {
        collectingZoomMode_ = false;
        cursorMgr_.showDefaultCursor();
        bfw_.reenableControls();
        return;
      } else if (collectingTourStart_) {
        collectingTourStart_ = false;
        tourStartSelectionOnly_ = false;
        cursorMgr_.showDefaultCursor();
        bfw_.reenableControls();
        return;
      } else {
        Rectangle rcRect = valsToRect(sx, sy, ex, ey, true);
        if (rcRect != null) {
          handleSelection(null, rcRect, null, false, false);
        }
      }
    }  
    
    public void mousePressed(MouseEvent me) {
      try {
        if (me.isPopupTrigger()) {
          Point pscreenLoc = me.getComponent().getLocationOnScreen();
          Point abs = new Point(me.getX() + pscreenLoc.x, me.getY() + pscreenLoc.y);
          triggerPopup(me.getX(), me.getY(), abs);    
        } else {
          lastPress_ = new Point(me.getX(), me.getY());
          lastView_ = jsp_.getViewport().getViewPosition(); 
          Point screenLoc = me.getComponent().getLocationOnScreen();
          lastAbs_ = new Point(me.getX() + screenLoc.x, me.getY() + screenLoc.y);         
          lastShifted_ = me.isShiftDown();        
          lastCtrl_ = me.isControlDown();
        }
      } catch (Exception ex) {
        ExceptionHandler.getHandler().displayException(ex);
      }
      return;
    }   

    public void mouseEntered(MouseEvent me) {
      try {
        bfo_.setMouseIn(true, fmt_.isIgnoring());
        fmt_.setMouseIn(true);
      } catch (Exception ex) {
        ExceptionHandler.getHandler().displayException(ex);
      }        
      return;
    }      
    
    public void mouseExited(MouseEvent me) {
      try {
        bfo_.setMouseIn(false, fmt_.isIgnoring());  
        fmt_.setMouseIn(false);
        myLocation_.setNodeAndLink("<none>", "<none>", "<none>");
      } catch (Exception ex) {
        ExceptionHandler.getHandler().displayException(ex);
      }        
      return;
    }      
    
   
    public void mouseReleased(MouseEvent me) {
      try {
        // Do this stuff NO MATTER WHAT!
        lastView_ = null;
        lastAbs_ = null;

        if (me.isPopupTrigger()) {
          Point pscreenLoc = me.getComponent().getLocationOnScreen();
          Point abs = new Point(me.getX() + pscreenLoc.x, me.getY() + pscreenLoc.y);
          triggerPopup(me.getX(), me.getY(), abs);
          return;
        }
        
        if (me.isControlDown() || (isAMac_ && me.isMetaDown())) {
          lastPress_ = null;
          return;
        }
        
        boolean shiftPressed = me.isShiftDown();
    
        int currX = me.getX();
        int currY = me.getY();     
        if (lastPress_ == null) {
          return;
        }
        int lastX = lastPress_.x;
        int lastY = lastPress_.y;
        int diffX = Math.abs(currX - lastX);
        int diffY = Math.abs(currY - lastY); 
        
        // Note that a ctrl-drag leaves us with diff == 0, thus
        // it would select after the ctrl drag!
        
        if (!lastCtrl_ && (diffX <= CLICK_SLOP_) && (diffY <= CLICK_SLOP_)) { 
          handleClick(lastX, lastY, shiftPressed);
        } else if ((diffX >= CLICK_SLOP_) || (diffY >= CLICK_SLOP_)) {
          dragResult(lastX, lastY, currX, currY, lastCtrl_);
        }
        floaterSet_.floater = null;
        lastPress_ = null;  // DO THIS NO MATTER WHAT TOO       
        handleFloaterChange();
      } catch (Exception ex) {
        ExceptionHandler.getHandler().displayException(ex);
      }
         
      return;
    }
    
    private void triggerPopup(int x, int y, Point screenAbs) {
      try {
        Point loc = new Point(x, y);
        Point rcp = transToRowCol(loc);
        HashSet nodes = new HashSet();
        HashSet links = new HashSet();
        HashSet cols = new HashSet();
        boolean showShadows = FabricDisplayOptionsManager.getMgr().getDisplayOptions().getDisplayShadows(); 
        selectionLogic(rcp, loc, null, true, showShadows, nodes, links, cols, false); 
        if (!links.isEmpty()) {
          FabricLink fabLink = (FabricLink)links.iterator().next();
          popCtrl_.showLinkPopup(fabLink, loc); 
        } else if (!nodes.isEmpty()) {
          String nodeName = (String)nodes.iterator().next();
          popCtrl_.showNodePopup(nodeName, loc); 
        }  
      } catch (Exception ex) {
        ExceptionHandler.getHandler().displayException(ex);
      }
      return;
    }
  }
   
  /***************************************************************************
  **
  ** Handles mouse motion events
  */  
      
  public class MouseMotionHandler extends MouseMotionAdapter {
    public void mouseDragged(MouseEvent me) {
      try {
        if (lastPress_ == null) {
          return;
        }
        Point currPt = me.getPoint();
        if (me.isControlDown() || (isAMac_ && me.isMetaDown())) {
          Point compLoc = me.getComponent().getLocationOnScreen();
          Point currAbs = new Point(compLoc.x + currPt.x, compLoc.y + currPt.y);               

          JScrollBar hsb = jsp_.getHorizontalScrollBar();
          int hMax = hsb.getMaximum() - hsb.getVisibleAmount();
          int hMin = hsb.getMinimum();
          int newX = lastView_.x - (currAbs.x - lastAbs_.x);
          if (newX > hMax) newX = hMax;
          if (newX < hMin) newX = hMin;

          JScrollBar vsb = jsp_.getVerticalScrollBar();
          int vMax = vsb.getMaximum() - vsb.getVisibleAmount();
          int vMin = vsb.getMinimum();
          int newY = lastView_.y - (currAbs.y - lastAbs_.y);
          if (newY > vMax) newY = vMax;
          if (newY < vMin) newY = vMin;        

          jsp_.getViewport().setViewPosition(new Point(newX, newY));
          jsp_.getViewport().invalidate();      
          jsp_.revalidate();
          return;
        } else if (collectingZoomMode_) {
          floaterSet_.floater = null;
          handleFloaterChange();        
        } else {
          Point2D lpw = viewToWorld(lastPress_);
          Point2D cupw = viewToWorld(currPt);
          floaterSet_.floater = valsToRect((int)lpw.getX(), (int)lpw.getY(), (int)cupw.getX(), (int)cupw.getY(), false);
          handleFloaterChange();
        }
      } catch (Exception ex) {
        ExceptionHandler.getHandler().displayException(ex);
      }
    }
        
    public void mouseMoved(MouseEvent me) {
      try {
        Point currPt = me.getPoint();
        Point2D cpw = viewToWorld(currPt);
        Point cprc = worldToRowCol(cpw);
        fmt_.setCenter(cpw, cprc, false);  
        bfo_.setMouse(cpw, cprc);
        if (bfn_ == null) {
          return;
        }
        String[] vals = buildMouseLocation(cprc);
        myLocation_.setNodeAndLink(vals[0], vals[1], vals[2]);        
        if (collectingZoomMode_) {
          if (firstZoomPoint_ != null) {
            Point2D lpw = viewToWorld(firstZoomPoint_);
            Point2D cupw = viewToWorld(currPt);
            floaterSet_.floater = valsToRect((int)lpw.getX(), (int)lpw.getY(), (int)cupw.getX(), (int)cupw.getY(), false);
            handleFloaterChange();
          }
        }      
      } catch (Exception ex) {
        ExceptionHandler.getHandler().displayException(ex);
      }
    }         
  } 
  
  ////////////////////////////////////////////////////////////////////////////
  //
  // PUBLIC STATIC METHODS
  //
  ////////////////////////////////////////////////////////////////////////////

}
