# Supplementary material for: Combing the hairball with BioFabric: a new approach for visualization of large networks
Source: BMC Bioinformatics. 2012 Oct 27;13:275. doi: 10.1186/1471-2105-13-275 (PMC3574047; doi:10.1186/1471-2105-13-275)
Supplement: Additional file 6 — File Format: Gzipped tar file containing packages of Java source code, image, and property files. Title of Data: Version 1.0.0 BioFabric Source Code. Description of Data: This file contains the source code needed to build BioFabric. If Gaggle support is not needed, it can be compiled with Java 1.4. [file 1471-2105-13-275-S6.gz › org/systemsbiology/biotapestry/biofabric/InboundSelectionOp.java]

/*
**    Copyright (C) 2003-2011 Institute for Systems Biology 
**                            Seattle, Washington, USA. 
**
**    This library is free software; you can redistribute it and/or
**    modify it under the terms of the GNU Lesser General Public
**    License as published by the Free Software Foundation; either
**    version 2.1 of the License, or (at your option) any later version.
**
**    This library is distributed in the hope that it will be useful,
**    but WITHOUT ANY WARRANTY; without even the implied warranty of
**    MERCHANTABILITY or FITNESS FOR A PARTICULAR PURPOSE.  See the GNU
**    Lesser General Public License for more details.
**
**    You should have received a copy of the GNU Lesser General Public
**    License along with this library; if not, write to the Free Software
**    Foundation, Inc., 59 Temple Place, Suite 330, Boston, MA  02111-1307  USA
*/

package org.systemsbiology.biotapestry.biofabric;

/****************************************************************************
**
** Inbound selections
*/

public class InboundSelectionOp extends InboundGaggleOp {

  ////////////////////////////////////////////////////////////////////////////
  //
  // PRIVATE INSTANCE VARIABLES
  //
  ////////////////////////////////////////////////////////////////////////////

  private SelectionSupport.SelectionsForSpecies sfs_;
   
  /***************************************************************************
  **
  ** Create the op - called on RMI thread
  */

  public InboundSelectionOp(BioFabricWindow bfw, SelectionSupport.SelectionsForSpecies sfs) {
    super(bfw);
    sfs_ = sfs;
    return;
  }

  /***************************************************************************
  **
  ** Execute the op - called on AWT thread
  */

  public void executeOp() {
    BioFabricPanel bfp = bfw_.getFabricPanel();
    if (sfs_.selections.isEmpty()) {
      bfp.clearSelections();
    } else {
      bfp.selectFromGaggle(sfs_);
    }
    return;
  }    
}
