# Supplementary material for: Combing the hairball with BioFabric: a new approach for visualization of large networks
Source: BMC Bioinformatics. 2012 Oct 27;13:275. doi: 10.1186/1471-2105-13-275 (PMC3574047; doi:10.1186/1471-2105-13-275)
Supplement: Additional file 6 — File Format: Gzipped tar file containing packages of Java source code, image, and property files. Title of Data: Version 1.0.0 BioFabric Source Code. Description of Data: This file contains the source code needed to build BioFabric. If Gaggle support is not needed, it can be compiled with Java 1.4. [file 1471-2105-13-275-S6.gz › org/systemsbiology/biotapestry/biofabric/FabricGoose.java]

/*
**    Copyright (C) 2003-2009 Institute for Systems Biology 
**                            Seattle, Washington, USA. 
**
**    This library is free software; you can redistribute it and/or
**    modify it under the terms of the GNU Lesser General Public
**    License as published by the Free Software Foundation; either
**    version 2.1 of the License, or (at your option) any later version.
**
**    This library is distributed in the hope that it will be useful,
**    but WITHOUT ANY WARRANTY; without even the implied warranty of
**    MERCHANTABILITY or FITNESS FOR A PARTICULAR PURPOSE.  See the GNU
**    Lesser General Public License for more details.
**
**    You should have received a copy of the GNU Lesser General Public
**    License along with this library; if not, write to the Free Software
**    Foundation, Inc., 59 Temple Place, Suite 330, Boston, MA  02111-1307  USA
*/
//
// Ported to Gaggle 2007-4 by Dan Tenenbaum <dtenenbaum@systemsbiology.org>
// in September 2007
//

/* START HIDE GAGGLE CODE */  /*
                               
package org.systemsbiology.biotapestry.biofabric;

import java.util.ArrayList;
import java.awt.Frame;
import javax.swing.JOptionPane;
import javax.swing.SwingUtilities;
import java.net.MalformedURLException;
import java.rmi.RemoteException;
import java.rmi.NotBoundException;
import java.rmi.ConnectException;
import java.util.Arrays;
import java.util.Collections;
import java.util.HashSet;
import java.util.Iterator;
import java.util.List;

import org.systemsbiology.gaggle.geese.common.GooseShutdownHook;
import org.systemsbiology.gaggle.geese.common.GaggleConnectionListener;
import org.systemsbiology.gaggle.core.Boss;
import org.systemsbiology.gaggle.core.Goose;
import org.systemsbiology.gaggle.core.datatypes.Cluster;
import org.systemsbiology.gaggle.core.datatypes.DataMatrix;
import org.systemsbiology.gaggle.core.datatypes.GaggleTuple;
import org.systemsbiology.gaggle.core.datatypes.Interaction;
import org.systemsbiology.gaggle.core.datatypes.Namelist;
import org.systemsbiology.gaggle.core.datatypes.Network;
import org.systemsbiology.gaggle.geese.common.RmiGaggleConnector;
import org.systemsbiology.gaggle.util.MiscUtil;

import org.systemsbiology.biotapestry.util.ResourceManager;
import org.systemsbiology.biotapestry.util.ExceptionHandler;

//**
//** Used for gaggle communication.
//

public class FabricGoose implements Goose, FabricGooseInterface, GaggleConnectionListener {
  
  ////////////////////////////////////////////////////////////////////////////
  //
  // PRIVATE CONSTANTS
  //
  ////////////////////////////////////////////////////////////////////////////
  
  private static final String NODE_TYPE_TAG_ = "NodeType";    
  private static final String LINK_SIGN_TAG_ = "LinkSign";  

  ////////////////////////////////////////////////////////////////////////////
  //
  // PUBLIC CONSTANTS
  //
  //////////////////////////////////////////////////////////////////////////// 
    
  ////////////////////////////////////////////////////////////////////////////
  //
  // PRIVATE VARIABLES
  //
  ////////////////////////////////////////////////////////////////////////////
  
  private BioFabricWindow topWindow_;  
  private String name_;
  private Boss gaggleBoss_;
  private SelectionSupport selSupport_;
  private String targetName_;
  private boolean activated_;
  private boolean connected_;
  private RmiGaggleConnector connector_;
    
  ////////////////////////////////////////////////////////////////////////////
  //
  // PUBLIC CONSTRUCTORS
  //
  ////////////////////////////////////////////////////////////////////////////
    
  ///***************************************************************************
  //**
  //** Null Constructor
  //

  public FabricGoose() {
    activated_ = false; 
    connected_ = false;  
  }
  
  ////////////////////////////////////////////////////////////////////////////
  //
  // PUBLIC METHODS
  //
  ////////////////////////////////////////////////////////////////////////////

  //***************************************************************************
  //**
  //** Set goose parameters - called on AWT thread
  //

  public void setParameters(BioFabricWindow topWindow, String species) {
    if (activated_) {
      throw new IllegalStateException();
    }
    selSupport_ = new SelectionSupport(topWindow, species);
    topWindow_ = topWindow;
    name_ = "BioFabric";
    targetName_ = "boss";
  }  

  ///***************************************************************************
  //**
  //** Activate the goose - called on AWT thread
  // 

  public void activate() {
    if (!SwingUtilities.isEventDispatchThread()) {
      throw new IllegalStateException();
    }
    activated_ = false;
    connector_ = new RmiGaggleConnector(this);
    new GooseShutdownHook(connector_);
    connectToGaggle();  // sets activated_, connected_ on success
    connector_.addListener(this);
    return;
  }  

  ///***************************************************************************
  //**
  //** A function to find out if goose is connected - called on AWT thread
  //
  
  public boolean isConnected() {
    return (connected_);
  }
                             
  ///***************************************************************************
  //**
  //** connect to gaggle - called on AWT thread
  // 

  public void connect() {
    if (!SwingUtilities.isEventDispatchThread()) {
      throw new IllegalStateException();
    }
    try {
      connector_.connectToGaggle();
      connected_ = true;
    } catch (RemoteException rex) {
      ResourceManager rMan = ResourceManager.getManager();
      JOptionPane.showMessageDialog(topWindow_, 
                                    rMan.getString("gaggleSupport.failedToConnect"), 
                                    rMan.getString("gaggleSupport.commFailureTitle"),
                                    JOptionPane.WARNING_MESSAGE);
    } catch (Exception rex) {
      ResourceManager rMan = ResourceManager.getManager();
      JOptionPane.showMessageDialog(topWindow_, 
                                    rMan.getString("gaggleSupport.failedToDisconnect"), 
                                    rMan.getString("gaggleSupport.commFailureTitle"),
                                    JOptionPane.WARNING_MESSAGE);
    }
    return;
  }
                               
  ///***************************************************************************
  //**
  //** Disconnect from gaggle - called on AWT thread
  // 

  public void disconnect() {
    if (!SwingUtilities.isEventDispatchThread()) {
      throw new IllegalStateException();
    }
    try {
      connector_.disconnectFromGaggle(false);
      connected_ = true; 
    } catch (Exception rex) {
      ResourceManager rMan = ResourceManager.getManager();
      JOptionPane.showMessageDialog(topWindow_, 
                                    rMan.getString("gaggleSupport.failedToDisconnect"), 
                                    rMan.getString("gaggleSupport.commFailureTitle"),
                                    JOptionPane.WARNING_MESSAGE);
    }
    return;
  }  

  ///***************************************************************************
  //**
  //** A function to find out if goose is active - called on AWT thread
  //
  
  public boolean isActivated() {
    return (activated_);
  }  
  
  ///***************************************************************************
  //**
  //** A function to get selection support - called on AWT thread
  //
  
  public SelectionSupport getSelectionSupport() {
    return (selSupport_);
  }
  
  ///***************************************************************************
  //**
  //** A function set the current target - called on AWT thread
  //
  
  public void setCurrentGaggleTarget(String gooseName) {
    targetName_ = gooseName;
    return;
  }  
  
  ///***************************************************************************
  //**
 // ** A function to transmit selections to the gaggle boss. - called on AWT thread
  //
  
  public void transmitSelections() {
    if (!SwingUtilities.isEventDispatchThread()) {
      throw new IllegalStateException();
    }
    try {
      SelectionSupport.SelectionsForSpecies sel = selSupport_.getSelections();
      ArrayList list = new ArrayList(sel.selections);
      Namelist namelist = new Namelist();
      namelist.setSpecies(sel.species);
      namelist.setNames((String[])list.toArray(new String[list.size()]));
      gaggleBoss_.broadcastNamelist(name_, targetName_, namelist);
    } catch (RemoteException rex) {
      ResourceManager rMan = ResourceManager.getManager();
      JOptionPane.showMessageDialog(topWindow_, 
                                    rMan.getString("gaggleSupport.failedToContactBoss"), 
                                    rMan.getString("gaggleSupport.commFailureTitle"),
                                    JOptionPane.WARNING_MESSAGE);
    }
    return;
  } 

  ///***************************************************************************
 // **
  //** A function to transmit a network - called on AWT thread
 // 
  
  public void transmitNetwork(SelectionSupport.NetworkForSpecies net) {
    if (!SwingUtilities.isEventDispatchThread()) {
      throw new IllegalStateException();
    }
    try {
      Network gaggleNet = new Network();
      String species = net.getSpecies();
      List links =  net.getLinks();
      Iterator ltit = links.iterator();
      while (ltit.hasNext()) {
        FabricLink link = (FabricLink)ltit.next();
        String src = link.getSrc();
        String trg = link.getTrg();
        FabricLink.AugRelation aug = link.getAugRelation();
        if (aug.isShadow) {
          continue;
        }
        Interaction interact = new Interaction(src, trg, aug.relation, link.isDirected());
        gaggleNet.add(interact);
      }
	    gaggleNet.setSpecies(species);
      gaggleBoss_.broadcastNetwork(name_, targetName_, gaggleNet);
    } catch (RemoteException rex) {
      ResourceManager rMan = ResourceManager.getManager();
      JOptionPane.showMessageDialog(topWindow_, 
                                    rMan.getString("gaggleSupport.failedToContactBoss"), 
                                    rMan.getString("gaggleSupport.commFailureTitle"),
                                    JOptionPane.WARNING_MESSAGE);
    }
    return;
  } 
  
  ///***************************************************************************
 // **
 // ** A function to show the current target - called on AWT thread
 // 
  
  public void raiseCurrentTarget() {
    if (!SwingUtilities.isEventDispatchThread()) {
      throw new IllegalStateException();
    }
    try { 
      gaggleBoss_.show(targetName_);
    } catch (RemoteException rex) {
      ResourceManager rMan = ResourceManager.getManager();
      JOptionPane.showMessageDialog(topWindow_, 
                                    rMan.getString("gaggleSupport.failedToContactBoss"), 
                                    rMan.getString("gaggleSupport.commFailureTitle"),
                                    JOptionPane.WARNING_MESSAGE);
    }    
  }
  
  ///***************************************************************************
  //**
  //** A function to hide the current target - called on AWT thread
  //
  
  public void hideCurrentTarget() {
    if (!SwingUtilities.isEventDispatchThread()) {
      throw new IllegalStateException();
    }
    try { 
      gaggleBoss_.hide(targetName_);
    } catch (RemoteException rex) {
      ResourceManager rMan = ResourceManager.getManager();
      JOptionPane.showMessageDialog(topWindow_, 
                                    rMan.getString("gaggleSupport.failedToContactBoss"), 
                                    rMan.getString("gaggleSupport.commFailureTitle"),
                                    JOptionPane.WARNING_MESSAGE);
    }        
    return;
  }

  ///***************************************************************************
 // **
  //** A function to shut down the gaggle infrastructure - called on AWT thread
  //
  
  public void closeDown() {
    if (!SwingUtilities.isEventDispatchThread()) {
      throw new IllegalStateException();
    }
    try {
      connector_.disconnectFromGaggle(true);
      activated_ = false;
    } catch (Exception ex) {
      ex.printStackTrace();
      // We are going down, so don't display in UI
    }

    return;
  }
   
  ///***************************************************************************
  //**
  //** Tell us if we are connected (GaggleConnectionListener req'd - called on RMI thread)
  //** dt.  Geese can now connect and disconnect independently.
  //
                                                    
  public void setConnected(boolean connected, Boss boss) {
    gaggleBoss_  = boss;   
    try {    
      selSupport_.changeConnectionStatus(connected);
    } catch (Exception ex) {
      final Exception exF = ex;
      SwingUtilities.invokeLater(new Runnable() {
        public void run() {
          ExceptionHandler.getHandler().displayException(exF);
        }
      });
    }                           
    return;
  }
                               
  ///***************************************************************************
  //**
  //** Connect to the boss (called on AWT thread)
  // dt.  Geese can now connect and disconnect independently. You may want to add
  // some UI elements to handle this. You can use connector_.isConnected() to find out
  // if you are connected, or to be notified when connection status changes, implement
  // GaggleConnectionListener, which defines a method setConnected(boolean connected, Boss boss).
  // See org.systemsbiology.gaggle.geese.sample.SampleGoose for an example.
  
  public void connectToGaggle() {
    if (!SwingUtilities.isEventDispatchThread()) {
      throw new IllegalStateException();
    }
    try {
	   //
	   // Goose will look to see if there is a boss and if not, will start 
	   // an invisible boss using java web start.
	   //
	    connector_.setAutoStartBoss(true);
	    connector_.connectToGaggle();
      activated_ = true;
      connected_ = true;	 
    } catch (ConnectException ce) {
      ResourceManager rMan = ResourceManager.getManager();
      JOptionPane.showMessageDialog(topWindow_, 
                                    rMan.getString("gaggleSupport.failedToConnectToBoss"), 
                                    rMan.getString("gaggleSupport.commFailureTitle"),
                                    JOptionPane.WARNING_MESSAGE);      
    } catch (NotBoundException nbe) {
      ResourceManager rMan = ResourceManager.getManager();
      JOptionPane.showMessageDialog(topWindow_, 
                                    rMan.getString("gaggleSupport.failedToLookupBoss"), 
                                    rMan.getString("gaggleSupport.commFailureTitle"),
                                    JOptionPane.WARNING_MESSAGE);      
    } catch (RemoteException re) {
      ResourceManager rMan = ResourceManager.getManager();
      JOptionPane.showMessageDialog(topWindow_, 
                                    rMan.getString("gaggleSupport.failedToContactBoss"), 
                                    rMan.getString("gaggleSupport.commFailureTitle"),
                                    JOptionPane.WARNING_MESSAGE);      
    } catch (MalformedURLException nbe) {
      throw new IllegalStateException();
    } catch (Exception ex) { // required by 2007-4 interface
      ResourceManager rMan = ResourceManager.getManager();
      JOptionPane.showMessageDialog(topWindow_, 
                                    rMan.getString("gaggleSupport.failedToConnectToBoss"), 
                                    rMan.getString("gaggleSupport.commFailureTitle"),
                                    JOptionPane.WARNING_MESSAGE);
    }
    
    gaggleBoss_ = connector_.getBoss();   
    return;
  }

  ///***************************************************************************
  //**
  //** Get the goose name (Goose req'd - called on RMI thread)
  //
  
  public String getName() {
    return (name_);
  }

  ///***************************************************************************
  //**
 // ** Set the goose name (Goose req'd - called on RMI thread)
  //
  
  public void setName(String newName) {
    this.name_ = newName;
    return;
  }

  ///***************************************************************************
 // **
 // ** Hide the application (Goose req'd - called on RMI thread)
 // 
  
  public void doHide() {
    SwingUtilities.invokeLater(new Runnable() {
      public void run() {
        try {
          topWindow_.hide();
        } catch (Exception ex) {   
          ExceptionHandler.getHandler().displayException(ex);
        }
      }
    });
    return;
  }

  ///***************************************************************************
 // **
 // ** Show the application (Goose req'd - called on RMI thread)
 // 
  
  public void doShow() {
    SwingUtilities.invokeLater(new Runnable() {
      public void run() {
        try {
          if (topWindow_.getExtendedState() != Frame.NORMAL) {
            topWindow_.setExtendedState (Frame.NORMAL);
          }
          MiscUtil.setJFrameAlwaysOnTop(topWindow_, true);
          topWindow_.setVisible(true);
          MiscUtil.setJFrameAlwaysOnTop(topWindow_, false);
        } catch (Exception ex) {   
          ExceptionHandler.getHandler().displayException(ex);
        }
      }
    });
    return;
  }

  ///***************************************************************************
 // **
 // ** Inbound request to do a broadcast (Goose req'd - called on RMI thread)
 // 
 //
 //   * @deprecated //dt this is no longer the right way to do this but so many geese still
 //                   use it, so we were lazy and left it in the interface but marked it deprecated.
 // 
  public void doBroadcastList() {
    try {
      SelectionSupport.SelectionsForSpecies sel = selSupport_.getSelections();
      ArrayList list = new ArrayList(sel.selections);
      Namelist namelist = new Namelist();
      namelist.setSpecies(sel.species);
      namelist.setNames((String[])list.toArray(new String[list.size()]));
      gaggleBoss_.broadcastNamelist(name_, BOSS_NAME, namelist);
    } catch (Exception ex) {    
      final Exception exF = ex;
      SwingUtilities.invokeLater(new Runnable() {
        public void run() {
          ExceptionHandler.getHandler().displayException(exF);
        }
      });    
    }
    return;
  }

 // /***************************************************************************
 // **
 // ** Request for program to exit (Goose req'd - called on RMI thread)
 // 
 
  public void doExit() {
    try {
      connector_.disconnectFromGaggle(true);
      activated_ = false;
      SwingUtilities.invokeLater(new Runnable() {
        public void run() {
          try {
            topWindow_.getApplication().shutdownFabric();
          } catch (Exception ex) {
            ex.printStackTrace();
          }
        }
      });
    } catch (Exception ex) {
      ex.printStackTrace();
    }
  }

  ///***************************************************************************
  //**
  //** Inbound request to handle a name list (Goose req'd - called on RMI thread)
 // 
  
  public void handleNameList(String source, Namelist namelist) {
    try {    
      selSupport_.addSelectionCommand(namelist.getSpecies(), namelist.getNames());
    } catch (Exception ex) {
      final Exception exF = ex;
      SwingUtilities.invokeLater(new Runnable() {
        public void run() {
          ExceptionHandler.getHandler().displayException(exF);
        }
      });
    }
    return;
  }

  ///***************************************************************************
  //**
  //** Inbound request to handle a matrix (Goose req'd - called on RMI thread)
  //

  public void handleMatrix(String source, DataMatrix matrix) {
    try {    
      selSupport_.addUnsupportedCommand();
    } catch (Exception ex) {
      final Exception exF = ex;
      SwingUtilities.invokeLater(new Runnable() {
        public void run() {
          ExceptionHandler.getHandler().displayException(exF);
        }
      });
    }
  }
  
  ///***************************************************************************
  //**
  //** Inbound request to handle a map (Goose req'd - called on RMI thread)
  //

  public void handleTuple(String source, GaggleTuple gaggleTuple) {
    try {    
      selSupport_.addUnsupportedCommand();
    } catch (Exception ex) {
      final Exception exF = ex;
      SwingUtilities.invokeLater(new Runnable() {
        public void run() {
          ExceptionHandler.getHandler().displayException(exF);
        }
      });
    }
  }

  ///***************************************************************************
  //**
  //** Inbound request to handle a cluster (Goose req'd - called on RMI thread)
  //

  public void handleCluster(String source, Cluster cluster) {
    try {    
      selSupport_.addUnsupportedCommand();
    } catch (Exception ex) {
      final Exception exF = ex;
      SwingUtilities.invokeLater(new Runnable() {
        public void run() {
          ExceptionHandler.getHandler().displayException(exF);
        }
      });
    }
  }

  ///***************************************************************************
  //**
  //** Inbound request to handle a network (Goose req'd - called on RMI thread)
 // 

  public void handleNetwork(String source, Network network) {
    HashSet directedRels = new HashSet();
    directedRels.add("pd");
    try {
      ArrayList linkList = new ArrayList();
      Interaction[] interact = network.getInteractions();
      int numInter = interact.length;
      for (int i = 0; i < numInter; i++) {
        String src = interact[i].getSource();
        String trg = interact[i].getTarget();
        String rel = interact[i].getType();
        boolean isDirected = interact[i].isDirected();
        FabricLink nextLink = new FabricLink(src, trg, rel, false, new Boolean(isDirected));
        linkList.add(nextLink); 
        nextLink = new FabricLink(src, trg, rel, true, new Boolean(isDirected));
        linkList.add(nextLink);                              
      }
      String[] singletons = network.getOrphanNodes();
      List singlesList = new ArrayList(Arrays.asList(singletons));
      selSupport_.createNewNetwork(network.getSpecies(), linkList, singlesList);
    } catch (Exception ex) {
      final Exception exF = ex;
      SwingUtilities.invokeLater(new Runnable() {
        public void run() {
          ExceptionHandler.getHandler().displayException(exF);
        }
      });
    }    
  }  
  
  ///***************************************************************************
  //**
  //** Inbound notification of current geese (Goose req'd - called on RMI thread)
  //
  
  public void update(String[] updatedGeese) {     
    List gooseList = new ArrayList(Arrays.asList(updatedGeese));
    gooseList.remove(name_);
    Collections.sort(gooseList);
    selSupport_.registerNewGooseList(gooseList);
    return;
  }

  ////////////////////////////////////////////////////////////////////////////
  //
  // PUBLIC CLASS METHODS
  //
  //////////////////////////////////////////////////////////////////////////// 

  ////////////////////////////////////////////////////////////////////////////
  //
  // PUBLIC INNER CLASSES
  //
  //////////////////////////////////////////////////////////////////////////// 

  ////////////////////////////////////////////////////////////////////////////
  //
  // PRIVATE CONSTRUCTORS
  //
  ////////////////////////////////////////////////////////////////////////////

  ////////////////////////////////////////////////////////////////////////////
  //
  // PRIVATE INSTANCE METHODS
  //
  ////////////////////////////////////////////////////////////////////////////  
  
  ////////////////////////////////////////////////////////////////////////////
  //
  // PRIVATE INNER CLASSES
  //
  //////////////////////////////////////////////////////////////////////////// 
}
*/ // FINISH HIDE GAGGLE CODE
