# Supplementary material for: Combing the hairball with BioFabric: a new approach for visualization of large networks
Source: BMC Bioinformatics. 2012 Oct 27;13:275. doi: 10.1186/1471-2105-13-275 (PMC3574047; doi:10.1186/1471-2105-13-275)
Supplement: Additional file 6 — File Format: Gzipped tar file containing packages of Java source code, image, and property files. Title of Data: Version 1.0.0 BioFabric Source Code. Description of Data: This file contains the source code needed to build BioFabric. If Gaggle support is not needed, it can be compiled with Java 1.4. [file 1471-2105-13-275-S6.gz › org/systemsbiology/biotapestry/biofabric/ImageCache.java]

/*
**    Copyright (C) 2003-2011 Institute for Systems Biology 
**                            Seattle, Washington, USA. 
**
**    This library is free software; you can redistribute it and/or
**    modify it under the terms of the GNU Lesser General Public
**    License as published by the Free Software Foundation; either
**    version 2.1 of the License, or (at your option) any later version.
**
**    This library is distributed in the hope that it will be useful,
**    but WITHOUT ANY WARRANTY; without even the implied warranty of
**    MERCHANTABILITY or FITNESS FOR A PARTICULAR PURPOSE.  See the GNU
**    Lesser General Public License for more details.
**
**    You should have received a copy of the GNU Lesser General Public
**    License along with this library; if not, write to the Free Software
**    Foundation, Inc., 59 Temple Place, Suite 330, Boston, MA  02111-1307  USA
*/

package org.systemsbiology.biotapestry.biofabric;

import java.awt.image.BufferedImage;
import java.io.File;
import java.io.FileInputStream;
import java.util.ArrayList;
import java.io.IOException;
import java.util.HashMap;
import java.util.Iterator;
import javax.imageio.IIOImage;
import javax.imageio.ImageIO;
import javax.imageio.ImageTypeSpecifier;
import javax.imageio.ImageWriteParam;
import javax.imageio.ImageWriter;
import javax.imageio.metadata.IIOMetadata;
import javax.imageio.stream.ImageInputStream;
import javax.imageio.stream.ImageOutputStream;

/****************************************************************************
**
** This is a cache to hold tiling images
*/

public class ImageCache {
  
  ////////////////////////////////////////////////////////////////////////////
  //
  // PRIVATE CONSTANTS
  //
  //////////////////////////////////////////////////////////////////////////// 
      
  ////////////////////////////////////////////////////////////////////////////
  //
  // PUBLIC CONSTANTS
  //
  //////////////////////////////////////////////////////////////////////////// 
  
  ////////////////////////////////////////////////////////////////////////////
  //
  // PRIVATE INSTANCE MEMBERS
  //
  ////////////////////////////////////////////////////////////////////////////
   
  private String cachePref_;  
  private HashMap imgCache_;
  private HashMap handleToFile_;
  private ArrayList queue_;
  private int nextHandle_;
  private int maxMeg_;
  private int currSize_;
 
  ////////////////////////////////////////////////////////////////////////////
  //
  // PUBLIC CONSTRUCTORS
  //
  ////////////////////////////////////////////////////////////////////////////

  /***************************************************************************
  **
  ** Constructor
  */

  public ImageCache(String cachePref, int maxMeg) {
    cachePref_ = cachePref;
    imgCache_ = new HashMap();
    handleToFile_ = new HashMap();
    queue_ = new ArrayList();
    nextHandle_ = 0;
    if (maxMeg == 0) {
      throw new IllegalArgumentException();
    }
    maxMeg_ = maxMeg * 1000000;
    currSize_ = 0;
  }

  ////////////////////////////////////////////////////////////////////////////
  //
  // PUBLIC METHODS
  //
  ////////////////////////////////////////////////////////////////////////////

  /***************************************************************************
  **
  ** Get an image from the cache; returns null if no image
  */
  
  public BufferedImage getAnImage(String handle) throws IOException {
    BufferedImage retval = (BufferedImage)imgCache_.get(handle);
    if (retval != null) {
      queue_.remove(handle);
      queue_.add(0, handle);
      return (retval);
    }
    
    //
    // Not in memory cache, look for file:
    //
   
    String fileName = (String)handleToFile_.get(handle);
   
    if (fileName == null) {
      return (null);
    }
    
    //
    // File is gone (should not happen...handleToFile_ should be authoritative):
    //
    
    File holdFile = new File(fileName);
    if (!holdFile.exists()) {
      return (null);
    }
    
    //
    // Get the image in from file:
    //
    
    retval = readImageFromFile(holdFile);

    //
    // Manage in-memory cache, toss least recently used:
    //

    int sizeEst = retval.getHeight() * retval.getWidth() * 3;
    maintainSize(sizeEst);
 
    //
    // Install it:
    //

    imgCache_.put(handle, retval);
    queue_.add(0, handle);
    currSize_ += sizeEst;
    return (retval);
  }
 
  /***************************************************************************
  **
  ** Cache an image, return a handle.
  */
  
  public String cacheAnImage(BufferedImage bi) throws IOException {

    int sizeEst = bi.getHeight() * bi.getWidth() * 3;
    maintainSize(sizeEst);
    
    String handle = Integer.toString(nextHandle_++);
    imgCache_.put(handle, bi); 
    queue_.add(0, handle);
    currSize_ += sizeEst;
   
    return (handle);
  }
  
   /***************************************************************************
  **
  ** Cache an image, return a handle.
  */
  
  public void dropAnImage(String handle) throws IOException {

    BufferedImage bye = getAnImage(handle);
    if (bye == null) {
      return;
    }
    int byeEst = bye.getHeight() * bye.getWidth() * 3;
    currSize_ -= byeEst;
    if (currSize_ < 0) {
      currSize_ = 0;
    }
    
    queue_.remove(handle);
    imgCache_.remove(handle); 

    String fileName = (String)handleToFile_.get(handle);
    if (fileName != null) {
      File dropFile = new File(fileName);
      if (dropFile.exists()) {
        dropFile.delete();
      }
    }
    return;
  }
  
  
  /***************************************************************************
  **
  ** Replace the image with the given handle.
  */
  
  public String replaceAnImage(String handle, BufferedImage bi) throws IOException {

    BufferedImage bye = getAnImage(handle);
    int byeEst = bye.getHeight() * bye.getWidth() * 3;
    currSize_ -= byeEst;
    if (currSize_ < 0) {
      currSize_ = 0;
    }
    
    // Note above getAnImage put us at the front of the queue
        
    int sizeEst = bi.getHeight() * bi.getWidth() * 3;
    maintainSize(sizeEst);    
    imgCache_.put(handle, bi); 
    currSize_ += sizeEst;
    
    String fileName = (String)handleToFile_.get(handle);
    if (fileName != null) {
      File holdFile = new File(fileName);
      writePNGImage(bi, holdFile);
    }
    return (handle);
  }
   
  /***************************************************************************
  **
  ** Manage in-memory cache, toss least recently used
  */
  
  private void maintainSize(int sizeEst) throws IOException {
    while (((sizeEst + currSize_) > maxMeg_) && (queue_.size() > 0)) {
      String goodBye = (String)queue_.remove(queue_.size() - 1);
      BufferedImage bye = (BufferedImage)imgCache_.remove(goodBye);
      String fileName = (String)handleToFile_.get(goodBye);
      if (fileName == null) {
        File holdFile = getAFile();
        writePNGImage(bye, holdFile);
        handleToFile_.put(goodBye, holdFile.getAbsolutePath());
      }
      int byeEst = bye.getHeight() * bye.getWidth() * 3;
      currSize_ -= byeEst;
      if (currSize_ < 0) {
        currSize_ = 0;
      }
    }
    return;
  }
  
  /***************************************************************************
  **
  ** Get temp file
  */
  
  private File getAFile() throws IOException {
    File file = null;
    File dir = null;
    if (cachePref_ != null) {
      dir = new File(cachePref_);
      if (!dir.exists() || !dir.isDirectory()) {
        throw new IOException();
      }
      file = File.createTempFile("BioFabric", ".png", dir);
    } else {
      file = File.createTempFile("BioFabric", ".png");
    }
    file.deleteOnExit();
    return (file);
  }

  /***************************************************************************
  ** 
  ** Write out an PNG image
  */

  private void writePNGImage(BufferedImage bi, File file) throws IOException {
    Iterator writers = ImageIO.getImageWritersByFormatName("png");
    ImageWriter writer = (ImageWriter)writers.next();
    ImageOutputStream ios = ImageIO.createImageOutputStream(file);
    writer.setOutput(ios);
    ImageWriteParam param = writer.getDefaultWriteParam();
    ImageTypeSpecifier its = new ImageTypeSpecifier(bi);
    IIOMetadata meta = writer.getDefaultImageMetadata(its, param);
    meta.getAsTree(meta.getNativeMetadataFormatName());
    IIOImage img = new IIOImage(bi, null, meta);
    writer.write(writer.getDefaultStreamMetadata(param), img, param);
    ios.close();
    writer.dispose();
    return;
  }
  
 /***************************************************************************
  ** 
  ** Read in an image.
  */

  private BufferedImage readImageFromFile(File readFile) throws IOException { 
    FileInputStream fis = new FileInputStream(readFile);
    ImageInputStream iis = ImageIO.createImageInputStream(fis);
    Iterator readers = ImageIO.getImageReaders(iis);
    if (!readers.hasNext()) {     
      throw new IOException();
    }
    BufferedImage retval = ImageIO.read(iis);   
    return (retval);
  } 
}
