# Supplementary material for: Combing the hairball with BioFabric: a new approach for visualization of large networks
Source: BMC Bioinformatics. 2012 Oct 27;13:275. doi: 10.1186/1471-2105-13-275 (PMC3574047; doi:10.1186/1471-2105-13-275)
Supplement: Additional file 6 — File Format: Gzipped tar file containing packages of Java source code, image, and property files. Title of Data: Version 1.0.0 BioFabric Source Code. Description of Data: This file contains the source code needed to build BioFabric. If Gaggle support is not needed, it can be compiled with Java 1.4. [file 1471-2105-13-275-S6.gz › org/systemsbiology/biotapestry/biofabric/BioFabricOverview.java]

/*
**    Copyright (C) 2003-2011 Institute for Systems Biology 
**                            Seattle, Washington, USA. 
**
**    This library is free software; you can redistribute it and/or
**    modify it under the terms of the GNU Lesser General Public
**    License as published by the Free Software Foundation; either
**    version 2.1 of the License, or (at your option) any later version.
**
**    This library is distributed in the hope that it will be useful,
**    but WITHOUT ANY WARRANTY; without even the implied warranty of
**    MERCHANTABILITY or FITNESS FOR A PARTICULAR PURPOSE.  See the GNU
**    Lesser General Public License for more details.
**
**    You should have received a copy of the GNU Lesser General Public
**    License along with this library; if not, write to the Free Software
**    Foundation, Inc., 59 Temple Place, Suite 330, Boston, MA  02111-1307  USA
*/

package org.systemsbiology.biotapestry.biofabric;

import java.awt.BasicStroke;
import java.awt.Color;
import java.awt.Dimension;
import java.awt.Graphics;
import java.awt.Graphics2D;
import java.awt.Point;
import java.awt.Rectangle;
import java.awt.RenderingHints;
import java.awt.geom.AffineTransform;
import java.awt.geom.Ellipse2D;
import java.awt.geom.Point2D;
import java.awt.geom.Rectangle2D;
import java.awt.image.BufferedImage;
import javax.swing.JPanel;

/****************************************************************************
**
** This is the display panel
*/

public class BioFabricOverview extends JPanel {
  
  ////////////////////////////////////////////////////////////////////////////
  //
  // PRIVATE CONSTANTS
  //
  //////////////////////////////////////////////////////////////////////////// 

  private final static float MOUSE_RADIUS_ = 10.0F;
  private final static float MOUSE_XHAIR_ = 15.0F;
  private final static float BOX_XHAIR_ = 15.0F;
    
  ////////////////////////////////////////////////////////////////////////////
  //
  // PUBLIC CONSTANTS
  //
  //////////////////////////////////////////////////////////////////////////// 
  
  ////////////////////////////////////////////////////////////////////////////
  //
  // PRIVATE INSTANCE MEMBERS
  //
  ////////////////////////////////////////////////////////////////////////////
   
  private Dimension currSize_;
  private BufferedImage img_;
  private BufferedImage scaledImg_;
  private Point navFocus_;
  private Point scaledImgOrigin_;
  private Rectangle worldRect_;
  private AffineTransform transform_;
  private Point2D mousePoint_;
  private double zoom_;
  private boolean mouseIn_;
  private Rectangle2D viewInWorld_;
  private Rectangle magInWorld_;
  private boolean hideMag_;
  
  ////////////////////////////////////////////////////////////////////////////
  //
  // PUBLIC CONSTRUCTORS
  //
  ////////////////////////////////////////////////////////////////////////////

  /***************************************************************************
  **
  ** Constructor
  */

  public BioFabricOverview() {
    setBackground(Color.white);
    scaledImg_ = null;
    img_ = null;
    navFocus_ = new Point(0, 0);
    scaledImgOrigin_ = new Point(0, 0);
    mouseIn_ = false;
    hideMag_ = true;
  }

  ////////////////////////////////////////////////////////////////////////////
  //
  // PUBLIC METHODS
  //
  ////////////////////////////////////////////////////////////////////////////

  /***************************************************************************
  **
  ** Handle size change
  */

  public void setBounds(int x, int y, int width, int height) {
    super.setBounds(x, y, width, height);
    currSize_ = new Dimension(width, height);
    resizeImage();
    repaint();
    return;
  } 
  
  /***************************************************************************
  **
  ** resize image
  */

  private void resizeImage() {
    if (img_ == null) {
      return;
    }
    if (currSize_ == null) {
      currSize_ = getSize();
    }
    //
    // Don't do this step if the overview is not currently bring displayed
    //
    if ((currSize_.width <= 0) || (currSize_.height <= 0)) {
      return;
    }
    double imgAR = (double)img_.getWidth() / (double)img_.getHeight();
    double panelAR = (double)currSize_.getWidth() / (double)currSize_.getHeight();
    int imgHeight;
    int imgWidth;
    int startX;
    int startY;
    if (panelAR < imgAR) { // long image, tall panel
      imgWidth = currSize_.width;
      imgHeight = (int)((double)imgWidth / imgAR);
      startX = 0;
      startY = (currSize_.height - imgHeight) / 2;
    } else {
      imgHeight = currSize_.height;
      imgWidth = (int)((double)imgHeight * imgAR);
      startX = (currSize_.width - imgWidth) / 2;
      startY = 0;
    }
    scaledImgOrigin_.setLocation(startX, startY);
    scaledImg_ = new BufferedImage(imgWidth, imgHeight, BufferedImage.TYPE_INT_RGB);
    Graphics2D g2 = scaledImg_.createGraphics();
    g2.setRenderingHint(RenderingHints.KEY_INTERPOLATION, RenderingHints.VALUE_INTERPOLATION_BICUBIC);
    g2.drawImage(img_, 0, 0, imgWidth, imgHeight, null);
    g2.dispose();
  
    double zoomHW = (double)imgWidth / worldRect_.getWidth();
    double zoomVW = (double)imgHeight / worldRect_.getHeight();
    if (zoomHW < zoomVW) {
      zoom_ = zoomHW;
    } else {
      zoom_ = zoomVW;
    }
    
    transform_ = new AffineTransform();    
    transform_.translate((worldRect_.getWidth() / 2.0) * zoom_, (worldRect_.getHeight() / 2.0) * zoom_);
    transform_.scale(zoom_, zoom_);
    transform_.translate(-worldRect_.getCenterX(), -worldRect_.getCenterY()); 
    return;
  } 
 
  /***************************************************************************
  **
  ** Drawing routine
  */

  public void setMouse(Point2D center, Point cprc) {
    navFocus_ = cprc;
    mousePoint_ = (Point2D)center.clone();
    mouseIn_ = true;
    repaint();
    return;
  }
  
  /***************************************************************************
  **
  ** Drawing routine
  */

  public void setViewInWorld(Rectangle2D viewInWorld) {
    viewInWorld_ = (Rectangle2D)viewInWorld.clone();
    repaint();
    return;
  }
  
  /***************************************************************************
  **
  ** Drawing routine
  */

  public void setMagnifyView(Rectangle magInWorld) {
    magInWorld_ = (Rectangle)magInWorld.clone();
    repaint();
    return;
  }
    
  /***************************************************************************
  **
  ** Drawing routine
  */

  public void setMouseIn(boolean isIn, boolean magIgnoring) {
    mouseIn_ = isIn;
    hideMag_ = (!isIn && !magIgnoring);
    repaint();
    return;
  }
  
  /***************************************************************************
  ** 
  ** Install a model
  */

  public void installImage(BufferedImage img, Rectangle worldRect) {
    img_ = img;
    scaledImg_ = null;
    worldRect_ = (Rectangle)worldRect.clone();
    resizeImage();
    repaint();
    return;
  }
     
  /***************************************************************************
  **
  ** Drawing routine
  */
  
  public void paintComponent(Graphics g) {
    super.paintComponent(g);
    Graphics2D g2 = (Graphics2D)g;     
    if (img_ == null) {
      return;
    }
    if (scaledImg_ == null) {
      resizeImage();
    }
   
    g2.drawImage(scaledImg_, scaledImgOrigin_.x, scaledImgOrigin_.y, null);
    drawFloater(g);
    return;
  }
  
  /***************************************************************************
  **
  ** Drawing core
  */
  
  private void drawFloater(Graphics g) {
    Graphics2D g2 = (Graphics2D)g; 
    g2.setRenderingHint(RenderingHints.KEY_ANTIALIASING, RenderingHints.VALUE_ANTIALIAS_ON);
    g2.setRenderingHint(RenderingHints.KEY_FRACTIONALMETRICS, RenderingHints.VALUE_FRACTIONALMETRICS_ON);
    BasicStroke selectedStroke = new BasicStroke(1, BasicStroke.CAP_SQUARE, BasicStroke.JOIN_MITER);    
    g2.setStroke(selectedStroke);    
    g2.setPaint(Color.GREEN);
       
    if ((mousePoint_ != null) && mouseIn_) {  
      Point viewP = pointToViewport(mousePoint_); 
      Ellipse2D circ = new Ellipse2D.Double(viewP.x + scaledImgOrigin_.x - MOUSE_RADIUS_, 
                                            viewP.y + scaledImgOrigin_.y - MOUSE_RADIUS_, 
                                            2.0 * MOUSE_RADIUS_, 2.0 * MOUSE_RADIUS_);
      g2.draw(circ);
      g2.drawLine((int)(viewP.x + scaledImgOrigin_.x - MOUSE_XHAIR_), 
                  (int)(viewP.y + scaledImgOrigin_.y), 
                  (int)(viewP.x + scaledImgOrigin_.x + MOUSE_XHAIR_),  
                  (int)(viewP.y + scaledImgOrigin_.y));
      g2.drawLine((int)(viewP.x + scaledImgOrigin_.x), 
                  (int)(viewP.y + scaledImgOrigin_.y - MOUSE_XHAIR_), 
                  (int)(viewP.x + scaledImgOrigin_.x),  
                  (int)(viewP.y + scaledImgOrigin_.y + MOUSE_XHAIR_));
    }
    
    if (viewInWorld_ != null) {      
      Point2D viwUL = new Point2D.Double(viewInWorld_.getMinX(), viewInWorld_.getMinY());
      Point viewUL = pointToViewport(viwUL);
      Point2D viwLR = new Point2D.Double(viewInWorld_.getMaxX(), viewInWorld_.getMaxY());
      Point viewLR = pointToViewport(viwLR);
      int vw = viewLR.x - viewUL.x;
      int vh = viewLR.y - viewUL.y;
      int vcx = (viewUL.x + viewLR.x) / 2;
      int vcy = (viewUL.y + viewLR.y) / 2;
      g2.drawRect((int)(viewUL.x + scaledImgOrigin_.x), 
                  (int)(viewUL.y + scaledImgOrigin_.y), vw, vh);
      g2.drawLine((int)(vcx + scaledImgOrigin_.x - BOX_XHAIR_), 
                  (int)(vcy + scaledImgOrigin_.y), 
                  (int)(vcx + scaledImgOrigin_.x + BOX_XHAIR_),  
                  (int)(vcy + scaledImgOrigin_.y));
      g2.drawLine((int)(vcx + scaledImgOrigin_.x), 
                  (int)(vcy + scaledImgOrigin_.y - BOX_XHAIR_), 
                  (int)(vcx + scaledImgOrigin_.x),  
                  (int)(vcy + scaledImgOrigin_.y + BOX_XHAIR_));
      
      
      
    }
    
    if ((magInWorld_ != null) && !hideMag_) {
      g2.setPaint(Color.RED);
      Point2D viwUL = new Point2D.Double(magInWorld_.getMinX(), magInWorld_.getMinY());
      Point viewUL = pointToViewport(viwUL);
      Point2D viwLR = new Point2D.Double(magInWorld_.getMaxX(), magInWorld_.getMaxY());
      Point viewLR = pointToViewport(viwLR);
      int vw = viewLR.x - viewUL.x;
      int vh = viewLR.y - viewUL.y;
      int vcx = (viewUL.x + viewLR.x) / 2;
      int vcy = (viewUL.y + viewLR.y) / 2;
      g2.drawRect((int)(viewUL.x + scaledImgOrigin_.x), 
                  (int)(viewUL.y + scaledImgOrigin_.y), vw, vh);
      g2.drawLine((int)(vcx + scaledImgOrigin_.x - BOX_XHAIR_), 
                  (int)(vcy + scaledImgOrigin_.y), 
                  (int)(vcx + scaledImgOrigin_.x + BOX_XHAIR_),  
                  (int)(vcy + scaledImgOrigin_.y));
      g2.drawLine((int)(vcx + scaledImgOrigin_.x), 
                  (int)(vcy + scaledImgOrigin_.y - BOX_XHAIR_), 
                  (int)(vcx + scaledImgOrigin_.x),  
                  (int)(vcy + scaledImgOrigin_.y + BOX_XHAIR_));
    }
    return;
  }
 
  /***************************************************************************
  **
  ** Gets given point in viewport coordinates X
  */
  
  public Point pointToViewport(Point2D worldPoint) {
    Point2D newPoint = new Point2D.Double(worldPoint.getX(), worldPoint.getY());
    transform_.transform(newPoint, newPoint);
    int x = (int)((double)Math.round(newPoint.getX()));
    int y = (int)((double)Math.round(newPoint.getY()));
    Point pt = new Point(x, y);
    return (pt);
  } 
  
  /***************************************************************************
  **
  ** Useful for selection
  
  
  public Rectangle valsToRect(int sx, int sy, int ex, int ey, boolean convert) {           
    int x, y, width, height, endx, endy;
    if (convert) {      
      Point locs = new Point(sx, sy);
      Point spt = transToRowCol(locs);
      Point loce = new Point(ex, ey);
      Point ept = transToRowCol(loce);
      Point2D start = new Point2D.Double(spt.x, spt.y);
      Point2D end = new Point2D.Double(ept.x, ept.y);      
      x = (int)start.getX();
      y = (int)start.getY();
      width = (int)end.getX() - x;
      height = (int)end.getY() - y;
      endx = (int)end.getX();
      endy = (int)end.getY();
    } else {
      x = sx;
      y = sy;
      width = ex - sx;
      height = ey - sy;
      endx = ex;
      endy = ey;
    }

    int rx, ry, rw, rh;
    if ((width != 0) && (height != 0)) {
      if (width < 0) {
        rx = endx;
        rw = -width;
      } else {
        rx = x;
        rw = width;
      }
      if (height < 0) {
        ry = endy;
        rh = -height;
      } else {
        ry = y;
        rh = height;
      }
      return (new Rectangle(rx, ry, rw, rh));
    } else {
      return (null);
    }
  }

  ////////////////////////////////////////////////////////////////////////////
  //
  // PUBLIC STATIC METHODS
  //
  ////////////////////////////////////////////////////////////////////////////
*/
}
