# Supplementary material for: Combing the hairball with BioFabric: a new approach for visualization of large networks
Source: BMC Bioinformatics. 2012 Oct 27;13:275. doi: 10.1186/1471-2105-13-275 (PMC3574047; doi:10.1186/1471-2105-13-275)
Supplement: Additional file 6 — File Format: Gzipped tar file containing packages of Java source code, image, and property files. Title of Data: Version 1.0.0 BioFabric Source Code. Description of Data: This file contains the source code needed to build BioFabric. If Gaggle support is not needed, it can be compiled with Java 1.4. [file 1471-2105-13-275-S6.gz › org/systemsbiology/biotapestry/cmd/CompoundPostEventCmd2.java]

/*
**    Copyright (C) 2003-2010 Institute for Systems Biology 
**                            Seattle, Washington, USA. 
**
**    This library is free software; you can redistribute it and/or
**    modify it under the terms of the GNU Lesser General Public
**    License as published by the Free Software Foundation; either
**    version 2.1 of the License, or (at your option) any later version.
**
**    This library is distributed in the hope that it will be useful,
**    but WITHOUT ANY WARRANTY; without even the implied warranty of
**    MERCHANTABILITY or FITNESS FOR A PARTICULAR PURPOSE.  See the GNU
**    Lesser General Public License for more details.
**
**    You should have received a copy of the GNU Lesser General Public
**    License along with this library; if not, write to the Free Software
**    Foundation, Inc., 59 Temple Place, Suite 330, Boston, MA  02111-1307  USA
*/


package org.systemsbiology.biotapestry.cmd;

import java.util.ArrayList;

import org.systemsbiology.biotapestry.event.GeneralChangeEvent;
import org.systemsbiology.biotapestry.event.ChangeEvent;
import org.systemsbiology.biotapestry.event.LayoutChangeEvent;
import org.systemsbiology.biotapestry.event.ModelChangeEvent;
import org.systemsbiology.biotapestry.event.SelectionChangeEvent;
import org.systemsbiology.biotapestry.event.EventManager;
import org.systemsbiology.biotapestry.event.OverlayDisplayChangeEvent;
/****************************************************************************
**
** Does eventing following Compound Editing redo
*/

public class CompoundPostEventCmd2 extends BTUndoCmd {
  
  ////////////////////////////////////////////////////////////////////////////
  //
  // PRIVATE VARIABLES
  //
  ////////////////////////////////////////////////////////////////////////////

  private ArrayList ev_;
  private String presentation_;

  ////////////////////////////////////////////////////////////////////////////
  //
  // PUBLIC CONSTRUCTORS
  //
  ////////////////////////////////////////////////////////////////////////////    

  /***************************************************************************
  **
  ** Build the command
  */ 
  
  public CompoundPostEventCmd2(String presentation) {
    presentation_ = presentation;
    ev_ = new ArrayList();    
  }  
  
  ////////////////////////////////////////////////////////////////////////////
  //
  // PUBLIC INSTANCE METHODS
  //
  ////////////////////////////////////////////////////////////////////////////

  /***************************************************************************
  **
  ** Add the events
  */ 
  
  public void addChangeEvents(ArrayList events) {
    ev_.addAll(events);
    return;
  }
    
  ////////////////////////////////////////////////////////////////////////////
  //
  // PUBLIC INSTANCE METHODS
  //
  ////////////////////////////////////////////////////////////////////////////
  
  /***************************************************************************
  **
  ** Name to show
  */ 
  
  public String getPresentationName() {
    return (presentation_);
  }

  /***************************************************************************
  **
  ** Undo the operation
  */ 
  
  public void undo() {
    super.undo();
    return;
  }  
  
  /***************************************************************************
  **
  ** Redo the operation
  */ 
  
  public void redo() {
    super.redo();
    execute();
    return;
  }
  
  /***************************************************************************
  **
  ** Execute the operation
  */ 
  
  public void execute() {
    EventManager mgr = EventManager.getManager();
    int num = ev_.size();
    int numMCE = 0;
    for (int i = 0; i < num; i++) {
      ChangeEvent ce = (ChangeEvent)ev_.get(i);
      if (ce instanceof ModelChangeEvent) {
        numMCE++;
      }
    } 
    
    //
    // For better performance, some listeners who pay no attention to
    // the contents of a model change only care about last event:
    //
    
    for (int i = 0; i < num; i++) {
      ChangeEvent ce = (ChangeEvent)ev_.get(i);
      if (ce instanceof GeneralChangeEvent) {
        mgr.sendGeneralChangeEvent((GeneralChangeEvent)ce);
      } else if (ce instanceof LayoutChangeEvent) {
        mgr.sendLayoutChangeEvent((LayoutChangeEvent)ce);
      } else if (ce instanceof ModelChangeEvent) {
        mgr.sendModelChangeEvent((ModelChangeEvent)ce, --numMCE);
      } else if (ce instanceof SelectionChangeEvent) {
        mgr.sendSelectionChangeEvent((SelectionChangeEvent)ce);
      } else if (ce instanceof OverlayDisplayChangeEvent) {
        mgr.sendOverlayDisplayChangeEvent((OverlayDisplayChangeEvent)ce);  
      } else {
        throw new IllegalArgumentException();
      }
    } 
    return;
  }
}
