# Supplementary material for: Combing the hairball with BioFabric: a new approach for visualization of large networks
Source: BMC Bioinformatics. 2012 Oct 27;13:275. doi: 10.1186/1471-2105-13-275 (PMC3574047; doi:10.1186/1471-2105-13-275)
Supplement: Additional file 6 — File Format: Gzipped tar file containing packages of Java source code, image, and property files. Title of Data: Version 1.0.0 BioFabric Source Code. Description of Data: This file contains the source code needed to build BioFabric. If Gaggle support is not needed, it can be compiled with Java 1.4. [file 1471-2105-13-275-S6.gz › org/systemsbiology/biotapestry/ui/dialogs/utils/BTStashResultsDialog.java]

/*
**    Copyright (C) 2003-2012 Institute for Systems Biology 
**                            Seattle, Washington, USA. 
**
**    This library is free software; you can redistribute it and/or
**    modify it under the terms of the GNU Lesser General Public
**    License as published by the Free Software Foundation; either
**    version 2.1 of the License, or (at your option) any later version.
**
**    This library is distributed in the hope that it will be useful,
**    but WITHOUT ANY WARRANTY; without even the implied warranty of
**    MERCHANTABILITY or FITNESS FOR A PARTICULAR PURPOSE.  See the GNU
**    Lesser General Public License for more details.
**
**    You should have received a copy of the GNU Lesser General Public
**    License along with this library; if not, write to the Free Software
**    Foundation, Inc., 59 Temple Place, Suite 330, Boston, MA  02111-1307  USA
*/


package org.systemsbiology.biotapestry.ui.dialogs.utils;

import java.awt.Dimension;
import java.awt.GridBagLayout;
import java.awt.GridBagConstraints;
import java.util.List;
import javax.swing.JButton;
import javax.swing.JComponent;
import javax.swing.JDialog;
import javax.swing.JFrame;
import javax.swing.JLabel;
import javax.swing.JPanel;
import javax.swing.border.EmptyBorder;

import org.systemsbiology.biotapestry.util.ResourceManager;

/****************************************************************************
**
** Abstract base class for stash results dialogs
*/

public abstract class BTStashResultsDialog extends JDialog implements DialogSupport.DialogSupportClient {

  ////////////////////////////////////////////////////////////////////////////
  //
  // PRIVATE INSTANCE MEMBERS
  //
  ////////////////////////////////////////////////////////////////////////////  


  private boolean haveResult_;
  protected JPanel cp_;
  protected ResourceManager rMan_;
  protected JFrame parent_;
  protected DialogSupport ds_;
  protected GridBagConstraints gbc_;
  protected int rowNum_;
  protected int columns_;
  
  ////////////////////////////////////////////////////////////////////////////
  //
  // PROTECTED CONSTRUCTORS
  //
  ////////////////////////////////////////////////////////////////////////////    

  /***************************************************************************
  **
  ** Constructor 
  */ 
  
  protected BTStashResultsDialog(JFrame parent, String titleResource, Dimension size, int columns) {     
    super(parent, ResourceManager.getManager().getString(titleResource), true);
    haveResult_ = false;
    parent_ = parent;
    rMan_ = ResourceManager.getManager();    
    setSize(size.width, size.height);
    cp_ = (JPanel)getContentPane();
    cp_.setBorder(new EmptyBorder(20, 20, 20, 20));
    cp_.setLayout(new GridBagLayout());
    gbc_ = new GridBagConstraints();
    rowNum_ = 0;
    ds_ = new DialogSupport(this, rMan_, gbc_);
    columns_ = columns;
  }

  ////////////////////////////////////////////////////////////////////////////
  //
  // PUBLIC METHODS
  //
  //////////////////////////////////////////////////////////////////////////// 

  /***************************************************************************
  **
  ** Standard apply
  ** 
  */
 
  public void applyAction() {
    throw new UnsupportedOperationException();
  }
  
  /***************************************************************************
  **
  ** Standard ok
  ** 
  */
 
  public void okAction() {
    if (stashResults(true)) {
      setVisible(false);
      dispose();
    }
    return;   
  }
   
  /***************************************************************************
  **
  ** Standard close
  ** 
  */
  
  public void closeAction() {
    if (stashResults(false)) {
      setVisible(false);
      dispose();
    }
    return;
  }  

  /***************************************************************************
  **
  ** Answer if we have a result
  ** 
  */
  
  public boolean haveResult() {
    return (haveResult_);
  }

  ////////////////////////////////////////////////////////////////////////////
  //
  // PROTECTED METHODS
  //
  ////////////////////////////////////////////////////////////////////////////   
  
  /***************************************************************************
  **
  ** Add a full row component
  */ 
  
  protected void addWidgetFullRow(JComponent comp, boolean fixHeight) {
    addWidgetFullRow(comp, fixHeight, false);
    return;
  } 
  
  /***************************************************************************
  **
  ** Add a full row component
  */ 
  
  protected void addWidgetFullRow(JComponent comp, boolean fixHeight, boolean flushLeft) {
    rowNum_ = ds_.addWidgetFullRow(cp_, comp, fixHeight, flushLeft, rowNum_, columns_);
    return;
  } 
  
  /***************************************************************************
  **
  ** Add a full row component
  */ 
  
  protected void addTallWidgetFullRow(JComponent comp, boolean fixHeight, boolean flushLeft, int height) {
    rowNum_ = ds_.addTallWidgetFullRow(cp_, comp, fixHeight, flushLeft, height, rowNum_, columns_); 
    return;
  } 

   /***************************************************************************
  **
  ** Add a full row component
  */ 
  
  protected void addWidgetFullRowWithInsets(JComponent comp, boolean fixHeight, int inst, int insl, int insb, int insr) {
    rowNum_ = ds_.addWidgetFullRowWithInsets(cp_, comp, fixHeight, inst, insl, insb, insr, rowNum_, columns_);
    return;
  } 

  /***************************************************************************
  **
  ** Add a full row component with a label
  */ 
  
  protected void addLabeledWidget(JLabel label, JComponent comp, boolean fixHeight, boolean flushLeft) {
    rowNum_ = ds_.addLabeledWidget(cp_, label, comp, fixHeight, flushLeft, rowNum_, columns_);
    return;
  }
  
  /***************************************************************************
  **
  ** Add a table
  */ 
  
  protected void addTable(JComponent tablePan, int rowHeight) { 
    rowNum_ = ds_.addTable(cp_, tablePan, rowHeight, rowNum_, columns_);
    return;
  }
  
  /***************************************************************************
  **
  ** Add a table
  */ 
  
  protected void addTableNoInset(JComponent tablePan, int rowHeight) {
    rowNum_ = ds_.addTableNoInset(cp_, tablePan, rowHeight, rowNum_, columns_);
    return;
  } 
    
  /***************************************************************************
  **
  ** Finish building
  */ 
  
  protected void finishConstruction() {      
    ds_.buildAndInstallButtonBox(cp_, rowNum_, columns_, false, true);
    setLocationRelativeTo(parent_);
    return;
  } 
  
  /***************************************************************************
  **
  ** Finish building
  */ 
  
  protected void finishConstructionWithExtraLeftButton(JButton xtraButton) { 
    ds_.buildAndInstallButtonBoxWithExtra(cp_, rowNum_, columns_, false, xtraButton, true);    
    setLocationRelativeTo(parent_);
    return;
  }   
  
  /***************************************************************************
  **
  ** Finish building
  */ 
  
  protected void finishConstructionWithMultiExtraLeftButtons(List xtraButtonList) { 
    ds_.buildAndInstallButtonBoxWithMultiExtra(cp_, rowNum_, columns_, false, xtraButtonList, true);    
    setLocationRelativeTo(parent_);
    return;
  }   
  
  
  
   
  /***************************************************************************
  **
  ** Stash our results for later interrogation. 
  ** 
  */
  
  protected boolean stashResults(boolean ok) {
    if (ok) {
      if (stashForOK()) {
        haveResult_ = true;
        return (true);
      } else {
        haveResult_ = false;
        return (false);
      }
    } else {
      haveResult_ = false;
      return (true);
    }
  }
  
  /***************************************************************************
  **
  ** Do the stashing 
  ** 
  */
  
  protected abstract boolean stashForOK();

}
